# Supplementary material for: Comparative transcriptome profiling provides insights into the growth promotion activity of Pseudomonas fluorescens strain SLU99 in tomato and potato plants
Source: Front Plant Sci. 2023 Jul 18;14:1141692. doi: 10.3389/fpls.2023.1141692 (PMC10393259; doi:10.3389/fpls.2023.1141692)
Supplement: Supplementary file 1 [file Table_1.xlsx]

## Sheet: Sheet1
GeneId	baseMean	log2FoldChange	lfcSE	stat	pvalue	padj	diffexpressed	Na	Gene symbol	Product
gene-35G	4963.05179805649	0.0184932045752271	0.0676250569245487	0.273466750584188	0.784494447755367	0.939500322957715	NO	NA	35G	14-3-3_protein_1
gene-AAP2	3648.34409749641	-0.743763795574933	0.276356517563203	-2.6913199013113	0.0071169913592449	0.0784216561582972	NO	NA	AAP2	amino_acid_permease_3
gene-AGPS1	1850.04617228071	0.245224049670323	0.116781802362059	2.09984813310257	0.0357422025606049	0.222128998836753	NO	NA	AGPS1	glucose-1-phosphate_adenylyltransferase_large_subunit_1-like%2C_transcript_variant_X1
gene-AGPS1	1850.04617228071	0.245224049670323	0.116781802362059	2.09984813310257	0.0357422025606049	0.222128998836753	NO	NA	AGPS1	glucose-1-phosphate_adenylyltransferase_large_subunit_1-like%2C_transcript_variant_X2
gene-AMYA1	1129.89759839314	0.289556882939049	0.276976533549773	1.04542027163112	0.295828771615972	0.665133518125987	NO	NA	AMYA1	alpha-amylase%2C_transcript_variant_X1
gene-AN1	23.61740281377	-0.178390888815615	1.03944927831964	-0.171620580759841	0.863735826412202	0.966967879181736	NO	NA	AN1	transcription_factor_R2R3-MYB%2C_transcript_variant_X1
gene-AN1	23.61740281377	-0.178390888815615	1.03944927831964	-0.171620580759841	0.863735826412202	0.966967879181736	NO	NA	AN1	transcription_factor_R2R3-MYB%2C_transcript_variant_X2
gene-AOMT3	17866.6962021328	0.541188863184472	0.175895150332762	3.07676966738787	0.0020925692819835	0.0313956374973313	NO	NA	AOMT3	flavonoid_3'%2C5'-methyltransferase-like%2C_transcript_variant_X1
gene-AOX	1392.18015316032	-1.08334720036576	0.45928821394819	-2.35875245100012	0.0183364830367656	0.146658706096951	DOWN	NA	AOX	ubiquinol_oxidase_1%2C_mitochondrial-like%2C_transcript_variant_X1
gene-APX	7636.74237463519	0.0438292284376355	0.180869597152708	0.242325018287239	0.808528329579227	0.947505065642539	NO	NA	APX	L-ascorbate_peroxidase_3%2C_peroxisomal
gene-APX-2	18144.3131304139	-0.151972885222448	0.262943006889145	-0.577968918133347	0.56328510407128	0.851096293815862	NO	NA	APX	L-ascorbate_peroxidase_1%2C_cytosolic
gene-BBR/BPC2	1206.71680284303	0.0918647995706731	0.131136620305937	0.700527429762609	0.483597981222463	0.80916768969772	NO	NA	BBR/BPC2	barley_B_recombinant-like_protein_D-like%2C_transcript_variant_X1
gene-BBR/BPC3	1441.82852749625	0.0187278707456504	0.110621492314831	0.169296855012139	0.86556314961434	0.967116741744757	NO	NA	BBR/BPC3	protein_BASIC_PENTACYSTEINE6-like%2C_transcript_variant_X1
gene-BBR/BPC3	1441.82852749625	0.0187278707456504	0.110621492314831	0.169296855012139	0.86556314961434	0.967116741744757	NO	NA	BBR/BPC3	protein_BASIC_PENTACYSTEINE6-like%2C_transcript_variant_X2
gene-BBR/BPC3	1441.82852749625	0.0187278707456504	0.110621492314831	0.169296855012139	0.86556314961434	0.967116741744757	NO	NA	BBR/BPC3	protein_BASIC_PENTACYSTEINE6-like%2C_transcript_variant_X3
gene-BEL30	947.358033256244	-0.322426823245161	0.22553703691439	-1.42959589988561	0.152833032997757	0.495732256489497	NO	NA	30,00 BEL	BEL1-related_homeotic_protein_30%2C_transcript_variant_X1
gene-BEL5	1908.70618041187	-0.573158327040349	0.261473786405438	-2.1920297821045	0.0283773562374747	0.191621306621684	NO	NA	5,00 BEL	BEL1-related_homeotic_protein_5%2C_transcript_variant_X1
gene-BSL2	2058.90276133783	-0.0302273820180639	0.114415579470252	-0.264189388875341	0.791633987141532	0.941754941963631	NO	NA	BSL2	serine/threonine-protein_phosphatase_BSL3-like%2C_transcript_variant_X1
gene-C-PHYA	3086.36573441147	-0.0607444031564495	0.102966795397563	-0.589941669272219	0.555229756639618	0.847649552809931	NO	NA	C-PHYA	type_A_phytochrome%2C_transcript_variant_X1
gene-CDPK2	2425.54651485144	0.172469655790139	0.1147247280346	1.50333462318712	0.132752776077381	0.461898622239031	NO	NA	CDPK2	calcium-dependent_protein_kinase_2%2C_transcript_variant_X1
gene-CER6	4131.62283906854	0.666220536159966	0.211294887365992	3.15303670838934	0.0016158148651347	0.0259127960423889	NO	NA	CER6	3-ketoacyl-CoA_synthase_6
gene-CKX3	88.6557570667867	-0.681353093287237	0.440608755796872	-1.54639027101257	0.122010342367003	0.443136594095298	NO	NA	CKX3	cytokinin_oxidase/dehydrogenase%2C_transcript_variant_X1
gene-CKX3	88.6557570667867	-0.681353093287237	0.440608755796872	-1.54639027101257	0.122010342367003	0.443136594095298	NO	NA	CKX3	cytokinin_oxidase/dehydrogenase%2C_transcript_variant_X2
gene-CO	203.863535100281	0.318207235116558	0.310595875031106	1.0245056702208	0.30559649399947	0.674970560803577	NO	NA	CO	CONSTANS%2C_transcript_variant_X1
gene-DD	3165.06731982712	0.100505685229109	0.138220277257463	0.727141395049418	0.467139342696213	0.797564744430407	NO	NA	DD	dehydroquinate_dehydratase%2C_transcript_variant_X1
gene-DE2	10326.0269991289	0.140721320501343	0.173585892109681	0.810672565558655	0.417553732199395	0.765045418967198	NO	NA	DE2	4-alpha-glucanotransferase%2C_transcript_variant_X1
gene-DHAR	7854.18377385269	0.513725713648021	0.122674014456344	4.18773051427969	2.8175778945396e-05	0.0009557300038272	NO	NA	DHAR	dehydroascorbate_reductase-like_protein%2C_transcript_variant_X1
gene-ERS	1331.85203523541	-0.0901704408770581	0.256029349979835	-0.352187906910516	0.724697345589445	0.918775820445727	NO	NA	ERS	ethylene_receptor_homolog%2C_transcript_variant_X1
gene-ERS	1331.85203523541	-0.0901704408770581	0.256029349979835	-0.352187906910516	0.724697345589445	0.918775820445727	NO	NA	ERS	ethylene_receptor_homolog%2C_transcript_variant_X2
gene-ERS	1331.85203523541	-0.0901704408770581	0.256029349979835	-0.352187906910516	0.724697345589445	0.918775820445727	NO	NA	ERS	ethylene_receptor_homolog%2C_transcript_variant_X3
gene-FIN1	1811.49699804342	0.076725687928329	0.161189012452814	0.475998250505997	0.634075624288442	0.884183156226207	NO	NA	FIN1	putative_alfin-like_transcription_factor%2C_transcript_variant_X1
gene-FLS	894.753089094355	0.623384475930857	0.352477280526341	1.76858058766222	0.0769638926766917	0.345454939424606	NO	NA	FLS	flavonol_synthase%2C_transcript_variant_X1
gene-FLS	894.753089094355	0.623384475930857	0.352477280526341	1.76858058766222	0.0769638926766917	0.345454939424606	NO	NA	FLS	flavonol_synthase%2C_transcript_variant_X2
gene-GAMMA-TMT	1695.22145825669	-0.197850168567057	0.1065289888213	-1.85724252859423	0.063276656868473	0.309805927481716	NO	NA	GAMMA-TMT	gamma-tocopherol_methyltransferase%2C_transcript_variant_X1
gene-GAMMA-TMT	1695.22145825669	-0.197850168567057	0.1065289888213	-1.85724252859423	0.063276656868473	0.309805927481716	NO	NA	GAMMA-TMT	gamma-tocopherol_methyltransferase%2C_transcript_variant_X2
gene-GBSS	5872.0005280187	0.162528396032579	0.193471907739593	0.84006199107385	0.400873629798102	0.753879052234556	NO	NA	GBSS	granule-bound_starch_synthase%2C_transcript_variant_X1
gene-GBSS	5872.0005280187	0.162528396032579	0.193471907739593	0.84006199107385	0.400873629798102	0.753879052234556	NO	NA	GBSS	granule-bound_starch_synthase%2C_transcript_variant_X2
gene-GBSS	5872.0005280187	0.162528396032579	0.193471907739593	0.84006199107385	0.400873629798102	0.753879052234556	NO	NA	GBSS	granule-bound_starch_synthase%2C_transcript_variant_X3
gene-GBSS	5872.0005280187	0.162528396032579	0.193471907739593	0.84006199107385	0.400873629798102	0.753879052234556	NO	NA	GBSS	granule-bound_starch_synthase%2C_transcript_variant_X4
gene-GBSS	5872.0005280187	0.162528396032579	0.193471907739593	0.84006199107385	0.400873629798102	0.753879052234556	NO	NA	GBSS	granule-bound_starch_synthase%2C_transcript_variant_X5
gene-GBSS	5872.0005280187	0.162528396032579	0.193471907739593	0.84006199107385	0.400873629798102	0.753879052234556	NO	NA	GBSS	granule-bound_starch_synthase%2C_transcript_variant_X6
gene-GBSS	5872.0005280187	0.162528396032579	0.193471907739593	0.84006199107385	0.400873629798102	0.753879052234556	NO	NA	GBSS	granule-bound_starch_synthase%2C_transcript_variant_X7
gene-GLDH	1702.4378034847	-0.0433094786535981	0.0741682406733681	-0.58393563417973	0.559263617648906	0.849252578808533	NO	NA	GLDH	L-galactono-1%2C4-lactone_dehydrogenase_protein%2C_transcript_variant_X1
gene-GWD3	11231.8817893134	0.100701335960097	0.182195414979798	0.552710593574832	0.580461598187042	0.859753403735953	NO	NA	GWD3	glucan/water_dikinase%2C_transcript_variant_X1
gene-GWD3	11231.8817893134	0.100701335960097	0.182195414979798	0.552710593574832	0.580461598187042	0.859753403735953	NO	NA	GWD3	glucan/water_dikinase%2C_transcript_variant_X2
gene-JAF13	1499.28724728518	0.144923665123485	0.295682472633141	0.490132755698694	0.624039960673539	0.880713972413018	NO	NA	JAF13	transcription_factor_GLABRA_3-like%2C_transcript_variant_X1
gene-LOC102577433	9698.63800131263	0.0434071868287567	0.0536816236296442	0.80860420929568	0.418742842811285	0.765228181733305	NO	NA	LOC102577433	ATP_synthase_subunit_gamma%2C_mitochondrial
gene-LOC102577438	10004.8450568306	-0.0138166773375769	0.0930742073828023	-0.148447972065459	0.881989243193961	0.971046411948697	NO	NA	LOC102577438	Shaggy-like_protein_kinase_NtK-1%2C_transcript_variant_X1
gene-LOC102577438	10004.8450568306	-0.0138166773375769	0.0930742073828023	-0.148447972065459	0.881989243193961	0.971046411948697	NO	NA	LOC102577438	Shaggy-like_protein_kinase_NtK-1%2C_transcript_variant_X2
gene-LOC102577442	2593.8819322682	-0.745506312002275	0.235668170019613	-3.16337294060641	0.0015595241033722	0.0252111663348524	NO	NA	LOC102577442	expansin-A6
gene-LOC102577450	192584.434582729	-0.130433080857226	0.361806956464499	-0.360504624155905	0.718469799207996	0.915631856709781	NO	NA	LOC102577450	ribulose_bisphosphate_carboxylase_small_chain_1%2C_chloroplastic-like
gene-LOC102577453	363.395503071208	-0.659345007317925	0.324032324442689	-2.03481244796163	0.041869748075401	0.243829626651793	NO	NA	LOC102577453	cinnamoyl_CoA_reductase%2C_transcript_variant_X1
gene-LOC102577454	4657.11718601597	-0.0844724163080044	0.131217903328507	-0.64375679053891	0.519733157257376	0.830178078684784	NO	NA	LOC102577454	putative_arginine/serine-rich_protein%2C_transcript_variant_X1
gene-LOC102577454	4657.11718601597	-0.0844724163080044	0.131217903328507	-0.64375679053891	0.519733157257376	0.830178078684784	NO	NA	LOC102577454	putative_arginine/serine-rich_protein%2C_transcript_variant_X2
gene-LOC102577458	76261.1335189858	0.0013726683846795	0.4127040777176	0.0033260354302067	0.997346212574481	0.999062893105252	NO	NA	LOC102577458	oxygen-evolving_enhancer_protein_1%2C_chloroplastic
gene-LOC102577461	1838.66156449741	-0.473149849369463	0.132072961451057	-3.58248837741705	0.000340336763403	0.007719535920676	NO	NA	LOC102577461	ABRE_binding_factor%2C_transcript_variant_X1
gene-LOC102577461	1838.66156449741	-0.473149849369463	0.132072961451057	-3.58248837741705	0.000340336763403	0.007719535920676	NO	NA	LOC102577461	ABRE_binding_factor%2C_transcript_variant_X2
gene-LOC102577470	7400.15217921373	0.445149500055197	0.151274107470343	2.94266816376668	0.0032539700400254	0.0437988724498856	NO	NA	LOC102577470	cellulose_synthase_A_catalytic_subunit_2_[UDP-forming]
gene-LOC102577471	13763.3188168403	-0.0950308700207133	0.346649996854892	-0.274140692003217	0.783976503520017	0.939353111304393	NO	NA	LOC102577471	ribosome-binding_factor_PSRP1%2C_chloroplastic
gene-LOC102577473	368.103787560255	-0.217914897487	0.17651151410887	-1.23456477378916	0.2169925259245	0.582742348991001	NO	NA	LOC102577473	transcription_factor_NF-Y_CCAAT-binding-like_protein-like%2C_transcript_variant_X1
gene-LOC102577473	368.103787560255	-0.217914897487	0.17651151410887	-1.23456477378916	0.2169925259245	0.582742348991001	NO	NA	LOC102577473	transcription_factor_NF-Y_CCAAT-binding-like_protein-like%2C_transcript_variant_X2
gene-LOC102577473	368.103787560255	-0.217914897487	0.17651151410887	-1.23456477378916	0.2169925259245	0.582742348991001	NO	NA	LOC102577473	transcription_factor_NF-Y_CCAAT-binding-like_protein-like%2C_transcript_variant_X3
gene-LOC102577475	2319.73894669503	0.233029038216609	0.40320696326769	0.577939022501208	0.563305288382671	0.851096293815862	NO	NA	LOC102577475	BEL1-like_homeodomain_protein_2%2C_transcript_variant_X1
gene-LOC102577475	2319.73894669503	0.233029038216609	0.40320696326769	0.577939022501208	0.563305288382671	0.851096293815862	NO	NA	LOC102577475	BEL1-like_homeodomain_protein_2%2C_transcript_variant_X2
gene-LOC102577479	911.719097220239	0.487262074163692	0.216989174776554	2.24555936795213	0.0247322455409128	0.176206311862387	NO	NA	LOC102577479	allene_oxide_synthase%2C_chloroplastic
gene-LOC102577484	11564.1096630289	-0.191517010700087	0.148974508241449	-1.28556900748205	0.198593518853409	0.557805121337972	NO	NA	LOC102577484	60S_ribosomal_protein_L15
gene-LOC102577490	985.010759292701	-0.0843300495219468	0.142464258174325	-0.591938291067765	0.553891911574177	0.847058960269894	NO	NA	LOC102577490	uncharacterized_LOC102577490%2C_transcript_variant_X1
gene-LOC102577496	29263.1138253542	-0.26028229578657	0.0617041311772288	-4.2182312727	2.46226196775594e-05	0.0008620314005363	NO	NA	LOC102577496	60S_ribosomal_protein_L19-like_protein%2C_transcript_variant_X1
gene-LOC102577497	690.578132130759	-1.66542333715058	0.514891831630091	-3.23451108532453	0.0012185119036076	0.0210399382587174	DOWN	NA	LOC102577497	expansin-A8
gene-LOC102577499	1348.85103019908	-0.365707220914674	0.427182725355561	-0.856090846394318	0.391947531388869	0.747487263794667	NO	NA	LOC102577499	expansin-A11
gene-LOC102577500	5107.23000260072	0.27336485178179	0.211716445722619	1.29118383245457	0.196639939939743	0.555643205329566	NO	NA	LOC102577500	plastidic_glucose_transporter_4%2C_transcript_variant_X1
gene-LOC102577500	5107.23000260072	0.27336485178179	0.211716445722619	1.29118383245457	0.196639939939743	0.555643205329566	NO	NA	LOC102577500	plastidic_glucose_transporter_4%2C_transcript_variant_X2
gene-LOC102577501	276.444921342965	-0.940745277808225	0.672071511958126	-1.39976960943829	0.161582321184459	0.507872801733131	NO	NA	LOC102577501	non-specific_lipid_transfer_protein_a7%2C_transcript_variant_X1
gene-LOC102577502	5372.72739213581	0.118944590980939	0.246903517883771	0.481745225829191	0.629986944198284	0.882085294143283	NO	NA	LOC102577502	glutamate--tRNA_ligase%2C_chloroplastic/mitochondrial
gene-LOC102577503	34524.6381299106	-0.0781465889501859	0.179327207734143	-0.435776533508736	0.662998871300886	0.895639074105904	NO	NA	LOC102577503	ATP-dependent_Clp_protease_ATP-binding_subunit_ClpA_homolog_CD4B%2C_chloroplastic
gene-LOC102577504	312.530687666082	-0.385313007600139	0.273699913021465	-1.40779367938608	0.159192172520353	0.503797208827647	NO	NA	LOC102577504	uncharacterized_LOC102577504%2C_transcript_variant_X1
gene-LOC102577506	390.944670709113	0.771043913570467	0.177745627912764	4.3379064938176	1.4384632507555e-05	0.0005484761170768	NO	NA	LOC102577506	starch_synthase_V_precursor%2C_transcript_variant_X1
gene-LOC102577511	981.483365482839	0.498516481546891	0.312830466185262	1.59356755633789	0.111032925974747	0.422486778721873	NO	NA	LOC102577511	homeobox_protein_BEL1_homolog
gene-LOC102577512	57961.8571411149	0.13582113361255	0.12890392636725	1.05366172652952	0.292037817723842	0.662248206089788	NO	NA	LOC102577512	DnaJ-like_protein%2C_transcript_variant_X1
gene-LOC102577515	4449.56185823966	-0.0668027458985839	0.137222431369823	-0.486820888040864	0.626385266415984	0.880849153853624	NO	NA	LOC102577515	RRM-containing_RNA-binding_protein-like_protein%2C_transcript_variant_X1
gene-LOC102577517	292.795251216762	-0.0445960583903833	0.17391464414032	-0.25642497565876	0.797622704609978	0.944013523999473	NO	NA	LOC102577517	3'-5'-exoribonuclease/RNA_binding_protein-like_protein%2C_transcript_variant_X1
gene-LOC102577525	38895.2970271077	-0.213909085726377	0.240309662697658	-0.890139344898099	0.373391068801598	0.733938626481854	NO	NA	LOC102577525	chaperonin-60_beta_subunit%2C_transcript_variant_X1
gene-LOC102577525	38895.2970271077	-0.213909085726377	0.240309662697658	-0.890139344898099	0.373391068801598	0.733938626481854	NO	NA	LOC102577525	chaperonin-60_beta_subunit%2C_transcript_variant_X2
gene-LOC102577529	5849.58841296298	-0.194585301522859	0.444367094366282	-0.437893138330505	0.661463749902022	0.895639074105904	NO	NA	LOC102577529	fructose-bisphosphate_aldolase%2C_cytoplasmic_isozyme_1
gene-LOC102577530	14820.6713798606	-0.130762353588223	0.077860406175197	-1.67944607550581	0.0930651399480522	0.385202240305292	NO	NA	LOC102577530	ribosomal_protein_S7-like_protein%2C_transcript_variant_X1
gene-LOC102577530	14820.6713798606	-0.130762353588223	0.077860406175197	-1.67944607550581	0.0930651399480522	0.385202240305292	NO	NA	LOC102577530	ribosomal_protein_S7-like_protein%2C_transcript_variant_X2
gene-LOC102577531	2147.16966885804	-0.0159858474249023	0.0964080410778289	-0.165814461596591	0.868302964963759	0.967625098018319	NO	NA	LOC102577531	nuclear_cap-binding_protein_CBP20%2C_transcript_variant_X1
gene-LOC102577531	2147.16966885804	-0.0159858474249023	0.0964080410778289	-0.165814461596591	0.868302964963759	0.967625098018319	NO	NA	LOC102577531	nuclear_cap-binding_protein_CBP20%2C_transcript_variant_X2
gene-LOC102577531	2147.16966885804	-0.0159858474249023	0.0964080410778289	-0.165814461596591	0.868302964963759	0.967625098018319	NO	NA	LOC102577531	nuclear_cap-binding_protein_CBP20%2C_transcript_variant_X3
gene-LOC102577531	2147.16966885804	-0.0159858474249023	0.0964080410778289	-0.165814461596591	0.868302964963759	0.967625098018319	NO	NA	LOC102577531	nuclear_cap-binding_protein_CBP20%2C_transcript_variant_X4
gene-LOC102577531	2147.16966885804	-0.0159858474249023	0.0964080410778289	-0.165814461596591	0.868302964963759	0.967625098018319	NO	NA	LOC102577531	nuclear_cap-binding_protein_CBP20%2C_transcript_variant_X5
gene-LOC102577531	2147.16966885804	-0.0159858474249023	0.0964080410778289	-0.165814461596591	0.868302964963759	0.967625098018319	NO	NA	LOC102577531	nuclear_cap-binding_protein_CBP20%2C_transcript_variant_X6
gene-LOC102577532	9159.60649382838	0.140316916692375	0.183421098057912	0.76499878246325	0.444272269631896	0.780666763759674	NO	NA	LOC102577532	alpha-glucan_phosphorylase_type_H_isozyme%2C_transcript_variant_X1
gene-LOC102577532	9159.60649382838	0.140316916692375	0.183421098057912	0.76499878246325	0.444272269631896	0.780666763759674	NO	NA	LOC102577532	alpha-glucan_phosphorylase_type_H_isozyme%2C_transcript_variant_X2
gene-LOC102577536	6508.44558113125	-0.138734649670718	0.109974074431707	-1.26152141209309	0.207121050435363	0.570137170821265	NO	NA	LOC102577536	uncharacterized_LOC102577536%2C_transcript_variant_X1
gene-LOC102577536	6508.44558113125	-0.138734649670718	0.109974074431707	-1.26152141209309	0.207121050435363	0.570137170821265	NO	NA	LOC102577536	uncharacterized_LOC102577536%2C_transcript_variant_X2
gene-LOC102577539	975.226210754994	0.0630468578673251	0.1868955167781	0.337337454392661	0.735862528135222	0.923771480915778	NO	NA	LOC102577539	heterotrimeric_G_protein_alpha_subunit_2%2C_transcript_variant_X1
gene-LOC102577541	788.021768386321	-1.59080866864019	0.287208091094691	-5.5388713548314	3.04427154721322e-08	2.75918300273034e-06	DOWN	NA	LOC102577541	ABA_8'-hydroxylase_CYP707A1%2C_transcript_variant_X1
gene-LOC102577546	2022.03688765563	0.04717819781795	0.120448936169679	0.391686297266163	0.695290015892216	0.906524198660652	NO	NA	LOC102577546	lactoylglutathione_lyase%2C_transcript_variant_X1
gene-LOC102577546	2022.03688765563	0.04717819781795	0.120448936169679	0.391686297266163	0.695290015892216	0.906524198660652	NO	NA	LOC102577546	lactoylglutathione_lyase%2C_transcript_variant_X2
gene-LOC102577550	5.79405921747029	0.282433510978591	0.961715241005001	0.293676858737775	0.769004839003806	0.934213743124008	NO	NA	LOC102577550	putative_vetispiradiene_synthase_5%2C_transcript_variant_X1
gene-LOC102577553	1410.76827563119	-0.1652570974231	0.15781807355066	-1.04713670433983	0.295036532919148	0.664834199379553	NO	NA	LOC102577553	ubiquitin-conjugating_enzyme-like_protein%2C_transcript_variant_X1
gene-LOC102577555	7720.95521904424	0.951555301937985	0.779710597332106	1.22039549698808	0.222314983567971	0.589289492408873	NO	NA	LOC102577555	proteinase_inhibitor_1-like
gene-LOC102577556	4948.1106872977	-0.142452844353108	0.155586960814512	-0.915583437116803	0.359885421744999	0.723298724445524	NO	NA	LOC102577556	reticulon-like_protein_B2
gene-LOC102577562	964.025888576454	0.204694792185744	0.122935247006484	1.66506186931847	0.0959004130711412	0.391965250891967	NO	NA	LOC102577562	stearoyl-acyl_carrier_protein_desaturase%2C_transcript_variant_X1
gene-LOC102577564	10348.5887420185	-0.0754958041496877	0.0820911717527104	-0.91965801605451	0.357751498782179	0.722242857167384	NO	NA	LOC102577564	ribosomal_protein_L24-like_protein%2C_transcript_variant_X1
gene-LOC102577566	10107.3836243579	1.4719807529576	0.404315645860121	3.64067225206232	0.0002719271108968	0.0064520296952308	UP	NA	LOC102577566	superoxide_dismutase_[Fe]%2C_chloroplastic%2C_transcript_variant_X1
gene-LOC102577566	10107.3836243579	1.4719807529576	0.404315645860121	3.64067225206232	0.0002719271108968	0.0064520296952308	UP	NA	LOC102577566	superoxide_dismutase_[Fe]%2C_chloroplastic%2C_transcript_variant_X2
gene-LOC102577567	7611.42306303975	-1.16602326000697	0.234113991423298	-4.98057913120922	6.33942737387353e-07	3.79936141932827e-05	DOWN	NA	LOC102577567	metallothionein-like_protein_type_2_B
gene-LOC102577573	13451.5455371682	-0.0541528796379568	0.184272057247596	-0.293874613692486	0.768853717342559	0.934213743124008	NO	NA	LOC102577573	cellulose_synthase_A_catalytic_subunit_1_[UDP-forming]
gene-LOC102577576	6169.36705611153	-0.591039498637795	0.418772612472753	-1.41136139526376	0.158138079885874	0.502619091215308	NO	NA	LOC102577576	asparagine_synthetase_[glutamine-hydrolyzing]
gene-LOC102577582	3515.2423633823	0.106982207394648	0.183678380950736	0.582443109749214	0.560268250948925	0.849731818819728	NO	NA	LOC102577582	phytoene_dehydrogenase%2C_chloroplastic/chromoplastic%2C_transcript_variant_X1
gene-LOC102577582	3515.2423633823	0.106982207394648	0.183678380950736	0.582443109749214	0.560268250948925	0.849731818819728	NO	NA	LOC102577582	phytoene_dehydrogenase%2C_chloroplastic/chromoplastic%2C_transcript_variant_X2
gene-LOC102577587	978.170091840171	-0.226537264745395	0.246591095050716	-0.918675772532677	0.358265185722575	0.722539583130361	NO	NA	LOC102577587	xyloglucan_galactosyltransferase_KATAMARI1_homolog
gene-LOC102577589	1036.58129881066	0.168491498105387	0.15476742146229	1.08867548811906	0.276297014778832	0.647739548525827	NO	NA	LOC102577589	uncharacterized_LOC102577589
gene-LOC102577590	2145.32101395869	0.0054363197287091	0.124535634246425	0.0436527244720332	0.9651812236711	0.993344320620178	NO	NA	LOC102577590	inositol-3-phosphate_synthase
gene-LOC102577591	2721.42425225868	0.137886500012337	0.0835386021259301	1.65057226842843	0.0988259453408799	0.396698131915421	NO	NA	LOC102577591	adenylate_kinase-like
gene-LOC102577592	61413.8525899985	-0.316668782911376	0.374124981718394	-0.846425120976642	0.397315629432901	0.750858266760304	NO	NA	LOC102577592	oxygen-evolving_enhancer_protein_1%2C_chloroplastic-like
gene-LOC102577597	469.183561659671	-1.29138288608851	0.474883576183577	-2.71936733728878	0.0065406926058136	0.0735724924553631	DOWN	NA	LOC102577597	chaperone_protein_ClpB1
gene-LOC102577605	2013.88472023679	0.0171756429034872	0.17167183266913	0.100049277953422	0.920305203524059	0.981442456092449	NO	NA	LOC102577605	phosphatidylinositol_4-kinase_beta_1
gene-LOC102577611	940.040324377646	0.0340184620530864	0.288711948586639	0.117828382994263	0.906203639818997	0.977464336754719	NO	NA	LOC102577611	ELF4-like_protein%2C_transcript_variant_X1
gene-LOC102577611	940.040324377646	0.0340184620530864	0.288711948586639	0.117828382994263	0.906203639818997	0.977464336754719	NO	NA	LOC102577611	ELF4-like_protein%2C_transcript_variant_X2
gene-LOC102577611	940.040324377646	0.0340184620530864	0.288711948586639	0.117828382994263	0.906203639818997	0.977464336754719	NO	NA	LOC102577611	ELF4-like_protein%2C_transcript_variant_X3
gene-LOC102577611	940.040324377646	0.0340184620530864	0.288711948586639	0.117828382994263	0.906203639818997	0.977464336754719	NO	NA	LOC102577611	ELF4-like_protein%2C_transcript_variant_X4
gene-LOC102577612	4620.96337514675	-0.124445184572367	0.241254472397761	-0.515825399361683	0.605976361153604	0.871630651344732	NO	NA	LOC102577612	uncharacterized_LOC102577612%2C_transcript_variant_X1
gene-LOC102577612	4620.96337514675	-0.124445184572367	0.241254472397761	-0.515825399361683	0.605976361153604	0.871630651344732	NO	NA	LOC102577612	uncharacterized_LOC102577612%2C_transcript_variant_X2
gene-LOC102577612	4620.96337514675	-0.124445184572367	0.241254472397761	-0.515825399361683	0.605976361153604	0.871630651344732	NO	NA	LOC102577612	uncharacterized_LOC102577612%2C_transcript_variant_X3
gene-LOC102577612	4620.96337514675	-0.124445184572367	0.241254472397761	-0.515825399361683	0.605976361153604	0.871630651344732	NO	NA	LOC102577612	uncharacterized_LOC102577612%2C_transcript_variant_X4
gene-LOC102577612	4620.96337514675	-0.124445184572367	0.241254472397761	-0.515825399361683	0.605976361153604	0.871630651344732	NO	NA	LOC102577612	uncharacterized_LOC102577612%2C_transcript_variant_X5
gene-LOC102577630	1184.46421698139	-0.0426513590851834	0.136395902181997	-0.312702642842397	0.754506587500203	0.930792209739135	NO	NA	LOC102577630	Why2_protein%2C_transcript_variant_X1
gene-LOC102577630	1184.46421698139	-0.0426513590851834	0.136395902181997	-0.312702642842397	0.754506587500203	0.930792209739135	NO	NA	LOC102577630	Why2_protein%2C_transcript_variant_X2
gene-LOC102577643	10045.2566978047	-0.0084943337762378	0.081495404706498	-0.104230831257661	0.916986167414215	0.980569077528425	NO	NA	LOC102577643	DNA-binding_protein-like%2C_transcript_variant_X1
gene-LOC102577643	10045.2566978047	-0.0084943337762378	0.081495404706498	-0.104230831257661	0.916986167414215	0.980569077528425	NO	NA	LOC102577643	DNA-binding_protein-like%2C_transcript_variant_X2
gene-LOC102577650	43488.3043269804	0.597002777319241	0.370275369749297	1.61232106181801	0.10689209241752	0.41319405435231	NO	NA	LOC102577650	glycine-rich_protein
gene-LOC102577651	1932.9119155161	-0.341212402058891	0.163884189237447	-2.08203368272774	0.0373393932094722	0.227419802760629	NO	NA	LOC102577651	uncharacterized_LOC102577651%2C_transcript_variant_X1
gene-LOC102577652	193.69136438008	0.449370667891376	0.842488151407043	0.533385148670495	0.593766995904929	0.864688338893554	NO	NA	LOC102577652	ferritin-3%2C_chloroplastic%2C_transcript_variant_X1
gene-LOC102577652	193.69136438008	0.449370667891376	0.842488151407043	0.533385148670495	0.593766995904929	0.864688338893554	NO	NA	LOC102577652	ferritin-3%2C_chloroplastic%2C_transcript_variant_X2
gene-LOC102577655	2427.35366986542	-0.0201898385556491	0.069407634043842	-0.290887866065223	0.771137081716666	0.934955033194301	NO	NA	LOC102577655	ribosomal_protein_L23_family_protein%2C_transcript_variant_X1
gene-LOC102577662	1265.7249189653	0.561197685959402	0.150739934161948	3.72295297247827	0.0001969062088424	0.0049709826581639	NO	NA	LOC102577662	HQT%2C_transcript_variant_X1
gene-LOC102577666	3060.26387972635	-0.0765859219589887	0.365789388765101	-0.209371633817868	0.834158134959479	0.955675654283214	NO	NA	LOC102577666	protein_kinase_CPK1%2C_transcript_variant_X1
gene-LOC102577666	3060.26387972635	-0.0765859219589887	0.365789388765101	-0.209371633817868	0.834158134959479	0.955675654283214	NO	NA	LOC102577666	protein_kinase_CPK1%2C_transcript_variant_X2
gene-LOC102577667	5632.65611520556	-0.525751433626202	0.298956604455666	-1.7586212372979	0.078641863339672	0.349370190389081	NO	NA	LOC102577667	uncharacterized_LOC102577667%2C_transcript_variant_X1
gene-LOC102577668	404.851418948855	0.0182233749621468	0.179151179937251	0.101720652738819	0.918978408660768	0.981052771185233	NO	NA	LOC102577668	uncharacterized_LOC102577668%2C_transcript_variant_X1
gene-LOC102577670	1136.31013098779	-0.1880918211816	0.238139919655047	-0.789837426056316	0.429622718836152	0.771680870023538	NO	NA	LOC102577670	protein_TIC_20-I%2C_chloroplastic%2C_transcript_variant_X1
gene-LOC102577670	1136.31013098779	-0.1880918211816	0.238139919655047	-0.789837426056316	0.429622718836152	0.771680870023538	NO	NA	LOC102577670	protein_TIC_20-I%2C_chloroplastic%2C_transcript_variant_X2
gene-LOC102577674	8725.22216165032	0.267784297706885	0.135632916581939	1.97433119079991	0.0483440965043872	0.265881857911539	NO	NA	LOC102577674	soluble_starch_synthase%2C_transcript_variant_X1
gene-LOC102577687	7624.25803769931	0.120919361647159	0.0685799005355501	1.76318951621223	0.0778685313728718	0.347330086992953	NO	NA	LOC102577687	ARF-like_small_GTPase-like_protein%2C_transcript_variant_X1
gene-LOC102577692	188.526070723384	-1.16015824707162	0.626103881562078	-1.85298044180323	0.0638851620090631	0.311931491815031	NO	NA	LOC102577692	WRKY_transcription_factor_5%2C_transcript_variant_X1
gene-LOC102577701	11076.8849710059	0.0247245942823923	0.120243541005796	0.205620976191981	0.837086991007992	0.956454601195647	NO	NA	LOC102577701	uncharacterized_LOC102577701%2C_transcript_variant_X1
gene-LOC102577704	1944.5785299631	-0.102696207727942	0.109538537212732	-0.937534956565088	0.348483451214037	0.713557598907589	NO	NA	LOC102577704	AML1%2C_transcript_variant_X1
gene-LOC102577704	1944.5785299631	-0.102696207727942	0.109538537212732	-0.937534956565088	0.348483451214037	0.713557598907589	NO	NA	LOC102577704	AML1%2C_transcript_variant_X2
gene-LOC102577704	1944.5785299631	-0.102696207727942	0.109538537212732	-0.937534956565088	0.348483451214037	0.713557598907589	NO	NA	LOC102577704	AML1%2C_transcript_variant_X3
gene-LOC102577708	762.395925546105	0.0811012986943688	0.147896297311277	0.548365984603896	0.583440627920967	0.860253216699006	NO	NA	LOC102577708	expansin-A13
gene-LOC102577720	10955.1836828859	-0.0825499959614679	0.145907312450545	-0.565770108262725	0.571550069099862	0.85485392014855	NO	NA	LOC102577720	catalase_isozyme_2
gene-LOC102577725	237.751992210984	-0.475126674276004	0.295822517511955	-1.60612071816609	0.108247388546024	0.415980852015986	NO	NA	LOC102577725	OTU_domain-containing_protein_DDB_G0284757%2C_transcript_variant_X1
gene-LOC102577725	237.751992210984	-0.475126674276004	0.295822517511955	-1.60612071816609	0.108247388546024	0.415980852015986	NO	NA	LOC102577725	OTU_domain-containing_protein_DDB_G0284757%2C_transcript_variant_X2
gene-LOC102577726	9397.53273011509	0.190378851780229	0.0665154970396338	2.86217288080687	0.0042074733607719	0.0533602467226005	NO	NA	LOC102577726	UDP-glucose_pyrophosphorylase_precursor%2C_transcript_variant_X1
gene-LOC102577730	101.623739597885	0.136275662948227	0.364034342101054	0.374348370985278	0.708145148973416	0.911830405307317	NO	NA	LOC102577730	glucose-6-phosphate/phosphate_translocator_2%2C_chloroplastic
gene-LOC102577737	2453.60874484264	-0.1208425914423	0.139154303738047	-0.868407143696981	0.38517148549341	0.74289790700216	NO	NA	LOC102577737	uncharacterized_LOC102577737
gene-LOC102577746	1073.75201548837	0.108273608562398	0.0982444624460095	1.10208357668912	0.270425338654537	0.641129541632191	NO	NA	LOC102577746	vacuolar_protein_sorting-associated_protein_26-like_protein%2C_transcript_variant_X1
gene-LOC102577751	14942.7059858048	0.105840701861327	0.306062616313806	0.345813883237568	0.729482590843222	0.921119681097621	NO	NA	LOC102577751	ruBisCO_large_subunit-binding_protein_subunit_beta%2C_chloroplastic
gene-LOC102577771	291.12089619933	0.062974947846833	0.357636929402189	0.176086255835211	0.860226178468148	0.965508884277443	NO	NA	LOC102577771	receptor-like_serine/threonine-protein_kinase_At2g45590
gene-LOC102577772	1023.84940699879	0.0241077242436529	0.0785099899759994	0.307065689997192	0.758793372334415	0.932275965797454	NO	NA	LOC102577772	transcription_factor_APFI-like%2C_transcript_variant_X1
gene-LOC102577772	1023.84940699879	0.0241077242436529	0.0785099899759994	0.307065689997192	0.758793372334415	0.932275965797454	NO	NA	LOC102577772	transcription_factor_APFI-like%2C_transcript_variant_X2
gene-LOC102577776	6428.37005075539	-0.0642006763874944	0.104066920847302	-0.61691722849854	0.537289322424782	0.839550156533884	NO	NA	LOC102577776	importin_subunit_alpha-4
gene-LOC102577779	25786.2374494407	-0.888577494119519	0.527703865914321	-1.68385632835934	0.0922094380637354	0.383238436906504	NO	NA	LOC102577779	metallothionein-like_protein_type_2
gene-LOC102577781	4642.2980154842	-0.07044019370089	0.100396251424501	-0.701621750826641	0.482915083399175	0.80869809702959	NO	NA	LOC102577781	succinyl-CoA_ligase_[ADP-forming]_subunit_beta%2C_mitochondrial%2C_transcript_variant_X1
gene-LOC102577781	4642.2980154842	-0.07044019370089	0.100396251424501	-0.701621750826641	0.482915083399175	0.80869809702959	NO	NA	LOC102577781	succinyl-CoA_ligase_[ADP-forming]_subunit_beta%2C_mitochondrial%2C_transcript_variant_X2
gene-LOC102577788	7102.58318248669	-0.168958193744844	0.0763158592028723	-2.21393292966405	0.0268333930799221	0.18439387925951	NO	NA	LOC102577788	uncharacterized_LOC102577788%2C_transcript_variant_X1
gene-LOC102577797	1976.18563135047	0.384094320353587	0.812567217195202	0.472692365905917	0.636432673850463	0.885172136456689	NO	NA	LOC102577797	protein_YABBY_4
gene-LOC102577810	920.018471355982	-0.6369146674118	0.416211765943494	-1.53026588752964	0.125950928349003	0.449116227997869	NO	NA	LOC102577810	TGACG-sequence-specific_DNA-binding_protein_TGA-1A
gene-LOC102577812	8996.40829558918	0.263876499739814	0.235221360198103	1.12182201275249	0.261938124782613	0.633712025989223	NO	NA	LOC102577812	cellulose_synthase_A_catalytic_subunit_2_[UDP-forming]
gene-LOC102577813	7992.92798760936	-0.136523696101114	0.105628677503058	-1.29248703409319	0.196188533280803	0.554989912179488	NO	NA	LOC102577813	EBP1%2C_transcript_variant_X1
gene-LOC102577814	1866.29421907192	-0.792012596204303	0.273273300309422	-2.89824360926415	0.0037525898788504	0.0490186208923672	NO	NA	LOC102577814	expansin-A6
gene-LOC102577816	2029.74400350664	-1.45072214579957	0.609508863977279	-2.38014938180398	0.0173056210469662	0.14119967238718	DOWN	NA	LOC102577816	fructokinase-like
gene-LOC102577817	4920.69082452015	-0.0110676841605077	0.0485384621184461	-0.228018846857977	0.819631588758292	0.950739753624736	NO	NA	LOC102577817	uncharacterized_LOC102577817%2C_transcript_variant_X1
gene-LOC102577831	1646.24491905787	0.196358049613684	0.104915317039225	1.87158610539461	0.0612638871715258	0.304324093620461	NO	NA	LOC102577831	cinnamoyl-CoA_reductase_2
gene-LOC102577832	5101.71561153262	-0.0504434459863956	0.0726610004801588	-0.694229994812278	0.48753798492937	0.811951392176596	NO	NA	LOC102577832	mitochondrial_outer_membrane_protein_porin_of_34_kDa-like
gene-LOC102577835	2010.13956929994	0.339463774282192	0.316998125382477	1.07086997398678	0.284227898387684	0.654896850681771	NO	NA	LOC102577835	acidic_endochitinase_pcht28
gene-LOC102577840	2624.33373221297	0.565431635159238	0.253099880700932	2.23402568817235	0.0254813828850422	0.179293917436433	NO	NA	LOC102577840	L-allo-threonine_aldolase-related_protein%2C_transcript_variant_X1
gene-LOC102577840	2624.33373221297	0.565431635159238	0.253099880700932	2.23402568817235	0.0254813828850422	0.179293917436433	NO	NA	LOC102577840	L-allo-threonine_aldolase-related_protein%2C_transcript_variant_X2
gene-LOC102577840	2624.33373221297	0.565431635159238	0.253099880700932	2.23402568817235	0.0254813828850422	0.179293917436433	NO	NA	LOC102577840	L-allo-threonine_aldolase-related_protein%2C_transcript_variant_X3
gene-LOC102577855	6411.3806106014	0.130332902914812	0.135625437408742	0.960976830047157	0.336563817946134	0.702841076229659	NO	NA	LOC102577855	vacuolar_sorting_receptor_protein_PV72-like_protein%2C_transcript_variant_X1
gene-LOC102577856	1864.53892213246	-1.88830956068688	0.317770357021366	-5.94237164972538	2.80927600808967e-09	3.20242984118057e-07	DOWN	NA	LOC102577856	calcium-binding_protein_CAST-like
gene-LOC102577858	3381.64019635599	-0.0302343169837618	0.0580942442164791	-0.520435671236179	0.602759953169799	0.870104544290678	NO	NA	LOC102577858	protein_transport_SEC13-like_protein%2C_transcript_variant_X1
gene-LOC102577881	4152.14141934158	0.151247396255349	0.14597778303425	1.03609873442086	0.300156082597841	0.669688434892178	NO	NA	LOC102577881	kinesin_heavy_chain-like_protein%2C_transcript_variant_X1
gene-LOC102577881	4152.14141934158	0.151247396255349	0.14597778303425	1.03609873442086	0.300156082597841	0.669688434892178	NO	NA	LOC102577881	kinesin_heavy_chain-like_protein%2C_transcript_variant_X2
gene-LOC102577884	1896.08473514724	-0.498249621072311	0.334877899730614	-1.48785459259366	0.13678924477527	0.469192146588756	NO	NA	LOC102577884	expansin-A3
gene-LOC102577891	7180.36868093851	-0.0936249329793714	0.113608455892628	-0.824101799850681	0.409881717569974	0.759810074103937	NO	NA	LOC102577891	pre-mRNA_splicing_factor-like_protein%2C_transcript_variant_X1
gene-LOC102577891	7180.36868093851	-0.0936249329793714	0.113608455892628	-0.824101799850681	0.409881717569974	0.759810074103937	NO	NA	LOC102577891	pre-mRNA_splicing_factor-like_protein%2C_transcript_variant_X2
gene-LOC102577891	7180.36868093851	-0.0936249329793714	0.113608455892628	-0.824101799850681	0.409881717569974	0.759810074103937	NO	NA	LOC102577891	pre-mRNA_splicing_factor-like_protein%2C_transcript_variant_X3
gene-LOC102577899	661.089318970383	-0.46576713743048	0.292786823145902	-1.59080634991001	0.111653163470846	0.423898662688028	NO	NA	LOC102577899	3-hydroxy-3-methylglutaryl-coenzyme_A_reductase_2
gene-LOC102577903	1061.30530252797	0.251179214301195	0.148590842980458	1.6904084347528	0.0909498424872263	0.38018156296696	NO	NA	LOC102577903	LRR_receptor-like_kinase%2C_transcript_variant_X1
gene-LOC102577904	2042.58955853389	-0.073676783962954	0.0956238456727341	-0.770485472997056	0.441011969025704	0.7784324124035	NO	NA	LOC102577904	3'-5'-exoribonuclease/RNA_binding-like_protein%2C_transcript_variant_X1
gene-LOC102577904	2042.58955853389	-0.073676783962954	0.0956238456727341	-0.770485472997056	0.441011969025704	0.7784324124035	NO	NA	LOC102577904	3'-5'-exoribonuclease/RNA_binding-like_protein%2C_transcript_variant_X2
gene-LOC102577910	532.932978223624	-0.0979310187472836	0.110881798455426	-0.88320193315273	0.377127177314427	0.736503667106018	NO	NA	LOC102577910	deetiolated_1-like_protein%2C_transcript_variant_X1
gene-LOC102577910	532.932978223624	-0.0979310187472836	0.110881798455426	-0.88320193315273	0.377127177314427	0.736503667106018	NO	NA	LOC102577910	deetiolated_1-like_protein%2C_transcript_variant_X2
gene-LOC102577910	532.932978223624	-0.0979310187472836	0.110881798455426	-0.88320193315273	0.377127177314427	0.736503667106018	NO	NA	LOC102577910	deetiolated_1-like_protein%2C_transcript_variant_X3
gene-LOC102577912	3524.54621353652	0.0531764920540809	0.0999737036749092	0.531904791954075	0.594791938220068	0.865212373461607	NO	NA	LOC102577912	eukaryotic_peptide_chain_release_factor_subunit_1-3-like_protein%2C_transcript_variant_X1
gene-LOC102577916	16118.4947321405	0.152820717576695	0.161691079271719	0.945140067497986	0.344587371953837	0.709680548589971	NO	NA	LOC102577916	DNA_binding_protein_ACBF-like%2C_transcript_variant_X1
gene-LOC102577918	2718.33119182386	0.102391412969402	0.218544500226892	0.468515166765121	0.639416227496782	0.885945164101138	NO	NA	LOC102577918	CDPK-like_protein%2C_transcript_variant_X1
gene-LOC102577918	2718.33119182386	0.102391412969402	0.218544500226892	0.468515166765121	0.639416227496782	0.885945164101138	NO	NA	LOC102577918	CDPK-like_protein%2C_transcript_variant_X2
gene-LOC102577922	5143.14828484556	0.114361178914864	0.330490483891383	0.346034710495474	0.729316629051182	0.921119681097621	NO	NA	LOC102577922	lycopene_epsilon_cyclase%2C_chloroplastic
gene-LOC102577923	12843.4023522782	0.127118658362078	0.0800464952459679	1.58806026386872	0.112272712553602	0.42524899703419	NO	NA	LOC102577923	NAD-dependent_epimerase/dehydratase_family_protein-like_protein%2C_transcript_variant_X1
gene-LOC102577925	2249.44623671093	0.29112613131051	0.210965596131169	1.37996970429956	0.16759597296738	0.514735139717581	NO	NA	LOC102577925	phytochrome_B%2C_transcript_variant_X1
gene-LOC102577927	5620.20993808235	-1.7554709075405	0.578463459238795	-3.03471356661065	0.0024076422595288	0.0347849985581473	DOWN	NA	LOC102577927	metallothionein-like_protein_type_2_A%2C_transcript_variant_X1
gene-LOC102577927	5620.20993808235	-1.7554709075405	0.578463459238795	-3.03471356661065	0.0024076422595288	0.0347849985581473	DOWN	NA	LOC102577927	metallothionein-like_protein_type_2_A%2C_transcript_variant_X2
gene-LOC102577929	1190.56181225978	-0.529046908076638	0.267539213696494	-1.97745556909952	0.0479901580280486	0.264795994209155	NO	NA	LOC102577929	auxin-responsive_protein_IAA27
gene-LOC102577931	2197.58271691917	0.007199295078957	0.214514766129306	0.0335608369011644	0.973227352288294	0.994228962874609	NO	NA	LOC102577931	isoamylase_isoform_2%2C_transcript_variant_X1
gene-LOC102577931	2197.58271691917	0.007199295078957	0.214514766129306	0.0335608369011644	0.973227352288294	0.994228962874609	NO	NA	LOC102577931	isoamylase_isoform_2%2C_transcript_variant_X2
gene-LOC102577932	2058.58533208741	-0.099606769012055	0.242626475727129	-0.410535448423519	0.681413205349239	0.902493530937962	NO	NA	LOC102577932	6-phosphofructo-2-kinase/fructose-2%2C6-bisphosphatase%2C_transcript_variant_X1
gene-LOC102577932	2058.58533208741	-0.099606769012055	0.242626475727129	-0.410535448423519	0.681413205349239	0.902493530937962	NO	NA	LOC102577932	6-phosphofructo-2-kinase/fructose-2%2C6-bisphosphatase%2C_transcript_variant_X2
gene-LOC102578140	1493.11368503493	0.0411004180102044	0.151644746988132	0.271030937942223	0.786367237453855	0.93986275774017	NO	NA	LOC102578140	uncharacterized_LOC102578140%2C_transcript_variant_X1
gene-LOC102578140	1493.11368503493	0.0411004180102044	0.151644746988132	0.271030937942223	0.786367237453855	0.93986275774017	NO	NA	LOC102578140	uncharacterized_LOC102578140%2C_transcript_variant_X2
gene-LOC102578140	1493.11368503493	0.0411004180102044	0.151644746988132	0.271030937942223	0.786367237453855	0.93986275774017	NO	NA	LOC102578140	uncharacterized_LOC102578140%2C_transcript_variant_X3
gene-LOC102578140	1493.11368503493	0.0411004180102044	0.151644746988132	0.271030937942223	0.786367237453855	0.93986275774017	NO	NA	LOC102578140	uncharacterized_LOC102578140%2C_transcript_variant_X4
gene-LOC102578141	206.90142919498	-0.164352492328752	0.1791976084313	-0.917157844725147	0.359059933177687	0.723056858698284	NO	NA	LOC102578141	NAC_domain-containing_protein_101-like%2C_transcript_variant_X1
gene-LOC102578141	206.90142919498	-0.164352492328752	0.1791976084313	-0.917157844725147	0.359059933177687	0.723056858698284	NO	NA	LOC102578141	NAC_domain-containing_protein_101-like%2C_transcript_variant_X2
gene-LOC102578141	206.90142919498	-0.164352492328752	0.1791976084313	-0.917157844725147	0.359059933177687	0.723056858698284	NO	NA	LOC102578141	NAC_domain-containing_protein_101-like%2C_transcript_variant_X3
gene-LOC102578142	721.153419064612	0.185390227998756	0.108359098679459	1.71088750513849	0.0871018816285553	0.370933586022627	NO	NA	LOC102578142	uncharacterized_LOC102578142
gene-LOC102578143	184.470831904353	-0.0046692143310575	0.317755161068723	-0.0146943776313604	0.988276004875604	0.997226870951329	NO	NA	LOC102578143	uncharacterized_LOC102578143
gene-LOC102578145	111.94405989254	0.520003116182539	0.279201552667352	1.86246498708438	0.0625375762644711	0.307999181367537	NO	NA	LOC102578145	uncharacterized_LOC102578145
gene-LOC102578146	906.174640236669	0.0161995205381227	0.13750119497686	0.117813670934633	0.906215297150441	0.977464336754719	NO	NA	LOC102578146	N-terminal_kinase-like_protein
gene-LOC102578147	8164.71152075843	0.0450567300284338	0.0779389874105796	0.578102584154407	0.563194862491799	0.851096293815862	NO	NA	LOC102578147	elongation_factor_1-gamma_2-like%2C_transcript_variant_X1
gene-LOC102578147	8164.71152075843	0.0450567300284338	0.0779389874105796	0.578102584154407	0.563194862491799	0.851096293815862	NO	NA	LOC102578147	elongation_factor_1-gamma_2-like%2C_transcript_variant_X2
gene-LOC102578148	854.908181466197	-0.54838356589203	0.118390313322198	-4.63199691346041	3.62155554260305e-06	0.0001728328415912	NO	NA	LOC102578148	transcription_factor_GTE4-like%2C_transcript_variant_X1
gene-LOC102578148	854.908181466197	-0.54838356589203	0.118390313322198	-4.63199691346041	3.62155554260305e-06	0.0001728328415912	NO	NA	LOC102578148	transcription_factor_GTE4-like%2C_transcript_variant_X2
gene-LOC102578149	2323.25041312435	0.452441748330004	0.305984162703298	1.47864433352624	0.139235397277292	0.472703532512636	NO	NA	LOC102578149	glutathione_S-transferase_zeta_class-like%2C_transcript_variant_X1
gene-LOC102578149	2323.25041312435	0.452441748330004	0.305984162703298	1.47864433352624	0.139235397277292	0.472703532512636	NO	NA	LOC102578149	glutathione_S-transferase_zeta_class-like%2C_transcript_variant_X2
gene-LOC102578153	1362.93448327844	0.0439515388740707	0.278702891256436	0.157700333412152	0.874692937756625	0.968945691073513	NO	NA	LOC102578153	peptide_chain_release_factor_APG3%2C_chloroplastic
gene-LOC102578154	1558.30227328729	-0.293414090082395	0.152154005406837	-1.92840201148731	0.0538051418349467	0.28409899518189	NO	NA	LOC102578154	translocase_of_chloroplast_90%2C_chloroplastic
gene-LOC102578155	2818.98938177086	-0.0251063291879332	0.106825483630277	-0.235021909892083	0.814191727806104	0.949033634018208	NO	NA	LOC102578155	probable_pre-mRNA-splicing_factor_ATP-dependent_RNA_helicase
gene-LOC102578156	2481.87444113755	-0.0204547988062358	0.0966591759563551	-0.211617765244263	0.832405248547367	0.954969739413605	NO	NA	LOC102578156	mediator_of_RNA_polymerase_II_transcription_subunit_13%2C_transcript_variant_X1
gene-LOC102578156	2481.87444113755	-0.0204547988062358	0.0966591759563551	-0.211617765244263	0.832405248547367	0.954969739413605	NO	NA	LOC102578156	mediator_of_RNA_polymerase_II_transcription_subunit_13%2C_transcript_variant_X2
gene-LOC102578156	2481.87444113755	-0.0204547988062358	0.0966591759563551	-0.211617765244263	0.832405248547367	0.954969739413605	NO	NA	LOC102578156	mediator_of_RNA_polymerase_II_transcription_subunit_13%2C_transcript_variant_X3
gene-LOC102578157	1157.62792720897	-0.94360407156389	0.382760943842062	-2.46525693581017	0.0136915033409586	0.120966893771841	NO	NA	LOC102578157	uncharacterized_LOC102578157
gene-LOC102578158	6498.16060256465	0.164737631946609	0.117664717190471	1.40005972801463	0.161495433366817	0.507768046966031	NO	NA	LOC102578158	glycine-rich_protein_A3
gene-LOC102578159	1913.59488771872	-0.0296852796319809	0.126511912349103	-0.23464414599999	0.814484942399789	0.949033634018208	NO	NA	LOC102578159	DEAD-box_ATP-dependent_RNA_helicase_10%2C_transcript_variant_X1
gene-LOC102578159	1913.59488771872	-0.0296852796319809	0.126511912349103	-0.23464414599999	0.814484942399789	0.949033634018208	NO	NA	LOC102578159	DEAD-box_ATP-dependent_RNA_helicase_10%2C_transcript_variant_X2
gene-LOC102578159	1913.59488771872	-0.0296852796319809	0.126511912349103	-0.23464414599999	0.814484942399789	0.949033634018208	NO	NA	LOC102578159	DEAD-box_ATP-dependent_RNA_helicase_10%2C_transcript_variant_X3
gene-LOC102578159	1913.59488771872	-0.0296852796319809	0.126511912349103	-0.23464414599999	0.814484942399789	0.949033634018208	NO	NA	LOC102578159	DEAD-box_ATP-dependent_RNA_helicase_10%2C_transcript_variant_X4
gene-LOC102578160	981.611681341342	-1.4761658581497	0.313242967091678	-4.71252673876527	2.44663964830589e-06	0.0001232515622375	DOWN	NA	LOC102578160	scarecrow-like_protein_21
gene-LOC102578161	169.203501150517	-0.791468747845272	0.32197490393986	-2.45816906274505	0.0139647416598921	0.122309014577629	NO	NA	LOC102578161	classical_arabinogalactan_protein_9-like
gene-LOC102578162	163.729078417424	0.0762948786608372	0.447070485342662	0.170655145356688	0.864494934154383	0.966967879181736	NO	NA	LOC102578162	glucomannan_4-beta-mannosyltransferase_9-like
gene-LOC102578164	99.1346972808552	-0.143330461849753	0.352030621168745	-0.407153393002844	0.683895330248515	0.903202091078731	NO	NA	LOC102578164	hydroxymethylglutaryl-CoA_lyase%2C_mitochondrial-like%2C_transcript_variant_X1
gene-LOC102578164	99.1346972808552	-0.143330461849753	0.352030621168745	-0.407153393002844	0.683895330248515	0.903202091078731	NO	NA	LOC102578164	hydroxymethylglutaryl-CoA_lyase%2C_mitochondrial-like%2C_transcript_variant_X2
gene-LOC102578164	99.1346972808552	-0.143330461849753	0.352030621168745	-0.407153393002844	0.683895330248515	0.903202091078731	NO	NA	LOC102578164	hydroxymethylglutaryl-CoA_lyase%2C_mitochondrial-like%2C_transcript_variant_X3
gene-LOC102578164	99.1346972808552	-0.143330461849753	0.352030621168745	-0.407153393002844	0.683895330248515	0.903202091078731	NO	NA	LOC102578164	hydroxymethylglutaryl-CoA_lyase%2C_mitochondrial-like%2C_transcript_variant_X4
gene-LOC102578164	99.1346972808552	-0.143330461849753	0.352030621168745	-0.407153393002844	0.683895330248515	0.903202091078731	NO	NA	LOC102578164	hydroxymethylglutaryl-CoA_lyase%2C_mitochondrial-like%2C_transcript_variant_X5
gene-LOC102578164	99.1346972808552	-0.143330461849753	0.352030621168745	-0.407153393002844	0.683895330248515	0.903202091078731	NO	NA	LOC102578164	hydroxymethylglutaryl-CoA_lyase%2C_mitochondrial-like%2C_transcript_variant_X6
gene-LOC102578164	99.1346972808552	-0.143330461849753	0.352030621168745	-0.407153393002844	0.683895330248515	0.903202091078731	NO	NA	LOC102578164	hydroxymethylglutaryl-CoA_lyase%2C_mitochondrial-like%2C_transcript_variant_X7
gene-LOC102578164	99.1346972808552	-0.143330461849753	0.352030621168745	-0.407153393002844	0.683895330248515	0.903202091078731	NO	NA	LOC102578164	hydroxymethylglutaryl-CoA_lyase%2C_mitochondrial-like%2C_transcript_variant_X8
gene-LOC102578166	636.10041572737	0.145738458311137	0.135520794170532	1.075395545039	0.2821976754967	0.653392460977938	NO	NA	LOC102578166	probable_pre-mRNA-splicing_factor_ATP-dependent_RNA_helicase%2C_transcript_variant_X1
gene-LOC102578166	636.10041572737	0.145738458311137	0.135520794170532	1.075395545039	0.2821976754967	0.653392460977938	NO	NA	LOC102578166	probable_pre-mRNA-splicing_factor_ATP-dependent_RNA_helicase%2C_transcript_variant_X2
gene-LOC102578166	636.10041572737	0.145738458311137	0.135520794170532	1.075395545039	0.2821976754967	0.653392460977938	NO	NA	LOC102578166	probable_pre-mRNA-splicing_factor_ATP-dependent_RNA_helicase%2C_transcript_variant_X3
gene-LOC102578168	7839.12630428056	-0.0783412627280025	0.356970094923647	-0.219461696769751	0.826290414111092	0.953080504254254	NO	NA	LOC102578168	uncharacterized_LOC102578168%2C_transcript_variant_X1
gene-LOC102578168	7839.12630428056	-0.0783412627280025	0.356970094923647	-0.219461696769751	0.826290414111092	0.953080504254254	NO	NA	LOC102578168	uncharacterized_LOC102578168%2C_transcript_variant_X2
gene-LOC102578168	7839.12630428056	-0.0783412627280025	0.356970094923647	-0.219461696769751	0.826290414111092	0.953080504254254	NO	NA	LOC102578168	uncharacterized_LOC102578168%2C_transcript_variant_X3
gene-LOC102578169	105.916817232404	-0.824474215028115	0.351088581141673	-2.34833674267355	0.0188574639688988	0.149451037064392	NO	NA	LOC102578169	B-box_zinc_finger_protein_19-like
gene-LOC102578170	1259.11536535375	-0.121211360916764	0.147934508841044	-0.81935825431378	0.412582045129052	0.761687280075882	NO	NA	LOC102578170	probable_protein_phosphatase_2C_59
gene-LOC102578171	1803.8429308402	0.118815072413859	0.122399007048886	0.970719250740363	0.331688102844669	0.697980378049652	NO	NA	LOC102578171	uncharacterized_LOC102578171
gene-LOC102578172	2307.25109375849	0.0448150690954734	0.162420941095764	0.275919279823963	0.78261006536251	0.938733069126859	NO	NA	LOC102578172	uncharacterized_LOC102578172
gene-LOC102578173	47.5239988505788	0.452556445409412	0.500392029866232	0.904403784229722	0.365781332309483	0.727196402362407	NO	NA	LOC102578173	FAD-dependent_urate_hydroxylase-like
gene-LOC102578174	878.388336964352	-0.124053403904981	0.0877089916108598	-1.41437498740575	0.157251830123132	0.501309080981305	NO	NA	LOC102578174	uncharacterized_LOC102578174
gene-LOC102578175	2997.05329688123	0.0075351053987472	0.200753962023765	0.0375340308245337	0.970059206581023	0.994200544700126	NO	NA	LOC102578175	glutamyl-tRNA_reductase-binding_protein%2C_chloroplastic
gene-LOC102578176	279.111362813843	0.229616012131932	0.213100322696911	1.07750194474605	0.281256082427159	0.652888282380316	NO	NA	LOC102578176	sodium/hydrogen_exchanger_2-like%2C_transcript_variant_X1
gene-LOC102578176	279.111362813843	0.229616012131932	0.213100322696911	1.07750194474605	0.281256082427159	0.652888282380316	NO	NA	LOC102578176	sodium/hydrogen_exchanger_2-like%2C_transcript_variant_X2
gene-LOC102578177	3028.75598547046	-0.160012178205687	0.0755001646882296	-2.1193619757843	0.0340598876919694	0.215209833230829	NO	NA	LOC102578177	ultraviolet-B_receptor_UVR8-like
gene-LOC102578178	1495.40453686572	-0.729526210253519	0.587296647333646	-1.24217669820797	0.214171375042818	0.580006287277796	NO	NA	LOC102578178	cellulose_synthase_A_catalytic_subunit_7_[UDP-forming]
gene-LOC102578179	374.995500244766	0.127226376975379	0.163577901211913	0.777772400995411	0.436703201040207	0.776064751951292	NO	NA	LOC102578179	ARF_guanine-nucleotide_exchange_factor_GNOM-like%2C_transcript_variant_X1
gene-LOC102578179	374.995500244766	0.127226376975379	0.163577901211913	0.777772400995411	0.436703201040207	0.776064751951292	NO	NA	LOC102578179	ARF_guanine-nucleotide_exchange_factor_GNOM-like%2C_transcript_variant_X10
gene-LOC102578179	374.995500244766	0.127226376975379	0.163577901211913	0.777772400995411	0.436703201040207	0.776064751951292	NO	NA	LOC102578179	ARF_guanine-nucleotide_exchange_factor_GNOM-like%2C_transcript_variant_X2
gene-LOC102578179	374.995500244766	0.127226376975379	0.163577901211913	0.777772400995411	0.436703201040207	0.776064751951292	NO	NA	LOC102578179	ARF_guanine-nucleotide_exchange_factor_GNOM-like%2C_transcript_variant_X3
gene-LOC102578179	374.995500244766	0.127226376975379	0.163577901211913	0.777772400995411	0.436703201040207	0.776064751951292	NO	NA	LOC102578179	ARF_guanine-nucleotide_exchange_factor_GNOM-like%2C_transcript_variant_X4
gene-LOC102578179	374.995500244766	0.127226376975379	0.163577901211913	0.777772400995411	0.436703201040207	0.776064751951292	NO	NA	LOC102578179	ARF_guanine-nucleotide_exchange_factor_GNOM-like%2C_transcript_variant_X5
gene-LOC102578179	374.995500244766	0.127226376975379	0.163577901211913	0.777772400995411	0.436703201040207	0.776064751951292	NO	NA	LOC102578179	ARF_guanine-nucleotide_exchange_factor_GNOM-like%2C_transcript_variant_X6
gene-LOC102578179	374.995500244766	0.127226376975379	0.163577901211913	0.777772400995411	0.436703201040207	0.776064751951292	NO	NA	LOC102578179	ARF_guanine-nucleotide_exchange_factor_GNOM-like%2C_transcript_variant_X7
gene-LOC102578179	374.995500244766	0.127226376975379	0.163577901211913	0.777772400995411	0.436703201040207	0.776064751951292	NO	NA	LOC102578179	ARF_guanine-nucleotide_exchange_factor_GNOM-like%2C_transcript_variant_X8
gene-LOC102578179	374.995500244766	0.127226376975379	0.163577901211913	0.777772400995411	0.436703201040207	0.776064751951292	NO	NA	LOC102578179	ARF_guanine-nucleotide_exchange_factor_GNOM-like%2C_transcript_variant_X9
gene-LOC102578180	222.199366674095	0.242858324062161	0.314310989476616	0.772668892254018	0.439718361292727	0.777689888720816	NO	NA	LOC102578180	zinc_transporter_8-like
gene-LOC102578181	51.2340932836953	-5.32630496229681	1.49032690996084	-3.57391719004575	0.0003516801937147	0.0079442364494409	DOWN	NA	LOC102578181	NAC_domain-containing_protein_43
gene-LOC102578182	680.727318545066	-0.092342229596069	0.161538959853395	-0.57164061028915	0.567565477043244	0.853383577338417	NO	NA	LOC102578182	uncharacterized_LOC102578182
gene-LOC102578183	1528.88670300411	-0.30004561534262	0.270575935356183	-1.10891463776202	0.267467008543518	0.638703476291967	NO	NA	LOC102578183	uncharacterized_LOC102578183%2C_transcript_variant_X1
gene-LOC102578183	1528.88670300411	-0.30004561534262	0.270575935356183	-1.10891463776202	0.267467008543518	0.638703476291967	NO	NA	LOC102578183	uncharacterized_LOC102578183%2C_transcript_variant_X2
gene-LOC102578183	1528.88670300411	-0.30004561534262	0.270575935356183	-1.10891463776202	0.267467008543518	0.638703476291967	NO	NA	LOC102578183	uncharacterized_LOC102578183%2C_transcript_variant_X3
gene-LOC102578183	1528.88670300411	-0.30004561534262	0.270575935356183	-1.10891463776202	0.267467008543518	0.638703476291967	NO	NA	LOC102578183	uncharacterized_LOC102578183%2C_transcript_variant_X4
gene-LOC102578185	74.3609051900792	-0.914225682086735	0.365720877790619	-2.49979079020516	0.0124266667541126	0.112953446472339	NO	NA	LOC102578185	uncharacterized_LOC102578185
gene-LOC102578186	670.281191828371	-0.0506400817189533	0.140225062901483	-0.361134312733604	0.717999043795704	0.915506737404405	NO	NA	LOC102578186	uncharacterized_LOC102578186
gene-LOC102578187	3967.03556154623	0.37955317065063	0.243423366236682	1.55923063803821	0.118941801777428	0.437247171410991	NO	NA	LOC102578187	glycogen_phosphorylase_1-like%2C_transcript_variant_X1
gene-LOC102578187	3967.03556154623	0.37955317065063	0.243423366236682	1.55923063803821	0.118941801777428	0.437247171410991	NO	NA	LOC102578187	glycogen_phosphorylase_1-like%2C_transcript_variant_X2
gene-LOC102578188	501.715935722076	-0.791988991390095	0.314677287413675	-2.51682921859227	0.0118416212201257	0.109847925034849	NO	NA	LOC102578188	18.2_kDa_class_I_heat_shock_protein-like
gene-LOC102578189	1303.75693445161	-0.201151017611163	0.0758104832525647	-2.65334039543084	0.007969945224444	0.0844134763594737	NO	NA	LOC102578189	uncharacterized_protein_At4g22758-like
gene-LOC102578191	993.611379508581	0.199357248472328	0.134311014824087	1.48429560102301	0.137730516825604	0.469540678217702	NO	NA	LOC102578191	neurochondrin%2C_transcript_variant_X1
gene-LOC102578191	993.611379508581	0.199357248472328	0.134311014824087	1.48429560102301	0.137730516825604	0.469540678217702	NO	NA	LOC102578191	neurochondrin%2C_transcript_variant_X2
gene-LOC102578191	993.611379508581	0.199357248472328	0.134311014824087	1.48429560102301	0.137730516825604	0.469540678217702	NO	NA	LOC102578191	neurochondrin%2C_transcript_variant_X3
gene-LOC102578192	377.123881578461	-0.0518619060524999	0.145575397984782	-0.356254606000949	0.721649901208273	0.917675094314356	NO	NA	LOC102578192	F-box/FBD/LRR-repeat_protein_At1g13570-like%2C_transcript_variant_X1
gene-LOC102578192	377.123881578461	-0.0518619060524999	0.145575397984782	-0.356254606000949	0.721649901208273	0.917675094314356	NO	NA	LOC102578192	F-box/FBD/LRR-repeat_protein_At1g13570-like%2C_transcript_variant_X2
gene-LOC102578192	377.123881578461	-0.0518619060524999	0.145575397984782	-0.356254606000949	0.721649901208273	0.917675094314356	NO	NA	LOC102578192	F-box/FBD/LRR-repeat_protein_At1g13570-like%2C_transcript_variant_X3
gene-LOC102578192	377.123881578461	-0.0518619060524999	0.145575397984782	-0.356254606000949	0.721649901208273	0.917675094314356	NO	NA	LOC102578192	F-box/FBD/LRR-repeat_protein_At1g13570-like%2C_transcript_variant_X4
gene-LOC102578192	377.123881578461	-0.0518619060524999	0.145575397984782	-0.356254606000949	0.721649901208273	0.917675094314356	NO	NA	LOC102578192	F-box/FBD/LRR-repeat_protein_At1g13570-like%2C_transcript_variant_X5
gene-LOC102578193	377.86294612982	-0.891948393126693	0.3132605738526	-2.84730498369829	0.0044091099315886	0.055182493569374	NO	NA	LOC102578193	probable_polygalacturonase
gene-LOC102578195	747.166101213028	-0.0022127846618061	0.129672627196396	-0.0170643929227624	0.986385245105362	0.996824850609091	NO	NA	LOC102578195	uncharacterized_LOC102578195
gene-LOC102578196	472.888297699151	0.303828311020067	0.112694611633122	2.69603228244117	0.0070170865726092	0.0775139208557709	NO	NA	LOC102578196	nodulation_protein_H-like
gene-LOC102578197	105.117902625635	-0.174417775757155	0.25719538923527	-0.678152809332076	0.497674810048946	0.818428430873357	NO	NA	LOC102578197	F-box_protein_At4g22280-like
gene-LOC102578199	827.301679405108	-0.0311818325683762	0.17056988280515	-0.182809720306818	0.854947321440151	0.963730992897035	NO	NA	LOC102578199	telomere_repeat-binding_protein_4-like
gene-LOC102578200	230.244164447746	0.306542902778354	0.509117212846183	0.602106735037788	0.547103091648204	0.843971784767585	NO	NA	LOC102578200	putative_late_blight_resistance_protein_homolog_R1B-23
gene-LOC102578202	1045.25062107293	-0.272089409859403	0.0903649048925352	-3.01100753863439	0.0026038238795916	0.0368888950013891	NO	NA	LOC102578202	ATPase_family_AAA_domain-containing_protein_3C
gene-LOC102578203	572.285614671567	0.0284779790766371	0.136747289628604	0.208252603426228	0.835031737239236	0.955991740901966	NO	NA	LOC102578203	endoplasmic_reticulum_oxidoreductin-1
gene-LOC102578204	458.098784706099	0.19218748224251	0.16386345254954	1.17285141532342	0.240855395605608	0.60992981493393	NO	NA	LOC102578204	protein_NUCLEAR_FUSION_DEFECTIVE_4-like
gene-LOC102578207	906.877670053883	-0.254207264119283	0.156264312878293	-1.62677747360829	0.10378436755573	0.406646755570303	NO	NA	LOC102578207	dual_specificity_phosphatase_Cdc25
gene-LOC102578208	1092.28525853315	0.3844283639991	0.226773366568624	1.69520949402481	0.0900356865209091	0.377825276548369	NO	NA	LOC102578208	phosphatidate_cytidylyltransferase_4%2C_chloroplastic%2C_transcript_variant_X1
gene-LOC102578208	1092.28525853315	0.3844283639991	0.226773366568624	1.69520949402481	0.0900356865209091	0.377825276548369	NO	NA	LOC102578208	phosphatidate_cytidylyltransferase_4%2C_chloroplastic%2C_transcript_variant_X2
gene-LOC102578208	1092.28525853315	0.3844283639991	0.226773366568624	1.69520949402481	0.0900356865209091	0.377825276548369	NO	NA	LOC102578208	phosphatidate_cytidylyltransferase_4%2C_chloroplastic%2C_transcript_variant_X3
gene-LOC102578209	12338.0409832232	-0.0467788529177546	0.123079862339756	-0.380069103332466	0.703894119885363	0.910206503379235	NO	NA	LOC102578209	nucleoside_diphosphate_kinase
gene-LOC102578210	51.219837104928	0.447817729278761	0.370454947833617	1.20883182124454	0.22672746365135	0.594860346262856	NO	NA	LOC102578210	uncharacterized_LOC102578210%2C_transcript_variant_X1
gene-LOC102578210	51.219837104928	0.447817729278761	0.370454947833617	1.20883182124454	0.22672746365135	0.594860346262856	NO	NA	LOC102578210	uncharacterized_LOC102578210%2C_transcript_variant_X2
gene-LOC102578210	51.219837104928	0.447817729278761	0.370454947833617	1.20883182124454	0.22672746365135	0.594860346262856	NO	NA	LOC102578210	uncharacterized_LOC102578210%2C_transcript_variant_X3
gene-LOC102578210	51.219837104928	0.447817729278761	0.370454947833617	1.20883182124454	0.22672746365135	0.594860346262856	NO	NA	LOC102578210	uncharacterized_LOC102578210%2C_transcript_variant_X4
gene-LOC102578211	295.081397010592	0.192455614709886	0.141124666862121	1.36372768127003	0.172653288530377	0.521793689224037	NO	NA	LOC102578211	putative_late_blight_resistance_protein_homolog_R1B-23
gene-LOC102578212	1888.26171322715	0.166404158317051	0.0916282091909912	1.8160800018496	0.0693581008974226	0.326394577539318	NO	NA	LOC102578212	putative_nuclear_RNA_export_factor_SDE5%2C_transcript_variant_X1
gene-LOC102578212	1888.26171322715	0.166404158317051	0.0916282091909912	1.8160800018496	0.0693581008974226	0.326394577539318	NO	NA	LOC102578212	putative_nuclear_RNA_export_factor_SDE5%2C_transcript_variant_X2
gene-LOC102578214	938.339497171134	-0.078177646580606	0.109985804097445	-0.710797609038185	0.477209662485318	0.804782912015826	NO	NA	LOC102578214	probable_prefoldin_subunit_5
gene-LOC102578215	1221.69078080462	-0.104935236818726	0.100050876294936	-1.04881876805748	0.294261537814273	0.663769268539642	NO	NA	LOC102578215	DNA-directed_RNA_polymerase_1%2C_mitochondrial
gene-LOC102578216	538.912912703315	-0.308169317254442	0.154527806033196	-1.99426449624373	0.0461231570493329	0.258100611879048	NO	NA	LOC102578216	probable_endopeptidase_p60
gene-LOC102578217	341.23082522884	-0.0422549462078392	0.180543497219515	-0.234043024858786	0.814951577067502	0.949107861341318	NO	NA	LOC102578217	uncharacterized_LOC102578217
gene-LOC102578218	2018.92246852397	-0.102571522008058	0.180580896542467	-0.568008709514501	0.570029054009838	0.85451927236434	NO	NA	LOC102578218	uncharacterized_LOC102578218%2C_transcript_variant_X1
gene-LOC102578218	2018.92246852397	-0.102571522008058	0.180580896542467	-0.568008709514501	0.570029054009838	0.85451927236434	NO	NA	LOC102578218	uncharacterized_LOC102578218%2C_transcript_variant_X2
gene-LOC102578218	2018.92246852397	-0.102571522008058	0.180580896542467	-0.568008709514501	0.570029054009838	0.85451927236434	NO	NA	LOC102578218	uncharacterized_LOC102578218%2C_transcript_variant_X3
gene-LOC102578219	4412.05397063796	-0.128637733168273	0.0865488178572682	-1.48630260184969	0.137199098828485	0.469192146588756	NO	NA	LOC102578219	60S_ribosomal_protein_L23a-like
gene-LOC102578220	219.615773575358	-0.0814735122051877	0.176915277472793	-0.460522761906287	0.645141037284459	0.887988697965124	NO	NA	LOC102578220	nudix_hydrolase_16%2C_mitochondrial-like
gene-LOC102578221	310.415592211289	-0.541034959449408	0.281586581150946	-1.92138047643465	0.0546837580575689	0.286300025909833	NO	NA	LOC102578221	probable_polygalacturonase_At1g80170%2C_transcript_variant_X1
gene-LOC102578221	310.415592211289	-0.541034959449408	0.281586581150946	-1.92138047643465	0.0546837580575689	0.286300025909833	NO	NA	LOC102578221	probable_polygalacturonase_At1g80170%2C_transcript_variant_X2
gene-LOC102578222	56.5017109703158	0.0687118311540833	0.394593243488652	0.17413331902643	0.861760688403767	0.966663396783075	NO	NA	LOC102578222	uncharacterized_LOC102578222
gene-LOC102578225	216.374816568122	0.0408969838262383	0.289673614382542	0.141182979034569	0.887725392147072	0.973332898190432	NO	NA	LOC102578225	TGACG-sequence-specific_DNA-binding_protein_TGA-2.1-like
gene-LOC102578227	32.613206342705	-2.64267429665499	0.921285589462335	-2.86846372816627	0.0041247048984307	0.0525448437953888	DOWN	NA	LOC102578227	metacaspase-3-like%2C_transcript_variant_X1
gene-LOC102578227	32.613206342705	-2.64267429665499	0.921285589462335	-2.86846372816627	0.0041247048984307	0.0525448437953888	DOWN	NA	LOC102578227	metacaspase-3-like%2C_transcript_variant_X2
gene-LOC102578228	1809.38899111584	-0.0136442815017748	0.194867011784723	-0.0700184262939699	0.944178993568893	0.987819019906144	NO	NA	LOC102578228	2-keto-3-deoxy-L-rhamnonate_aldolase-like
gene-LOC102578229	822.396340457818	-0.300609985241582	0.183401885218161	-1.63907794559472	0.101197027519149	0.401574064881749	NO	NA	LOC102578229	farnesyl_pyrophosphate_synthase_1%2C_mitochondrial-like%2C_transcript_variant_X1
gene-LOC102578229	822.396340457818	-0.300609985241582	0.183401885218161	-1.63907794559472	0.101197027519149	0.401574064881749	NO	NA	LOC102578229	farnesyl_pyrophosphate_synthase_1%2C_mitochondrial-like%2C_transcript_variant_X2
gene-LOC102578229	822.396340457818	-0.300609985241582	0.183401885218161	-1.63907794559472	0.101197027519149	0.401574064881749	NO	NA	LOC102578229	farnesyl_pyrophosphate_synthase_1%2C_mitochondrial-like%2C_transcript_variant_X3
gene-LOC102578231	12.1343535341778	-0.59048724990821	1.00299501833075	-0.588724010704401	0.556046428272452	0.847844891122198	NO	NA	LOC102578231	basic_7S_globulin-like%2C_transcript_variant_X1
gene-LOC102578231	12.1343535341778	-0.59048724990821	1.00299501833075	-0.588724010704401	0.556046428272452	0.847844891122198	NO	NA	LOC102578231	basic_7S_globulin-like%2C_transcript_variant_X2
gene-LOC102578232	768.468602819658	-0.511741424834746	0.15210567564466	-3.3643808665644	0.0007671559618765	0.0146634866870344	NO	NA	LOC102578232	3-hexulose-6-phosphate_isomerase
gene-LOC102578233	4056.27425760819	0.0830988733974597	0.0680081638796241	1.22189555866479	0.221747125221617	0.588566691583782	NO	NA	LOC102578233	CHD3-type_chromatin-remodeling_factor_PICKLE%2C_transcript_variant_X1
gene-LOC102578233	4056.27425760819	0.0830988733974597	0.0680081638796241	1.22189555866479	0.221747125221617	0.588566691583782	NO	NA	LOC102578233	CHD3-type_chromatin-remodeling_factor_PICKLE%2C_transcript_variant_X2
gene-LOC102578233	4056.27425760819	0.0830988733974597	0.0680081638796241	1.22189555866479	0.221747125221617	0.588566691583782	NO	NA	LOC102578233	CHD3-type_chromatin-remodeling_factor_PICKLE%2C_transcript_variant_X3
gene-LOC102578233	4056.27425760819	0.0830988733974597	0.0680081638796241	1.22189555866479	0.221747125221617	0.588566691583782	NO	NA	LOC102578233	CHD3-type_chromatin-remodeling_factor_PICKLE%2C_transcript_variant_X4
gene-LOC102578234	1127.17892934807	0.0427813180312524	0.100854977233693	0.424186482459093	0.671429818266196	0.899102054553856	NO	NA	LOC102578234	splicing_factor_1%2C_transcript_variant_X1
gene-LOC102578234	1127.17892934807	0.0427813180312524	0.100854977233693	0.424186482459093	0.671429818266196	0.899102054553856	NO	NA	LOC102578234	splicing_factor_1%2C_transcript_variant_X2
gene-LOC102578234	1127.17892934807	0.0427813180312524	0.100854977233693	0.424186482459093	0.671429818266196	0.899102054553856	NO	NA	LOC102578234	splicing_factor_1%2C_transcript_variant_X3
gene-LOC102578235	893.69723307319	0.229056204275808	0.110487742063277	2.07313680231265	0.0381595498476052	0.230651800796122	NO	NA	LOC102578235	FRIGIDA-like_protein_5%2C_transcript_variant_X1
gene-LOC102578235	893.69723307319	0.229056204275808	0.110487742063277	2.07313680231265	0.0381595498476052	0.230651800796122	NO	NA	LOC102578235	FRIGIDA-like_protein_5%2C_transcript_variant_X2
gene-LOC102578240	41.9482345034646	-23.1874568839248	3.53523774128738	-6.55895263085783	5.41870103709847e-11	9.14767736148341e-09	DOWN	NA	LOC102578240	laccase-12-like
gene-LOC102578241	1204.09717372731	-0.0961803865037004	0.217013497703486	-0.443200019913579	0.65762106449202	0.893911440663631	NO	NA	LOC102578241	uncharacterized_LOC102578241
gene-LOC102578242	7172.14940721979	-0.457900220205406	0.612075549328544	-0.74811062246765	0.45439343529232	0.788397208652884	NO	NA	LOC102578242	chlorophyll_a-b_binding_protein_3C%2C_chloroplastic-like
gene-LOC102578243	8.40664526420529	-1.53055911475212	0.891917641572416	-1.7160318883858	0.0861562061324916	0.368195981049502	NO	NA	LOC102578243	uncharacterized_LOC102578243
gene-LOC102578245	99.975736718422	-3.03406422207744	0.880019026294615	-3.44772570980947	0.0005653278319086	0.0116665514482161	DOWN	NA	LOC102578245	universal_stress_protein_A-like_protein%2C_transcript_variant_X1
gene-LOC102578245	99.975736718422	-3.03406422207744	0.880019026294615	-3.44772570980947	0.0005653278319086	0.0116665514482161	DOWN	NA	LOC102578245	universal_stress_protein_A-like_protein%2C_transcript_variant_X2
gene-LOC102578246	228.960326422981	0.0396352645650124	0.222569775926385	0.178080174633063	0.858660011517018	0.965035415491659	NO	NA	LOC102578246	protein_ULTRAPETALA_1-like%2C_transcript_variant_X1
gene-LOC102578246	228.960326422981	0.0396352645650124	0.222569775926385	0.178080174633063	0.858660011517018	0.965035415491659	NO	NA	LOC102578246	protein_ULTRAPETALA_1-like%2C_transcript_variant_X2
gene-LOC102578247	2027.401213924	0.0441692427399292	0.0880133557437726	0.501847047719851	0.615775115638493	0.877402001381756	NO	NA	LOC102578247	eukaryotic_translation_initiation_factor_4B1
gene-LOC102578248	119.830290246276	-0.611042008155318	0.259303123585815	-2.3564776224267	0.0184491791886568	0.147240562164253	NO	NA	LOC102578248	serine_carboxypeptidase-like_17%2C_transcript_variant_X1
gene-LOC102578248	119.830290246276	-0.611042008155318	0.259303123585815	-2.3564776224267	0.0184491791886568	0.147240562164253	NO	NA	LOC102578248	serine_carboxypeptidase-like_17%2C_transcript_variant_X2
gene-LOC102578249	2346.71457225516	-0.108079477665192	0.26918665505162	-0.401503847374851	0.688049206107966	0.904317575922838	NO	NA	LOC102578249	chloroplastic_group_IIA_intron_splicing_facilitator_CRS1%2C_chloroplastic%2C_transcript_variant_X1
gene-LOC102578249	2346.71457225516	-0.108079477665192	0.26918665505162	-0.401503847374851	0.688049206107966	0.904317575922838	NO	NA	LOC102578249	chloroplastic_group_IIA_intron_splicing_facilitator_CRS1%2C_chloroplastic%2C_transcript_variant_X2
gene-LOC102578249	2346.71457225516	-0.108079477665192	0.26918665505162	-0.401503847374851	0.688049206107966	0.904317575922838	NO	NA	LOC102578249	chloroplastic_group_IIA_intron_splicing_facilitator_CRS1%2C_chloroplastic%2C_transcript_variant_X3
gene-LOC102578250	3.12911696770788	-2.85199871224997	2.06676010686917	-1.37993698580254	0.167606047529111	0.514735139717581	NO	NA	LOC102578250	uncharacterized_LOC102578250
gene-LOC102578251	251.001642868168	-0.915518071786439	0.49665235355306	-1.84337809986564	0.0652738253237282	0.315035840958366	NO	NA	LOC102578251	AT-hook_motif_nuclear-localized_protein_1-like
gene-LOC102578252	44.7276580204285	-0.322699458582732	0.581255709963052	-0.555176410401619	0.578774002420749	0.858744519525989	NO	NA	LOC102578252	expansin-like_B1
gene-LOC102578254	323.24686606306	-0.13373672489127	0.165975045689156	-0.805764049263989	0.420378910841751	0.765789094997144	NO	NA	LOC102578254	uncharacterized_LOC102578254
gene-LOC102578255	1959.0794771043	-0.162599138007901	0.255386618753208	-0.636678377284237	0.524334360777212	0.832781843478026	NO	NA	LOC102578255	uncharacterized_LOC102578255%2C_transcript_variant_X1
gene-LOC102578255	1959.0794771043	-0.162599138007901	0.255386618753208	-0.636678377284237	0.524334360777212	0.832781843478026	NO	NA	LOC102578255	uncharacterized_LOC102578255%2C_transcript_variant_X2
gene-LOC102578256	72.5859835216772	1.25472976272448	1.03026548380459	1.21787032803524	0.223273253494599	0.590491270154634	NO	NA	LOC102578256	13S_globulin_seed_storage_protein_2-like
gene-LOC102578257	163.144523766615	0.118967742941553	0.187985122763074	0.632857223980928	0.526826883882313	0.834308473759846	NO	NA	LOC102578257	peptidyl-tRNA_hydrolase%2C_mitochondrial%2C_transcript_variant_X1
gene-LOC102578257	163.144523766615	0.118967742941553	0.187985122763074	0.632857223980928	0.526826883882313	0.834308473759846	NO	NA	LOC102578257	peptidyl-tRNA_hydrolase%2C_mitochondrial%2C_transcript_variant_X2
gene-LOC102578257	163.144523766615	0.118967742941553	0.187985122763074	0.632857223980928	0.526826883882313	0.834308473759846	NO	NA	LOC102578257	peptidyl-tRNA_hydrolase%2C_mitochondrial%2C_transcript_variant_X3
gene-LOC102578258	21.778780806856	-1.42851893099395	0.644340188548801	-2.21702596917212	0.0266213169834495	0.183691240277375	DOWN	NA	LOC102578258	uncharacterized_LOC102578258
gene-LOC102578259	1059.62993604047	-0.170072765252158	0.0923739600839339	-1.84113320569589	0.0656020406460747	0.316007216050521	NO	NA	LOC102578259	serine/arginine-rich_splicing_factor_4%2C_transcript_variant_X1
gene-LOC102578259	1059.62993604047	-0.170072765252158	0.0923739600839339	-1.84113320569589	0.0656020406460747	0.316007216050521	NO	NA	LOC102578259	serine/arginine-rich_splicing_factor_4%2C_transcript_variant_X2
gene-LOC102578259	1059.62993604047	-0.170072765252158	0.0923739600839339	-1.84113320569589	0.0656020406460747	0.316007216050521	NO	NA	LOC102578259	serine/arginine-rich_splicing_factor_4%2C_transcript_variant_X3
gene-LOC102578261	2674.64330658996	-0.019810545488366	0.146664269430459	-0.135074108815298	0.892553280721943	0.974323034570133	NO	NA	LOC102578261	uncharacterized_LOC102578261
gene-LOC102578263	27.1138539595344	-1.75014643631848	0.982571993926791	-1.78118900918815	0.0748815785591279	0.340182027492834	NO	NA	LOC102578263	G-type_lectin_S-receptor-like_serine/threonine-protein_kinase_At5g24080%2C_transcript_variant_X1
gene-LOC102578263	27.1138539595344	-1.75014643631848	0.982571993926791	-1.78118900918815	0.0748815785591279	0.340182027492834	NO	NA	LOC102578263	G-type_lectin_S-receptor-like_serine/threonine-protein_kinase_At5g24080%2C_transcript_variant_X2
gene-LOC102578264	805.349701536991	0.156972312176942	0.31986431747577	0.490746555963788	0.623605714027507	0.880482833526072	NO	NA	LOC102578264	maf-like_protein_DDB_G0281937%2C_transcript_variant_X1
gene-LOC102578264	805.349701536991	0.156972312176942	0.31986431747577	0.490746555963788	0.623605714027507	0.880482833526072	NO	NA	LOC102578264	maf-like_protein_DDB_G0281937%2C_transcript_variant_X2
gene-LOC102578265	102.300078056567	-0.0243411831591558	0.253440890277622	-0.0960428411235936	0.923486547512135	0.982244435456708	NO	NA	LOC102578265	uncharacterized_LOC102578265%2C_transcript_variant_X1
gene-LOC102578265	102.300078056567	-0.0243411831591558	0.253440890277622	-0.0960428411235936	0.923486547512135	0.982244435456708	NO	NA	LOC102578265	uncharacterized_LOC102578265%2C_transcript_variant_X2
gene-LOC102578266	1285.57923362667	-0.107992732616448	0.0971062317442437	-1.1121091888405	0.266091206366907	0.637005339206512	NO	NA	LOC102578266	transcription_initiation_factor_TFIID_subunit_12
gene-LOC102578267	1199.65428655421	0.124136868256977	0.265007038643841	0.468428570396621	0.639478140707782	0.885945164101138	NO	NA	LOC102578267	rac-like_GTP-binding_protein_ARAC7
gene-LOC102578269	71.1567550293314	-0.637698193908907	0.555930316312199	-1.14708296201423	0.25134733484307	0.622967789986553	NO	NA	LOC102578269	uncharacterized_LOC102578269%2C_transcript_variant_X1
gene-LOC102578269	71.1567550293314	-0.637698193908907	0.555930316312199	-1.14708296201423	0.25134733484307	0.622967789986553	NO	NA	LOC102578269	uncharacterized_LOC102578269%2C_transcript_variant_X2
gene-LOC102578269	71.1567550293314	-0.637698193908907	0.555930316312199	-1.14708296201423	0.25134733484307	0.622967789986553	NO	NA	LOC102578269	uncharacterized_LOC102578269%2C_transcript_variant_X3
gene-LOC102578270	2769.2955827246	-2.95445241808099	0.648275805659351	-4.55740040317571	5.17906353219097e-06	0.0002363823503727	DOWN	NA	LOC102578270	probable_CCR4-associated_factor_1_homolog_9
gene-LOC102578273	612.690812868144	0.0155010700799878	0.152379375977373	0.101726824779028	0.91897350949844	0.981052771185233	NO	NA	LOC102578273	FAM206_family_protein
gene-LOC102578274	173.144569274841	0.098456921191079	0.229387570666877	0.429216460616608	0.667765705021038	0.898168173911217	NO	NA	LOC102578274	pentatricopeptide_repeat-containing_protein_At3g05340
gene-LOC102578277	60.6244592137376	1.16771103457604	0.521780787110836	2.23793413521759	0.0252253506104143	0.17845765475026	UP	NA	LOC102578277	LRR_receptor-like_serine/threonine-protein_kinase_GSO2
gene-LOC102578279	1654.48156206999	-0.307520562102053	0.108711834961201	-2.82876801970832	0.0046727556230359	0.0574738546181536	NO	NA	LOC102578279	uncharacterized_protein_C4F10.09c
gene-LOC102578280	130.19133648072	-0.177083064670685	0.291758086147089	-0.606951694155989	0.543882970287685	0.842832525831065	NO	NA	LOC102578280	probable_membrane-associated_kinase_regulator_2
gene-LOC102578281	8.97628565420911	1.07543067768419	0.855862307606749	1.25654637215117	0.20891794418437	0.573110925069428	NO	NA	LOC102578281	aluminum-activated_malate_transporter_2-like
gene-LOC102578283	720.418969710697	-0.0541892070070875	0.12592682491677	-0.430322983549401	0.666960710490081	0.897635340742123	NO	NA	LOC102578283	pentatricopeptide_repeat-containing_protein_At3g09060%2C_transcript_variant_X1
gene-LOC102578283	720.418969710697	-0.0541892070070875	0.12592682491677	-0.430322983549401	0.666960710490081	0.897635340742123	NO	NA	LOC102578283	pentatricopeptide_repeat-containing_protein_At3g09060%2C_transcript_variant_X2
gene-LOC102578283	720.418969710697	-0.0541892070070875	0.12592682491677	-0.430322983549401	0.666960710490081	0.897635340742123	NO	NA	LOC102578283	pentatricopeptide_repeat-containing_protein_At3g09060%2C_transcript_variant_X3
gene-LOC102578286	638.22236488009	-0.646114047083917	0.163739003150604	-3.94599963754289	7.94677335329228e-05	0.0022735173700913	NO	NA	LOC102578286	deoxyribodipyrimidine_photo-lyase
gene-LOC102578287	349.075153067606	1.00122090016574	0.291246501296652	3.43770962297649	0.0005866564407099	0.0119245470462319	UP	NA	LOC102578287	transcription_factor_MYB3-like
gene-LOC102578289	5.55169729090455	-0.201057103245184	0.907404665223359	-0.221573803784327	0.824645677155911	0.952726226317291	NO	NA	LOC102578289	probable_receptor-like_protein_kinase_At1g67000
gene-LOC102578290	266.074811777041	0.247211382781481	0.204552974722709	1.20854454997098	0.226837870487912	0.594938271565485	NO	NA	LOC102578290	pentatricopeptide_repeat-containing_protein_At1g74900%2C_mitochondrial%2C_transcript_variant_X1
gene-LOC102578290	266.074811777041	0.247211382781481	0.204552974722709	1.20854454997098	0.226837870487912	0.594938271565485	NO	NA	LOC102578290	pentatricopeptide_repeat-containing_protein_At1g74900%2C_mitochondrial%2C_transcript_variant_X2
gene-LOC102578290	266.074811777041	0.247211382781481	0.204552974722709	1.20854454997098	0.226837870487912	0.594938271565485	NO	NA	LOC102578290	pentatricopeptide_repeat-containing_protein_At1g74900%2C_mitochondrial%2C_transcript_variant_X3
gene-LOC102578290	266.074811777041	0.247211382781481	0.204552974722709	1.20854454997098	0.226837870487912	0.594938271565485	NO	NA	LOC102578290	pentatricopeptide_repeat-containing_protein_At1g74900%2C_mitochondrial%2C_transcript_variant_X4
gene-LOC102578290	266.074811777041	0.247211382781481	0.204552974722709	1.20854454997098	0.226837870487912	0.594938271565485	NO	NA	LOC102578290	pentatricopeptide_repeat-containing_protein_At1g74900%2C_mitochondrial%2C_transcript_variant_X5
gene-LOC102578290	266.074811777041	0.247211382781481	0.204552974722709	1.20854454997098	0.226837870487912	0.594938271565485	NO	NA	LOC102578290	pentatricopeptide_repeat-containing_protein_At1g74900%2C_mitochondrial%2C_transcript_variant_X6
gene-LOC102578290	266.074811777041	0.247211382781481	0.204552974722709	1.20854454997098	0.226837870487912	0.594938271565485	NO	NA	LOC102578290	pentatricopeptide_repeat-containing_protein_At1g74900%2C_mitochondrial%2C_transcript_variant_X7
gene-LOC102578292	578.94765226241	0.0026477057120355	0.125755154645702	0.0210544507658161	0.983202219854645	0.996094258899169	NO	NA	LOC102578292	uncharacterized_LOC102578292
gene-LOC102578293	1349.39767728193	-0.0402133066648644	0.0944029930183757	-0.425974912225895	0.670126126906481	0.898815425082632	NO	NA	LOC102578293	probable_receptor-like_protein_kinase_At5g61350
gene-LOC102578294	8.43487126059544	0.480176464964622	1.45070301436281	0.330995703607558	0.740647730841549	0.925750866905771	NO	NA	LOC102578294	leucine-rich_repeat_receptor_protein_kinase_MSP1-like
gene-LOC102578295	11.7668857251791	-0.219568780059659	0.913942890877563	-0.240243435614265	0.810141542741482	0.947951289527717	NO	NA	LOC102578295	uncharacterized_LOC102578295
gene-LOC102578297	3018.17867505329	0.158517968850387	0.294764751707589	0.537777898924765	0.59073039185492	0.863564424634556	NO	NA	LOC102578297	allantoate_deiminase
gene-LOC102578301	144.482229251061	-0.0865782868488353	0.347777638232965	-0.248947250572906	0.803401584904287	0.945902598772337	NO	NA	LOC102578301	Werner_Syndrome-like_exonuclease
gene-LOC102578302	484.384202247553	-0.127395917458581	0.178681018143424	-0.712979581056128	0.475858392436739	0.803963698905783	NO	NA	LOC102578302	uncharacterized_LOC102578302
gene-LOC102578304	1493.29221764183	-0.235820015323534	0.109941890454034	-2.14495143161221	0.0319567304285652	0.206898671723648	NO	NA	LOC102578304	casein_kinase_I-like
gene-LOC102578305	33.694740225753	0.331733736991863	0.498133307957704	0.665953735059271	0.505440672476717	0.822224358286039	NO	NA	LOC102578305	F-box_protein_At3g08750-like
gene-LOC102578306	298.863386038757	1.0871802446212	0.277152792222173	3.92267469472104	8.75713540994791e-05	0.0024765223732864	UP	NA	LOC102578306	acyl-protein_thioesterase_2-like
gene-LOC102578308	249.020866542791	0.0041761360930131	0.194234813566126	0.0215004510074162	0.982846443695077	0.996094258899169	NO	NA	LOC102578308	DNA_repair_protein_RAD51_homolog_2%2C_transcript_variant_X1
gene-LOC102578308	249.020866542791	0.0041761360930131	0.194234813566126	0.0215004510074162	0.982846443695077	0.996094258899169	NO	NA	LOC102578308	DNA_repair_protein_RAD51_homolog_2%2C_transcript_variant_X2
gene-LOC102578309	981.039758859845	1.19571878870107	0.284849865107114	4.19771583269464	2.69620652219858e-05	0.0009230124959508	UP	NA	LOC102578309	uncharacterized_protein_At1g04910-like
gene-LOC102578310	557.905447280095	0.0220395098308312	0.227597530562531	0.0968354523722565	0.922857069301153	0.982086805222285	NO	NA	LOC102578310	G-type_lectin_S-receptor-like_serine/threonine-protein_kinase_At1g11300
gene-LOC102578313	26.0741165692363	-1.82984548735691	1.17450723256701	-1.55796868390294	0.119240671865272	0.43767262952255	NO	NA	LOC102578313	transcription_factor_MYB48-like
gene-LOC102578315	2940.63100559046	0.0499940061080425	0.352879360653592	0.141674497526421	0.887337119746872	0.973275026420446	NO	NA	LOC102578315	uncharacterized_LOC102578315
gene-LOC102578316	461.720811137891	0.273429617771	0.16365346281365	1.6707841867199	0.0947643130895721	0.389176004452347	NO	NA	LOC102578316	B3_domain-containing_protein_Os02g0598200-like%2C_transcript_variant_X1
gene-LOC102578316	461.720811137891	0.273429617771	0.16365346281365	1.6707841867199	0.0947643130895721	0.389176004452347	NO	NA	LOC102578316	B3_domain-containing_protein_Os02g0598200-like%2C_transcript_variant_X2
gene-LOC102578317	254.486680737036	0.4415654054981	0.320265681393705	1.37874718132937	0.167972716946915	0.514952003167251	NO	NA	LOC102578317	cytochrome_P450_CYP72A219-like
gene-LOC102578319	139.486715181697	-0.348687773140573	0.442461833029784	-0.788062940373664	0.430659891093526	0.772045390622422	NO	NA	LOC102578319	probable_xyloglucan_endotransglucosylase/hydrolase_protein
gene-LOC102578320	14621.0071507593	0.790378534738063	0.215529710070672	3.6671442395524	0.0002452744528711	0.0059476365408402	NO	NA	LOC102578320	acetyl-CoA-benzylalcohol_acetyltransferase-like
gene-LOC102578321	675.918468253118	0.212817035670126	0.212265050877675	1.00260045066377	0.316053678287886	0.684702681241877	NO	NA	LOC102578321	uncharacterized_LOC102578321
gene-LOC102578324	660.879603735637	-0.19993297008274	0.107745131780271	-1.85561024223788	0.0635091327397724	0.310593646735972	NO	NA	LOC102578324	serine/threonine-protein_kinase_Aurora-3-like
gene-LOC102578325	33.3227426749297	-1.6184975370067	0.512413903532175	-3.15857459340986	0.0015854273030087	0.0255924998584223	DOWN	NA	LOC102578325	GDSL_esterase/lipase_At4g10955-like
gene-LOC102578326	518.79101331814	-0.128710996310412	0.128538080851583	-1.00134524693137	0.316659925005335	0.685269406737948	NO	NA	LOC102578326	uncharacterized_LOC102578326%2C_transcript_variant_X1
gene-LOC102578326	518.79101331814	-0.128710996310412	0.128538080851583	-1.00134524693137	0.316659925005335	0.685269406737948	NO	NA	LOC102578326	uncharacterized_LOC102578326%2C_transcript_variant_X2
gene-LOC102578326	518.79101331814	-0.128710996310412	0.128538080851583	-1.00134524693137	0.316659925005335	0.685269406737948	NO	NA	LOC102578326	uncharacterized_LOC102578326%2C_transcript_variant_X3
gene-LOC102578326	518.79101331814	-0.128710996310412	0.128538080851583	-1.00134524693137	0.316659925005335	0.685269406737948	NO	NA	LOC102578326	uncharacterized_LOC102578326%2C_transcript_variant_X4
gene-LOC102578326	518.79101331814	-0.128710996310412	0.128538080851583	-1.00134524693137	0.316659925005335	0.685269406737948	NO	NA	LOC102578326	uncharacterized_LOC102578326%2C_transcript_variant_X5
gene-LOC102578328	36.124839926715	-0.687127229618091	0.879944939814955	-0.780875255402444	0.434875866920523	0.775315689846831	NO	NA	LOC102578328	uncharacterized_LOC102578328
gene-LOC102578329	21.5134757301179	-1.23731840295784	0.8826105784147	-1.40188485524414	0.160949633656019	0.507063530912206	NO	NA	LOC102578329	F-box_protein_At3g07870-like
gene-LOC102578331	354.84009007062	0.154294005907717	0.187782035049429	0.821665426445627	0.411267341419859	0.760839325242099	NO	NA	LOC102578331	isocitrate_dehydrogenase_[NADP]-like
gene-LOC102578333	170.185317805272	0.51787256078851	0.361177754983868	1.43384401071888	0.151616782460999	0.494646972025295	NO	NA	LOC102578333	uncharacterized_LOC102578333
gene-LOC102578334	535.903032027868	0.0617029827771098	0.191800516931315	0.32170394409941	0.7476769896129	0.92864015899426	NO	NA	LOC102578334	cation/calcium_exchanger_4-like
gene-LOC102578335	2032.7913143887	1.11930580748064	0.801393669206488	1.39669908871246	0.162504078357257	0.50893401660698	NO	NA	LOC102578335	omega-hydroxypalmitate_O-feruloyl_transferase
gene-LOC102578336	6309.95618738813	0.149301367873116	0.15636023982648	0.954855070821092	0.339650993291416	0.704896932867836	NO	NA	LOC102578336	arginine--tRNA_ligase%2C_chloroplastic/mitochondrial-like%2C_transcript_variant_X1
gene-LOC102578336	6309.95618738813	0.149301367873116	0.15636023982648	0.954855070821092	0.339650993291416	0.704896932867836	NO	NA	LOC102578336	arginine--tRNA_ligase%2C_chloroplastic/mitochondrial-like%2C_transcript_variant_X2
gene-LOC102578337	290.144548934607	0.0071929529834272	0.204771971475965	0.0351266481031635	0.97197875240693	0.994228962874609	NO	NA	LOC102578337	uncharacterized_LOC102578337
gene-LOC102578338	1021.83402027855	-0.0443737205711442	0.0971592706083847	-0.456711133104316	0.647878687650635	0.889092440082082	NO	NA	LOC102578338	SKP1-like_protein_21%2C_transcript_variant_X1
gene-LOC102578338	1021.83402027855	-0.0443737205711442	0.0971592706083847	-0.456711133104316	0.647878687650635	0.889092440082082	NO	NA	LOC102578338	SKP1-like_protein_21%2C_transcript_variant_X2
gene-LOC102578339	451.420814217484	-0.88472370554761	0.220382669536923	-4.01448855940727	5.95748331544448e-05	0.0018197478386886	NO	NA	LOC102578339	putative_GEM-like_protein_8
gene-LOC102578340	262.091296523645	-0.599348074730527	0.490234239663925	-1.22257489632182	0.221490299566251	0.588162520187625	NO	NA	LOC102578340	2%2C3-bisphosphoglycerate-dependent_phosphoglycerate_mutase
gene-LOC102578341	30.9246261420979	-0.264800053634982	0.462543939501947	-0.572486267834598	0.566992586414791	0.852924505592025	NO	NA	LOC102578341	protein_NLP6-like%2C_transcript_variant_X1
gene-LOC102578341	30.9246261420979	-0.264800053634982	0.462543939501947	-0.572486267834598	0.566992586414791	0.852924505592025	NO	NA	LOC102578341	protein_NLP6-like%2C_transcript_variant_X2
gene-LOC102578341	30.9246261420979	-0.264800053634982	0.462543939501947	-0.572486267834598	0.566992586414791	0.852924505592025	NO	NA	LOC102578341	protein_NLP6-like%2C_transcript_variant_X3
gene-LOC102578342	461.612372554558	0.160240912641149	0.27587257282882	0.580851191541172	0.561340750102706	0.850253002190352	NO	NA	LOC102578342	DNA_replication_ATP-dependent_helicase/nuclease_DNA2%2C_transcript_variant_X1
gene-LOC102578342	461.612372554558	0.160240912641149	0.27587257282882	0.580851191541172	0.561340750102706	0.850253002190352	NO	NA	LOC102578342	DNA_replication_ATP-dependent_helicase/nuclease_DNA2%2C_transcript_variant_X2
gene-LOC102578342	461.612372554558	0.160240912641149	0.27587257282882	0.580851191541172	0.561340750102706	0.850253002190352	NO	NA	LOC102578342	DNA_replication_ATP-dependent_helicase/nuclease_DNA2%2C_transcript_variant_X3
gene-LOC102578343	216.488135965723	0.120170761503074	0.218216902497653	0.550694103562242	0.581843387373384	0.860040527434268	NO	NA	LOC102578343	uncharacterized_LOC102578343
gene-LOC102578344	5806.89312608416	-0.251241200003651	0.207239745870673	-1.21232150207536	0.225389336167976	0.593249841627563	NO	NA	LOC102578344	far_upstream_element-binding_protein_2
gene-LOC102578345	1269.74186052827	0.008600034727927	0.146730337986576	0.0586111559881628	0.953261824766862	0.990251002323011	NO	NA	LOC102578345	oxysterol-binding_protein-related_protein_2A%2C_transcript_variant_X1
gene-LOC102578345	1269.74186052827	0.008600034727927	0.146730337986576	0.0586111559881628	0.953261824766862	0.990251002323011	NO	NA	LOC102578345	oxysterol-binding_protein-related_protein_2A%2C_transcript_variant_X2
gene-LOC102578345	1269.74186052827	0.008600034727927	0.146730337986576	0.0586111559881628	0.953261824766862	0.990251002323011	NO	NA	LOC102578345	oxysterol-binding_protein-related_protein_2A%2C_transcript_variant_X3
gene-LOC102578346	227.899640384983	0.530428857425349	0.317105370406097	1.67272114233216	0.094382205128352	0.388580503112611	NO	NA	LOC102578346	alpha%2Calpha-trehalose-phosphate_synthase_[UDP-forming]_1-like
gene-LOC102578347	29376.9938109343	-0.0981382866060496	0.464034741925947	-0.211489092818207	0.832505642408562	0.954969739413605	NO	NA	LOC102578347	photosystem_I_reaction_center_subunit_VI-2%2C_chloroplastic
gene-LOC102578348	147.843799318435	0.252756175102762	0.318285323979483	0.794118220540559	0.427126611267598	0.77069948386662	NO	NA	LOC102578348	LOB_domain-containing_protein_21-like
gene-LOC102578350	227.877472892757	0.716843253448551	0.299367508375735	2.39452590342184	0.0166418678966747	0.137824015123686	NO	NA	LOC102578350	B3_domain-containing_protein_REM10-like%2C_transcript_variant_X1
gene-LOC102578350	227.877472892757	0.716843253448551	0.299367508375735	2.39452590342184	0.0166418678966747	0.137824015123686	NO	NA	LOC102578350	B3_domain-containing_protein_REM10-like%2C_transcript_variant_X2
gene-LOC102578352	154.607170266774	-0.0348630073691519	0.183261462126701	-0.190236435770924	0.849123860799885	0.961337595165105	NO	NA	LOC102578352	pentatricopeptide_repeat-containing_protein_At2g29760%2C_chloroplastic-like
gene-LOC102578353	90.6749349799177	0.610356832823546	0.324076528143727	1.88337253647958	0.0596498995121861	0.299364409505065	NO	NA	LOC102578353	uncharacterized_LOC102578353
gene-LOC102578354	4686.74779163366	-0.0783264588864591	0.0694666118534946	-1.12754108479697	0.259513780042665	0.631998513533287	NO	NA	LOC102578354	eukaryotic_translation_initiation_factor_3_subunit_M-like%2C_transcript_variant_X1
gene-LOC102578355	783.707324462174	0.291696588614024	0.142497858683032	2.04702436450547	0.0406556923591441	0.239568514927384	NO	NA	LOC102578355	probable_LRR_receptor-like_serine/threonine-protein_kinase_RKF3
gene-LOC102578356	346.287652726137	-0.19050286532722	0.345454418562315	-0.551455865349877	0.581321213458102	0.860040527434268	NO	NA	LOC102578356	bifunctional_3-dehydroquinate_dehydratase/shikimate_dehydrogenase%2C_chloroplastic-like
gene-LOC102578357	354.582515932229	0.0532972346937593	0.175937669807888	0.302932480303713	0.761941317940161	0.933032272779297	NO	NA	LOC102578357	mitochondrial_succinate-fumarate_transporter_1
gene-LOC102578358	1335.70446424234	0.199547895248247	0.087397379409874	2.28322515612753	0.0224171090340329	0.165894931829982	NO	NA	LOC102578358	importin_subunit_alpha-9
gene-LOC102578359	33.8932517175676	-1.17864093728008	0.788251041951481	-1.49526086811393	0.134846373536017	0.466103087019226	NO	NA	LOC102578359	cytochrome_P450_83B1-like
gene-LOC102578360	192.266376009662	0.168594503534004	0.171783893126	0.981433709913323	0.326378909414558	0.694005588573479	NO	NA	LOC102578360	pentatricopeptide_repeat-containing_protein_At2g32630%2C_transcript_variant_X1
gene-LOC102578360	192.266376009662	0.168594503534004	0.171783893126	0.981433709913323	0.326378909414558	0.694005588573479	NO	NA	LOC102578360	pentatricopeptide_repeat-containing_protein_At2g32630%2C_transcript_variant_X2
gene-LOC102578361	652.970857521562	0.942064607602493	0.201694519637187	4.67074965297571	3.00102505092295e-06	0.0001458630087937	NO	NA	LOC102578361	F-box_protein_PP2-A12-like
gene-LOC102578362	94.7451927115185	0.457174115401408	0.531350123726314	0.860400882557973	0.389568099501882	0.745955971380981	NO	NA	LOC102578362	UPF0544_protein_C5orf45_homolog
gene-LOC102578363	8.27054817921525	0.638358840395748	1.0541570316421	0.605563328075846	0.544804760225531	0.842882949900613	NO	NA	LOC102578363	uncharacterized_LOC102578363%2C_transcript_variant_X1
gene-LOC102578363	8.27054817921525	0.638358840395748	1.0541570316421	0.605563328075846	0.544804760225531	0.842882949900613	NO	NA	LOC102578363	uncharacterized_LOC102578363%2C_transcript_variant_X2
gene-LOC102578363	8.27054817921525	0.638358840395748	1.0541570316421	0.605563328075846	0.544804760225531	0.842882949900613	NO	NA	LOC102578363	uncharacterized_LOC102578363%2C_transcript_variant_X3
gene-LOC102578364	795.471131456902	0.0215459107148611	0.460661677551069	0.046771658605078	0.962695217460887	0.992727591800317	NO	NA	LOC102578364	ferric_reduction_oxidase_2-like
gene-LOC102578366	46.522145413775	-1.16626738967337	0.785182028045637	-1.48534651585986	0.137452055759233	0.469364866775181	NO	NA	LOC102578366	auxin-induced_protein_15A-like
gene-LOC102578367	447.379827422675	0.0959553964032839	0.202350460098849	0.474203994181231	0.635354445388055	0.884924485922172	NO	NA	LOC102578367	uncharacterized_LOC102578367
gene-LOC102578368	132.787311812202	0.304284850874512	0.330010469677842	0.922046052573897	0.356504554648684	0.720732994428708	NO	NA	LOC102578368	uncharacterized_LOC102578368
gene-LOC102578369	156.891529166173	-0.199595280354106	0.510125391799631	-0.391267095429165	0.695599818130971	0.906600069422821	NO	NA	LOC102578369	uncharacterized_LOC102578369%2C_transcript_variant_X1
gene-LOC102578369	156.891529166173	-0.199595280354106	0.510125391799631	-0.391267095429165	0.695599818130971	0.906600069422821	NO	NA	LOC102578369	uncharacterized_LOC102578369%2C_transcript_variant_X2
gene-LOC102578369	156.891529166173	-0.199595280354106	0.510125391799631	-0.391267095429165	0.695599818130971	0.906600069422821	NO	NA	LOC102578369	uncharacterized_LOC102578369%2C_transcript_variant_X3
gene-LOC102578369	156.891529166173	-0.199595280354106	0.510125391799631	-0.391267095429165	0.695599818130971	0.906600069422821	NO	NA	LOC102578369	uncharacterized_LOC102578369%2C_transcript_variant_X4
gene-LOC102578369	156.891529166173	-0.199595280354106	0.510125391799631	-0.391267095429165	0.695599818130971	0.906600069422821	NO	NA	LOC102578369	uncharacterized_LOC102578369%2C_transcript_variant_X5
gene-LOC102578372	3372.89852272755	0.0931869084885094	0.133499600722495	0.698031364769522	0.485157579332099	0.810244665981678	NO	NA	LOC102578372	kinesin-related_protein_11-like%2C_transcript_variant_X1
gene-LOC102578372	3372.89852272755	0.0931869084885094	0.133499600722495	0.698031364769522	0.485157579332099	0.810244665981678	NO	NA	LOC102578372	kinesin-related_protein_11-like%2C_transcript_variant_X2
gene-LOC102578373	984.980287064754	-0.11182415602839	0.167027287909578	-0.669496328581516	0.50317892193185	0.820634355348294	NO	NA	LOC102578373	abscisic_acid_receptor_PYL8-like%2C_transcript_variant_X1
gene-LOC102578373	984.980287064754	-0.11182415602839	0.167027287909578	-0.669496328581516	0.50317892193185	0.820634355348294	NO	NA	LOC102578373	abscisic_acid_receptor_PYL8-like%2C_transcript_variant_X2
gene-LOC102578374	188.082155302626	0.435808408514488	0.27236269900531	1.60010313492301	0.109575705663314	0.418767381207516	NO	NA	LOC102578374	uncharacterized_LOC102578374
gene-LOC102578376	517.275874890361	-0.277855952657627	0.116495634358809	-2.38511901486219	0.0170735967989188	0.13992613163053	NO	NA	LOC102578376	uncharacterized_LOC102578376
gene-LOC102578377	307.380188592055	-0.0403501758011539	0.228784032508484	-0.176367971832377	0.860004864999311	0.965508884277443	NO	NA	LOC102578377	uncharacterized_LOC102578377%2C_transcript_variant_X1
gene-LOC102578377	307.380188592055	-0.0403501758011539	0.228784032508484	-0.176367971832377	0.860004864999311	0.965508884277443	NO	NA	LOC102578377	uncharacterized_LOC102578377%2C_transcript_variant_X2
gene-LOC102578377	307.380188592055	-0.0403501758011539	0.228784032508484	-0.176367971832377	0.860004864999311	0.965508884277443	NO	NA	LOC102578377	uncharacterized_LOC102578377%2C_transcript_variant_X3
gene-LOC102578377	307.380188592055	-0.0403501758011539	0.228784032508484	-0.176367971832377	0.860004864999311	0.965508884277443	NO	NA	LOC102578377	uncharacterized_LOC102578377%2C_transcript_variant_X4
gene-LOC102578378	745.206684900854	0.0595602710191968	0.209458909631162	0.284353008062904	0.776139867306863	0.936450301090523	NO	NA	LOC102578378	digalactosyldiacylglycerol_synthase_2%2C_chloroplastic-like
gene-LOC102578380	2396.2125188686	0.106976123087407	0.230344399448542	0.464418164034001	0.642348178844558	0.887102893632373	NO	NA	LOC102578380	caffeoylshikimate_esterase-like
gene-LOC102578382	1927.66871291294	-0.369000894566381	0.194135122362367	-1.90074258627769	0.0573357375486781	0.293990223948299	NO	NA	LOC102578382	lon_protease_2-like
gene-LOC102578383	992.865891997346	0.0350364731107292	0.119370828162829	0.293509508562154	0.769132732600786	0.934213743124008	NO	NA	LOC102578383	UDP-galactose_transporter_2-like
gene-LOC102578384	320.117528929411	-0.228464682217318	0.189100367687211	-1.20816625060835	0.2269833205934	0.595179924786168	NO	NA	LOC102578384	non-structural_maintenance_of_chromosomes_element_4_homolog_A-like%2C_transcript_variant_X1
gene-LOC102578384	320.117528929411	-0.228464682217318	0.189100367687211	-1.20816625060835	0.2269833205934	0.595179924786168	NO	NA	LOC102578384	non-structural_maintenance_of_chromosomes_element_4_homolog_A-like%2C_transcript_variant_X2
gene-LOC102578385	75.7393742761429	0.0704708808433086	0.60162840335687	0.117133566916233	0.906754210263409	0.977764266716628	NO	NA	LOC102578385	nuclear_transcription_factor_Y_subunit_A-3-like
gene-LOC102578386	28.3092488291625	-0.128235077867774	0.457144205721026	-0.280513405317074	0.779083642195846	0.93755061319342	NO	NA	LOC102578386	leucine--tRNA_ligase%2C_cytoplasmic-like
gene-LOC102578387	2689.58984861437	0.142504075089578	0.0719212603582406	1.98139012553122	0.047547540266847	0.263273373310296	NO	NA	LOC102578387	E3_ubiquitin-protein_ligase_ORTHRUS_2-like
gene-LOC102578388	231.187641953119	-0.658857927208974	0.340409786724051	-1.93548468024238	0.0529308468140685	0.281298718497822	NO	NA	LOC102578388	probable_acyl-activating_enzyme_2
gene-LOC102578389	236.385738507078	-0.336182399647365	0.392974875939129	-0.855480643244579	0.392285115925133	0.747729912599604	NO	NA	LOC102578389	pentatricopeptide_repeat-containing_protein_At3g57430%2C_chloroplastic
gene-LOC102578390	126.534382829785	0.891521888224476	0.532019243773277	1.6757324075375	0.0937906189987133	0.387218765850584	NO	NA	LOC102578390	7-deoxyloganetin_glucosyltransferase-like
gene-LOC102578392	836.79407999544	0.195349554890497	0.28648223412251	0.681890643197646	0.495308102371742	0.817260216664259	NO	NA	LOC102578392	probable_membrane-associated_kinase_regulator_2
gene-LOC102578393	661.123886529117	0.214096420261688	0.24732472415634	0.865649081352465	0.386682631154048	0.744212668976708	NO	NA	LOC102578393	protein_DEHYDRATION-INDUCED_19_homolog_4-like
gene-LOC102578394	2311.91910895013	-0.108973004755554	0.104617165619941	-1.04163598879592	0.297580476642674	0.667105143532968	NO	NA	LOC102578394	WD_repeat-containing_protein_43
gene-LOC102578395	3135.47936489661	0.264739946991693	0.257368381110674	1.02864208046539	0.303647896181923	0.673482308619759	NO	NA	LOC102578395	zinc_finger_protein_CONSTANS-LIKE_16-like
gene-LOC102578396	2096.63022562314	0.0530529043250116	0.100470771295092	0.528043167591399	0.597469374983295	0.867005113359266	NO	NA	LOC102578396	DEAD-box_ATP-dependent_RNA_helicase_20%2C_transcript_variant_X1
gene-LOC102578396	2096.63022562314	0.0530529043250116	0.100470771295092	0.528043167591399	0.597469374983295	0.867005113359266	NO	NA	LOC102578396	DEAD-box_ATP-dependent_RNA_helicase_20%2C_transcript_variant_X2
gene-LOC102578397	1105.7477696674	0.0703468611120146	0.111919978553242	0.628546056042617	0.529646285731972	0.835101070081461	NO	NA	LOC102578397	DNA_ligase_4%2C_transcript_variant_X1
gene-LOC102578397	1105.7477696674	0.0703468611120146	0.111919978553242	0.628546056042617	0.529646285731972	0.835101070081461	NO	NA	LOC102578397	DNA_ligase_4%2C_transcript_variant_X2
gene-LOC102578397	1105.7477696674	0.0703468611120146	0.111919978553242	0.628546056042617	0.529646285731972	0.835101070081461	NO	NA	LOC102578397	DNA_ligase_4%2C_transcript_variant_X3
gene-LOC102578397	1105.7477696674	0.0703468611120146	0.111919978553242	0.628546056042617	0.529646285731972	0.835101070081461	NO	NA	LOC102578397	DNA_ligase_4%2C_transcript_variant_X4
gene-LOC102578397	1105.7477696674	0.0703468611120146	0.111919978553242	0.628546056042617	0.529646285731972	0.835101070081461	NO	NA	LOC102578397	DNA_ligase_4%2C_transcript_variant_X5
gene-LOC102578397	1105.7477696674	0.0703468611120146	0.111919978553242	0.628546056042617	0.529646285731972	0.835101070081461	NO	NA	LOC102578397	DNA_ligase_4%2C_transcript_variant_X6
gene-LOC102578398	64.3815924938222	0.228308718446977	0.76970865985129	0.296617058317997	0.766758886029771	0.933928320858639	NO	NA	LOC102578398	G-type_lectin_S-receptor-like_serine/threonine-protein_kinase_At1g11330%2C_transcript_variant_X1
gene-LOC102578398	64.3815924938222	0.228308718446977	0.76970865985129	0.296617058317997	0.766758886029771	0.933928320858639	NO	NA	LOC102578398	G-type_lectin_S-receptor-like_serine/threonine-protein_kinase_At1g11330%2C_transcript_variant_X2
gene-LOC102578398	64.3815924938222	0.228308718446977	0.76970865985129	0.296617058317997	0.766758886029771	0.933928320858639	NO	NA	LOC102578398	G-type_lectin_S-receptor-like_serine/threonine-protein_kinase_At1g11330%2C_transcript_variant_X3
gene-LOC102578400	1006.04983548185	-0.147484445915106	0.111403581912853	-1.32387525950896	0.185544476100423	0.541406001973988	NO	NA	LOC102578400	F-actin-capping_protein_subunit_alpha
gene-LOC102578402	833.668579404024	-0.095679643186455	0.113487913914247	-0.843082226877053	0.399182458037695	0.75214450536795	NO	NA	LOC102578402	tubulin-folding_cofactor_B%2C_transcript_variant_X1
gene-LOC102578402	833.668579404024	-0.095679643186455	0.113487913914247	-0.843082226877053	0.399182458037695	0.75214450536795	NO	NA	LOC102578402	tubulin-folding_cofactor_B%2C_transcript_variant_X2
gene-LOC102578403	39.9769329042882	-0.654030872863985	0.418609342800174	-1.56238957422456	0.118196241675344	0.43567602335264	NO	NA	LOC102578403	uncharacterized_LOC102578403%2C_transcript_variant_X1
gene-LOC102578403	39.9769329042882	-0.654030872863985	0.418609342800174	-1.56238957422456	0.118196241675344	0.43567602335264	NO	NA	LOC102578403	uncharacterized_LOC102578403%2C_transcript_variant_X2
gene-LOC102578403	39.9769329042882	-0.654030872863985	0.418609342800174	-1.56238957422456	0.118196241675344	0.43567602335264	NO	NA	LOC102578403	uncharacterized_LOC102578403%2C_transcript_variant_X3
gene-LOC102578403	39.9769329042882	-0.654030872863985	0.418609342800174	-1.56238957422456	0.118196241675344	0.43567602335264	NO	NA	LOC102578403	uncharacterized_LOC102578403%2C_transcript_variant_X4
gene-LOC102578403	39.9769329042882	-0.654030872863985	0.418609342800174	-1.56238957422456	0.118196241675344	0.43567602335264	NO	NA	LOC102578403	uncharacterized_LOC102578403%2C_transcript_variant_X5
gene-LOC102578403	39.9769329042882	-0.654030872863985	0.418609342800174	-1.56238957422456	0.118196241675344	0.43567602335264	NO	NA	LOC102578403	uncharacterized_LOC102578403%2C_transcript_variant_X6
gene-LOC102578403	39.9769329042882	-0.654030872863985	0.418609342800174	-1.56238957422456	0.118196241675344	0.43567602335264	NO	NA	LOC102578403	uncharacterized_LOC102578403%2C_transcript_variant_X7
gene-LOC102578404	1179.53915075523	0.183100417559343	0.101333730745221	1.8069049290182	0.070777103887917	0.329786468521794	NO	NA	LOC102578404	ubiquitin-fold_modifier_1
gene-LOC102578405	632.362075725183	-0.328630657878599	0.127649274810222	-2.57448119754052	0.0100390542896796	0.0985413606818749	NO	NA	LOC102578405	uncharacterized_LOC102578405
gene-LOC102578406	492.238695792298	-0.0455158355519152	0.72566099752543	-0.0627232767189201	0.949986861744541	0.989117676588576	NO	NA	LOC102578406	cytochrome_P450_98A3-like%2C_transcript_variant_X1
gene-LOC102578406	492.238695792298	-0.0455158355519152	0.72566099752543	-0.0627232767189201	0.949986861744541	0.989117676588576	NO	NA	LOC102578406	cytochrome_P450_98A3-like%2C_transcript_variant_X2
gene-LOC102578406	492.238695792298	-0.0455158355519152	0.72566099752543	-0.0627232767189201	0.949986861744541	0.989117676588576	NO	NA	LOC102578406	cytochrome_P450_98A3-like%2C_transcript_variant_X3
gene-LOC102578406	492.238695792298	-0.0455158355519152	0.72566099752543	-0.0627232767189201	0.949986861744541	0.989117676588576	NO	NA	LOC102578406	cytochrome_P450_98A3-like%2C_transcript_variant_X4
gene-LOC102578407	1884.23236328131	-0.165242007803609	0.0796125961876293	-2.07557617407891	0.0379331669374008	0.230022480619857	NO	NA	LOC102578407	WD_repeat-containing_protein_36
gene-LOC102578408	258.614085778095	-1.0529992567674	0.40959825290441	-2.57080993217309	0.010146099456997	0.0992482585457971	DOWN	NA	LOC102578408	tyramine_N-feruloyltransferase_4/11-like
gene-LOC102578409	97.5457461836355	0.34364652843915	0.26490555143652	1.29724170209207	0.194548036204935	0.552820357598995	NO	NA	LOC102578409	probable_WRKY_transcription_factor_41
gene-LOC102578410	1609.64505398455	-0.0880282635503221	0.166604068123719	-0.528368031715486	0.597243921223491	0.867005113359266	NO	NA	LOC102578410	uncharacterized_LOC102578410%2C_transcript_variant_X1
gene-LOC102578410	1609.64505398455	-0.0880282635503221	0.166604068123719	-0.528368031715486	0.597243921223491	0.867005113359266	NO	NA	LOC102578410	uncharacterized_LOC102578410%2C_transcript_variant_X2
gene-LOC102578411	1067.46918812013	0.0751920301275113	0.159560751456244	0.4712438957655	0.63746657538623	0.885333771679028	NO	NA	LOC102578411	uncharacterized_LOC102578411%2C_transcript_variant_X1
gene-LOC102578411	1067.46918812013	0.0751920301275113	0.159560751456244	0.4712438957655	0.63746657538623	0.885333771679028	NO	NA	LOC102578411	uncharacterized_LOC102578411%2C_transcript_variant_X2
gene-LOC102578413	3252.94563605227	0.093828569593944	0.0581390895830191	1.61386375787606	0.106556981324886	0.41248164572026	NO	NA	LOC102578413	serine/threonine-protein_kinase_D6PKL1-like%2C_transcript_variant_X1
gene-LOC102578413	3252.94563605227	0.093828569593944	0.0581390895830191	1.61386375787606	0.106556981324886	0.41248164572026	NO	NA	LOC102578413	serine/threonine-protein_kinase_D6PKL1-like%2C_transcript_variant_X2
gene-LOC102578413	3252.94563605227	0.093828569593944	0.0581390895830191	1.61386375787606	0.106556981324886	0.41248164572026	NO	NA	LOC102578413	serine/threonine-protein_kinase_D6PKL1-like%2C_transcript_variant_X3
gene-LOC102578413	3252.94563605227	0.093828569593944	0.0581390895830191	1.61386375787606	0.106556981324886	0.41248164572026	NO	NA	LOC102578413	serine/threonine-protein_kinase_D6PKL1-like%2C_transcript_variant_X4
gene-LOC102578416	13.6202671029454	-2.89239265013687	1.47428853053992	-1.96189049173272	0.049775235054759	0.270861053945865	DOWN	NA	LOC102578416	probable_LRR_receptor-like_serine/threonine-protein_kinase_At3g47570
gene-LOC102578418	29.3746008790289	-1.91747403306161	0.627731108857807	-3.05461049485115	0.0022535298520444	0.0332024068474103	DOWN	NA	LOC102578418	auxin-induced_protein_15A-like
gene-LOC102578419	126.449010832264	-0.209393920402612	0.170209094711588	-1.23021581636059	0.218616298644611	0.584951276711887	NO	NA	LOC102578419	putative_pentatricopeptide_repeat-containing_protein_At3g49142
gene-LOC102578423	1664.96448884187	0.121263630028353	0.14664975650574	0.826892815356339	0.408297815999417	0.758973292740857	NO	NA	LOC102578423	WD_repeat-containing_protein_48%2C_transcript_variant_X1
gene-LOC102578423	1664.96448884187	0.121263630028353	0.14664975650574	0.826892815356339	0.408297815999417	0.758973292740857	NO	NA	LOC102578423	WD_repeat-containing_protein_48%2C_transcript_variant_X10
gene-LOC102578423	1664.96448884187	0.121263630028353	0.14664975650574	0.826892815356339	0.408297815999417	0.758973292740857	NO	NA	LOC102578423	WD_repeat-containing_protein_48%2C_transcript_variant_X11
gene-LOC102578423	1664.96448884187	0.121263630028353	0.14664975650574	0.826892815356339	0.408297815999417	0.758973292740857	NO	NA	LOC102578423	WD_repeat-containing_protein_48%2C_transcript_variant_X2
gene-LOC102578423	1664.96448884187	0.121263630028353	0.14664975650574	0.826892815356339	0.408297815999417	0.758973292740857	NO	NA	LOC102578423	WD_repeat-containing_protein_48%2C_transcript_variant_X3
gene-LOC102578423	1664.96448884187	0.121263630028353	0.14664975650574	0.826892815356339	0.408297815999417	0.758973292740857	NO	NA	LOC102578423	WD_repeat-containing_protein_48%2C_transcript_variant_X4
gene-LOC102578423	1664.96448884187	0.121263630028353	0.14664975650574	0.826892815356339	0.408297815999417	0.758973292740857	NO	NA	LOC102578423	WD_repeat-containing_protein_48%2C_transcript_variant_X5
gene-LOC102578423	1664.96448884187	0.121263630028353	0.14664975650574	0.826892815356339	0.408297815999417	0.758973292740857	NO	NA	LOC102578423	WD_repeat-containing_protein_48%2C_transcript_variant_X6
gene-LOC102578423	1664.96448884187	0.121263630028353	0.14664975650574	0.826892815356339	0.408297815999417	0.758973292740857	NO	NA	LOC102578423	WD_repeat-containing_protein_48%2C_transcript_variant_X7
gene-LOC102578423	1664.96448884187	0.121263630028353	0.14664975650574	0.826892815356339	0.408297815999417	0.758973292740857	NO	NA	LOC102578423	WD_repeat-containing_protein_48%2C_transcript_variant_X8
gene-LOC102578423	1664.96448884187	0.121263630028353	0.14664975650574	0.826892815356339	0.408297815999417	0.758973292740857	NO	NA	LOC102578423	WD_repeat-containing_protein_48%2C_transcript_variant_X9
gene-LOC102578424	1668.43066459215	-0.220579597155474	0.177097845409226	-1.24552388904435	0.212939239886308	0.578664344805382	NO	NA	LOC102578424	pentatricopeptide_repeat-containing_protein_At5g02830%2C_chloroplastic
gene-LOC102578433	106.237634434036	-0.561932643932109	0.543090643142325	-1.03469402580896	0.300811826938183	0.670475060747624	NO	NA	LOC102578433	NAC_domain-containing_protein_73
gene-LOC102578435	1219.56600660543	0.0342223508027112	0.337778644287549	0.10131591023137	0.919299686644303	0.981052771185233	NO	NA	LOC102578435	protein_OSB2%2C_chloroplastic-like
gene-LOC102578436	1589.66589399084	-0.15434694501605	0.0957700202468968	-1.61164156192241	0.107039960994094	0.41319405435231	NO	NA	LOC102578436	eukaryotic_translation_initiation_factor_2_subunit_gamma-like%2C_transcript_variant_X1
gene-LOC102578436	1589.66589399084	-0.15434694501605	0.0957700202468968	-1.61164156192241	0.107039960994094	0.41319405435231	NO	NA	LOC102578436	eukaryotic_translation_initiation_factor_2_subunit_gamma-like%2C_transcript_variant_X2
gene-LOC102578437	1785.66500286291	1.24349338754385	0.15942400834783	7.79991295182346	6.1949893255647e-15	2.17463791960101e-12	UP	NA	LOC102578437	receptor-like_kinase_TMK4
gene-LOC102578438	52.2144228201052	1.02344198983114	0.824149493427058	1.2418159545004	0.214304474808886	0.580020004944134	NO	NA	LOC102578438	respiratory_burst_oxidase_homolog_protein_E-like
gene-LOC102578439	17.5873320891967	-0.287674589609981	0.496373442861496	-0.579552741483494	0.562216270114124	0.850737521567875	NO	NA	LOC102578439	putative_disease_resistance_protein_RGA3%2C_transcript_variant_X1
gene-LOC102578439	17.5873320891967	-0.287674589609981	0.496373442861496	-0.579552741483494	0.562216270114124	0.850737521567875	NO	NA	LOC102578439	putative_disease_resistance_protein_RGA3%2C_transcript_variant_X2
gene-LOC102578441	1422.13442943176	-0.0894652493305379	0.117883354755613	-0.758930296105086	0.447894254688853	0.783389864160391	NO	NA	LOC102578441	U3_small_nucleolar_RNA-associated_protein_6_homolog
gene-LOC102578442	40.7375807545689	-0.752424982077546	0.487059134105601	-1.54483291532812	0.122386683415877	0.443989050818491	NO	NA	LOC102578442	17.7_kDa_class_I_heat_shock_protein-like
gene-LOC102578443	3184.14126466221	0.396011564044126	0.249004402680284	1.59037976751197	0.111749228088338	0.424007567821173	NO	NA	LOC102578443	mitogen-activated_protein_kinase_kinase_kinase_YODA
gene-LOC102578444	148.122545864968	-0.255315387144213	0.23788279900968	-1.07328225582979	0.283144494093492	0.65417263757601	NO	NA	LOC102578444	NAD_kinase_2%2C_chloroplastic-like
gene-LOC102578445	389.193204492722	-0.032013390886615	0.235360164171214	-0.136018731119369	0.891806473289321	0.974290732815761	NO	NA	LOC102578445	pentatricopeptide_repeat-containing_protein_At3g22150%2C_chloroplastic-like%2C_transcript_variant_X1
gene-LOC102578445	389.193204492722	-0.032013390886615	0.235360164171214	-0.136018731119369	0.891806473289321	0.974290732815761	NO	NA	LOC102578445	pentatricopeptide_repeat-containing_protein_At3g22150%2C_chloroplastic-like%2C_transcript_variant_X2
gene-LOC102578446	45.749815555807	0.533414471520882	0.698153368595163	0.764036235468187	0.444845649252543	0.781240652364263	NO	NA	LOC102578446	probable_sugar_phosphate/phosphate_translocator_At5g04160
gene-LOC102578447	6130.79328564405	0.11560308044878	0.0820579746221582	1.40879763339374	0.158895015154202	0.50357742334984	NO	NA	LOC102578447	callose_synthase_10
gene-LOC102578448	38.6580453605874	-0.170146933030106	0.432739573482141	-0.393185517240724	0.694182465687625	0.90651260581831	NO	NA	LOC102578448	nudix_hydrolase_8-like%2C_transcript_variant_X1
gene-LOC102578448	38.6580453605874	-0.170146933030106	0.432739573482141	-0.393185517240724	0.694182465687625	0.90651260581831	NO	NA	LOC102578448	nudix_hydrolase_8-like%2C_transcript_variant_X2
gene-LOC102578448	38.6580453605874	-0.170146933030106	0.432739573482141	-0.393185517240724	0.694182465687625	0.90651260581831	NO	NA	LOC102578448	nudix_hydrolase_8-like%2C_transcript_variant_X3
gene-LOC102578448	38.6580453605874	-0.170146933030106	0.432739573482141	-0.393185517240724	0.694182465687625	0.90651260581831	NO	NA	LOC102578448	nudix_hydrolase_8-like%2C_transcript_variant_X4
gene-LOC102578448	38.6580453605874	-0.170146933030106	0.432739573482141	-0.393185517240724	0.694182465687625	0.90651260581831	NO	NA	LOC102578448	nudix_hydrolase_8-like%2C_transcript_variant_X5
gene-LOC102578448	38.6580453605874	-0.170146933030106	0.432739573482141	-0.393185517240724	0.694182465687625	0.90651260581831	NO	NA	LOC102578448	nudix_hydrolase_8-like%2C_transcript_variant_X6
gene-LOC102578448	38.6580453605874	-0.170146933030106	0.432739573482141	-0.393185517240724	0.694182465687625	0.90651260581831	NO	NA	LOC102578448	nudix_hydrolase_8-like%2C_transcript_variant_X7
gene-LOC102578449	51.8858554020134	0.347064019028372	0.528456949981777	0.656749843180868	0.511341779662439	0.825658045010959	NO	NA	LOC102578449	protein_DA1-related_1-like
gene-LOC102578450	1087.13152433529	0.0670098827270649	0.0908112045363633	0.737903247393137	0.460573245471056	0.79308396197091	NO	NA	LOC102578450	protein_HESO1-like
gene-LOC102578451	420.368302316897	-0.144331352147411	0.151592524725918	-0.952100721380324	0.341045903220911	0.70569269439281	NO	NA	LOC102578451	GPI_ethanolamine_phosphate_transferase_2%2C_transcript_variant_X1
gene-LOC102578451	420.368302316897	-0.144331352147411	0.151592524725918	-0.952100721380324	0.341045903220911	0.70569269439281	NO	NA	LOC102578451	GPI_ethanolamine_phosphate_transferase_2%2C_transcript_variant_X2
gene-LOC102578453	778.112269491075	0.149127464608607	0.153425990673502	0.971983064629234	0.331058973776243	0.697699366478084	NO	NA	LOC102578453	organic_cation/carnitine_transporter_7-like
gene-LOC102578456	3509.10535117263	0.0471762416404466	0.115328434891829	0.409059931184319	0.682495680361813	0.902753523137575	NO	NA	LOC102578456	importin_subunit_alpha-2-like%2C_transcript_variant_X1
gene-LOC102578456	3509.10535117263	0.0471762416404466	0.115328434891829	0.409059931184319	0.682495680361813	0.902753523137575	NO	NA	LOC102578456	importin_subunit_alpha-2-like%2C_transcript_variant_X2
gene-LOC102578456	3509.10535117263	0.0471762416404466	0.115328434891829	0.409059931184319	0.682495680361813	0.902753523137575	NO	NA	LOC102578456	importin_subunit_alpha-2-like%2C_transcript_variant_X3
gene-LOC102578456	3509.10535117263	0.0471762416404466	0.115328434891829	0.409059931184319	0.682495680361813	0.902753523137575	NO	NA	LOC102578456	importin_subunit_alpha-2-like%2C_transcript_variant_X4
gene-LOC102578457	708.596202703555	-0.216780347707193	0.136740861197353	-1.58533700759952	0.112889785001762	0.426197305824988	NO	NA	LOC102578457	uncharacterized_LOC102578457%2C_transcript_variant_X1
gene-LOC102578457	708.596202703555	-0.216780347707193	0.136740861197353	-1.58533700759952	0.112889785001762	0.426197305824988	NO	NA	LOC102578457	uncharacterized_LOC102578457%2C_transcript_variant_X2
gene-LOC102578457	708.596202703555	-0.216780347707193	0.136740861197353	-1.58533700759952	0.112889785001762	0.426197305824988	NO	NA	LOC102578457	uncharacterized_LOC102578457%2C_transcript_variant_X3
gene-LOC102578457	708.596202703555	-0.216780347707193	0.136740861197353	-1.58533700759952	0.112889785001762	0.426197305824988	NO	NA	LOC102578457	uncharacterized_LOC102578457%2C_transcript_variant_X4
gene-LOC102578457	708.596202703555	-0.216780347707193	0.136740861197353	-1.58533700759952	0.112889785001762	0.426197305824988	NO	NA	LOC102578457	uncharacterized_LOC102578457%2C_transcript_variant_X5
gene-LOC102578458	444.690245672224	-0.255699826841251	0.102163966153732	-2.50283770753854	0.0123202024407683	0.112447906305238	NO	NA	LOC102578458	uncharacterized_LOC102578458%2C_transcript_variant_X1
gene-LOC102578458	444.690245672224	-0.255699826841251	0.102163966153732	-2.50283770753854	0.0123202024407683	0.112447906305238	NO	NA	LOC102578458	uncharacterized_LOC102578458%2C_transcript_variant_X2
gene-LOC102578459	731.662439260334	0.0098520831958471	0.0991802108695135	0.0993351708921954	0.92087215416862	0.981475684184822	NO	NA	LOC102578459	pseudouridine-5'-phosphate_glycosidase%2C_transcript_variant_X1
gene-LOC102578459	731.662439260334	0.0098520831958471	0.0991802108695135	0.0993351708921954	0.92087215416862	0.981475684184822	NO	NA	LOC102578459	pseudouridine-5'-phosphate_glycosidase%2C_transcript_variant_X2
gene-LOC102578460	146.861774816527	-0.133561460266727	0.190848410835006	-0.699830088615172	0.484033421752671	0.809526989000162	NO	NA	LOC102578460	receptor-like_protein_kinase_HERK_1
gene-LOC102578461	113.187272916253	0.816025341939546	0.435590282255537	1.87337820695648	0.061016177213608	0.303366177850481	NO	NA	LOC102578461	trans-resveratrol_di-O-methyltransferase-like
gene-LOC102578462	27.5461392966808	0.599203071751425	0.544722075880371	1.10001613351727	0.271325092511421	0.642092500897815	NO	NA	LOC102578462	uncharacterized_LOC102578462
gene-LOC102578463	332.490368743705	-0.168401276239527	0.150424800207895	-1.11950473596633	0.262924871592353	0.634779861928481	NO	NA	LOC102578463	uncharacterized_protein_At3g49720-like
gene-LOC102578464	31.3460777576353	-0.37229783696894	0.574810928522405	-0.647687471645605	0.517187108992281	0.828558358732856	NO	NA	LOC102578464	uncharacterized_LOC102578464
gene-LOC102578466	1234.97949950383	0.392883478645454	0.149001588194498	2.63677376467026	0.0083698632117647	0.0874761459963031	NO	NA	LOC102578466	leucine-rich_repeat_extensin-like_protein_4
gene-LOC102578467	195.101320217539	1.04563406042941	0.260154386247937	4.01928284012432	5.83755587039469e-05	0.0017930215010247	UP	NA	LOC102578467	probable_pectinesterase_8
gene-LOC102578468	2191.81635844736	0.0336311522511162	0.17228655118804	0.195204744765074	0.845232664728702	0.95966322930872	NO	NA	LOC102578468	small_ubiquitin-related_modifier_1
gene-LOC102578469	932.701812602469	0.472188478960019	0.551706207213066	0.855869433380623	0.392070004002711	0.747487263794667	NO	NA	LOC102578469	myb-related_protein_306-like
gene-LOC102578471	879.969987121461	-0.533694437399646	0.201050786378117	-2.65452549086739	0.0079420038776669	0.084233620755852	NO	NA	LOC102578471	protein_NUCLEAR_FUSION_DEFECTIVE_4-like
gene-LOC102578472	1799.42653780321	0.578239540041896	0.798500978231128	0.724156332685823	0.468969763657186	0.798588305480763	NO	NA	LOC102578472	axial_regulator_YABBY_5-like
gene-LOC102578473	19.3051066025189	0.560106755396469	0.448309039270677	1.24937644868296	0.211527418268673	0.577157767931794	NO	NA	LOC102578473	uncharacterized_LOC102578473
gene-LOC102578475	1368.22990084254	-0.115521137741687	0.153911255738445	-0.750569782485579	0.452911612416337	0.787184871784604	NO	NA	LOC102578475	uncharacterized_protein_ycf45-like%2C_transcript_variant_X1
gene-LOC102578475	1368.22990084254	-0.115521137741687	0.153911255738445	-0.750569782485579	0.452911612416337	0.787184871784604	NO	NA	LOC102578475	uncharacterized_protein_ycf45-like%2C_transcript_variant_X2
gene-LOC102578475	1368.22990084254	-0.115521137741687	0.153911255738445	-0.750569782485579	0.452911612416337	0.787184871784604	NO	NA	LOC102578475	uncharacterized_protein_ycf45-like%2C_transcript_variant_X3
gene-LOC102578478	381.301719903978	-0.181657287912715	0.188006502283206	-0.966228751168797	0.333929729098602	0.700783446480886	NO	NA	LOC102578478	uncharacterized_LOC102578478
gene-LOC102578479	2289.96364263755	0.230527885910172	0.0826571240740635	2.78896572428061	0.0052876660838721	0.0625330136068625	NO	NA	LOC102578479	zinc_finger_CCCH_domain-containing_protein_32-like%2C_transcript_variant_X1
gene-LOC102578479	2289.96364263755	0.230527885910172	0.0826571240740635	2.78896572428061	0.0052876660838721	0.0625330136068625	NO	NA	LOC102578479	zinc_finger_CCCH_domain-containing_protein_32-like%2C_transcript_variant_X2
gene-LOC102578479	2289.96364263755	0.230527885910172	0.0826571240740635	2.78896572428061	0.0052876660838721	0.0625330136068625	NO	NA	LOC102578479	zinc_finger_CCCH_domain-containing_protein_32-like%2C_transcript_variant_X3
gene-LOC102578479	2289.96364263755	0.230527885910172	0.0826571240740635	2.78896572428061	0.0052876660838721	0.0625330136068625	NO	NA	LOC102578479	zinc_finger_CCCH_domain-containing_protein_32-like%2C_transcript_variant_X4
gene-LOC102578479	2289.96364263755	0.230527885910172	0.0826571240740635	2.78896572428061	0.0052876660838721	0.0625330136068625	NO	NA	LOC102578479	zinc_finger_CCCH_domain-containing_protein_32-like%2C_transcript_variant_X5
gene-LOC102578480	443.739685329696	-0.150113241795288	0.189697549783542	-0.79132936596481	0.428751816307055	0.771590958153805	NO	NA	LOC102578480	actin-related_protein_2/3_complex_subunit_3
gene-LOC102578483	653.075179337149	-0.0169059768090103	0.143265834233441	-0.118004246437872	0.906064293223441	0.977464336754719	NO	NA	LOC102578483	yrdC_domain-containing_protein%2C_mitochondrial%2C_transcript_variant_X1
gene-LOC102578483	653.075179337149	-0.0169059768090103	0.143265834233441	-0.118004246437872	0.906064293223441	0.977464336754719	NO	NA	LOC102578483	yrdC_domain-containing_protein%2C_mitochondrial%2C_transcript_variant_X2
gene-LOC102578484	1233.79274213348	-0.0983120050121284	0.206554075202554	-0.47596255322351	0.634101056194784	0.884183156226207	NO	NA	LOC102578484	protein_IQ-DOMAIN_1
gene-LOC102578485	1722.69491149196	-0.0121414519554632	0.137831202344589	-0.0880892842036491	0.929805713236957	0.984047346297631	NO	NA	LOC102578485	F-box_protein_SKIP31-like
gene-LOC102578486	368.034712061583	-0.190642143294539	0.23879195160117	-0.798360840958948	0.424661120753442	0.769430566824404	NO	NA	LOC102578486	organic_cation/carnitine_transporter_4-like
gene-LOC102578487	487.293028261159	-0.422800626481987	0.186684252804145	-2.26478998700312	0.0235255701807237	0.171414285023142	NO	NA	LOC102578487	classical_arabinogalactan_protein_9-like
gene-LOC102578488	1279.93791403794	0.996915626554252	0.282900614719816	3.52390760105486	0.0004252325071916	0.0092015820905512	NO	NA	LOC102578488	lactoylglutathione_lyase-like
gene-LOC102578489	994.757513656136	-0.148692878751467	0.106472256229878	-1.39654107104139	0.162551621696187	0.50893401660698	NO	NA	LOC102578489	uncharacterized_LOC102578489%2C_transcript_variant_X1
gene-LOC102578489	994.757513656136	-0.148692878751467	0.106472256229878	-1.39654107104139	0.162551621696187	0.50893401660698	NO	NA	LOC102578489	uncharacterized_LOC102578489%2C_transcript_variant_X2
gene-LOC102578491	422.365533153334	0.254158176632278	0.238561990389834	1.06537582209538	0.286705893463299	0.657728302276023	NO	NA	LOC102578491	uncharacterized_LOC102578491
gene-LOC102578495	2986.10288268226	-0.635448381553195	0.177193879324411	-3.58617568493887	0.0003355629325044	0.0076426099406128	NO	NA	LOC102578495	zinc_finger_protein_CONSTANS-LIKE_4-like
gene-LOC102578496	1543.06727245982	0.581515198912267	0.18801785234528	3.09287225472803	0.0019822944510186	0.0301295132537982	NO	NA	LOC102578496	snakin-1-like
gene-LOC102578498	12.9701442963877	-0.645149915016482	0.596694100916115	-1.08120712778285	0.279604988103663	0.651233734798578	NO	NA	LOC102578498	flowering-promoting_factor_1-like_protein_3
gene-LOC102578499	1256.61872249046	0.0429233452868316	0.128758034483671	0.333364402920233	0.738859230202988	0.924620953704903	NO	NA	LOC102578499	ATP_synthase_subunit_epsilon%2C_mitochondrial-like
gene-LOC102578500	1307.99280403047	-0.208897618854439	0.286915933154485	-0.728079533812301	0.466564901342923	0.797563793244086	NO	NA	LOC102578500	NADP-dependent_malic_enzyme%2C_chloroplastic
gene-LOC102578501	3273.22118695788	0.552712597944404	0.323283478474706	1.70968402267933	0.0873243188138969	0.371451685048919	NO	NA	LOC102578501	CBL-interacting_serine/threonine-protein_kinase_3-like%2C_transcript_variant_X1
gene-LOC102578501	3273.22118695788	0.552712597944404	0.323283478474706	1.70968402267933	0.0873243188138969	0.371451685048919	NO	NA	LOC102578501	CBL-interacting_serine/threonine-protein_kinase_3-like%2C_transcript_variant_X2
gene-LOC102578502	1328.22813153129	0.3059916163771	0.154665980522101	1.9784028481517	0.047883278691906	0.264602375879935	NO	NA	LOC102578502	serine/threonine-protein_kinase_STY46-like
gene-LOC102578503	49.9781868976379	0.711944332892935	0.673785087321781	1.05663414980411	0.290678588705294	0.661476032473287	NO	NA	LOC102578503	uncharacterized_LOC102578503%2C_transcript_variant_X1
gene-LOC102578503	49.9781868976379	0.711944332892935	0.673785087321781	1.05663414980411	0.290678588705294	0.661476032473287	NO	NA	LOC102578503	uncharacterized_LOC102578503%2C_transcript_variant_X2
gene-LOC102578504	180.264192374255	0.100282630022642	0.27712759214067	0.361864472779523	0.717453309906973	0.915506737404405	NO	NA	LOC102578504	pentatricopeptide_repeat-containing_protein_At4g30700%2C_transcript_variant_X1
gene-LOC102578504	180.264192374255	0.100282630022642	0.27712759214067	0.361864472779523	0.717453309906973	0.915506737404405	NO	NA	LOC102578504	pentatricopeptide_repeat-containing_protein_At4g30700%2C_transcript_variant_X2
gene-LOC102578505	652.342501278909	0.0683991319967408	0.12646581793719	0.540850746173259	0.588610462058162	0.862403506915861	NO	NA	LOC102578505	RNA_polymerase_II_transcriptional_coactivator_KELP
gene-LOC102578507	235.578518949366	-0.0202428717634924	0.146814581193972	-0.137880526572135	0.890334840942788	0.973999500978966	NO	NA	LOC102578507	urease_accessory_protein_D%2C_transcript_variant_X1
gene-LOC102578507	235.578518949366	-0.0202428717634924	0.146814581193972	-0.137880526572135	0.890334840942788	0.973999500978966	NO	NA	LOC102578507	urease_accessory_protein_D%2C_transcript_variant_X2
gene-LOC102578507	235.578518949366	-0.0202428717634924	0.146814581193972	-0.137880526572135	0.890334840942788	0.973999500978966	NO	NA	LOC102578507	urease_accessory_protein_D%2C_transcript_variant_X3
gene-LOC102578507	235.578518949366	-0.0202428717634924	0.146814581193972	-0.137880526572135	0.890334840942788	0.973999500978966	NO	NA	LOC102578507	urease_accessory_protein_D%2C_transcript_variant_X4
gene-LOC102578507	235.578518949366	-0.0202428717634924	0.146814581193972	-0.137880526572135	0.890334840942788	0.973999500978966	NO	NA	LOC102578507	urease_accessory_protein_D%2C_transcript_variant_X5
gene-LOC102578509	74.9866805902825	-0.671210131937833	0.666868918985795	-1.00650984448134	0.314170378472821	0.683461177749172	NO	NA	LOC102578509	uncharacterized_LOC102578509
gene-LOC102578510	13.0255877924015	-4.3870342990598	0.884989965949671	-4.95715710669345	7.15321328937656e-07	4.18500825117891e-05	DOWN	NA	LOC102578510	uncharacterized_LOC102578510
gene-LOC102578514	14063.2027009071	0.0684322781047652	0.323924122041083	0.211260210179982	0.832684229858876	0.954969739413605	NO	NA	LOC102578514	20_kDa_chaperonin%2C_chloroplastic-like
gene-LOC102578515	69.7059393430844	0.225808959876081	0.465007839356161	0.485602479710301	0.627249037978154	0.880849153853624	NO	NA	LOC102578515	probable_carbohydrate_esterase_At4g34215%2C_transcript_variant_X1
gene-LOC102578515	69.7059393430844	0.225808959876081	0.465007839356161	0.485602479710301	0.627249037978154	0.880849153853624	NO	NA	LOC102578515	probable_carbohydrate_esterase_At4g34215%2C_transcript_variant_X2
gene-LOC102578515	69.7059393430844	0.225808959876081	0.465007839356161	0.485602479710301	0.627249037978154	0.880849153853624	NO	NA	LOC102578515	probable_carbohydrate_esterase_At4g34215%2C_transcript_variant_X3
gene-LOC102578520	1061.54599803329	0.134312715922394	0.105237231936723	1.27628514595627	0.201854739098072	0.562856834592595	NO	NA	LOC102578520	replication_factor_C_subunit_3
gene-LOC102578521	14.017196052009	0.118320160429049	0.988179788688013	0.119735458854244	0.90469271030872	0.976584140600252	NO	NA	LOC102578521	probable_leucine-rich_repeat_receptor-like_protein_kinase_At1g35710
gene-LOC102578522	268.352033653039	-0.697518516090349	0.208037954305175	-3.35284260230297	0.0007998617935056	0.0151706205517825	NO	NA	LOC102578522	2-hydroxyisoflavanone_dehydratase-like
gene-LOC102578523	1987.34644442265	-0.534993716497466	0.326511141168969	-1.63851596175889	0.101314107117288	0.401838655697738	NO	NA	LOC102578523	glucose-6-phosphate/phosphate_translocator_1%2C_chloroplastic
gene-LOC102578526	135.997448975879	-3.01636060012673	0.478607561277946	-6.30236720889376	2.93133657085912e-10	4.2719100108294e-08	DOWN	NA	LOC102578526	laccase-11-like
gene-LOC102578527	185.184315001581	-0.29382817857747	0.258904604247145	-1.13488973837247	0.256421519989584	0.629245662957129	NO	NA	LOC102578527	serine/threonine-protein_kinase_WAG1-like
gene-LOC102578528	260.953654249382	0.159185591539721	0.143786877228206	1.10709401725913	0.268253281921838	0.639407343145229	NO	NA	LOC102578528	protein_NUCLEAR_FUSION_DEFECTIVE_4-like
gene-LOC102578531	1004.6545465244	-0.187114890959624	0.194217886402005	-0.963427696727793	0.335332932555568	0.70199619495138	NO	NA	LOC102578531	uncharacterized_LOC102578531%2C_transcript_variant_X1
gene-LOC102578531	1004.6545465244	-0.187114890959624	0.194217886402005	-0.963427696727793	0.335332932555568	0.70199619495138	NO	NA	LOC102578531	uncharacterized_LOC102578531%2C_transcript_variant_X2
gene-LOC102578532	127.715954538615	0.10914727769005	0.31368091413736	0.347956387433423	0.727872936985902	0.92045459752077	NO	NA	LOC102578532	probable_WRKY_transcription_factor_12
gene-LOC102578533	133.028360550844	0.060097011997202	0.289923487843339	0.207285765097016	0.835786690534385	0.956140708838533	NO	NA	LOC102578533	putative_late_blight_resistance_protein_homolog_R1A-3
gene-LOC102578535	1509.45601907089	-0.145045962941289	0.127181073197255	-1.14046814746032	0.254091315642314	0.626748913971447	NO	NA	LOC102578535	digalactosyldiacylglycerol_synthase_1%2C_chloroplastic-like
gene-LOC102578536	731.066708629611	-0.252152234865437	0.160487967011566	-1.57115975459559	0.116145545653976	0.431980952259952	NO	NA	LOC102578536	tyrosine_aminotransferase-like
gene-LOC102578537	535.266536714172	-0.444463904404067	0.179944629380783	-2.47000372244248	0.0135111646184452	0.119807299734128	NO	NA	LOC102578537	serine/threonine-protein_phosphatase_2A_activator%2C_transcript_variant_X1
gene-LOC102578537	535.266536714172	-0.444463904404067	0.179944629380783	-2.47000372244248	0.0135111646184452	0.119807299734128	NO	NA	LOC102578537	serine/threonine-protein_phosphatase_2A_activator%2C_transcript_variant_X2
gene-LOC102578539	24428.2332334739	-0.0720051261702586	0.221675341616769	-0.324822443692184	0.745315457226426	0.927848081070104	NO	NA	LOC102578539	heat_shock_protein_90-5%2C_chloroplastic
gene-LOC102578540	2354.76368380669	-1.68234269571628	0.651115568864211	-2.58378508542027	0.0097722667006789	0.0970425137339535	DOWN	NA	LOC102578540	uncharacterized_LOC102578540
gene-LOC102578541	2137.55255842239	-0.0143225123585414	0.0878909210078527	-0.162957814007453	0.870551650143943	0.968237739092059	NO	NA	LOC102578541	CTP_synthase-like%2C_transcript_variant_X1
gene-LOC102578541	2137.55255842239	-0.0143225123585414	0.0878909210078527	-0.162957814007453	0.870551650143943	0.968237739092059	NO	NA	LOC102578541	CTP_synthase-like%2C_transcript_variant_X2
gene-LOC102578542	59.9178609263287	-0.299782329493741	0.540981855103	-0.554144887977184	0.579479692013646	0.859272722869906	NO	NA	LOC102578542	dynamin-2A
gene-LOC102578544	114.493145398723	-0.188262431353851	0.361650793405565	-0.520564131993284	0.602670441228512	0.870104544290678	NO	NA	LOC102578544	phosphatidylinositol_4-phosphate_5-kinase_9-like%2C_transcript_variant_X1
gene-LOC102578544	114.493145398723	-0.188262431353851	0.361650793405565	-0.520564131993284	0.602670441228512	0.870104544290678	NO	NA	LOC102578544	phosphatidylinositol_4-phosphate_5-kinase_9-like%2C_transcript_variant_X2
gene-LOC102578544	114.493145398723	-0.188262431353851	0.361650793405565	-0.520564131993284	0.602670441228512	0.870104544290678	NO	NA	LOC102578544	phosphatidylinositol_4-phosphate_5-kinase_9-like%2C_transcript_variant_X3
gene-LOC102578544	114.493145398723	-0.188262431353851	0.361650793405565	-0.520564131993284	0.602670441228512	0.870104544290678	NO	NA	LOC102578544	phosphatidylinositol_4-phosphate_5-kinase_9-like%2C_transcript_variant_X4
gene-LOC102578544	114.493145398723	-0.188262431353851	0.361650793405565	-0.520564131993284	0.602670441228512	0.870104544290678	NO	NA	LOC102578544	phosphatidylinositol_4-phosphate_5-kinase_9-like%2C_transcript_variant_X5
gene-LOC102578549	777.05466481384	0.110600800214544	0.12815581095526	0.863018222819057	0.388127447872138	0.745284232846429	NO	NA	LOC102578549	rhomboid-like_protein_20%2C_transcript_variant_X1
gene-LOC102578549	777.05466481384	0.110600800214544	0.12815581095526	0.863018222819057	0.388127447872138	0.745284232846429	NO	NA	LOC102578549	rhomboid-like_protein_20%2C_transcript_variant_X2
gene-LOC102578550	1106.53502136386	0.163173316046492	0.12049224478128	1.35422255882681	0.175665383995967	0.526972323259742	NO	NA	LOC102578550	UPF0415_protein_C7orf25_homolog
gene-LOC102578552	242.049147868268	-0.018781918344193	0.219335123628533	-0.085631147594957	0.931759637192832	0.984992758800488	NO	NA	LOC102578552	protein_yippee-like_At4g27745%2C_transcript_variant_X1
gene-LOC102578552	242.049147868268	-0.018781918344193	0.219335123628533	-0.085631147594957	0.931759637192832	0.984992758800488	NO	NA	LOC102578552	protein_yippee-like_At4g27745%2C_transcript_variant_X2
gene-LOC102578553	3743.16723780093	-0.157411535150581	0.128383259020844	-1.22610639697987	0.220158638888346	0.586565547350862	NO	NA	LOC102578553	protein_CWC15_homolog
gene-LOC102578554	1251.3055045466	-0.0299127810304031	0.102920047319431	-0.290640956834807	0.771325932548605	0.934955033194301	NO	NA	LOC102578554	formin-binding_protein_4%2C_transcript_variant_X1
gene-LOC102578554	1251.3055045466	-0.0299127810304031	0.102920047319431	-0.290640956834807	0.771325932548605	0.934955033194301	NO	NA	LOC102578554	formin-binding_protein_4%2C_transcript_variant_X2
gene-LOC102578554	1251.3055045466	-0.0299127810304031	0.102920047319431	-0.290640956834807	0.771325932548605	0.934955033194301	NO	NA	LOC102578554	formin-binding_protein_4%2C_transcript_variant_X3
gene-LOC102578554	1251.3055045466	-0.0299127810304031	0.102920047319431	-0.290640956834807	0.771325932548605	0.934955033194301	NO	NA	LOC102578554	formin-binding_protein_4%2C_transcript_variant_X4
gene-LOC102578555	709.658367297644	-0.835596487415844	0.129124471538055	-6.47124807143608	9.71967074026033e-11	1.58051851780042e-08	NO	NA	LOC102578555	uncharacterized_LOC102578555
gene-LOC102578556	616.339743433632	-0.110996825472129	0.197399286104291	-0.562295982233118	0.573914375285938	0.855956056747269	NO	NA	LOC102578556	Golgi_SNAP_receptor_complex_member_1-1
gene-LOC102578558	263.556985863419	0.152326552021286	0.358137444186812	0.425329868445225	0.670596222867366	0.898965597909426	NO	NA	LOC102578558	uncharacterized_LOC102578558
gene-LOC102578559	30.8177816062558	0.703350784480441	0.414321704795096	1.69759579655206	0.0895840767299283	0.377290393616904	NO	NA	LOC102578559	jacalin-related_lectin_3-like
gene-LOC102578560	15.1968439232796	0.241211297743281	0.940726554013213	0.256409576953318	0.79763459365252	0.944013523999473	NO	NA	LOC102578560	tuberculostearic_acid_methyltransferase_UfaA1-like
gene-LOC102578561	21.5237571873657	-0.460989322197313	0.734156069889369	-0.62791733407146	0.530058094978303	0.835413705210636	NO	NA	LOC102578561	patatin-like_protein_2
gene-LOC102578562	2136.06604716342	-0.113809050834003	0.123163062617091	-0.924051809168066	0.35545934205732	0.719915967254719	NO	NA	LOC102578562	microtubule-associated_protein_70-1-like
gene-LOC102578563	904.899669709098	-0.137066414947582	0.090739490947933	-1.51054864332699	0.13090348708946	0.458711870857773	NO	NA	LOC102578563	serine/arginine-rich_splicing_factor_RSZ22-like%2C_transcript_variant_X1
gene-LOC102578563	904.899669709098	-0.137066414947582	0.090739490947933	-1.51054864332699	0.13090348708946	0.458711870857773	NO	NA	LOC102578563	serine/arginine-rich_splicing_factor_RSZ22-like%2C_transcript_variant_X2
gene-LOC102578563	904.899669709098	-0.137066414947582	0.090739490947933	-1.51054864332699	0.13090348708946	0.458711870857773	NO	NA	LOC102578563	serine/arginine-rich_splicing_factor_RSZ22-like%2C_transcript_variant_X3
gene-LOC102578563	904.899669709098	-0.137066414947582	0.090739490947933	-1.51054864332699	0.13090348708946	0.458711870857773	NO	NA	LOC102578563	serine/arginine-rich_splicing_factor_RSZ22-like%2C_transcript_variant_X4
gene-LOC102578563	904.899669709098	-0.137066414947582	0.090739490947933	-1.51054864332699	0.13090348708946	0.458711870857773	NO	NA	LOC102578563	serine/arginine-rich_splicing_factor_RSZ22-like%2C_transcript_variant_X5
gene-LOC102578563	904.899669709098	-0.137066414947582	0.090739490947933	-1.51054864332699	0.13090348708946	0.458711870857773	NO	NA	LOC102578563	serine/arginine-rich_splicing_factor_RSZ22-like%2C_transcript_variant_X6
gene-LOC102578564	133.60064802655	-1.90303438717697	0.30843022573614	-6.17006450206019	6.82621398775134e-10	9.09407965898319e-08	DOWN	NA	LOC102578564	dehydration-responsive_element-binding_protein_2A-like%2C_transcript_variant_X1
gene-LOC102578564	133.60064802655	-1.90303438717697	0.30843022573614	-6.17006450206019	6.82621398775134e-10	9.09407965898319e-08	DOWN	NA	LOC102578564	dehydration-responsive_element-binding_protein_2A-like%2C_transcript_variant_X2
gene-LOC102578565	2073.62399642721	0.447832414591796	0.176232297826681	2.54114835994605	0.0110489024752493	0.104803107352938	NO	NA	LOC102578565	2-isopropylmalate_synthase_A
gene-LOC102578566	996.928638876532	0.0775668079385144	0.281540918309853	0.275508115851023	0.782925891452866	0.938841822654348	NO	NA	LOC102578566	nucleobase-ascorbate_transporter_7
gene-LOC102578567	254.463202273254	-0.0053135500810939	0.195286272602535	-0.0272090301600901	0.978293013347575	0.994901653631222	NO	NA	LOC102578567	iron-sulfur_cluster_assembly_scaffold_protein_IscU-like
gene-LOC102578568	1703.59650717083	-0.141628291484007	0.140910238886843	-1.00509581562586	0.314850714773057	0.683461177749172	NO	NA	LOC102578568	ribosomal_RNA_small_subunit_methyltransferase_NEP1
gene-LOC102578569	104.647731597507	-0.171486773829622	0.307106105044687	-0.558395847600192	0.576574107680503	0.856917768236178	NO	NA	LOC102578569	protein_PHLOEM_PROTEIN_2-LIKE_A1-like%2C_transcript_variant_X1
gene-LOC102578569	104.647731597507	-0.171486773829622	0.307106105044687	-0.558395847600192	0.576574107680503	0.856917768236178	NO	NA	LOC102578569	protein_PHLOEM_PROTEIN_2-LIKE_A1-like%2C_transcript_variant_X2
gene-LOC102578570	763.596606231763	-0.0490200392148414	0.147870553728738	-0.331506428959253	0.740261985668998	0.925432097968903	NO	NA	LOC102578570	bifunctional_protein_FolD_1%2C_mitochondrial-like%2C_transcript_variant_X1
gene-LOC102578570	763.596606231763	-0.0490200392148414	0.147870553728738	-0.331506428959253	0.740261985668998	0.925432097968903	NO	NA	LOC102578570	bifunctional_protein_FolD_1%2C_mitochondrial-like%2C_transcript_variant_X2
gene-LOC102578570	763.596606231763	-0.0490200392148414	0.147870553728738	-0.331506428959253	0.740261985668998	0.925432097968903	NO	NA	LOC102578570	bifunctional_protein_FolD_1%2C_mitochondrial-like%2C_transcript_variant_X3
gene-LOC102578570	763.596606231763	-0.0490200392148414	0.147870553728738	-0.331506428959253	0.740261985668998	0.925432097968903	NO	NA	LOC102578570	bifunctional_protein_FolD_1%2C_mitochondrial-like%2C_transcript_variant_X4
gene-LOC102578570	763.596606231763	-0.0490200392148414	0.147870553728738	-0.331506428959253	0.740261985668998	0.925432097968903	NO	NA	LOC102578570	bifunctional_protein_FolD_1%2C_mitochondrial-like%2C_transcript_variant_X5
gene-LOC102578571	58.2850726752251	0.406188836927721	0.247043545580653	1.64419934944267	0.100135031296757	0.399582500383938	NO	NA	LOC102578571	histone-lysine_N-methyltransferase_SETD1B-like
gene-LOC102578572	783.459939819687	0.0870308215177684	0.130235942894672	0.668255011507496	0.503970825424967	0.821448202359384	NO	NA	LOC102578572	protein_kinase_and_PP2C-like_domain-containing_protein%2C_transcript_variant_X1
gene-LOC102578572	783.459939819687	0.0870308215177684	0.130235942894672	0.668255011507496	0.503970825424967	0.821448202359384	NO	NA	LOC102578572	protein_kinase_and_PP2C-like_domain-containing_protein%2C_transcript_variant_X2
gene-LOC102578572	783.459939819687	0.0870308215177684	0.130235942894672	0.668255011507496	0.503970825424967	0.821448202359384	NO	NA	LOC102578572	protein_kinase_and_PP2C-like_domain-containing_protein%2C_transcript_variant_X3
gene-LOC102578572	783.459939819687	0.0870308215177684	0.130235942894672	0.668255011507496	0.503970825424967	0.821448202359384	NO	NA	LOC102578572	protein_kinase_and_PP2C-like_domain-containing_protein%2C_transcript_variant_X4
gene-LOC102578572	783.459939819687	0.0870308215177684	0.130235942894672	0.668255011507496	0.503970825424967	0.821448202359384	NO	NA	LOC102578572	protein_kinase_and_PP2C-like_domain-containing_protein%2C_transcript_variant_X5
gene-LOC102578573	718.891420204421	-0.454393339453883	0.143830007992528	-3.15923878331071	0.0015818183013569	0.0255528938893412	NO	NA	LOC102578573	H/ACA_ribonucleoprotein_complex_non-core_subunit_NAF1%2C_transcript_variant_X1
gene-LOC102578573	718.891420204421	-0.454393339453883	0.143830007992528	-3.15923878331071	0.0015818183013569	0.0255528938893412	NO	NA	LOC102578573	H/ACA_ribonucleoprotein_complex_non-core_subunit_NAF1%2C_transcript_variant_X2
gene-LOC102578574	268.608417167778	0.595236500894371	0.442827041168923	1.34417378695559	0.1788921960482	0.53157473831548	NO	NA	LOC102578574	GDSL_esterase/lipase_At3g26430-like
gene-LOC102578577	59.9736739524783	-0.03525036894705	0.310618594569077	-0.113484413243042	0.909646519678679	0.978498292532001	NO	NA	LOC102578577	replication_protein_A_70_kDa_DNA-binding_subunit_B-like%2C_transcript_variant_X1
gene-LOC102578577	59.9736739524783	-0.03525036894705	0.310618594569077	-0.113484413243042	0.909646519678679	0.978498292532001	NO	NA	LOC102578577	replication_protein_A_70_kDa_DNA-binding_subunit_B-like%2C_transcript_variant_X10
gene-LOC102578577	59.9736739524783	-0.03525036894705	0.310618594569077	-0.113484413243042	0.909646519678679	0.978498292532001	NO	NA	LOC102578577	replication_protein_A_70_kDa_DNA-binding_subunit_B-like%2C_transcript_variant_X11
gene-LOC102578577	59.9736739524783	-0.03525036894705	0.310618594569077	-0.113484413243042	0.909646519678679	0.978498292532001	NO	NA	LOC102578577	replication_protein_A_70_kDa_DNA-binding_subunit_B-like%2C_transcript_variant_X12
gene-LOC102578577	59.9736739524783	-0.03525036894705	0.310618594569077	-0.113484413243042	0.909646519678679	0.978498292532001	NO	NA	LOC102578577	replication_protein_A_70_kDa_DNA-binding_subunit_B-like%2C_transcript_variant_X13
gene-LOC102578577	59.9736739524783	-0.03525036894705	0.310618594569077	-0.113484413243042	0.909646519678679	0.978498292532001	NO	NA	LOC102578577	replication_protein_A_70_kDa_DNA-binding_subunit_B-like%2C_transcript_variant_X14
gene-LOC102578577	59.9736739524783	-0.03525036894705	0.310618594569077	-0.113484413243042	0.909646519678679	0.978498292532001	NO	NA	LOC102578577	replication_protein_A_70_kDa_DNA-binding_subunit_B-like%2C_transcript_variant_X15
gene-LOC102578577	59.9736739524783	-0.03525036894705	0.310618594569077	-0.113484413243042	0.909646519678679	0.978498292532001	NO	NA	LOC102578577	replication_protein_A_70_kDa_DNA-binding_subunit_B-like%2C_transcript_variant_X16
gene-LOC102578577	59.9736739524783	-0.03525036894705	0.310618594569077	-0.113484413243042	0.909646519678679	0.978498292532001	NO	NA	LOC102578577	replication_protein_A_70_kDa_DNA-binding_subunit_B-like%2C_transcript_variant_X17
gene-LOC102578577	59.9736739524783	-0.03525036894705	0.310618594569077	-0.113484413243042	0.909646519678679	0.978498292532001	NO	NA	LOC102578577	replication_protein_A_70_kDa_DNA-binding_subunit_B-like%2C_transcript_variant_X18
gene-LOC102578577	59.9736739524783	-0.03525036894705	0.310618594569077	-0.113484413243042	0.909646519678679	0.978498292532001	NO	NA	LOC102578577	replication_protein_A_70_kDa_DNA-binding_subunit_B-like%2C_transcript_variant_X19
gene-LOC102578577	59.9736739524783	-0.03525036894705	0.310618594569077	-0.113484413243042	0.909646519678679	0.978498292532001	NO	NA	LOC102578577	replication_protein_A_70_kDa_DNA-binding_subunit_B-like%2C_transcript_variant_X2
gene-LOC102578577	59.9736739524783	-0.03525036894705	0.310618594569077	-0.113484413243042	0.909646519678679	0.978498292532001	NO	NA	LOC102578577	replication_protein_A_70_kDa_DNA-binding_subunit_B-like%2C_transcript_variant_X20
gene-LOC102578577	59.9736739524783	-0.03525036894705	0.310618594569077	-0.113484413243042	0.909646519678679	0.978498292532001	NO	NA	LOC102578577	replication_protein_A_70_kDa_DNA-binding_subunit_B-like%2C_transcript_variant_X3
gene-LOC102578577	59.9736739524783	-0.03525036894705	0.310618594569077	-0.113484413243042	0.909646519678679	0.978498292532001	NO	NA	LOC102578577	replication_protein_A_70_kDa_DNA-binding_subunit_B-like%2C_transcript_variant_X4
gene-LOC102578577	59.9736739524783	-0.03525036894705	0.310618594569077	-0.113484413243042	0.909646519678679	0.978498292532001	NO	NA	LOC102578577	replication_protein_A_70_kDa_DNA-binding_subunit_B-like%2C_transcript_variant_X5
gene-LOC102578577	59.9736739524783	-0.03525036894705	0.310618594569077	-0.113484413243042	0.909646519678679	0.978498292532001	NO	NA	LOC102578577	replication_protein_A_70_kDa_DNA-binding_subunit_B-like%2C_transcript_variant_X6
gene-LOC102578577	59.9736739524783	-0.03525036894705	0.310618594569077	-0.113484413243042	0.909646519678679	0.978498292532001	NO	NA	LOC102578577	replication_protein_A_70_kDa_DNA-binding_subunit_B-like%2C_transcript_variant_X7
gene-LOC102578577	59.9736739524783	-0.03525036894705	0.310618594569077	-0.113484413243042	0.909646519678679	0.978498292532001	NO	NA	LOC102578577	replication_protein_A_70_kDa_DNA-binding_subunit_B-like%2C_transcript_variant_X8
gene-LOC102578577	59.9736739524783	-0.03525036894705	0.310618594569077	-0.113484413243042	0.909646519678679	0.978498292532001	NO	NA	LOC102578577	replication_protein_A_70_kDa_DNA-binding_subunit_B-like%2C_transcript_variant_X9
gene-LOC102578578	73.9033940919031	-1.1181895249445	0.665717934519959	-1.67967462939211	0.093020638613825	0.385090120356559	NO	NA	LOC102578578	ACT_domain-containing_protein_ACR8-like
gene-LOC102578580	41.6364338606046	0.797516109018599	0.391356056945428	2.03782743326701	0.0415671938181542	0.242997222122252	NO	NA	LOC102578580	uncharacterized_LOC102578580
gene-LOC102578582	405.026575761676	0.0851118776697356	0.170925010065705	0.497948647989068	0.618520237276943	0.878464777302652	NO	NA	LOC102578582	B3_domain-containing_protein_At2g36080
gene-LOC102578583	431.024395840062	-0.795133648947806	0.206253163484767	-3.85513431897752	0.0001156661056638	0.003165787038064	NO	NA	LOC102578583	cytochrome_P450_704C1-like
gene-LOC102578585	1656.76958538101	0.130598984340312	0.0755089763403364	1.72958223869534	0.0837049416301577	0.36154976252948	NO	NA	LOC102578585	rab_GTPase-activating_protein_1-like
gene-LOC102578586	41.16665463758	-1.43177726261219	0.565867863670632	-2.53023250573842	0.0113986963826256	0.107223381753197	DOWN	NA	LOC102578586	transcription_factor_SPATULA
gene-LOC102578588	13770.6809566227	-0.273328810305408	0.119598310782702	-2.28539022429855	0.0222899567077695	0.165356521301355	NO	NA	LOC102578588	60S_ribosomal_protein_L19-3-like
gene-LOC102578589	19.5778467227398	-0.790763156779584	0.637425042514336	-1.24055866029424	0.214768831483566	0.580155306982164	NO	NA	LOC102578589	kiwellin-like
gene-LOC102578590	406.528871400318	-0.0648313704908611	0.201670479479703	-0.321471792292665	0.747852885235193	0.928674634003947	NO	NA	LOC102578590	pentatricopeptide_repeat-containing_protein_At4g14850
gene-LOC102578591	573.101146783051	-0.0298187915627491	0.120737932914972	-0.246971194908136	0.804930516787325	0.946187611467266	NO	NA	LOC102578591	uncharacterized_LOC102578591%2C_transcript_variant_X1
gene-LOC102578591	573.101146783051	-0.0298187915627491	0.120737932914972	-0.246971194908136	0.804930516787325	0.946187611467266	NO	NA	LOC102578591	uncharacterized_LOC102578591%2C_transcript_variant_X2
gene-LOC102578591	573.101146783051	-0.0298187915627491	0.120737932914972	-0.246971194908136	0.804930516787325	0.946187611467266	NO	NA	LOC102578591	uncharacterized_LOC102578591%2C_transcript_variant_X3
gene-LOC102578593	1253.07128584703	0.0098437384564885	0.093704428574934	0.105050941627766	0.91633538673252	0.980337466033468	NO	NA	LOC102578593	solute_carrier_family_35_member_F2-like%2C_transcript_variant_X1
gene-LOC102578593	1253.07128584703	0.0098437384564885	0.093704428574934	0.105050941627766	0.91633538673252	0.980337466033468	NO	NA	LOC102578593	solute_carrier_family_35_member_F2-like%2C_transcript_variant_X2
gene-LOC102578593	1253.07128584703	0.0098437384564885	0.093704428574934	0.105050941627766	0.91633538673252	0.980337466033468	NO	NA	LOC102578593	solute_carrier_family_35_member_F2-like%2C_transcript_variant_X3
gene-LOC102578593	1253.07128584703	0.0098437384564885	0.093704428574934	0.105050941627766	0.91633538673252	0.980337466033468	NO	NA	LOC102578593	solute_carrier_family_35_member_F2-like%2C_transcript_variant_X4
gene-LOC102578596	472.921799179032	-0.526933226288778	0.233534623804697	-2.25633877197348	0.0240494229774204	0.173726066102212	NO	NA	LOC102578596	U3_small_nucleolar_RNA-associated_protein_20-like%2C_transcript_variant_X1
gene-LOC102578596	472.921799179032	-0.526933226288778	0.233534623804697	-2.25633877197348	0.0240494229774204	0.173726066102212	NO	NA	LOC102578596	U3_small_nucleolar_RNA-associated_protein_20-like%2C_transcript_variant_X2
gene-LOC102578597	296.939720237209	0.218030799093781	0.230160948356063	0.947297100794372	0.343487407762118	0.708590294749767	NO	NA	LOC102578597	transcription_factor_E2FB-like%2C_transcript_variant_X1
gene-LOC102578597	296.939720237209	0.218030799093781	0.230160948356063	0.947297100794372	0.343487407762118	0.708590294749767	NO	NA	LOC102578597	transcription_factor_E2FB-like%2C_transcript_variant_X2
gene-LOC102578598	72.632575723279	-1.22516439300652	0.717473772250475	-1.70760861287457	0.0877089891823275	0.372443221153451	NO	NA	LOC102578598	LOB_domain-containing_protein_15
gene-LOC102578599	2196.22977855056	-0.182133872587656	0.0896364793119691	-2.03191684887311	0.0421620745242624	0.244816423888121	NO	NA	LOC102578599	uncharacterized_LOC102578599
gene-LOC102578601	1155.67446709505	-0.111211358864354	0.318432100126029	-0.34924669598429	0.726904112249983	0.919901739850893	NO	NA	LOC102578601	peptidyl-prolyl_cis-trans_isomerase_FKBP18%2C_chloroplastic%2C_transcript_variant_X1
gene-LOC102578601	1155.67446709505	-0.111211358864354	0.318432100126029	-0.34924669598429	0.726904112249983	0.919901739850893	NO	NA	LOC102578601	peptidyl-prolyl_cis-trans_isomerase_FKBP18%2C_chloroplastic%2C_transcript_variant_X2
gene-LOC102578602	1122.87650363594	0.597865218250577	0.253527372218094	2.3581880450221	0.0183643876371697	0.146775725549696	NO	NA	LOC102578602	carboxy-terminal_kinesin_2%2C_transcript_variant_X1
gene-LOC102578602	1122.87650363594	0.597865218250577	0.253527372218094	2.3581880450221	0.0183643876371697	0.146775725549696	NO	NA	LOC102578602	carboxy-terminal_kinesin_2%2C_transcript_variant_X2
gene-LOC102578604	1333.83122795584	-0.0159952711898011	0.0943614433270804	-0.169510666918875	0.865394982785341	0.967116741744757	NO	NA	LOC102578604	transcription_factor_bHLH140
gene-LOC102578605	1802.11017476981	0.0764705844794398	0.132654831926817	0.576462865081515	0.564302363164936	0.851788052787698	NO	NA	LOC102578605	ABC_transporter_F_family_member_4-like
gene-LOC102578606	150.760118729207	-0.555750079763325	0.397974104845467	-1.39644784169845	0.162579676861873	0.50893401660698	NO	NA	LOC102578606	probable_(S)-N-methylcoclaurine_3'-hydroxylase_isozyme_2
gene-LOC102578608	14.9072357774128	-6.26099371952003	1.61629042227581	-3.87368113628013	0.0001072036594783	0.0029635111617045	DOWN	NA	LOC102578608	uncharacterized_LOC102578608
gene-LOC102578609	563.049645295457	0.429808307925411	0.176339082443429	2.43739675839187	0.014793437887039	0.127199408581597	NO	NA	LOC102578609	methyl-CpG-binding_domain-containing_protein_10-like
gene-LOC102578612	7.74986468890605	-0.321711384543919	1.09186943673972	-0.29464272349681	0.768266821572553	0.934213743124008	NO	NA	LOC102578612	probably_inactive_leucine-rich_repeat_receptor-like_protein_kinase_At5g48380
gene-LOC102578613	1799.08615464524	0.0235384731451859	0.123845291843624	0.190063528413396	0.849259349207467	0.961337595165105	NO	NA	LOC102578613	SNARE-interacting_protein_KEULE-like
gene-LOC102578614	718.014344923669	-0.180553698891498	0.136421493897398	-1.32349891306198	0.185669517517782	0.541556499591894	NO	NA	LOC102578614	U-box_domain-containing_protein_11-like
gene-LOC102578615	5.85062927141815	5.6706093662682	1.46591110312591	3.86831735851935	0.0001095889755411	0.0030126296305007	UP	NA	LOC102578615	glutaredoxin-C1-like
gene-LOC102578618	4202.11153309068	0.11150537627197	0.122308300566684	0.911674643138184	0.361940016053569	0.724633664224577	NO	NA	LOC102578618	shaggy-related_protein_kinase_epsilon%2C_transcript_variant_X1
gene-LOC102578618	4202.11153309068	0.11150537627197	0.122308300566684	0.911674643138184	0.361940016053569	0.724633664224577	NO	NA	LOC102578618	shaggy-related_protein_kinase_epsilon%2C_transcript_variant_X2
gene-LOC102578618	4202.11153309068	0.11150537627197	0.122308300566684	0.911674643138184	0.361940016053569	0.724633664224577	NO	NA	LOC102578618	shaggy-related_protein_kinase_epsilon%2C_transcript_variant_X3
gene-LOC102578619	594.69047494275	-0.716561390344539	0.133581281434128	-5.3642350384091	8.12929934428679e-08	6.60953878672435e-06	NO	NA	LOC102578619	F-box_protein_SKIP23-like
gene-LOC102578620	2626.51376283091	0.445880406354286	0.122388207936139	3.64316476132196	0.0002693063312882	0.0064108821490211	NO	NA	LOC102578620	probable_inactive_receptor_kinase_At1g48480
gene-LOC102578621	458.366441414415	-0.20898983538326	0.174196785759842	-1.19973416542476	0.230242599646132	0.598896152808071	NO	NA	LOC102578621	uncharacterized_LOC102578621
gene-LOC102578624	1428.00019436321	0.0016714404843862	0.175742388831759	0.0095107418050766	0.992411640351965	0.998560140299473	NO	NA	LOC102578624	C-type_lectin_receptor-like_tyrosine-protein_kinase_At1g52310%2C_transcript_variant_X1
gene-LOC102578624	1428.00019436321	0.0016714404843862	0.175742388831759	0.0095107418050766	0.992411640351965	0.998560140299473	NO	NA	LOC102578624	C-type_lectin_receptor-like_tyrosine-protein_kinase_At1g52310%2C_transcript_variant_X2
gene-LOC102578626	3123.51885851155	0.226957039235043	0.13719550998091	1.6542599627832	0.0980747041018131	0.395108308703897	NO	NA	LOC102578626	E3_ubiquitin-protein_ligase_RGLG2%2C_transcript_variant_X1
gene-LOC102578626	3123.51885851155	0.226957039235043	0.13719550998091	1.6542599627832	0.0980747041018131	0.395108308703897	NO	NA	LOC102578626	E3_ubiquitin-protein_ligase_RGLG2%2C_transcript_variant_X2
gene-LOC102578626	3123.51885851155	0.226957039235043	0.13719550998091	1.6542599627832	0.0980747041018131	0.395108308703897	NO	NA	LOC102578626	E3_ubiquitin-protein_ligase_RGLG2%2C_transcript_variant_X3
gene-LOC102578626	3123.51885851155	0.226957039235043	0.13719550998091	1.6542599627832	0.0980747041018131	0.395108308703897	NO	NA	LOC102578626	E3_ubiquitin-protein_ligase_RGLG2%2C_transcript_variant_X4
gene-LOC102578627	414.535702489895	0.49803130399644	0.264643830260102	1.8818927443234	0.0598505797876018	0.299708514247531	NO	NA	LOC102578627	basic_leucine_zipper_6%2C_transcript_variant_X1
gene-LOC102578627	414.535702489895	0.49803130399644	0.264643830260102	1.8818927443234	0.0598505797876018	0.299708514247531	NO	NA	LOC102578627	basic_leucine_zipper_6%2C_transcript_variant_X2
gene-LOC102578628	2208.32089823037	0.0167903431538302	0.084856289945261	0.197867985563136	0.843148352742476	0.958843569605367	NO	NA	LOC102578628	autophagy-related_protein_8C
gene-LOC102578630	569.663842338733	0.199113514600761	0.252016243063731	0.790082068441946	0.429479841290541	0.771612378602531	NO	NA	LOC102578630	serine/threonine-protein_kinase_tricorner
gene-LOC102578632	792.188555982797	-0.0829351444612214	0.158622027772105	-0.522847586971816	0.60108032100638	0.869043625722809	NO	NA	LOC102578632	uncharacterized_LOC102578632
gene-LOC102578633	3061.8146529442	0.196617482050999	0.215270978332696	0.913348764305473	0.361059143060397	0.723918671693624	NO	NA	LOC102578633	probable_RNA-dependent_RNA_polymerase_1%2C_transcript_variant_X1
gene-LOC102578633	3061.8146529442	0.196617482050999	0.215270978332696	0.913348764305473	0.361059143060397	0.723918671693624	NO	NA	LOC102578633	probable_RNA-dependent_RNA_polymerase_1%2C_transcript_variant_X2
gene-LOC102578633	3061.8146529442	0.196617482050999	0.215270978332696	0.913348764305473	0.361059143060397	0.723918671693624	NO	NA	LOC102578633	probable_RNA-dependent_RNA_polymerase_1%2C_transcript_variant_X3
gene-LOC102578635	53.4793485305089	0.328820904204609	0.354222240116328	0.928289833231879	0.353257246388151	0.718106811643896	NO	NA	LOC102578635	LOB_domain-containing_protein_1-like
gene-LOC102578636	771.189837948208	-0.301597521542492	0.218440148527872	-1.38068722061874	0.167375152274776	0.514526201356223	NO	NA	LOC102578636	siroheme_synthase
gene-LOC102578637	141.740094691769	-0.426768720446496	0.240572028857011	-1.77397481525234	0.0760673162074529	0.343171909002004	NO	NA	LOC102578637	uncharacterized_LOC102578637
gene-LOC102578639	64.1534308864917	-0.594616185966292	0.448618770289502	-1.3254375994624	0.185026053187905	0.540420546355166	NO	NA	LOC102578639	uncharacterized_LOC102578639
gene-LOC102578640	127.390714313398	-1.07402589461763	0.431536361388732	-2.48884217117022	0.0128159845578154	0.11549531316059	DOWN	NA	LOC102578640	uncharacterized_LOC102578640
gene-LOC102578641	309.97230160848	-0.365949488417454	0.468587741915992	-0.780962572604091	0.434824507983829	0.775315689846831	NO	NA	LOC102578641	protein_AE7-like_1
gene-LOC102578642	170.810515680555	-0.0641125972092409	0.268867542265571	-0.238454209344147	0.811528826725428	0.948119816315327	NO	NA	LOC102578642	putative_B3_domain-containing_protein_Os03g0621600%2C_transcript_variant_X1
gene-LOC102578642	170.810515680555	-0.0641125972092409	0.268867542265571	-0.238454209344147	0.811528826725428	0.948119816315327	NO	NA	LOC102578642	putative_B3_domain-containing_protein_Os03g0621600%2C_transcript_variant_X2
gene-LOC102578642	170.810515680555	-0.0641125972092409	0.268867542265571	-0.238454209344147	0.811528826725428	0.948119816315327	NO	NA	LOC102578642	putative_B3_domain-containing_protein_Os03g0621600%2C_transcript_variant_X3
gene-LOC102578642	170.810515680555	-0.0641125972092409	0.268867542265571	-0.238454209344147	0.811528826725428	0.948119816315327	NO	NA	LOC102578642	putative_B3_domain-containing_protein_Os03g0621600%2C_transcript_variant_X4
gene-LOC102578642	170.810515680555	-0.0641125972092409	0.268867542265571	-0.238454209344147	0.811528826725428	0.948119816315327	NO	NA	LOC102578642	putative_B3_domain-containing_protein_Os03g0621600%2C_transcript_variant_X5
gene-LOC102578642	170.810515680555	-0.0641125972092409	0.268867542265571	-0.238454209344147	0.811528826725428	0.948119816315327	NO	NA	LOC102578642	putative_B3_domain-containing_protein_Os03g0621600%2C_transcript_variant_X6
gene-LOC102578643	194.293553301169	-0.437807742582634	0.200139733682817	-2.18751036851321	0.0287052871369171	0.192894993932824	NO	NA	LOC102578643	uncharacterized_LOC102578643
gene-LOC102578644	222.073703413288	0.21985589180757	0.37961629646772	0.579152933773656	0.562485985558578	0.850963029869199	NO	NA	LOC102578644	cytochrome_P450_CYP72A219-like
gene-LOC102578647	73.2412257944755	-0.706320214758677	0.502593595624062	-1.40535060714741	0.159917046583713	0.505007209081652	NO	NA	LOC102578647	phosphoenolpyruvate_carboxykinase_[ATP]-like
gene-LOC102578648	6.26616469241175	1.74230615022601	2.2140599960957	0.786928156101645	0.431323924096072	0.772491786636268	NO	NA	LOC102578648	probable_S-adenosylmethionine-dependent_methyltransferase_At5g38100
gene-LOC102578651	292.863412732004	0.820143992120645	0.405242411484353	2.02383553369095	0.04298707676391	0.247245566354712	NO	NA	LOC102578651	lysosomal_Pro-X_carboxypeptidase-like
gene-LOC102578652	298.009007895352	-0.293449335055676	0.20818144954831	-1.40958445477429	0.158662419807658	0.50327300832564	NO	NA	LOC102578652	uncharacterized_LOC102578652
gene-LOC102578653	97.2607295785512	0.229111394848448	0.257467827318505	0.88986417151461	0.373538824240378	0.734064388979126	NO	NA	LOC102578653	putative_ribosomal-protein-alanine_acetyltransferase%2C_transcript_variant_X1
gene-LOC102578653	97.2607295785512	0.229111394848448	0.257467827318505	0.88986417151461	0.373538824240378	0.734064388979126	NO	NA	LOC102578653	putative_ribosomal-protein-alanine_acetyltransferase%2C_transcript_variant_X2
gene-LOC102578654	5.79885353820933	-1.01630987934266	0.956462422650616	-1.06257167587012	0.287976237473511	0.658745593995584	NO	NA	LOC102578654	2-alkenal_reductase_(NADP(+)-dependent)-like
gene-LOC102578655	1078.704626787	0.196766124947632	0.185657681372176	1.05983293281137	0.289220611481797	0.659801302137399	NO	NA	LOC102578655	riboflavin_biosynthesis_protein_PYRR%2C_chloroplastic
gene-LOC102578657	331.180603193624	-0.266437801519223	0.13222881332146	-2.01497536600808	0.0439072302594	0.250925340507077	NO	NA	LOC102578657	uncharacterized_LOC102578657
gene-LOC102578660	8439.86271006949	0.397420017896985	0.182129241736964	2.18207693672249	0.0291038550300988	0.19431626714173	NO	NA	LOC102578660	glutamate_decarboxylase
gene-LOC102578661	3.94396660306956	-0.833418777384997	1.02314851076694	-0.814562860244281	0.415322576797069	0.763606995947778	NO	NA	LOC102578661	glucan_endo-1%2C3-beta-glucosidase_8-like
gene-LOC102578662	2484.00286093826	0.243692665947947	0.273919943297384	0.889649227487536	0.373654264459181	0.734064388979126	NO	NA	LOC102578662	uncharacterized_LOC102578662%2C_transcript_variant_X1
gene-LOC102578662	2484.00286093826	0.243692665947947	0.273919943297384	0.889649227487536	0.373654264459181	0.734064388979126	NO	NA	LOC102578662	uncharacterized_LOC102578662%2C_transcript_variant_X2
gene-LOC102578662	2484.00286093826	0.243692665947947	0.273919943297384	0.889649227487536	0.373654264459181	0.734064388979126	NO	NA	LOC102578662	uncharacterized_LOC102578662%2C_transcript_variant_X3
gene-LOC102578662	2484.00286093826	0.243692665947947	0.273919943297384	0.889649227487536	0.373654264459181	0.734064388979126	NO	NA	LOC102578662	uncharacterized_LOC102578662%2C_transcript_variant_X4
gene-LOC102578663	100.893062328056	0.894355803778882	0.473660739116514	1.88817803528969	0.05900205350874	0.29832166583096	NO	NA	LOC102578663	classical_arabinogalactan_protein_26-like
gene-LOC102578664	146.419827720825	-1.36975849037407	0.740332350610108	-1.85019402332649	0.0642855900763582	0.312937667739085	NO	NA	LOC102578664	tetrahydrocannabinolic_acid_synthase-like
gene-LOC102578665	7658.78797537172	0.105526794384248	0.406267921159473	0.259746804726987	0.795059086435037	0.943380818570171	NO	NA	LOC102578665	phosphoglycolate_phosphatase_1B%2C_chloroplastic-like
gene-LOC102578666	1385.61594328103	0.174020809835456	0.0909212266750076	1.91397340532462	0.0556235539553749	0.288531080349702	NO	NA	LOC102578666	PRA1_family_protein_B3-like
gene-LOC102578667	355.045526441288	0.0838028253684864	0.130361851941615	0.642847766584499	0.520322885109378	0.8304322316718	NO	NA	LOC102578667	peroxisome_biogenesis_protein_3-2-like
gene-LOC102578669	1006.69443477355	0.634198836634572	0.124726204419944	5.08472810171688	3.68153082600835e-07	2.3530940525195e-05	NO	NA	LOC102578669	uncharacterized_LOC102578669
gene-LOC102578670	333.656076287275	-0.305718504716162	0.301178889009129	-1.01507282174381	0.310071115909971	0.679713319606222	NO	NA	LOC102578670	sister_chromatid_cohesion_protein_DCC1%2C_transcript_variant_X1
gene-LOC102578670	333.656076287275	-0.305718504716162	0.301178889009129	-1.01507282174381	0.310071115909971	0.679713319606222	NO	NA	LOC102578670	sister_chromatid_cohesion_protein_DCC1%2C_transcript_variant_X2
gene-LOC102578670	333.656076287275	-0.305718504716162	0.301178889009129	-1.01507282174381	0.310071115909971	0.679713319606222	NO	NA	LOC102578670	sister_chromatid_cohesion_protein_DCC1%2C_transcript_variant_X3
gene-LOC102578671	926.827791348971	-0.0091520470071244	0.096917200970498	-0.0944316067269666	0.924766309440238	0.982802581563901	NO	NA	LOC102578671	protein_Asterix
gene-LOC102578673	281.559075202502	-0.286565141628401	0.293998867357442	-0.974715121198059	0.329701590139764	0.696643260662632	NO	NA	LOC102578673	uncharacterized_LOC102578673
gene-LOC102578674	668.401390601865	-0.427677972971848	0.173858797706635	-2.45991562471001	0.0138969682991835	0.122117548235944	NO	NA	LOC102578674	pollen-specific_protein_SF21-like
gene-LOC102578676	337.841694708639	-0.256590878294847	0.175237051702484	-1.46425014460118	0.143125613715051	0.479288756406474	NO	NA	LOC102578676	pentatricopeptide_repeat-containing_protein_At4g18975%2C_chloroplastic%2C_transcript_variant_X1
gene-LOC102578676	337.841694708639	-0.256590878294847	0.175237051702484	-1.46425014460118	0.143125613715051	0.479288756406474	NO	NA	LOC102578676	pentatricopeptide_repeat-containing_protein_At4g18975%2C_chloroplastic%2C_transcript_variant_X2
gene-LOC102578676	337.841694708639	-0.256590878294847	0.175237051702484	-1.46425014460118	0.143125613715051	0.479288756406474	NO	NA	LOC102578676	pentatricopeptide_repeat-containing_protein_At4g18975%2C_chloroplastic%2C_transcript_variant_X3
gene-LOC102578677	5249.21411236956	-0.233973325722509	0.103227173461676	-2.26658657673479	0.0234154928570538	0.171071564101006	NO	NA	LOC102578677	60S_ribosomal_protein_L37-2
gene-LOC102578678	144.198325329822	0.244431753646156	0.366294646937548	0.667309106725305	0.504574710615744	0.822062010112507	NO	NA	LOC102578678	chaperone_protein_dnaJ_10
gene-LOC102578679	1087.99794675309	0.0738857774883993	0.521662000268495	0.141635345205077	0.887368046923602	0.973275026420446	NO	NA	LOC102578679	serine/threonine-protein_phosphatase_6_regulatory_ankyrin_repeat_subunit_A-like
gene-LOC102578680	782.29486410948	0.18075414013343	0.18195076854526	0.993423339613253	0.320503692174294	0.68906676280769	NO	NA	LOC102578680	probable_xyloglucan_glycosyltransferase_5
gene-LOC102578682	1010.91985647321	0.0386519354519941	0.224219691581328	0.172384214693179	0.86313548126158	0.966884873270178	NO	NA	LOC102578682	uncharacterized_LOC102578682
gene-LOC102578683	1613.11517834442	0.0044383526659373	0.160798332380275	0.0276019819374808	0.977979600911421	0.994901653631222	NO	NA	LOC102578683	argininosuccinate_lyase%2C_chloroplastic
gene-LOC102578684	1825.64034378715	0.132044307970193	0.0981486510602503	1.34535020648563	0.178512167229654	0.531102507676745	NO	NA	LOC102578684	histone-lysine_N-methyltransferase_SUVR5%2C_transcript_variant_X1
gene-LOC102578684	1825.64034378715	0.132044307970193	0.0981486510602503	1.34535020648563	0.178512167229654	0.531102507676745	NO	NA	LOC102578684	histone-lysine_N-methyltransferase_SUVR5%2C_transcript_variant_X2
gene-LOC102578684	1825.64034378715	0.132044307970193	0.0981486510602503	1.34535020648563	0.178512167229654	0.531102507676745	NO	NA	LOC102578684	histone-lysine_N-methyltransferase_SUVR5%2C_transcript_variant_X3
gene-LOC102578684	1825.64034378715	0.132044307970193	0.0981486510602503	1.34535020648563	0.178512167229654	0.531102507676745	NO	NA	LOC102578684	histone-lysine_N-methyltransferase_SUVR5%2C_transcript_variant_X4
gene-LOC102578685	344.739250837299	-0.0479447906406341	0.174229127922599	-0.275182406135521	0.783176103232635	0.938841822654348	NO	NA	LOC102578685	60S_ribosomal_protein_L39-3
gene-LOC102578686	42.2434001892488	-0.559210730772868	0.530475733259134	-1.0541683543886	0.291805845666805	0.662248206089788	NO	NA	LOC102578686	uncharacterized_LOC102578686
gene-LOC102578687	197.098933136475	-0.0272774007925429	0.353016767743948	-0.0772694197130259	0.938409217687992	0.985933766410278	NO	NA	LOC102578687	receptor-like_cytosolic_serine/threonine-protein_kinase_RBK2%2C_transcript_variant_X1
gene-LOC102578687	197.098933136475	-0.0272774007925429	0.353016767743948	-0.0772694197130259	0.938409217687992	0.985933766410278	NO	NA	LOC102578687	receptor-like_cytosolic_serine/threonine-protein_kinase_RBK2%2C_transcript_variant_X2
gene-LOC102578688	1544.76794073224	0.0176497557495377	0.13366134856823	0.132048314180581	0.894946077113342	0.975190424455929	NO	NA	LOC102578688	coatomer_subunit_delta-like%2C_transcript_variant_X1
gene-LOC102578688	1544.76794073224	0.0176497557495377	0.13366134856823	0.132048314180581	0.894946077113342	0.975190424455929	NO	NA	LOC102578688	coatomer_subunit_delta-like%2C_transcript_variant_X2
gene-LOC102578689	2109.60060650391	-0.431187486634027	0.161027419294153	-2.6777271133332	0.0074123581176778	0.0803944579560794	NO	NA	LOC102578689	uncharacterized_LOC102578689
gene-LOC102578690	161.508691709394	1.56030501896744	1.01928454185551	1.53078454042584	0.125822651628025	0.44908734061924	NO	NA	LOC102578690	uncharacterized_LOC102578690
gene-LOC102578691	103.763441893661	0.131744084598701	0.32420774039162	0.406356999495333	0.684480309951175	0.903210307300273	NO	NA	LOC102578691	pentatricopeptide_repeat-containing_protein_At2g40720
gene-LOC102578694	2534.06824489628	0.179496201189462	0.131939216189832	1.36044616887223	0.173688776773935	0.523456977153934	NO	NA	LOC102578694	acetylornithine_aminotransferase%2C_mitochondrial
gene-LOC102578695	431.031600173335	0.0075257853724121	0.127102117215904	0.0592105429654512	0.952784412305203	0.990238520032574	NO	NA	LOC102578695	E3_ubiquitin-protein_ligase_RNF170-like
gene-LOC102578696	676.28211370842	-0.20628043322783	0.181454906594995	-1.13681375223567	0.255616153101601	0.628664120102655	NO	NA	LOC102578696	peptidyl-prolyl_cis-trans_isomerase_FKBP43-like%2C_transcript_variant_X1
gene-LOC102578696	676.28211370842	-0.20628043322783	0.181454906594995	-1.13681375223567	0.255616153101601	0.628664120102655	NO	NA	LOC102578696	peptidyl-prolyl_cis-trans_isomerase_FKBP43-like%2C_transcript_variant_X2
gene-LOC102578698	1667.32491316126	0.329406969244397	0.095933698255757	3.43369405363907	0.0005954158350584	0.0120252248331676	NO	NA	LOC102578698	RAB6A-GEF_complex_partner_protein_1-like
gene-LOC102578700	621.401015703095	-0.0992969399440018	0.181673773733457	-0.546567277727635	0.584676054973069	0.860653293317305	NO	NA	LOC102578700	dehydrogenase/reductase_SDR_family_member_7
gene-LOC102578701	101.033030264554	-0.854234162575382	0.695576752594473	-1.22809475645804	0.21941139919157	0.585600180198115	NO	NA	LOC102578701	putative_disease_resistance_protein_RGA1
gene-LOC102578702	6.17629081293045	-0.149758543134137	1.23620601139651	-0.121143678119603	0.903577233778531	0.976363726017558	NO	NA	LOC102578702	COBRA-like_protein_1
gene-LOC102578703	3267.37405030161	0.0501056651481996	0.0899849597120278	0.556822665793806	0.577648596177409	0.857707714815591	NO	NA	LOC102578703	mitogen-activated_protein_kinase_19-like
gene-LOC102578704	386.29586878818	-1.16395753112065	0.603238879748287	-1.92951344848053	0.0536671521589272	0.283731549126148	NO	NA	LOC102578704	ammonium_transporter_1_member_2
gene-LOC102578705	602.193743741104	-0.15332037919861	0.150896556890738	-1.01606280724899	0.309599478751689	0.679483362942162	NO	NA	LOC102578705	60S_ribosomal_protein_L6%2C_mitochondrial
gene-LOC102578706	3286.96965356496	-0.227070273565246	0.178507881206244	-1.27204620900124	0.203356701538996	0.564979077202876	NO	NA	LOC102578706	3-ketoacyl-CoA_thiolase_2%2C_peroxisomal
gene-LOC102578708	785.883342933585	-0.446903768672417	0.129779741784751	-3.44355569310378	0.0005741183348198	0.0117998391956691	NO	NA	LOC102578708	histone-lysine_N-methyltransferase_family_member_SUVH9-like
gene-LOC102578711	1725.64382908634	-0.0696978697244245	0.205477076240439	-0.339200221259074	0.734458902594721	0.923502310147956	NO	NA	LOC102578711	proline--tRNA_ligase%2C_cytoplasmic-like%2C_transcript_variant_X1
gene-LOC102578711	1725.64382908634	-0.0696978697244245	0.205477076240439	-0.339200221259074	0.734458902594721	0.923502310147956	NO	NA	LOC102578711	proline--tRNA_ligase%2C_cytoplasmic-like%2C_transcript_variant_X2
gene-LOC102578711	1725.64382908634	-0.0696978697244245	0.205477076240439	-0.339200221259074	0.734458902594721	0.923502310147956	NO	NA	LOC102578711	proline--tRNA_ligase%2C_cytoplasmic-like%2C_transcript_variant_X3
gene-LOC102578712	118.654128316426	-2.26245346429618	0.778668239067498	-2.90554224608622	0.0036661735447591	0.0482603737752072	DOWN	NA	LOC102578712	ethylene-responsive_transcription_factor_ERF114
gene-LOC102578713	4563.92256554725	-0.281362151156179	0.36137947794706	-0.778578110618106	0.436228277567818	0.775841764055166	NO	NA	LOC102578713	alpha-dioxygenase_2
gene-LOC102578714	5.82905633773623	-0.0394654234014326	1.10365734738264	-0.0357587647062979	0.97147471301996	0.994228962874609	NO	NA	LOC102578714	synaptotagmin-4-like
gene-LOC102578717	216.329610870762	0.236982792861602	0.257689037059189	0.919646390727787	0.357757575803223	0.722242857167384	NO	NA	LOC102578717	putative_pentatricopeptide_repeat-containing_protein_At5g37570%2C_transcript_variant_X1
gene-LOC102578717	216.329610870762	0.236982792861602	0.257689037059189	0.919646390727787	0.357757575803223	0.722242857167384	NO	NA	LOC102578717	putative_pentatricopeptide_repeat-containing_protein_At5g37570%2C_transcript_variant_X2
gene-LOC102578717	216.329610870762	0.236982792861602	0.257689037059189	0.919646390727787	0.357757575803223	0.722242857167384	NO	NA	LOC102578717	putative_pentatricopeptide_repeat-containing_protein_At5g37570%2C_transcript_variant_X3
gene-LOC102578718	2016.81457598896	0.0464452174484598	0.10670882869922	0.435251871983105	0.663379614705394	0.895900078193617	NO	NA	LOC102578718	zingipain-2
gene-LOC102578719	7938.05958564377	-0.283159773380117	0.129735343713237	-2.18259546917303	0.0290656137467008	0.19424344148194	NO	NA	LOC102578719	protein_GIGANTEA-like%2C_transcript_variant_X1
gene-LOC102578719	7938.05958564377	-0.283159773380117	0.129735343713237	-2.18259546917303	0.0290656137467008	0.19424344148194	NO	NA	LOC102578719	protein_GIGANTEA-like%2C_transcript_variant_X2
gene-LOC102578720	425.298657394915	-0.620026187012914	0.397807250585334	-1.55860956807752	0.119088817047612	0.437483253988029	NO	NA	LOC102578720	L-ascorbate_peroxidase%2C_cytosolic%2C_transcript_variant_X1
gene-LOC102578720	425.298657394915	-0.620026187012914	0.397807250585334	-1.55860956807752	0.119088817047612	0.437483253988029	NO	NA	LOC102578720	L-ascorbate_peroxidase%2C_cytosolic%2C_transcript_variant_X2
gene-LOC102578722	18.3212100972189	-0.98517491704736	0.884107591681646	-1.11431564021917	0.265143799584984	0.636554855322748	NO	NA	LOC102578722	uncharacterized_LOC102578722
gene-LOC102578724	825.573290769913	-0.0919437732306497	0.110385293801609	-0.832934986755542	0.404881396465233	0.756582649663206	NO	NA	LOC102578724	uncharacterized_LOC102578724
gene-LOC102578725	350.809277638448	0.212077402936254	0.130001755046638	1.63134261426064	0.102818046269184	0.405171425554371	NO	NA	LOC102578725	PHD_finger_protein_ALFIN-LIKE_4-like
gene-LOC102578726	3751.63629642681	-0.0352265115745698	0.179849900598529	-0.195866172054242	0.844714915178522	0.959329838894709	NO	NA	LOC102578726	vesicle-associated_membrane_protein_722-like
gene-LOC102578727	1356.96897940733	-0.136265563098324	0.0643040678351143	-2.1190815400315	0.0340835765042892	0.215236520386166	NO	NA	LOC102578727	nucleolar_complex_protein_2_homolog%2C_transcript_variant_X1
gene-LOC102578727	1356.96897940733	-0.136265563098324	0.0643040678351143	-2.1190815400315	0.0340835765042892	0.215236520386166	NO	NA	LOC102578727	nucleolar_complex_protein_2_homolog%2C_transcript_variant_X2
gene-LOC102578727	1356.96897940733	-0.136265563098324	0.0643040678351143	-2.1190815400315	0.0340835765042892	0.215236520386166	NO	NA	LOC102578727	nucleolar_complex_protein_2_homolog%2C_transcript_variant_X3
gene-LOC102578728	3701.16340350507	0.325258135314774	0.177411764583526	1.83335155973629	0.0667503063644707	0.319455491023103	NO	NA	LOC102578728	protein_TRANSPORT_INHIBITOR_RESPONSE_1-like%2C_transcript_variant_X1
gene-LOC102578728	3701.16340350507	0.325258135314774	0.177411764583526	1.83335155973629	0.0667503063644707	0.319455491023103	NO	NA	LOC102578728	protein_TRANSPORT_INHIBITOR_RESPONSE_1-like%2C_transcript_variant_X2
gene-LOC102578733	17.8403456718055	-0.242483921266752	0.83588294327934	-0.290093156244387	0.77174497132334	0.935013703893869	NO	NA	LOC102578733	putative_leucine-rich_repeat_receptor-like_protein_kinase_At2g19210
gene-LOC102578736	1189.88911790772	0.186716282101305	0.0950500914996297	1.96439876233083	0.0494838662683432	0.270131431237668	NO	NA	LOC102578736	two-component_response_regulator_ARR2-like%2C_transcript_variant_X1
gene-LOC102578736	1189.88911790772	0.186716282101305	0.0950500914996297	1.96439876233083	0.0494838662683432	0.270131431237668	NO	NA	LOC102578736	two-component_response_regulator_ARR2-like%2C_transcript_variant_X2
gene-LOC102578738	2730.27557777906	0.180232197037649	0.228487844535316	0.788804312125198	0.430226388822222	0.7717513078809	NO	NA	LOC102578738	uncharacterized_LOC102578738
gene-LOC102578739	608.373575492551	0.161390494075417	0.117469297208414	1.37389511907165	0.169474245151703	0.516954887107575	NO	NA	LOC102578739	peptidyl-prolyl_cis-trans_isomerase_CYP23%2C_transcript_variant_X1
gene-LOC102578739	608.373575492551	0.161390494075417	0.117469297208414	1.37389511907165	0.169474245151703	0.516954887107575	NO	NA	LOC102578739	peptidyl-prolyl_cis-trans_isomerase_CYP23%2C_transcript_variant_X2
gene-LOC102578739	608.373575492551	0.161390494075417	0.117469297208414	1.37389511907165	0.169474245151703	0.516954887107575	NO	NA	LOC102578739	peptidyl-prolyl_cis-trans_isomerase_CYP23%2C_transcript_variant_X3
gene-LOC102578740	9.30255425990909	1.54987850549656	1.039656699631	1.49075988838109	0.13602454635696	0.467908359415797	NO	NA	LOC102578740	CASP-like_protein_PIMP1
gene-LOC102578741	1682.20215403994	0.127297093374089	0.0904541898952895	1.40731008172699	0.159335461121576	0.503897534312194	NO	NA	LOC102578741	tafazzin
gene-LOC102578742	397.589130190951	-0.148038935433869	0.180533651005137	-0.820007431355037	0.412211870771777	0.761453524856939	NO	NA	LOC102578742	dnaJ_protein_homolog_1-like
gene-LOC102578744	260.620446886098	-0.343018038971909	0.161536842751441	-2.12346628254779	0.0337147980268969	0.213805307963111	NO	NA	LOC102578744	uncharacterized_LOC102578744
gene-LOC102578745	318.460092362674	-0.0472527238343634	0.192718332759292	-0.245190601007237	0.806308853621792	0.946831234151586	NO	NA	LOC102578745	uncharacterized_LOC102578745
gene-LOC102578746	1158.91367543106	-0.0337223917633908	0.263890784352296	-0.127789198270642	0.898315798507306	0.975356081896128	NO	NA	LOC102578746	WD_repeat_and_HMG-box_DNA-binding_protein_1
gene-LOC102578747	589.1147927728	-0.165889955529486	0.176379842937063	-0.940526722141827	0.346947449344826	0.711942895059587	NO	NA	LOC102578747	cytochrome_P450_98A2-like
gene-LOC102578748	275.782504078221	0.0464031293476831	0.183266819288035	0.253199840145382	0.800113790035868	0.945083279727575	NO	NA	LOC102578748	putative_disease_resistance_protein_RGA1%2C_transcript_variant_X1
gene-LOC102578748	275.782504078221	0.0464031293476831	0.183266819288035	0.253199840145382	0.800113790035868	0.945083279727575	NO	NA	LOC102578748	putative_disease_resistance_protein_RGA1%2C_transcript_variant_X2
gene-LOC102578749	352.36835868009	-2.31809496778242	0.405807551877774	-5.71230120547537	1.11458583168302e-08	1.12041207580318e-06	DOWN	NA	LOC102578749	tyramine_N-feruloyltransferase_4/11-like
gene-LOC102578750	5589.77924583279	-0.0253885705319301	0.124112214480333	-0.204561417570655	0.837914802207478	0.956906059944145	NO	NA	LOC102578750	probable_indole-3-acetic_acid-amido_synthetase_GH3.5%2C_transcript_variant_X1
gene-LOC102578750	5589.77924583279	-0.0253885705319301	0.124112214480333	-0.204561417570655	0.837914802207478	0.956906059944145	NO	NA	LOC102578750	probable_indole-3-acetic_acid-amido_synthetase_GH3.5%2C_transcript_variant_X2
gene-LOC102578750	5589.77924583279	-0.0253885705319301	0.124112214480333	-0.204561417570655	0.837914802207478	0.956906059944145	NO	NA	LOC102578750	probable_indole-3-acetic_acid-amido_synthetase_GH3.5%2C_transcript_variant_X3
gene-LOC102578752	296.856178494391	-0.0448763586969094	0.163782474335765	-0.2739997602241	0.784084805922723	0.939381086894253	NO	NA	LOC102578752	poly(A)-specific_ribonuclease_PARN-like
gene-LOC102578754	9522.71049880035	-0.081989077502997	0.0746509860282143	-1.09829865438092	0.272074099310437	0.643104221834943	NO	NA	LOC102578754	T-complex_protein_1_subunit_gamma
gene-LOC102578756	276.329469363468	-0.053383907051958	0.260261078020035	-0.205116752216974	0.837480908318802	0.956706972853469	NO	NA	LOC102578756	uncharacterized_LOC102578756
gene-LOC102578759	5.44483190953037	1.01472655324275	1.23003260980302	0.824959066252112	0.409394830530777	0.759810074103937	NO	NA	LOC102578759	salicylic_acid-binding_protein_2-like
gene-LOC102578760	1014.22739025553	-0.0030781155762351	0.102243869278209	-0.030105624894335	0.975982814748851	0.994901653631222	NO	NA	LOC102578760	FGGY_carbohydrate_kinase_domain-containing_protein
gene-LOC102578762	3810.18597252337	-0.0685535576768855	0.055429392019481	-1.23677267924555	0.216171487638827	0.581921278197576	NO	NA	LOC102578762	T-complex_protein_1_subunit_zeta_1
gene-LOC102578763	978.671401070811	-0.0560816489616723	0.177254749608109	-0.316390105684969	0.751706426064588	0.930273509368683	NO	NA	LOC102578763	small_nuclear_ribonucleoprotein_SmD3b-like
gene-LOC102578764	474.155117928348	0.299483619044223	0.130776576514313	2.29004021229631	0.0220189856766281	0.163880504040894	NO	NA	LOC102578764	protein_CURVATURE_THYLAKOID_1A%2C_chloroplastic-like
gene-LOC102578765	36.6615259042605	-0.936654406484193	0.538826832018104	-1.73832175910037	0.082154134413085	0.358127970821712	NO	NA	LOC102578765	high_mobility_group_B_protein_15-like%2C_transcript_variant_X1
gene-LOC102578765	36.6615259042605	-0.936654406484193	0.538826832018104	-1.73832175910037	0.082154134413085	0.358127970821712	NO	NA	LOC102578765	high_mobility_group_B_protein_15-like%2C_transcript_variant_X2
gene-LOC102578765	36.6615259042605	-0.936654406484193	0.538826832018104	-1.73832175910037	0.082154134413085	0.358127970821712	NO	NA	LOC102578765	high_mobility_group_B_protein_15-like%2C_transcript_variant_X3
gene-LOC102578765	36.6615259042605	-0.936654406484193	0.538826832018104	-1.73832175910037	0.082154134413085	0.358127970821712	NO	NA	LOC102578765	high_mobility_group_B_protein_15-like%2C_transcript_variant_X4
gene-LOC102578765	36.6615259042605	-0.936654406484193	0.538826832018104	-1.73832175910037	0.082154134413085	0.358127970821712	NO	NA	LOC102578765	high_mobility_group_B_protein_15-like%2C_transcript_variant_X5
gene-LOC102578766	2891.25783650739	0.160791411759375	0.118335066895572	1.35878075685941	0.17421607284115	0.524474333090393	NO	NA	LOC102578766	3-oxoacyl-[acyl-carrier-protein]_reductase_4-like
gene-LOC102578769	2784.96518795476	-0.124909111666081	0.107541115740699	-1.16150098318916	0.245438223578051	0.615055673023072	NO	NA	LOC102578769	zinc_finger_CCCH_domain-containing_protein_11
gene-LOC102578770	253.796342108538	-0.0219944787377149	0.199708505918624	-0.110132909144477	0.912303969174192	0.979040007260609	NO	NA	LOC102578770	centrin-2%2C_transcript_variant_X1
gene-LOC102578770	253.796342108538	-0.0219944787377149	0.199708505918624	-0.110132909144477	0.912303969174192	0.979040007260609	NO	NA	LOC102578770	centrin-2%2C_transcript_variant_X2
gene-LOC102578772	46.1226586527727	-5.65789385993016	3.50267485008191	-1.61530661625582	0.106244311570842	0.411996305965729	NO	NA	LOC102578772	leucine-rich_repeat_extensin-like_protein_4
gene-LOC102578773	505.197324909229	-0.0988023380979266	0.145305690013657	-0.679961934654043	0.496528563656196	0.817911354162401	NO	NA	LOC102578773	uncharacterized_LOC102578773%2C_transcript_variant_X1
gene-LOC102578773	505.197324909229	-0.0988023380979266	0.145305690013657	-0.679961934654043	0.496528563656196	0.817911354162401	NO	NA	LOC102578773	uncharacterized_LOC102578773%2C_transcript_variant_X2
gene-LOC102578776	522.280367633257	0.275188875940405	0.139283127313947	1.97575170264611	0.0481829059756159	0.265355382718581	NO	NA	LOC102578776	uncharacterized_protein_At5g01610
gene-LOC102578777	13.5477392081215	0.831525580707488	1.15355102097761	0.720839881016088	0.471008035082852	0.800648310173961	NO	NA	LOC102578777	cytochrome_P450_86A1-like
gene-LOC102578778	135.035894419877	-0.177672478944793	0.192765756895334	-0.921701456764771	0.356684320503817	0.72103050712449	NO	NA	LOC102578778	putative_pentatricopeptide_repeat-containing_protein_At3g08820%2C_transcript_variant_X1
gene-LOC102578778	135.035894419877	-0.177672478944793	0.192765756895334	-0.921701456764771	0.356684320503817	0.72103050712449	NO	NA	LOC102578778	putative_pentatricopeptide_repeat-containing_protein_At3g08820%2C_transcript_variant_X2
gene-LOC102578779	757.323107676965	-0.647653350743167	0.191063354607667	-3.38973086740296	0.0006996127147683	0.0136677872677573	NO	NA	LOC102578779	auxin-induced_protein_22D-like
gene-LOC102578780	599.479309539868	-2.5538122421471	0.561698939185694	-4.5465854819833	5.45232311824635e-06	0.0002455766308758	DOWN	NA	LOC102578780	late_embryogenesis_abundant_protein_Lea5%2C_transcript_variant_X1
gene-LOC102578780	599.479309539868	-2.5538122421471	0.561698939185694	-4.5465854819833	5.45232311824635e-06	0.0002455766308758	DOWN	NA	LOC102578780	late_embryogenesis_abundant_protein_Lea5%2C_transcript_variant_X2
gene-LOC102578783	16.4003739539864	0.346656372874991	0.701399970574817	0.494234940715633	0.621140266109962	0.879925500289656	NO	NA	LOC102578783	uncharacterized_LOC102578783
gene-LOC102578785	735.53497633258	-0.183139885406243	0.135502171005548	-1.35156421515006	0.176514764413788	0.528362176833926	NO	NA	LOC102578785	uncharacterized_LOC102578785
gene-LOC102578790	1136.80996629814	0.27774494341077	0.457827586229771	0.606658383558777	0.544077645885792	0.842832525831065	NO	NA	LOC102578790	GDSL_esterase/lipase_At3g48460
gene-LOC102578791	2047.68627843177	0.130418742968396	0.0909056617185093	1.43466028961144	0.151383925319654	0.494206329736023	NO	NA	LOC102578791	omega-amidase%2C_chloroplastic-like
gene-LOC102578792	473.373617589388	-0.365128154900562	0.140112980219638	-2.60595523932325	0.0091618433559412	0.0929157197215594	NO	NA	LOC102578792	uncharacterized_LOC102578792
gene-LOC102578795	339.432933099016	0.0062304219415522	0.274725849162846	0.0226786884471839	0.981906575619139	0.995957616833338	NO	NA	LOC102578795	uncharacterized_LOC102578795%2C_transcript_variant_X1
gene-LOC102578795	339.432933099016	0.0062304219415522	0.274725849162846	0.0226786884471839	0.981906575619139	0.995957616833338	NO	NA	LOC102578795	uncharacterized_LOC102578795%2C_transcript_variant_X2
gene-LOC102578796	223.741412358085	0.355031933042029	0.28240051815873	1.25719292357132	0.208683785099828	0.572799045238017	NO	NA	LOC102578796	uncharacterized_LOC102578796
gene-LOC102578799	61.9625465582173	-1.04071840053522	0.75468562956569	-1.37900916588823	0.167891927875024	0.514952003167251	NO	NA	LOC102578799	(RS)-norcoclaurine_6-O-methyltransferase-like
gene-LOC102578800	2518.24138589002	0.167217066625479	0.124868921140116	1.3391407973954	0.180524841213769	0.533695479756729	NO	NA	LOC102578800	serine/threonine-protein_kinase_HT1-like%2C_transcript_variant_X1
gene-LOC102578800	2518.24138589002	0.167217066625479	0.124868921140116	1.3391407973954	0.180524841213769	0.533695479756729	NO	NA	LOC102578800	serine/threonine-protein_kinase_HT1-like%2C_transcript_variant_X2
gene-LOC102578800	2518.24138589002	0.167217066625479	0.124868921140116	1.3391407973954	0.180524841213769	0.533695479756729	NO	NA	LOC102578800	serine/threonine-protein_kinase_HT1-like%2C_transcript_variant_X3
gene-LOC102578801	5990.40919893241	-0.134554732408838	0.213651824125399	-0.629785085896873	0.528835204730494	0.834974274158064	NO	NA	LOC102578801	uncharacterized_LOC102578801
gene-LOC102578805	354.139399068761	0.142959012755178	0.173459860885607	0.824161924408875	0.409847558424114	0.759810074103937	NO	NA	LOC102578805	probable_glycosyltransferase_At3g07620%2C_transcript_variant_X1
gene-LOC102578805	354.139399068761	0.142959012755178	0.173459860885607	0.824161924408875	0.409847558424114	0.759810074103937	NO	NA	LOC102578805	probable_glycosyltransferase_At3g07620%2C_transcript_variant_X2
gene-LOC102578805	354.139399068761	0.142959012755178	0.173459860885607	0.824161924408875	0.409847558424114	0.759810074103937	NO	NA	LOC102578805	probable_glycosyltransferase_At3g07620%2C_transcript_variant_X3
gene-LOC102578806	285.385832847757	-0.428718168906548	0.157150212327084	-2.72807883971698	0.0063704380401971	0.0722102702506201	NO	NA	LOC102578806	uncharacterized_LOC102578806
gene-LOC102578808	52.0372770132488	-0.358918400000177	0.398615160612257	-0.900413319575937	0.36790033511995	0.729585306293772	NO	NA	LOC102578808	protein_NRT1/_PTR_FAMILY_4.6-like
gene-LOC102578809	87.0839060183036	-0.217676963355181	0.329076437519589	-0.661478424271029	0.50830554674119	0.823417929665144	NO	NA	LOC102578809	uncharacterized_LOC102578809%2C_transcript_variant_X1
gene-LOC102578809	87.0839060183036	-0.217676963355181	0.329076437519589	-0.661478424271029	0.50830554674119	0.823417929665144	NO	NA	LOC102578809	uncharacterized_LOC102578809%2C_transcript_variant_X2
gene-LOC102578810	3286.91418514895	0.553467781551678	0.240752983337638	2.29890310757014	0.0215104419127003	0.162473495009462	NO	NA	LOC102578810	glucan_endo-1%2C3-beta-glucosidase_12-like%2C_transcript_variant_X1
gene-LOC102578811	153.802223536566	-0.472581318426582	0.370240361408074	-1.27641761322102	0.201807933267402	0.562797281741312	NO	NA	LOC102578811	NAC_domain-containing_protein_92
gene-LOC102578813	2735.2916523369	0.0216843378218944	0.171316481362595	0.126574732620145	0.899276996510004	0.975648340591239	NO	NA	LOC102578813	nuclear_transport_factor_2
gene-LOC102578814	981.499935824661	0.275864112172957	0.145498583749958	1.89599173451087	0.0579611374945797	0.295688709502337	NO	NA	LOC102578814	methyl-CpG-binding_domain-containing_protein_11-like
gene-LOC102578815	25.3640875215092	-0.712058191700202	0.560436568804144	-1.27054198697203	0.203891636666788	0.565746419620033	NO	NA	LOC102578815	F-box/kelch-repeat_protein_At3g23880-like
gene-LOC102578817	12181.3691396758	-0.0579928666290834	0.063694283823638	-0.910487772963409	0.362565327080862	0.724714590241433	NO	NA	LOC102578817	BRASSINOSTEROID_INSENSITIVE_1-associated_receptor_kinase_1-like
gene-LOC102578818	1317.34893027405	0.280272211458984	0.685323696685945	0.408963257529706	0.682566625319013	0.902753523137575	NO	NA	LOC102578818	transcription_factor_TCP4-like
gene-LOC102578819	3.24439749575718	-1.07425633033807	1.38808871382116	-0.773910427800277	0.438983762559736	0.777421970279441	NO	NA	LOC102578819	uncharacterized_LOC102578819
gene-LOC102578820	6861.36049801191	-0.329379943749873	0.237723093405803	-1.3855614068912	0.165880869578968	0.513286054391894	NO	NA	LOC102578820	protein_SDE2_homolog
gene-LOC102578822	599.800859034338	0.419161743195657	0.299802293747457	1.3981272056202	0.162074871501446	0.508337226386964	NO	NA	LOC102578822	monogalactosyldiacylglycerol_synthase_2%2C_chloroplastic
gene-LOC102578823	21.6512908726032	3.1007883628846	0.710686797972745	4.36308704724738	1.28239887362159e-05	0.0005001807952405	UP	NA	LOC102578823	auxin-induced_protein_15A-like
gene-LOC102578824	524.816270005066	-0.0689443527639378	0.147242185026713	-0.468237772696931	0.63961456289147	0.885977223170295	NO	NA	LOC102578824	uncharacterized_LOC102578824
gene-LOC102578825	1648.77580026175	-0.990610718282297	0.262681940488484	-3.7711413142455	0.0001625026110186	0.0042279355796198	NO	NA	LOC102578825	uncharacterized_LOC102578825%2C_transcript_variant_X1
gene-LOC102578825	1648.77580026175	-0.990610718282297	0.262681940488484	-3.7711413142455	0.0001625026110186	0.0042279355796198	NO	NA	LOC102578825	uncharacterized_LOC102578825%2C_transcript_variant_X2
gene-LOC102578826	2709.96273280661	0.0395251442676023	0.0712194351249961	0.554976941311489	0.57891043258627	0.858799957831941	NO	NA	LOC102578826	nudix_hydrolase_3
gene-LOC102578827	465.185925487895	-0.664142257044554	0.273252077349793	-2.43051128279028	0.0150775366043742	0.128942203115674	NO	NA	LOC102578827	uncharacterized_LOC102578827
gene-LOC102578828	16.5773062874162	-1.7918899918029	1.06877131685082	-1.67658877399777	0.0936229234824289	0.386931592751619	NO	NA	LOC102578828	probable_membrane-associated_kinase_regulator_6
gene-LOC102578829	254.369498028801	-1.16886078865593	0.229024982147629	-5.10363881571	3.33183904913808e-07	2.17355812895837e-05	DOWN	NA	LOC102578829	classical_arabinogalactan_protein_9-like
gene-LOC102578830	259.260629489563	-0.356464678321443	0.154655780923623	-2.30489074635679	0.0211726929996745	0.160902702452442	NO	NA	LOC102578830	probable_serine/threonine-protein_kinase_abkC
gene-LOC102578831	3009.01693279829	0.147605019730219	0.111273717012339	1.32650390131078	0.184672843749011	0.539931245307955	NO	NA	LOC102578831	putative_E3_ubiquitin-protein_ligase_XBAT31
gene-LOC102578833	720.220196561766	-0.0818414756439173	0.149672573394138	-0.546803424221226	0.584513790337189	0.860653293317305	NO	NA	LOC102578833	probable_plastidic_glucose_transporter_2%2C_transcript_variant_X1
gene-LOC102578833	720.220196561766	-0.0818414756439173	0.149672573394138	-0.546803424221226	0.584513790337189	0.860653293317305	NO	NA	LOC102578833	probable_plastidic_glucose_transporter_2%2C_transcript_variant_X2
gene-LOC102578833	720.220196561766	-0.0818414756439173	0.149672573394138	-0.546803424221226	0.584513790337189	0.860653293317305	NO	NA	LOC102578833	probable_plastidic_glucose_transporter_2%2C_transcript_variant_X3
gene-LOC102578833	720.220196561766	-0.0818414756439173	0.149672573394138	-0.546803424221226	0.584513790337189	0.860653293317305	NO	NA	LOC102578833	probable_plastidic_glucose_transporter_2%2C_transcript_variant_X4
gene-LOC102578833	720.220196561766	-0.0818414756439173	0.149672573394138	-0.546803424221226	0.584513790337189	0.860653293317305	NO	NA	LOC102578833	probable_plastidic_glucose_transporter_2%2C_transcript_variant_X5
gene-LOC102578833	720.220196561766	-0.0818414756439173	0.149672573394138	-0.546803424221226	0.584513790337189	0.860653293317305	NO	NA	LOC102578833	probable_plastidic_glucose_transporter_2%2C_transcript_variant_X6
gene-LOC102578833	720.220196561766	-0.0818414756439173	0.149672573394138	-0.546803424221226	0.584513790337189	0.860653293317305	NO	NA	LOC102578833	probable_plastidic_glucose_transporter_2%2C_transcript_variant_X7
gene-LOC102578833	720.220196561766	-0.0818414756439173	0.149672573394138	-0.546803424221226	0.584513790337189	0.860653293317305	NO	NA	LOC102578833	probable_plastidic_glucose_transporter_2%2C_transcript_variant_X8
gene-LOC102578833	720.220196561766	-0.0818414756439173	0.149672573394138	-0.546803424221226	0.584513790337189	0.860653293317305	NO	NA	LOC102578833	probable_plastidic_glucose_transporter_2%2C_transcript_variant_X9
gene-LOC102578834	39.5728402259345	0.12354986186632	0.527146246574171	0.234374924737201	0.814693923718365	0.949060057049707	NO	NA	LOC102578834	uncharacterized_LOC102578834%2C_transcript_variant_X1
gene-LOC102578834	39.5728402259345	0.12354986186632	0.527146246574171	0.234374924737201	0.814693923718365	0.949060057049707	NO	NA	LOC102578834	uncharacterized_LOC102578834%2C_transcript_variant_X2
gene-LOC102578834	39.5728402259345	0.12354986186632	0.527146246574171	0.234374924737201	0.814693923718365	0.949060057049707	NO	NA	LOC102578834	uncharacterized_LOC102578834%2C_transcript_variant_X3
gene-LOC102578835	3155.13904572759	0.0606164951579959	0.0767019730283897	0.790285996105471	0.429360763309105	0.771590958153805	NO	NA	LOC102578835	transcription_initiation_factor_TFIID_subunit_2%2C_transcript_variant_X1
gene-LOC102578835	3155.13904572759	0.0606164951579959	0.0767019730283897	0.790285996105471	0.429360763309105	0.771590958153805	NO	NA	LOC102578835	transcription_initiation_factor_TFIID_subunit_2%2C_transcript_variant_X2
gene-LOC102578835	3155.13904572759	0.0606164951579959	0.0767019730283897	0.790285996105471	0.429360763309105	0.771590958153805	NO	NA	LOC102578835	transcription_initiation_factor_TFIID_subunit_2%2C_transcript_variant_X3
gene-LOC102578836	152.007599598984	-0.658566139548564	0.290991193733294	-2.26318237022722	0.0236244495367525	0.171720870231623	NO	NA	LOC102578836	protein_Brevis_radix-like_1
gene-LOC102578838	155.957519339854	0.244897654156815	0.222275626581105	1.10177466564223	0.270559646982998	0.641310460131726	NO	NA	LOC102578838	probable_pectate_lyase_13%2C_transcript_variant_X1
gene-LOC102578838	155.957519339854	0.244897654156815	0.222275626581105	1.10177466564223	0.270559646982998	0.641310460131726	NO	NA	LOC102578838	probable_pectate_lyase_13%2C_transcript_variant_X2
gene-LOC102578840	116.618451446505	-0.0695085234552289	0.25022419954409	-0.277784976760336	0.781177424298612	0.938388850535786	NO	NA	LOC102578840	uncharacterized_LOC102578840%2C_transcript_variant_X1
gene-LOC102578840	116.618451446505	-0.0695085234552289	0.25022419954409	-0.277784976760336	0.781177424298612	0.938388850535786	NO	NA	LOC102578840	uncharacterized_LOC102578840%2C_transcript_variant_X2
gene-LOC102578840	116.618451446505	-0.0695085234552289	0.25022419954409	-0.277784976760336	0.781177424298612	0.938388850535786	NO	NA	LOC102578840	uncharacterized_LOC102578840%2C_transcript_variant_X3
gene-LOC102578840	116.618451446505	-0.0695085234552289	0.25022419954409	-0.277784976760336	0.781177424298612	0.938388850535786	NO	NA	LOC102578840	uncharacterized_LOC102578840%2C_transcript_variant_X4
gene-LOC102578841	67.5889935085435	-1.38186893253376	0.758365489941499	-1.82216747842832	0.0684295775350646	0.323982039646319	NO	NA	LOC102578841	protein_GLUTAMINE_DUMPER_5-like
gene-LOC102578842	784.440733344919	-0.257058416123532	0.231153823295776	-1.11206646923858	0.266109572288386	0.637005339206512	NO	NA	LOC102578842	metal_transporter_Nramp2-like
gene-LOC102578845	24.0834415233747	-7.05822113108025	1.9609647149317	-3.59936161897033	0.0003189993318453	0.0072878824625627	DOWN	NA	LOC102578845	flowering-promoting_factor_1-like_protein_3
gene-LOC102578846	1671.90753168321	-0.0179873882612751	0.105453618488103	-0.170571560456262	0.864560661632606	0.966967879181736	NO	NA	LOC102578846	exocyst_complex_component_EXO84B-like
gene-LOC102578847	3010.73738604465	-0.168098592130645	0.328191345852671	-0.512196906636612	0.608513207835112	0.873079952577046	NO	NA	LOC102578847	ABC_transporter_G_family_member_35-like
gene-LOC102578848	1979.28252763748	-0.165028795944755	0.147727632911449	-1.11711527960159	0.263945038192912	0.636143410535005	NO	NA	LOC102578848	COP9_signalosome_complex_subunit_2-like
gene-LOC102578849	1318.27890663222	-0.0383484974620487	0.146577225141438	-0.261626575513656	0.793609353172918	0.942520318211647	NO	NA	LOC102578849	glucose-induced_degradation_protein_8_homolog
gene-LOC102578850	1422.14424368542	0.0518788319211308	0.120466241998015	0.430650371927311	0.666722609140874	0.897581451339285	NO	NA	LOC102578850	SKP1-interacting_partner_15
gene-LOC102578851	859.279942454023	-0.564452950991128	0.233548559729727	-2.41685477163438	0.015655261912403	0.132345610547703	NO	NA	LOC102578851	RHOMBOID-like_protein_9%2C_chloroplastic%2C_transcript_variant_X1
gene-LOC102578851	859.279942454023	-0.564452950991128	0.233548559729727	-2.41685477163438	0.015655261912403	0.132345610547703	NO	NA	LOC102578851	RHOMBOID-like_protein_9%2C_chloroplastic%2C_transcript_variant_X2
gene-LOC102578851	859.279942454023	-0.564452950991128	0.233548559729727	-2.41685477163438	0.015655261912403	0.132345610547703	NO	NA	LOC102578851	RHOMBOID-like_protein_9%2C_chloroplastic%2C_transcript_variant_X3
gene-LOC102578852	2010.56851784953	-0.260711889899627	0.290702083659212	-0.896835298247319	0.36980680950858	0.731150109235758	NO	NA	LOC102578852	uncharacterized_LOC102578852
gene-LOC102578853	312.53548723932	-0.683254929623889	0.420025954168622	-1.62669692870835	0.103801481378381	0.406646755570303	NO	NA	LOC102578853	dof_zinc_finger_protein_DOF4.6-like
gene-LOC102578855	4178.02965335805	-0.354524054750648	0.219089162074457	-1.61817248919946	0.105625429905279	0.410978537895692	NO	NA	LOC102578855	uncharacterized_LOC102578855
gene-LOC102578856	430.321499514844	-2.68535090927687	0.401853137924133	-6.6824186645616	2.35030414318264e-11	4.36781311987262e-09	DOWN	NA	LOC102578856	E3_ubiquitin-protein_ligase_ATL6-like
gene-LOC102578857	72.6938436583271	0.30966121468644	0.317715769300427	0.97464855259869	0.329734620901173	0.696643260662632	NO	NA	LOC102578857	probable_polyamine_transporter_At3g13620
gene-LOC102578859	1475.90234957531	-0.0774406349949908	0.157577229884374	-0.49144559180165	0.623111324874534	0.880446261121389	NO	NA	LOC102578859	microfibrillar-associated_protein_1-like%2C_transcript_variant_X1
gene-LOC102578859	1475.90234957531	-0.0774406349949908	0.157577229884374	-0.49144559180165	0.623111324874534	0.880446261121389	NO	NA	LOC102578859	microfibrillar-associated_protein_1-like%2C_transcript_variant_X2
gene-LOC102578860	1557.56874971007	0.324980918668496	0.301539080510807	1.07774063022935	0.281149521005942	0.652888282380316	NO	NA	LOC102578860	20_kDa_chaperonin%2C_chloroplastic-like
gene-LOC102578861	19.268810103597	-0.935617437818443	0.77719439455962	-1.20383966272504	0.228651556374827	0.597094282988927	NO	NA	LOC102578861	synaptonemal_complex_protein_1-like
gene-LOC102578862	373.554319400164	0.100043345241282	0.147966234159952	0.676122804701067	0.49896267893231	0.818833646292059	NO	NA	LOC102578862	uncharacterized_LOC102578862
gene-LOC102578864	2247.96817831037	-0.0782531810956886	0.122351976473065	-0.639574311355038	0.522449387709311	0.831639545756239	NO	NA	LOC102578864	uncharacterized_LOC102578864%2C_transcript_variant_X1
gene-LOC102578864	2247.96817831037	-0.0782531810956886	0.122351976473065	-0.639574311355038	0.522449387709311	0.831639545756239	NO	NA	LOC102578864	uncharacterized_LOC102578864%2C_transcript_variant_X2
gene-LOC102578864	2247.96817831037	-0.0782531810956886	0.122351976473065	-0.639574311355038	0.522449387709311	0.831639545756239	NO	NA	LOC102578864	uncharacterized_LOC102578864%2C_transcript_variant_X3
gene-LOC102578865	208.049013165567	0.553594485078359	0.297928226235999	1.85814715199169	0.0631481204350421	0.309581175664145	NO	NA	LOC102578865	uncharacterized_LOC102578865
gene-LOC102578866	4.18675879468206	0.360103595090123	1.26092482544556	0.285586886563897	0.77519454834742	0.935984411597277	NO	NA	LOC102578866	uncharacterized_oxidoreductase_SSP1627-like
gene-LOC102578867	497.706436865125	-0.147599035342146	0.184538929019976	-0.79982601029493	0.423811610877994	0.768751729856727	NO	NA	LOC102578867	probable_carboxylesterase_12
gene-LOC102578868	156.761787890381	-0.231319932068263	0.294853489267882	-0.784524994574856	0.432732121716051	0.773885724708916	NO	NA	LOC102578868	tryptophan_synthase_beta_chain_1-like
gene-LOC102578869	12.67234462935	0.719820270279295	0.88264865025752	0.815522994420579	0.414773007876879	0.763183714884532	NO	NA	LOC102578869	LRR_receptor-like_serine/threonine-protein_kinase_EFR
gene-LOC102578871	45.8630022977092	-0.289801532014194	0.387648405692135	-0.747588608024227	0.454708338204411	0.788428629818922	NO	NA	LOC102578871	pentatricopeptide_repeat-containing_protein_At1g71420
gene-LOC102578872	259.983661528904	0.059514642586628	0.252173380634277	0.236006839567818	0.813427362868413	0.948684006425216	NO	NA	LOC102578872	leucine-rich_repeat_receptor-like_serine/threonine-protein_kinase_At1g17230
gene-LOC102578873	5404.31428027695	-0.317237494179879	0.15583461143659	-2.03573192922527	0.0417772810605822	0.243517282723979	NO	NA	LOC102578873	plasma_membrane_ATPase_1
gene-LOC102578875	410.815352510889	0.0530751617189034	0.151188298787671	0.351053369503432	0.725548310027885	0.919329485900693	NO	NA	LOC102578875	F-box/kelch-repeat_protein_At3g23880-like%2C_transcript_variant_X1
gene-LOC102578875	410.815352510889	0.0530751617189034	0.151188298787671	0.351053369503432	0.725548310027885	0.919329485900693	NO	NA	LOC102578875	F-box/kelch-repeat_protein_At3g23880-like%2C_transcript_variant_X10
gene-LOC102578875	410.815352510889	0.0530751617189034	0.151188298787671	0.351053369503432	0.725548310027885	0.919329485900693	NO	NA	LOC102578875	F-box/kelch-repeat_protein_At3g23880-like%2C_transcript_variant_X11
gene-LOC102578875	410.815352510889	0.0530751617189034	0.151188298787671	0.351053369503432	0.725548310027885	0.919329485900693	NO	NA	LOC102578875	F-box/kelch-repeat_protein_At3g23880-like%2C_transcript_variant_X12
gene-LOC102578875	410.815352510889	0.0530751617189034	0.151188298787671	0.351053369503432	0.725548310027885	0.919329485900693	NO	NA	LOC102578875	F-box/kelch-repeat_protein_At3g23880-like%2C_transcript_variant_X13
gene-LOC102578875	410.815352510889	0.0530751617189034	0.151188298787671	0.351053369503432	0.725548310027885	0.919329485900693	NO	NA	LOC102578875	F-box/kelch-repeat_protein_At3g23880-like%2C_transcript_variant_X2
gene-LOC102578875	410.815352510889	0.0530751617189034	0.151188298787671	0.351053369503432	0.725548310027885	0.919329485900693	NO	NA	LOC102578875	F-box/kelch-repeat_protein_At3g23880-like%2C_transcript_variant_X3
gene-LOC102578875	410.815352510889	0.0530751617189034	0.151188298787671	0.351053369503432	0.725548310027885	0.919329485900693	NO	NA	LOC102578875	F-box/kelch-repeat_protein_At3g23880-like%2C_transcript_variant_X4
gene-LOC102578875	410.815352510889	0.0530751617189034	0.151188298787671	0.351053369503432	0.725548310027885	0.919329485900693	NO	NA	LOC102578875	F-box/kelch-repeat_protein_At3g23880-like%2C_transcript_variant_X5
gene-LOC102578875	410.815352510889	0.0530751617189034	0.151188298787671	0.351053369503432	0.725548310027885	0.919329485900693	NO	NA	LOC102578875	F-box/kelch-repeat_protein_At3g23880-like%2C_transcript_variant_X6
gene-LOC102578875	410.815352510889	0.0530751617189034	0.151188298787671	0.351053369503432	0.725548310027885	0.919329485900693	NO	NA	LOC102578875	F-box/kelch-repeat_protein_At3g23880-like%2C_transcript_variant_X7
gene-LOC102578875	410.815352510889	0.0530751617189034	0.151188298787671	0.351053369503432	0.725548310027885	0.919329485900693	NO	NA	LOC102578875	F-box/kelch-repeat_protein_At3g23880-like%2C_transcript_variant_X8
gene-LOC102578875	410.815352510889	0.0530751617189034	0.151188298787671	0.351053369503432	0.725548310027885	0.919329485900693	NO	NA	LOC102578875	F-box/kelch-repeat_protein_At3g23880-like%2C_transcript_variant_X9
gene-LOC102578879	2645.27856024727	0.0631960053766442	0.16285972985631	0.388039483010328	0.697986815179747	0.907358242281926	NO	NA	LOC102578879	uncharacterized_LOC102578879%2C_transcript_variant_X1
gene-LOC102578879	2645.27856024727	0.0631960053766442	0.16285972985631	0.388039483010328	0.697986815179747	0.907358242281926	NO	NA	LOC102578879	uncharacterized_LOC102578879%2C_transcript_variant_X2
gene-LOC102578881	1166.01904575369	-0.270125215196058	0.123605453997343	-2.18538265473193	0.0288608015671953	0.193411098987432	NO	NA	LOC102578881	dihydroorotate_dehydrogenase_(quinone)%2C_mitochondrial
gene-LOC102578883	252.411002452503	-0.302480952002215	0.436749057897936	-0.692573793880746	0.488577060952067	0.812918914061857	NO	NA	LOC102578883	alpha/beta_hydrolase_domain-containing_protein_17C-like
gene-LOC102578884	175.692281093966	-0.776007001322123	0.41054138460499	-1.89020408275958	0.0587306708708672	0.297828201400878	NO	NA	LOC102578884	uncharacterized_LOC102578884
gene-LOC102578887	255.631713832222	0.317857643142113	0.218493479746415	1.45476946731326	0.145733093618636	0.483626555428592	NO	NA	LOC102578887	chloride_channel_protein_CLC-c
gene-LOC102578889	471.201678891273	0.84466914139676	0.669064948659546	1.2624621019066	0.206782555028852	0.569484601342762	NO	NA	LOC102578889	transcription_factor_MYB113-like
gene-LOC102578890	1056.2361551667	-0.184504301689788	0.103547580182674	-1.78183112888099	0.0747767743069348	0.339915388242109	NO	NA	LOC102578890	uncharacterized_LOC102578890%2C_transcript_variant_X1
gene-LOC102578890	1056.2361551667	-0.184504301689788	0.103547580182674	-1.78183112888099	0.0747767743069348	0.339915388242109	NO	NA	LOC102578890	uncharacterized_LOC102578890%2C_transcript_variant_X10
gene-LOC102578890	1056.2361551667	-0.184504301689788	0.103547580182674	-1.78183112888099	0.0747767743069348	0.339915388242109	NO	NA	LOC102578890	uncharacterized_LOC102578890%2C_transcript_variant_X2
gene-LOC102578890	1056.2361551667	-0.184504301689788	0.103547580182674	-1.78183112888099	0.0747767743069348	0.339915388242109	NO	NA	LOC102578890	uncharacterized_LOC102578890%2C_transcript_variant_X3
gene-LOC102578890	1056.2361551667	-0.184504301689788	0.103547580182674	-1.78183112888099	0.0747767743069348	0.339915388242109	NO	NA	LOC102578890	uncharacterized_LOC102578890%2C_transcript_variant_X4
gene-LOC102578890	1056.2361551667	-0.184504301689788	0.103547580182674	-1.78183112888099	0.0747767743069348	0.339915388242109	NO	NA	LOC102578890	uncharacterized_LOC102578890%2C_transcript_variant_X5
gene-LOC102578890	1056.2361551667	-0.184504301689788	0.103547580182674	-1.78183112888099	0.0747767743069348	0.339915388242109	NO	NA	LOC102578890	uncharacterized_LOC102578890%2C_transcript_variant_X6
gene-LOC102578890	1056.2361551667	-0.184504301689788	0.103547580182674	-1.78183112888099	0.0747767743069348	0.339915388242109	NO	NA	LOC102578890	uncharacterized_LOC102578890%2C_transcript_variant_X7
gene-LOC102578890	1056.2361551667	-0.184504301689788	0.103547580182674	-1.78183112888099	0.0747767743069348	0.339915388242109	NO	NA	LOC102578890	uncharacterized_LOC102578890%2C_transcript_variant_X8
gene-LOC102578890	1056.2361551667	-0.184504301689788	0.103547580182674	-1.78183112888099	0.0747767743069348	0.339915388242109	NO	NA	LOC102578890	uncharacterized_LOC102578890%2C_transcript_variant_X9
gene-LOC102578891	244.904155995131	-0.552605319464152	0.314356933087653	-1.75789130539096	0.078766005503025	0.349710943926801	NO	NA	LOC102578891	auxin-responsive_protein_SAUR32-like
gene-LOC102578893	301.052680220162	0.668125544603027	0.299798564047092	2.22858153682844	0.0258417606465462	0.180643594490499	NO	NA	LOC102578893	alkane_hydroxylase_MAH1-like
gene-LOC102578894	3963.82708687436	-0.0581035811923726	0.252904527406137	-0.229745120770672	0.818289831251986	0.950295626641688	NO	NA	LOC102578894	asparagine--tRNA_ligase%2C_chloroplastic/mitochondrial
gene-LOC102578895	257.181547485214	-0.459247866190072	0.316950258531217	-1.44895879977596	0.147349088727918	0.4869567539023	NO	NA	LOC102578895	uncharacterized_LOC102578895
gene-LOC102578897	501.647706201039	0.0692059196444432	0.121729739975211	0.568521050472432	0.569681216136539	0.85451927236434	NO	NA	LOC102578897	transmembrane_protein_161A
gene-LOC102578899	204.010895871443	0.147766616809774	0.272660842214099	0.541942933975625	0.587857818717279	0.862066921938186	NO	NA	LOC102578899	uncharacterized_protein_At2g39795%2C_mitochondrial
gene-LOC102578900	2313.62997582471	0.24839051453149	0.246883079566372	1.00610586585264	0.314364647293804	0.683461177749172	NO	NA	LOC102578900	short-chain_dehydrogenase_TIC_32%2C_chloroplastic-like
gene-LOC102578902	18090.0969108669	0.180998104736637	0.0851519383619394	2.12558995389279	0.0335374168282446	0.213248985956477	NO	NA	LOC102578902	S-adenosylmethionine_synthase_2%2C_transcript_variant_X1
gene-LOC102578902	18090.0969108669	0.180998104736637	0.0851519383619394	2.12558995389279	0.0335374168282446	0.213248985956477	NO	NA	LOC102578902	S-adenosylmethionine_synthase_2%2C_transcript_variant_X2
gene-LOC102578903	1916.71337794284	-0.0904066982856343	0.142395056742611	-0.634900539061906	0.525493285481005	0.833365651374144	NO	NA	LOC102578903	cyanate_hydratase
gene-LOC102578904	2.67174143576089	2.43685878481918	1.88230333917122	1.29461534392864	0.195452956538907	0.554258213207283	NO	NA	LOC102578904	primary_amine_oxidase-like
gene-LOC102578905	40.5721337555782	-0.452740634254818	0.431631591907334	-1.04890523016215	0.294221738124307	0.663769268539642	NO	NA	LOC102578905	patatin-like_protein_2
gene-LOC102578906	1865.70540959573	-0.222642609904726	0.100309281261257	-2.21956141151935	0.0264485541678006	0.183104116107856	NO	NA	LOC102578906	cleavage_and_polyadenylation_specificity_factor_subunit_3-II
gene-LOC102578908	325.925957382072	-0.13884033636325	0.162224870808674	-0.855851113772788	0.392080138368444	0.747487263794667	NO	NA	LOC102578908	uncharacterized_LOC102578908%2C_transcript_variant_X1
gene-LOC102578908	325.925957382072	-0.13884033636325	0.162224870808674	-0.855851113772788	0.392080138368444	0.747487263794667	NO	NA	LOC102578908	uncharacterized_LOC102578908%2C_transcript_variant_X2
gene-LOC102578910	3.57935841295542	0.977523032938351	1.87192476351109	0.522202094866703	0.60152962760823	0.869309128144034	NO	NA	LOC102578910	MLO-like_protein_9
gene-LOC102578911	1359.94027981011	-0.116769019244021	0.241734902319816	-0.483045758487681	0.629063246284842	0.881670859642042	NO	NA	LOC102578911	probable_prolyl_4-hydroxylase_4
gene-LOC102578912	1766.55440838305	0.267656771103942	0.182025769294307	1.47043340149923	0.141444410588948	0.476763167226731	NO	NA	LOC102578912	protein_PHLOEM_PROTEIN_2-LIKE_A9-like
gene-LOC102578914	187.595207749568	0.175804807269277	0.258442632264169	0.680246930350009	0.496348121239777	0.817891639571406	NO	NA	LOC102578914	GDSL_esterase/lipase_At3g26430-like
gene-LOC102578915	2063.47736867051	0.169228187582244	0.0631280829409589	2.68071165317212	0.007346578926508	0.079911806265521	NO	NA	LOC102578915	uncharacterized_LOC102578915%2C_transcript_variant_X1
gene-LOC102578915	2063.47736867051	0.169228187582244	0.0631280829409589	2.68071165317212	0.007346578926508	0.079911806265521	NO	NA	LOC102578915	uncharacterized_LOC102578915%2C_transcript_variant_X2
gene-LOC102578916	13.0783908101539	-3.05739512477943	1.31094477308791	-2.33220741830168	0.0196897821134709	0.153975345863167	DOWN	NA	LOC102578916	uncharacterized_LOC102578916
gene-LOC102578920	790.944933565046	-0.250403340814578	0.149962090863946	-1.66977760427306	0.0949633729815405	0.389656181693447	NO	NA	LOC102578920	G_patch_domain-containing_protein_8
gene-LOC102578921	633.21343150903	0.0618837253436343	0.191245402846306	0.323582812567616	0.746253902040629	0.92808868157898	NO	NA	LOC102578921	haloacid_dehalogenase-like_hydrolase_domain-containing_protein_Sgpp%2C_transcript_variant_X1
gene-LOC102578921	633.21343150903	0.0618837253436343	0.191245402846306	0.323582812567616	0.746253902040629	0.92808868157898	NO	NA	LOC102578921	haloacid_dehalogenase-like_hydrolase_domain-containing_protein_Sgpp%2C_transcript_variant_X2
gene-LOC102578924	105.502777271313	-0.912998295780635	0.315273123368282	-2.89589637716796	0.0037807722079331	0.0492993970391754	NO	NA	LOC102578924	cytochrome_P450_704C1-like
gene-LOC102578926	151.803133247949	-0.279322787554169	0.23638907483542	-1.18162308367525	0.237355290018037	0.606413720160786	NO	NA	LOC102578926	uncharacterized_LOC102578926%2C_transcript_variant_X1
gene-LOC102578926	151.803133247949	-0.279322787554169	0.23638907483542	-1.18162308367525	0.237355290018037	0.606413720160786	NO	NA	LOC102578926	uncharacterized_LOC102578926%2C_transcript_variant_X2
gene-LOC102578927	22.4808260637957	0.451058555061272	0.824994351089381	0.54674138612666	0.584556416884716	0.860653293317305	NO	NA	LOC102578927	nuclear_pore_complex_protein_NUP98A-like
gene-LOC102578930	2122.61301743832	-0.0675347723262018	0.0787198520946893	-0.857912845732568	0.390940590447235	0.746666478775422	NO	NA	LOC102578930	sporulation_protein_RMD1
gene-LOC102578931	741.584406099899	-0.236548256833683	0.103793987125484	-2.27901695834945	0.022666057239318	0.167159745453494	NO	NA	LOC102578931	neurofilament_medium_polypeptide-like%2C_transcript_variant_X1
gene-LOC102578931	741.584406099899	-0.236548256833683	0.103793987125484	-2.27901695834945	0.022666057239318	0.167159745453494	NO	NA	LOC102578931	neurofilament_medium_polypeptide-like%2C_transcript_variant_X2
gene-LOC102578931	741.584406099899	-0.236548256833683	0.103793987125484	-2.27901695834945	0.022666057239318	0.167159745453494	NO	NA	LOC102578931	neurofilament_medium_polypeptide-like%2C_transcript_variant_X3
gene-LOC102578931	741.584406099899	-0.236548256833683	0.103793987125484	-2.27901695834945	0.022666057239318	0.167159745453494	NO	NA	LOC102578931	neurofilament_medium_polypeptide-like%2C_transcript_variant_X4
gene-LOC102578931	741.584406099899	-0.236548256833683	0.103793987125484	-2.27901695834945	0.022666057239318	0.167159745453494	NO	NA	LOC102578931	neurofilament_medium_polypeptide-like%2C_transcript_variant_X5
gene-LOC102578932	1859.2084244107	-0.423674792200065	0.343926488256537	-1.2318760161446	0.217995401829729	0.58450149266058	NO	NA	LOC102578932	endoglucanase_6
gene-LOC102578937	1746.81418910992	-0.338383692160103	0.160950552016599	-2.1024077763039	0.0355175705866305	0.220948262594468	NO	NA	LOC102578937	U-box_domain-containing_protein_45
gene-LOC102578938	3196.16700389442	-0.0623588269240626	0.105019739597169	-0.593781961022343	0.552657955761454	0.846607145096807	NO	NA	LOC102578938	dolichyl-diphosphooligosaccharide--protein_glycosyltransferase_subunit_1A
gene-LOC102578939	14114.7259827082	-0.424224412960982	0.116673805680896	-3.63598676228356	0.0002769185525232	0.0065358098068863	NO	NA	LOC102578939	cysteine_proteinase_3
gene-LOC102578941	16.0556671774729	0.536624254265199	0.73868390841865	0.726459921692333	0.467556868436418	0.79765142666579	NO	NA	LOC102578941	pyruvate_decarboxylase_1
gene-LOC102578946	271.771595015707	-0.990023397150211	0.538973131817978	-1.83686966697361	0.0662291381833873	0.317989012359012	NO	NA	LOC102578946	probable_caffeoyl-CoA_O-methyltransferase_At4g26220
gene-LOC102578947	452.6165332553	-0.0986083730175573	0.139477030767979	-0.706986465618076	0.479574888633709	0.806340657046641	NO	NA	LOC102578947	NAC_domain-containing_protein_40-like
gene-LOC102578950	645.967529286288	-0.0824728981591002	0.467348182929999	-0.176469923648881	0.859924775308738	0.965508884277443	NO	NA	LOC102578950	IRK-interacting_protein%2C_transcript_variant_X1
gene-LOC102578950	645.967529286288	-0.0824728981591002	0.467348182929999	-0.176469923648881	0.859924775308738	0.965508884277443	NO	NA	LOC102578950	IRK-interacting_protein%2C_transcript_variant_X2
gene-LOC102578951	271.164597047642	-0.339288691803319	0.324395017212075	-1.04591215586245	0.295601591510367	0.664850563605581	NO	NA	LOC102578951	uncharacterized_protein_At1g66480-like
gene-LOC102578953	193.399549442855	0.264252962517568	0.212755707155865	1.24204876123006	0.214218571763525	0.580006287277796	NO	NA	LOC102578953	probable_receptor-like_protein_kinase_At1g67000
gene-LOC102578955	169.934413175415	0.371814839229617	0.315518271867059	1.17842569632949	0.238626938474359	0.607486444613842	NO	NA	LOC102578955	receptor-like_cytosolic_serine/threonine-protein_kinase_RBK1
gene-LOC102578956	392.215442557842	-0.29647230128985	0.552106272375053	-0.536984120855002	0.591278582635909	0.863659294587176	NO	NA	LOC102578956	protein_TIFY_4A-like
gene-LOC102578957	1125.35224577311	-0.289836385744472	0.209713800875056	-1.38205680568038	0.166954259757706	0.514350444256999	NO	NA	LOC102578957	probable_xyloglucan_6-xylosyltransferase_5
gene-LOC102578961	3001.62951239203	0.142067908634786	0.121154919681302	1.17261361741229	0.240950786113054	0.609989204515985	NO	NA	LOC102578961	uncharacterized_LOC102578961
gene-LOC102578965	865.230265587035	-0.249287274046483	0.2009283454765	-1.24067748358401	0.214724915450249	0.580155306982164	NO	NA	LOC102578965	charged_multivesicular_body_protein_5-like
gene-LOC102578966	671.431081105958	-0.21411622267306	0.195126955755119	-1.09731749693144	0.272502624840246	0.643592068754444	NO	NA	LOC102578966	probable_beta-1%2C3-galactosyltransferase_2
gene-LOC102578967	542.357579264158	-0.143152500899969	0.183379363342579	-0.78063582668536	0.435016714002845	0.775315689846831	NO	NA	LOC102578967	uncharacterized_protein_At1g03900-like
gene-LOC102578969	18.5769499375208	-0.981163346095679	1.01225301503239	-0.969286662054825	0.332402182223426	0.698572104900795	NO	NA	LOC102578969	26.5_kDa_heat_shock_protein%2C_mitochondrial
gene-LOC102578970	1025.63781194594	-0.0070456787506798	0.344913192664675	-0.0204273970973609	0.983702428684335	0.996166762502287	NO	NA	LOC102578970	probable_RNA-dependent_RNA_polymerase_1%2C_transcript_variant_X1
gene-LOC102578970	1025.63781194594	-0.0070456787506798	0.344913192664675	-0.0204273970973609	0.983702428684335	0.996166762502287	NO	NA	LOC102578970	probable_RNA-dependent_RNA_polymerase_1%2C_transcript_variant_X2
gene-LOC102578970	1025.63781194594	-0.0070456787506798	0.344913192664675	-0.0204273970973609	0.983702428684335	0.996166762502287	NO	NA	LOC102578970	probable_RNA-dependent_RNA_polymerase_1%2C_transcript_variant_X3
gene-LOC102578972	99.0275339422713	0.452912199514778	0.404223096841238	1.12045106539932	0.262521594397428	0.634290949426322	NO	NA	LOC102578972	ankyrin-3-like%2C_transcript_variant_X1
gene-LOC102578972	99.0275339422713	0.452912199514778	0.404223096841238	1.12045106539932	0.262521594397428	0.634290949426322	NO	NA	LOC102578972	ankyrin-3-like%2C_transcript_variant_X2
gene-LOC102578974	1701.32556504357	0.0449080666195252	0.155170613984744	0.28941089724592	0.772266956849579	0.935013703893869	NO	NA	LOC102578974	protein_STRUBBELIG-RECEPTOR_FAMILY_3
gene-LOC102578976	852.957090850313	-0.34084076566224	0.166423263626195	-2.04803558250009	0.0405565129815305	0.239239072975873	NO	NA	LOC102578976	autophagy-related_protein_13a-like%2C_transcript_variant_X1
gene-LOC102578976	852.957090850313	-0.34084076566224	0.166423263626195	-2.04803558250009	0.0405565129815305	0.239239072975873	NO	NA	LOC102578976	autophagy-related_protein_13a-like%2C_transcript_variant_X2
gene-LOC102578977	456.912715532885	0.106552465326711	0.195975483419928	0.543703036049641	0.586645842864805	0.861694528092133	NO	NA	LOC102578977	UDP-galactose/UDP-glucose_transporter_5B-like
gene-LOC102578979	131.860567013721	-0.665232259091161	0.477093260073221	-1.39434428184768	0.163213664903801	0.509591856684826	NO	NA	LOC102578979	AT-hook_motif_nuclear-localized_protein_1
gene-LOC102578980	1973.67657546267	-0.226371713462744	0.226206434047814	-1.00073065744405	0.31695704161924	0.685371200023259	NO	NA	LOC102578980	E3_ubiquitin-protein_ligase_RING1%2C_transcript_variant_X1
gene-LOC102578980	1973.67657546267	-0.226371713462744	0.226206434047814	-1.00073065744405	0.31695704161924	0.685371200023259	NO	NA	LOC102578980	E3_ubiquitin-protein_ligase_RING1%2C_transcript_variant_X2
gene-LOC102578980	1973.67657546267	-0.226371713462744	0.226206434047814	-1.00073065744405	0.31695704161924	0.685371200023259	NO	NA	LOC102578980	E3_ubiquitin-protein_ligase_RING1%2C_transcript_variant_X3
gene-LOC102578980	1973.67657546267	-0.226371713462744	0.226206434047814	-1.00073065744405	0.31695704161924	0.685371200023259	NO	NA	LOC102578980	E3_ubiquitin-protein_ligase_RING1%2C_transcript_variant_X4
gene-LOC102578980	1973.67657546267	-0.226371713462744	0.226206434047814	-1.00073065744405	0.31695704161924	0.685371200023259	NO	NA	LOC102578980	E3_ubiquitin-protein_ligase_RING1%2C_transcript_variant_X5
gene-LOC102578980	1973.67657546267	-0.226371713462744	0.226206434047814	-1.00073065744405	0.31695704161924	0.685371200023259	NO	NA	LOC102578980	E3_ubiquitin-protein_ligase_RING1%2C_transcript_variant_X6
gene-LOC102578980	1973.67657546267	-0.226371713462744	0.226206434047814	-1.00073065744405	0.31695704161924	0.685371200023259	NO	NA	LOC102578980	E3_ubiquitin-protein_ligase_RING1%2C_transcript_variant_X7
gene-LOC102578980	1973.67657546267	-0.226371713462744	0.226206434047814	-1.00073065744405	0.31695704161924	0.685371200023259	NO	NA	LOC102578980	E3_ubiquitin-protein_ligase_RING1%2C_transcript_variant_X8
gene-LOC102578981	3317.06968681169	0.0303858871839107	0.21164037347039	0.143573207161071	0.885837499009533	0.972699756716681	NO	NA	LOC102578981	cytochrome_P450_CYP72A219-like
gene-LOC102578982	35.0846913312274	1.3827341761455	0.43158773544601	3.20383102341072	0.001356120438581	0.0226515132169337	UP	NA	LOC102578982	UDP-glycosyltransferase_86A1-like
gene-LOC102578984	66.3446137106537	-0.720400426961407	0.299984270754444	-2.40146066708644	0.0163297645034293	0.135866343865064	NO	NA	LOC102578984	uncharacterized_LOC102578984
gene-LOC102578986	7314.0684745279	0.343970415400008	0.266150977619152	1.29238832213576	0.196222698808036	0.554989912179488	NO	NA	LOC102578986	histone_H2B.2
gene-LOC102578987	29.2219198800104	0.769197945652691	0.563568621675658	1.36487007272625	0.17229388992495	0.52166607201563	NO	NA	LOC102578987	lysosomal_Pro-X_carboxypeptidase-like
gene-LOC102578988	906.024466750623	-0.462218872518754	0.176283260262267	-2.62202362170454	0.0087409372350102	0.0901612998844462	NO	NA	LOC102578988	phosphatidylinositol_4-phosphate_5-kinase_8%2C_transcript_variant_X1
gene-LOC102578988	906.024466750623	-0.462218872518754	0.176283260262267	-2.62202362170454	0.0087409372350102	0.0901612998844462	NO	NA	LOC102578988	phosphatidylinositol_4-phosphate_5-kinase_8%2C_transcript_variant_X2
gene-LOC102578988	906.024466750623	-0.462218872518754	0.176283260262267	-2.62202362170454	0.0087409372350102	0.0901612998844462	NO	NA	LOC102578988	phosphatidylinositol_4-phosphate_5-kinase_8%2C_transcript_variant_X3
gene-LOC102578988	906.024466750623	-0.462218872518754	0.176283260262267	-2.62202362170454	0.0087409372350102	0.0901612998844462	NO	NA	LOC102578988	phosphatidylinositol_4-phosphate_5-kinase_8%2C_transcript_variant_X4
gene-LOC102578988	906.024466750623	-0.462218872518754	0.176283260262267	-2.62202362170454	0.0087409372350102	0.0901612998844462	NO	NA	LOC102578988	phosphatidylinositol_4-phosphate_5-kinase_8%2C_transcript_variant_X5
gene-LOC102578988	906.024466750623	-0.462218872518754	0.176283260262267	-2.62202362170454	0.0087409372350102	0.0901612998844462	NO	NA	LOC102578988	phosphatidylinositol_4-phosphate_5-kinase_8%2C_transcript_variant_X6
gene-LOC102578988	906.024466750623	-0.462218872518754	0.176283260262267	-2.62202362170454	0.0087409372350102	0.0901612998844462	NO	NA	LOC102578988	phosphatidylinositol_4-phosphate_5-kinase_8%2C_transcript_variant_X7
gene-LOC102578989	740.187133437674	0.0443373641496408	0.12906425752615	0.343529378307217	0.731200243336996	0.922013309715515	NO	NA	LOC102578989	uncharacterized_protein_At1g04910%2C_transcript_variant_X1
gene-LOC102578989	740.187133437674	0.0443373641496408	0.12906425752615	0.343529378307217	0.731200243336996	0.922013309715515	NO	NA	LOC102578989	uncharacterized_protein_At1g04910%2C_transcript_variant_X2
gene-LOC102578991	287.165837119766	-0.314699590702631	0.186023649603692	-1.69171818407537	0.0906997196207284	0.379819030375385	NO	NA	LOC102578991	uncharacterized_LOC102578991
gene-LOC102578992	947.084903220857	0.3788885935693	0.293185791275221	1.292315674376	0.196247845952684	0.554989912179488	NO	NA	LOC102578992	uncharacterized_LOC102578992
gene-LOC102578994	1158.2154635768	-0.411062322539927	0.126105166105587	-3.25967868910103	0.0011153849508313	0.0196391227608555	NO	NA	LOC102578994	pentatricopeptide_repeat-containing_protein_At5g25630-like%2C_transcript_variant_X1
gene-LOC102578994	1158.2154635768	-0.411062322539927	0.126105166105587	-3.25967868910103	0.0011153849508313	0.0196391227608555	NO	NA	LOC102578994	pentatricopeptide_repeat-containing_protein_At5g25630-like%2C_transcript_variant_X2
gene-LOC102578995	6.75447303615184	-1.80423762773071	0.917879381630873	-1.96565873886934	0.0493380440465477	0.269676487935913	DOWN	NA	LOC102578995	RPM1-interacting_protein_4-like
gene-LOC102578997	2703.95650499452	0.0625771418940117	0.091631614734128	0.682920868256891	0.49465684665087	0.817109874437482	NO	NA	LOC102578997	transmembrane_9_superfamily_member_3-like%2C_transcript_variant_X1
gene-LOC102578997	2703.95650499452	0.0625771418940117	0.091631614734128	0.682920868256891	0.49465684665087	0.817109874437482	NO	NA	LOC102578997	transmembrane_9_superfamily_member_3-like%2C_transcript_variant_X2
gene-LOC102578999	1643.0952281853	0.358781363135747	0.0853430818851526	4.20398883202465	2.62251882532336e-05	0.0009062031847191	NO	NA	LOC102578999	protein_TRANSPORT_INHIBITOR_RESPONSE_1
gene-LOC102579000	1081.06217064753	0.605394475448637	0.228073474830517	2.65438353100249	0.0079453462761341	0.084233620755852	NO	NA	LOC102579000	vacuolar_protein_sorting-associated_protein_2_homolog_2
gene-LOC102579001	323.730258351185	-0.057742046267236	0.178735063830051	-0.323059421189677	0.7466502410311	0.928112209936889	NO	NA	LOC102579001	CMP-sialic_acid_transporter_4-like
gene-LOC102579002	2166.74484911827	0.0713503134430691	0.11370723845149	0.627491392938093	0.53033717635469	0.835475612985038	NO	NA	LOC102579002	sorting_nexin_2A-like
gene-LOC102579003	3245.39147137237	-0.0922386747416881	0.0748337756988534	-1.23258079497252	0.217732205758951	0.584220787473816	NO	NA	LOC102579003	guanine_nucleotide-binding_protein_subunit_beta-like_protein
gene-LOC102579005	1218.82051533324	0.0871599884596112	0.254581448975944	0.342365827558186	0.732075601969192	0.922393569823876	NO	NA	LOC102579005	tRNA_modification_GTPase_MnmE%2C_transcript_variant_X1
gene-LOC102579005	1218.82051533324	0.0871599884596112	0.254581448975944	0.342365827558186	0.732075601969192	0.922393569823876	NO	NA	LOC102579005	tRNA_modification_GTPase_MnmE%2C_transcript_variant_X2
gene-LOC102579007	6334.94297651239	0.585874196641774	0.828534519683315	0.707121046526473	0.479491257847566	0.806269866373388	NO	NA	LOC102579007	protein_ECERIFERUM_1-like
gene-LOC102579008	1200.18531688058	0.138669323178511	0.209041071556985	0.663359224795732	0.507100514030574	0.822782675552909	NO	NA	LOC102579008	biotin_carboxyl_carrier_protein_of_acetyl-CoA_carboxylase_1%2C_chloroplastic-like
gene-LOC102579009	4383.8908341911	-0.0637995807586358	0.380161335843242	-0.167822381561031	0.866723014279844	0.967116741744757	NO	NA	LOC102579009	photosynthetic_NDH_subunit_of_lumenal_location_2%2C_chloroplastic%2C_transcript_variant_X1
gene-LOC102579009	4383.8908341911	-0.0637995807586358	0.380161335843242	-0.167822381561031	0.866723014279844	0.967116741744757	NO	NA	LOC102579009	photosynthetic_NDH_subunit_of_lumenal_location_2%2C_chloroplastic%2C_transcript_variant_X2
gene-LOC102579009	4383.8908341911	-0.0637995807586358	0.380161335843242	-0.167822381561031	0.866723014279844	0.967116741744757	NO	NA	LOC102579009	photosynthetic_NDH_subunit_of_lumenal_location_2%2C_chloroplastic%2C_transcript_variant_X3
gene-LOC102579009	4383.8908341911	-0.0637995807586358	0.380161335843242	-0.167822381561031	0.866723014279844	0.967116741744757	NO	NA	LOC102579009	photosynthetic_NDH_subunit_of_lumenal_location_2%2C_chloroplastic%2C_transcript_variant_X4
gene-LOC102579011	554.464392200468	-0.0341666593025822	0.507468187539121	-0.0673276870187026	0.946320835838042	0.988293263316169	NO	NA	LOC102579011	uncharacterized_LOC102579011
gene-LOC102579012	166.481168338957	-1.54061041720736	0.470667475784927	-3.27324596762949	0.0010631991251197	0.01893127910791	DOWN	NA	LOC102579012	adenylate_isopentenyltransferase_3%2C_chloroplastic-like
gene-LOC102579013	171.810007213447	-0.21756336913104	0.332705403392951	-0.653921958923166	0.513162085820362	0.827336846826369	NO	NA	LOC102579013	probable_ATP-dependent_RNA_helicase_DDX11
gene-LOC102579014	1074.44815844451	-0.949988193865754	0.455357478789559	-2.08624704351191	0.0369562508989009	0.226095921736873	NO	NA	LOC102579014	F-box_protein_SKP2A
gene-LOC102579016	2540.27085781106	-2.18038498899185	0.380005237693942	-5.73777614809601	9.59277891253622e-09	9.91328531078217e-07	DOWN	NA	LOC102579016	probable_WRKY_transcription_factor_11
gene-LOC102579017	592.232382904799	-0.104638177788327	0.218499207728959	-0.478894998640579	0.632013329139247	0.882959212335203	NO	NA	LOC102579017	serine/threonine-protein_kinase_D6PKL1-like
gene-LOC102579018	2865.64896727907	0.288526834281792	0.183975781472511	1.56828704285136	0.116814158440273	0.433374452928474	NO	NA	LOC102579018	uncharacterized_protein_At1g04910-like%2C_transcript_variant_X1
gene-LOC102579018	2865.64896727907	0.288526834281792	0.183975781472511	1.56828704285136	0.116814158440273	0.433374452928474	NO	NA	LOC102579018	uncharacterized_protein_At1g04910-like%2C_transcript_variant_X2
gene-LOC102579019	2038.71181662797	0.468043570979749	0.266681795670335	1.75506381979793	0.0792483920419736	0.351045115812474	NO	NA	LOC102579019	kinesin-like_protein_BC2
gene-LOC102579020	1229.70516457825	0.0120250730633502	0.0857828890742878	0.140180322592499	0.888517518679171	0.973383655447449	NO	NA	LOC102579020	derlin-1
gene-LOC102579021	7992.97749703657	0.14584060766593	0.15933335765103	0.915317481637131	0.360024984282766	0.723298724445524	NO	NA	LOC102579021	protein_SPIRAL1-like_1
gene-LOC102579022	317.208819176467	0.149051211828462	0.169147090674828	0.881192879131461	0.378213432806378	0.737155095140258	NO	NA	LOC102579022	F-box/LRR-repeat_protein_4
gene-LOC102579023	341.646439167029	1.04976655012386	0.467612617755162	2.24494915291938	0.0247713969639775	0.176206311862387	UP	NA	LOC102579023	LRR_receptor-like_serine/threonine-protein_kinase_ERL1
gene-LOC102579025	340.156606149514	-0.0950898351424675	0.129768619921713	-0.732764478807228	0.463702089676551	0.795436837821667	NO	NA	LOC102579025	cell_number_regulator_8-like
gene-LOC102579026	560.112132614933	-0.0208668132466482	0.278997953888824	-0.0747919938329126	0.940380211972705	0.986642644322619	NO	NA	LOC102579026	glycerol-3-phosphate_dehydrogenase_[NAD(+)]_2%2C_chloroplastic
gene-LOC102579027	389.646931076128	-0.654390738984754	0.258924277955032	-2.52734407199314	0.011492884600236	0.107788440599754	NO	NA	LOC102579027	geraniol_8-hydroxylase-like
gene-LOC102579029	1117.9252549668	-0.380962687036205	0.107725961769517	-3.53640553102032	0.0004056115378286	0.0088922453227949	NO	NA	LOC102579029	probable_(S)-N-methylcoclaurine_3'-hydroxylase_isozyme_2
gene-LOC102579030	1157.13116626724	-0.0307599307335056	0.300383145662767	-0.102402319096955	0.918437342977709	0.981052771185233	NO	NA	LOC102579030	uncharacterized_LOC102579030%2C_transcript_variant_X1
gene-LOC102579030	1157.13116626724	-0.0307599307335056	0.300383145662767	-0.102402319096955	0.918437342977709	0.981052771185233	NO	NA	LOC102579030	uncharacterized_LOC102579030%2C_transcript_variant_X2
gene-LOC102579031	587.828124586397	0.128150550937129	0.167314366532961	0.765926761656079	0.443719881290577	0.780380788050464	NO	NA	LOC102579031	ATP-dependent_DNA_helicase_2_subunit_KU80
gene-LOC102579033	14.261571018861	-0.207040521127481	0.681157920645065	-0.303953774671534	0.761163108390507	0.932771096963913	NO	NA	LOC102579033	zingipain-2-like
gene-LOC102579034	22.70560282911	-0.252438709840655	0.898316909178367	-0.281012978005217	0.778700445753422	0.93755061319342	NO	NA	LOC102579034	glycosyltransferase-like_KOBITO_1%2C_transcript_variant_X1
gene-LOC102579034	22.70560282911	-0.252438709840655	0.898316909178367	-0.281012978005217	0.778700445753422	0.93755061319342	NO	NA	LOC102579034	glycosyltransferase-like_KOBITO_1%2C_transcript_variant_X2
gene-LOC102579034	22.70560282911	-0.252438709840655	0.898316909178367	-0.281012978005217	0.778700445753422	0.93755061319342	NO	NA	LOC102579034	glycosyltransferase-like_KOBITO_1%2C_transcript_variant_X3
gene-LOC102579034	22.70560282911	-0.252438709840655	0.898316909178367	-0.281012978005217	0.778700445753422	0.93755061319342	NO	NA	LOC102579034	glycosyltransferase-like_KOBITO_1%2C_transcript_variant_X4
gene-LOC102579034	22.70560282911	-0.252438709840655	0.898316909178367	-0.281012978005217	0.778700445753422	0.93755061319342	NO	NA	LOC102579034	glycosyltransferase-like_KOBITO_1%2C_transcript_variant_X5
gene-LOC102579035	148.016677591265	-0.428765208638167	0.323835164657885	-1.32402300748016	0.185495403741631	0.541406001973988	NO	NA	LOC102579035	SNF1-related_protein_kinase_regulatory_subunit_beta-3%2C_transcript_variant_X1
gene-LOC102579035	148.016677591265	-0.428765208638167	0.323835164657885	-1.32402300748016	0.185495403741631	0.541406001973988	NO	NA	LOC102579035	SNF1-related_protein_kinase_regulatory_subunit_beta-3%2C_transcript_variant_X2
gene-LOC102579037	1032.75968880919	0.128765591176498	0.117306584163501	1.09768426124339	0.27234238463076	0.6434670765074	NO	NA	LOC102579037	ruvB-like_protein_1%2C_transcript_variant_X1
gene-LOC102579037	1032.75968880919	0.128765591176498	0.117306584163501	1.09768426124339	0.27234238463076	0.6434670765074	NO	NA	LOC102579037	ruvB-like_protein_1%2C_transcript_variant_X2
gene-LOC102579038	90.1221739037551	0.810018081328153	0.464081888487988	1.74542058507659	0.0809116850262091	0.354867190930491	NO	NA	LOC102579038	glucan_endo-1%2C3-beta-D-glucosidase-like
gene-LOC102579039	780.13326527787	0.0986112783073717	0.240790217949274	0.409531911832672	0.682149352795918	0.902632674959174	NO	NA	LOC102579039	uncharacterized_LOC102579039
gene-LOC102579041	1393.04903211787	-0.132813178309465	0.111303920746139	-1.19324797742196	0.232772269888634	0.60207704661838	NO	NA	LOC102579041	E3_ubiquitin-protein_ligase_RNF6
gene-LOC102579042	2632.24528060392	0.0710201445465643	0.0898219138880222	0.790677257613355	0.429132350582183	0.771590958153805	NO	NA	LOC102579042	phospholipase_D_delta
gene-LOC102579043	512.550233951446	0.0112034432349216	0.115947257067025	0.0966253408517057	0.923023931564332	0.982086805222285	NO	NA	LOC102579043	uncharacterized_LOC102579043
gene-LOC102579044	99.9586589761912	-0.208079714262118	0.188084536021543	-1.1063095279576	0.2685925692015	0.639660012314023	NO	NA	LOC102579044	putative_pentatricopeptide_repeat-containing_protein_At3g11460
gene-LOC102579045	566.872717649827	-0.130177820286817	0.154036274228744	-0.845111457925181	0.398048611593222	0.7509636110182	NO	NA	LOC102579045	uncharacterized_LOC102579045
gene-LOC102579046	1074.70216142155	-0.15153889021433	0.109395924194027	-1.38523342008206	0.165981104741077	0.513524360849038	NO	NA	LOC102579046	histone-lysine_N-methyltransferase%2C_H3_lysine-9_specific_SUVH1-like
gene-LOC102579047	1559.68911932112	0.515135208956395	0.124883204550739	4.12493586154815	3.70838085385864e-05	0.0012026344917375	NO	NA	LOC102579047	protein_BONZAI_1-like%2C_transcript_variant_X1
gene-LOC102579047	1559.68911932112	0.515135208956395	0.124883204550739	4.12493586154815	3.70838085385864e-05	0.0012026344917375	NO	NA	LOC102579047	protein_BONZAI_1-like%2C_transcript_variant_X2
gene-LOC102579048	1247.15993572919	0.0312870929731511	0.113092443993875	0.276650604304258	0.782048403955937	0.938461514706696	NO	NA	LOC102579048	polygalacturonate_4-alpha-galacturonosyltransferase-like%2C_transcript_variant_X1
gene-LOC102579048	1247.15993572919	0.0312870929731511	0.113092443993875	0.276650604304258	0.782048403955937	0.938461514706696	NO	NA	LOC102579048	polygalacturonate_4-alpha-galacturonosyltransferase-like%2C_transcript_variant_X2
gene-LOC102579051	58.306828372066	-0.203111411288278	0.415551431455854	-0.488775626585361	0.625000555484986	0.880849153853624	NO	NA	LOC102579051	L-aminoadipate-semialdehyde_dehydrogenase-phosphopantetheinyl_transferase-like
gene-LOC102579052	343.79315541822	-0.126221595402491	0.141834216305996	-0.889923452111005	0.373506990231155	0.734064388979126	NO	NA	LOC102579052	glucose-induced_degradation_protein_8_homolog%2C_transcript_variant_X1
gene-LOC102579052	343.79315541822	-0.126221595402491	0.141834216305996	-0.889923452111005	0.373506990231155	0.734064388979126	NO	NA	LOC102579052	glucose-induced_degradation_protein_8_homolog%2C_transcript_variant_X2
gene-LOC102579053	621.582538663348	0.0576260659093825	0.140417880998158	0.410389798647784	0.681520028407828	0.902493530937962	NO	NA	LOC102579053	beta-glucuronosyltransferase_GlcAT14B-like
gene-LOC102579054	687.318875902782	-0.103811670141613	0.266076517419965	-0.390157204206639	0.696420304997419	0.907010367566606	NO	NA	LOC102579054	uncharacterized_protein_At2g33490%2C_transcript_variant_X1
gene-LOC102579054	687.318875902782	-0.103811670141613	0.266076517419965	-0.390157204206639	0.696420304997419	0.907010367566606	NO	NA	LOC102579054	uncharacterized_protein_At2g33490%2C_transcript_variant_X2
gene-LOC102579055	64.2891055468858	-1.97324733151805	0.689667270806719	-2.86115843834361	0.0042209605221685	0.0534269849718203	DOWN	NA	LOC102579055	subtilisin-like_protease_SBT1.7
gene-LOC102579056	494.06888286577	0.065013434526737	0.217177955856979	0.299355587311777	0.764668745399378	0.933724943259225	NO	NA	LOC102579056	uncharacterized_LOC102579056%2C_transcript_variant_X1
gene-LOC102579056	494.06888286577	0.065013434526737	0.217177955856979	0.299355587311777	0.764668745399378	0.933724943259225	NO	NA	LOC102579056	uncharacterized_LOC102579056%2C_transcript_variant_X2
gene-LOC102579056	494.06888286577	0.065013434526737	0.217177955856979	0.299355587311777	0.764668745399378	0.933724943259225	NO	NA	LOC102579056	uncharacterized_LOC102579056%2C_transcript_variant_X3
gene-LOC102579057	322.651231409844	-0.035588442087875	0.199146561675506	-0.178704777970827	0.858169517303172	0.964938929995915	NO	NA	LOC102579057	reactive_oxygen_species_modulator_1-like
gene-LOC102579058	1479.25606730478	-1.13280096233011	0.134680354969152	-8.4110333878283	4.06414009631053e-17	2.13996329118827e-14	DOWN	NA	LOC102579058	solute_carrier_family_25_member_44
gene-LOC102579059	59.1337208753356	0.183139111474554	0.319806463837034	0.572656066038358	0.566877590055306	0.852924505592025	NO	NA	LOC102579059	uncharacterized_LOC102579059
gene-LOC102579060	3252.10148296525	0.119985400632513	0.115801499610567	1.03612993817884	0.300141526926159	0.669688434892178	NO	NA	LOC102579060	protein_MEI2-like_4%2C_transcript_variant_X1
gene-LOC102579060	3252.10148296525	0.119985400632513	0.115801499610567	1.03612993817884	0.300141526926159	0.669688434892178	NO	NA	LOC102579060	protein_MEI2-like_4%2C_transcript_variant_X2
gene-LOC102579060	3252.10148296525	0.119985400632513	0.115801499610567	1.03612993817884	0.300141526926159	0.669688434892178	NO	NA	LOC102579060	protein_MEI2-like_4%2C_transcript_variant_X3
gene-LOC102579061	1049.12261118602	-0.182125676161633	0.187104137079561	-0.973392031861857	0.33035849759303	0.697059266698774	NO	NA	LOC102579061	uncharacterized_LOC102579061
gene-LOC102579062	4144.70715346838	-0.103850525085752	0.242990586491938	-0.427384972335945	0.669098951175038	0.898537970927615	NO	NA	LOC102579062	translation_initiation_factor_IF-3
gene-LOC102579064	4573.40007576694	0.913310933592115	0.285141095658696	3.2030140428629	0.0013599734931464	0.0226816092013075	NO	NA	LOC102579064	protein_EXORDIUM-like
gene-LOC102579065	1389.70058642674	-0.174760196405472	0.0807342020028651	-2.16463644985641	0.0304155373319544	0.200608293497218	NO	NA	LOC102579065	probable_NOT_transcription_complex_subunit_VIP2%2C_transcript_variant_X1
gene-LOC102579065	1389.70058642674	-0.174760196405472	0.0807342020028651	-2.16463644985641	0.0304155373319544	0.200608293497218	NO	NA	LOC102579065	probable_NOT_transcription_complex_subunit_VIP2%2C_transcript_variant_X2
gene-LOC102579065	1389.70058642674	-0.174760196405472	0.0807342020028651	-2.16463644985641	0.0304155373319544	0.200608293497218	NO	NA	LOC102579065	probable_NOT_transcription_complex_subunit_VIP2%2C_transcript_variant_X3
gene-LOC102579065	1389.70058642674	-0.174760196405472	0.0807342020028651	-2.16463644985641	0.0304155373319544	0.200608293497218	NO	NA	LOC102579065	probable_NOT_transcription_complex_subunit_VIP2%2C_transcript_variant_X4
gene-LOC102579066	391.944673523929	-0.236277342806515	0.229883876150272	-1.02781172287205	0.304038400806416	0.673593391488067	NO	NA	LOC102579066	transcription_factor_PAR1
gene-LOC102579068	2953.89144762333	-0.020169833389563	0.163778383568211	-0.123153208318011	0.901985777774316	0.976178287306246	NO	NA	LOC102579068	homeobox-leucine_zipper_protein_ATHB-14-like
gene-LOC102579069	1396.17086115984	0.0105850701774749	0.105164081805122	0.100652903498838	0.91982599898957	0.981328186002911	NO	NA	LOC102579069	protein_FLX-like_3
gene-LOC102579071	147.016269174237	0.0407653592061392	0.260772763695353	0.15632521827994	0.87577667938538	0.969165649293904	NO	NA	LOC102579071	uncharacterized_LOC102579071%2C_transcript_variant_X1
gene-LOC102579071	147.016269174237	0.0407653592061392	0.260772763695353	0.15632521827994	0.87577667938538	0.969165649293904	NO	NA	LOC102579071	uncharacterized_LOC102579071%2C_transcript_variant_X2
gene-LOC102579071	147.016269174237	0.0407653592061392	0.260772763695353	0.15632521827994	0.87577667938538	0.969165649293904	NO	NA	LOC102579071	uncharacterized_LOC102579071%2C_transcript_variant_X3
gene-LOC102579071	147.016269174237	0.0407653592061392	0.260772763695353	0.15632521827994	0.87577667938538	0.969165649293904	NO	NA	LOC102579071	uncharacterized_LOC102579071%2C_transcript_variant_X4
gene-LOC102579071	147.016269174237	0.0407653592061392	0.260772763695353	0.15632521827994	0.87577667938538	0.969165649293904	NO	NA	LOC102579071	uncharacterized_LOC102579071%2C_transcript_variant_X5
gene-LOC102579071	147.016269174237	0.0407653592061392	0.260772763695353	0.15632521827994	0.87577667938538	0.969165649293904	NO	NA	LOC102579071	uncharacterized_LOC102579071%2C_transcript_variant_X6
gene-LOC102579071	147.016269174237	0.0407653592061392	0.260772763695353	0.15632521827994	0.87577667938538	0.969165649293904	NO	NA	LOC102579071	uncharacterized_LOC102579071%2C_transcript_variant_X7
gene-LOC102579072	3279.70889088915	0.0767266120231793	0.130359637266004	0.588576446148093	0.556145438173028	0.847844891122198	NO	NA	LOC102579072	uncharacterized_LOC102579072
gene-LOC102579076	607.43488130356	0.717624919861429	0.209204332498653	3.43025840473954	0.0006030066930283	0.0121342065662618	NO	NA	LOC102579076	putative_disease_resistance_protein_RGA1
gene-LOC102579077	680.049159984755	0.285968150830258	0.255786331542055	1.11799621624129	0.263568609386831	0.635848128786929	NO	NA	LOC102579077	E2F_transcription_factor-like_E2FE%2C_transcript_variant_X1
gene-LOC102579077	680.049159984755	0.285968150830258	0.255786331542055	1.11799621624129	0.263568609386831	0.635848128786929	NO	NA	LOC102579077	E2F_transcription_factor-like_E2FE%2C_transcript_variant_X2
gene-LOC102579078	146.874227860117	-0.685557875086526	0.239572714799699	-2.86158578475727	0.0042152741157984	0.0534216544818816	NO	NA	LOC102579078	UDP-glycosyltransferase_89B2-like
gene-LOC102579080	44.1274628457517	0.291183546595497	0.432036901115838	0.673978416758954	0.500325035607543	0.819689178908395	NO	NA	LOC102579080	uncharacterized_LOC102579080
gene-LOC102579082	633.712209401442	0.177979263347834	0.212948852258594	0.83578409303519	0.403276376842203	0.755443380764033	NO	NA	LOC102579082	monocopper_oxidase-like_protein_SKU5
gene-LOC102579084	2626.53553404134	-0.436637280248905	0.26953124067092	-1.61998764656009	0.105234930604047	0.410308619588946	NO	NA	LOC102579084	thioredoxin_F1%2C_chloroplastic-like
gene-LOC102579086	172.994740902869	-1.18312323417775	0.490935801329976	-2.40993472256983	0.0159553749842282	0.134113689766708	DOWN	NA	LOC102579086	auxin-responsive_protein_SAUR71
gene-LOC102579088	536.401159931043	0.258493613158666	0.442238627734284	0.584511611939019	0.558876155150817	0.849044869901787	NO	NA	LOC102579088	salicylic_acid-binding_protein_2-like
gene-LOC102579089	109.021389482184	0.670275142240721	0.260771402913196	2.57035524122956	0.0101594276187449	0.0992482585457971	NO	NA	LOC102579089	TMV_resistance_protein_N-like
gene-LOC102579090	784.053303761093	-0.172476606335545	0.118258327771314	-1.45847323893398	0.144710146224267	0.481658543109729	NO	NA	LOC102579090	uncharacterized_protein_DDB_G0275933
gene-LOC102579091	919.116018571724	-0.278062331566417	0.132777955008986	-2.09419049681552	0.0362430139899845	0.22382414252681	NO	NA	LOC102579091	peptidyl-prolyl_cis-trans_isomerase_Pin1-like
gene-LOC102579092	87.6564017422259	-0.489269812665849	0.341018486806994	-1.43473105299057	0.151363751727382	0.494206329736023	NO	NA	LOC102579092	acidic_endochitinase
gene-LOC102579093	365.034649962	-0.001348378589619	0.29264130014272	-0.0046076154970657	0.996323667740943	0.998943551348368	NO	NA	LOC102579093	uncharacterized_LOC102579093%2C_transcript_variant_X1
gene-LOC102579093	365.034649962	-0.001348378589619	0.29264130014272	-0.0046076154970657	0.996323667740943	0.998943551348368	NO	NA	LOC102579093	uncharacterized_LOC102579093%2C_transcript_variant_X2
gene-LOC102579093	365.034649962	-0.001348378589619	0.29264130014272	-0.0046076154970657	0.996323667740943	0.998943551348368	NO	NA	LOC102579093	uncharacterized_LOC102579093%2C_transcript_variant_X3
gene-LOC102579094	20.1468130122439	-0.849512351884708	1.03251603922519	-0.822759472600727	0.410644787559962	0.760332340663811	NO	NA	LOC102579094	ethylene-responsive_transcription_factor_ERF062
gene-LOC102579095	608.572232994327	-0.0745353913891044	0.135249453263707	-0.5510956945887	0.581568076675221	0.860040527434268	NO	NA	LOC102579095	pentatricopeptide_repeat-containing_protein_At1g07590%2C_mitochondrial%2C_transcript_variant_X1
gene-LOC102579095	608.572232994327	-0.0745353913891044	0.135249453263707	-0.5510956945887	0.581568076675221	0.860040527434268	NO	NA	LOC102579095	pentatricopeptide_repeat-containing_protein_At1g07590%2C_mitochondrial%2C_transcript_variant_X2
gene-LOC102579095	608.572232994327	-0.0745353913891044	0.135249453263707	-0.5510956945887	0.581568076675221	0.860040527434268	NO	NA	LOC102579095	pentatricopeptide_repeat-containing_protein_At1g07590%2C_mitochondrial%2C_transcript_variant_X3
gene-LOC102579095	608.572232994327	-0.0745353913891044	0.135249453263707	-0.5510956945887	0.581568076675221	0.860040527434268	NO	NA	LOC102579095	pentatricopeptide_repeat-containing_protein_At1g07590%2C_mitochondrial%2C_transcript_variant_X4
gene-LOC102579097	253.446205235496	-0.293324178359044	0.153407589250787	-1.91205780490772	0.0558687801645707	0.289353178768028	NO	NA	LOC102579097	D-tyrosyl-tRNA(Tyr)_deacylase
gene-LOC102579098	227.6516137601	0.0883671586362777	0.282577714543009	0.312718073961307	0.754494862762514	0.930792209739135	NO	NA	LOC102579098	uncharacterized_LOC102579098
gene-LOC102579100	17.8398195898611	3.35543401056471	0.835572039326864	4.01573275868331	5.92613782357559e-05	0.0018151875064871	UP	NA	LOC102579100	glucan_endo-1%2C3-beta-glucosidase_A-like
gene-LOC102579101	1619.66915097222	0.102692581377621	0.258706004456491	0.396947034891459	0.691406518618723	0.905939990475948	NO	NA	LOC102579101	uncharacterized_LOC102579101
gene-LOC102579102	395.511230554374	-0.140246111869118	0.144427743806201	-0.971046892883032	0.331524927776569	0.697980378049652	NO	NA	LOC102579102	uncharacterized_LOC102579102
gene-LOC102579103	4.337096496391	0.200040489126519	1.5153053643729	0.132013318127006	0.894973757604624	0.975190424455929	NO	NA	LOC102579103	putative_SNAP25_homologous_protein_SNAP30
gene-LOC102579105	1847.32552797471	0.288446316775812	0.128094909184392	2.25181717690744	0.0243338277467467	0.174948829850228	NO	NA	LOC102579105	putative_uridine_kinase_C227.14%2C_transcript_variant_X1
gene-LOC102579105	1847.32552797471	0.288446316775812	0.128094909184392	2.25181717690744	0.0243338277467467	0.174948829850228	NO	NA	LOC102579105	putative_uridine_kinase_C227.14%2C_transcript_variant_X2
gene-LOC102579106	123.623321724746	-0.0058849594948547	0.228366675053364	-0.0257697822744041	0.979440964093028	0.995249770976827	NO	NA	LOC102579106	uncharacterized_protein_DDB_G0271670-like
gene-LOC102579111	7.01955200173587	1.65659347948913	1.11422838033712	1.48676295517434	0.137077428750963	0.469192146588756	NO	NA	LOC102579111	methanol_O-anthraniloyltransferase-like
gene-LOC102579112	4375.51431169176	-0.491882772821329	0.20111606529691	-2.4457656930348	0.0144544902753841	0.125308135021607	NO	NA	LOC102579112	5'-adenylylsulfate_reductase_3%2C_chloroplastic-like
gene-LOC102579113	498.586662190293	-0.0989803186984121	0.196503229855558	-0.503708355181586	0.614466336158633	0.876669051518717	NO	NA	LOC102579113	uncharacterized_LOC102579113%2C_transcript_variant_X1
gene-LOC102579113	498.586662190293	-0.0989803186984121	0.196503229855558	-0.503708355181586	0.614466336158633	0.876669051518717	NO	NA	LOC102579113	uncharacterized_LOC102579113%2C_transcript_variant_X2
gene-LOC102579113	498.586662190293	-0.0989803186984121	0.196503229855558	-0.503708355181586	0.614466336158633	0.876669051518717	NO	NA	LOC102579113	uncharacterized_LOC102579113%2C_transcript_variant_X3
gene-LOC102579114	1004.1164750424	0.441207985595091	0.171949936153959	2.56590956335131	0.0102905654447597	0.100033342774005	NO	NA	LOC102579114	probable_inactive_receptor_kinase_At5g58300
gene-LOC102579115	178.526056567295	-0.252938617211215	0.224501993534253	-1.12666535040199	0.259883997541386	0.631998513533287	NO	NA	LOC102579115	pentatricopeptide_repeat-containing_protein_At3g24000%2C_mitochondrial
gene-LOC102579116	434.348734845474	-0.128894850103773	0.161453916514805	-0.798338330132448	0.424674180359877	0.769430566824404	NO	NA	LOC102579116	probable_complex_I_intermediate-associated_protein_30%2C_transcript_variant_X1
gene-LOC102579116	434.348734845474	-0.128894850103773	0.161453916514805	-0.798338330132448	0.424674180359877	0.769430566824404	NO	NA	LOC102579116	probable_complex_I_intermediate-associated_protein_30%2C_transcript_variant_X2
gene-LOC102579116	434.348734845474	-0.128894850103773	0.161453916514805	-0.798338330132448	0.424674180359877	0.769430566824404	NO	NA	LOC102579116	probable_complex_I_intermediate-associated_protein_30%2C_transcript_variant_X3
gene-LOC102579118	248.752747395488	1.04034052661479	0.20426910195082	5.09299016189566	3.52459994664264e-07	2.25931964695658e-05	UP	NA	LOC102579118	protein_BIG_GRAIN_1-like_A
gene-LOC102579119	1856.63624267748	0.149468265747061	0.195573312583748	0.764256962120308	0.444714127309884	0.781101812839177	NO	NA	LOC102579119	probable_protein_phosphatase_2C_10
gene-LOC102579121	1851.54031089046	0.153419584621729	0.103237919523017	1.48607784165511	0.137258532563475	0.469192146588756	NO	NA	LOC102579121	kinesin-related_protein_11-like%2C_transcript_variant_X1
gene-LOC102579121	1851.54031089046	0.153419584621729	0.103237919523017	1.48607784165511	0.137258532563475	0.469192146588756	NO	NA	LOC102579121	kinesin-related_protein_11-like%2C_transcript_variant_X2
gene-LOC102579121	1851.54031089046	0.153419584621729	0.103237919523017	1.48607784165511	0.137258532563475	0.469192146588756	NO	NA	LOC102579121	kinesin-related_protein_11-like%2C_transcript_variant_X3
gene-LOC102579122	7.40745414895811	1.65733301069743	1.00933796933664	1.64200006444489	0.100589990727583	0.400458621951486	NO	NA	LOC102579122	rho_guanine_nucleotide_exchange_factor_8-like
gene-LOC102579123	974.467837102498	0.0710003365668625	0.10316736714013	0.688205374771503	0.491323459751173	0.814564538071967	NO	NA	LOC102579123	plant_UBX_domain-containing_protein_10-like
gene-LOC102579124	219.148485768803	0.0333984932838945	0.168830086685478	0.197823112808763	0.843183462111561	0.958843569605367	NO	NA	LOC102579124	heat_shock_factor_protein_HSF8%2C_transcript_variant_X1
gene-LOC102579124	219.148485768803	0.0333984932838945	0.168830086685478	0.197823112808763	0.843183462111561	0.958843569605367	NO	NA	LOC102579124	heat_shock_factor_protein_HSF8%2C_transcript_variant_X2
gene-LOC102579124	219.148485768803	0.0333984932838945	0.168830086685478	0.197823112808763	0.843183462111561	0.958843569605367	NO	NA	LOC102579124	heat_shock_factor_protein_HSF8%2C_transcript_variant_X3
gene-LOC102579128	1280.89566207343	-0.0009128860651249	0.113920993366238	-0.0080133260617752	0.993606359280933	0.998560140299473	NO	NA	LOC102579128	E3_ubiquitin-protein_ligase_BRE1-like_2%2C_transcript_variant_X1
gene-LOC102579128	1280.89566207343	-0.0009128860651249	0.113920993366238	-0.0080133260617752	0.993606359280933	0.998560140299473	NO	NA	LOC102579128	E3_ubiquitin-protein_ligase_BRE1-like_2%2C_transcript_variant_X2
gene-LOC102579128	1280.89566207343	-0.0009128860651249	0.113920993366238	-0.0080133260617752	0.993606359280933	0.998560140299473	NO	NA	LOC102579128	E3_ubiquitin-protein_ligase_BRE1-like_2%2C_transcript_variant_X3
gene-LOC102579129	53.9214460159014	0.550822104546677	0.514043375074983	1.07154791065312	0.283923140325764	0.654721541780834	NO	NA	LOC102579129	protein_NLP3-like
gene-LOC102579131	679.094022571613	0.0013146687586191	0.270385527977985	0.0048622009042072	0.996120540252734	0.998930835509899	NO	NA	LOC102579131	protein_BREAST_CANCER_SUSCEPTIBILITY_1_homolog%2C_transcript_variant_X1
gene-LOC102579131	679.094022571613	0.0013146687586191	0.270385527977985	0.0048622009042072	0.996120540252734	0.998930835509899	NO	NA	LOC102579131	protein_BREAST_CANCER_SUSCEPTIBILITY_1_homolog%2C_transcript_variant_X2
gene-LOC102579133	411.348718143919	-0.123005010915217	0.206193204314659	-0.596552206092622	0.550806388772741	0.845849822075492	NO	NA	LOC102579133	protein_NRT1/_PTR_FAMILY_1.2-like
gene-LOC102579134	208.371095146455	0.0971961513948647	0.199667353141594	0.486790403466399	0.626406871735956	0.880849153853624	NO	NA	LOC102579134	receptor-like_protein_kinase_HERK_1
gene-LOC102579136	9413.49765035186	0.17660426499098	0.278112950516174	0.635009138061368	0.525422455170897	0.833365651374144	NO	NA	LOC102579136	squalene_monooxygenase-like
gene-LOC102579139	276.926326722781	1.14263549826401	0.625097641400498	1.82793122639848	0.067559873872728	0.321715168676097	NO	NA	LOC102579139	galactose_oxidase-like
gene-LOC102579142	9.62787744217219	1.39909801329388	0.82487567028634	1.69613199139236	0.0898608863217954	0.377593292990026	NO	NA	LOC102579142	casparian_strip_membrane_protein_3-like
gene-LOC102579143	4559.89645066077	-0.345680862063498	0.235067976391783	-1.47055701661105	0.141410955518108	0.476723061171184	NO	NA	LOC102579143	ferredoxin-thioredoxin_reductase_catalytic_chain%2C_chloroplastic
gene-LOC102579144	9.12423541425001	0.586086348429792	0.808318426280456	0.725068647917277	0.468409917190665	0.798229156398142	NO	NA	LOC102579144	uncharacterized_LOC102579144
gene-LOC102579145	206.088114620952	-0.0356736887482693	0.392185384660145	-0.090961290613068	0.927523349116366	0.983090288315765	NO	NA	LOC102579145	uncharacterized_LOC102579145
gene-LOC102579146	2882.14632124123	0.176872393474477	0.133233580828762	1.32753613896936	0.184331393555184	0.539218091067843	NO	NA	LOC102579146	nuclear_pore_complex_protein_NUP155
gene-LOC102579148	396.843447588679	0.272873730202231	0.178729061672606	1.52674516191485	0.126824392559235	0.450745252841041	NO	NA	LOC102579148	probable_RNA-dependent_RNA_polymerase_5%2C_transcript_variant_X1
gene-LOC102579148	396.843447588679	0.272873730202231	0.178729061672606	1.52674516191485	0.126824392559235	0.450745252841041	NO	NA	LOC102579148	probable_RNA-dependent_RNA_polymerase_5%2C_transcript_variant_X2
gene-LOC102579148	396.843447588679	0.272873730202231	0.178729061672606	1.52674516191485	0.126824392559235	0.450745252841041	NO	NA	LOC102579148	probable_RNA-dependent_RNA_polymerase_5%2C_transcript_variant_X3
gene-LOC102579149	4537.00241370943	-0.130073017253903	0.116769401611678	-1.11393066555626	0.265308932545454	0.636554855322748	NO	NA	LOC102579149	glycine-rich_RNA-binding_protein_2%2C_mitochondrial-like
gene-LOC102579150	229.239853132144	0.448968087750828	0.309615238800125	1.45008394771119	0.147035110890187	0.486560149234847	NO	NA	LOC102579150	uncharacterized_LOC102579150
gene-LOC102579151	3978.20093080603	-0.011383524375139	0.0654666557978771	-0.17388278408912	0.861957582819618	0.96670779337631	NO	NA	LOC102579151	DNA_damage-binding_protein_1%2C_transcript_variant_X1
gene-LOC102579151	3978.20093080603	-0.011383524375139	0.0654666557978771	-0.17388278408912	0.861957582819618	0.96670779337631	NO	NA	LOC102579151	DNA_damage-binding_protein_1%2C_transcript_variant_X2
gene-LOC102579153	968.535509598262	-0.0649413550493485	0.150355705196679	-0.431918130172706	0.665800917244557	0.89696520022961	NO	NA	LOC102579153	F-box_protein_At5g51380-like%2C_transcript_variant_X1
gene-LOC102579153	968.535509598262	-0.0649413550493485	0.150355705196679	-0.431918130172706	0.665800917244557	0.89696520022961	NO	NA	LOC102579153	F-box_protein_At5g51380-like%2C_transcript_variant_X2
gene-LOC102579154	7.07331095390119	-2.51920881171297	1.41095332798865	-1.78546572855402	0.0741858054963082	0.338473885335405	NO	NA	LOC102579154	cationic_amino_acid_transporter_6%2C_chloroplastic-like
gene-LOC102579155	144.855225285131	0.517738492953831	0.199826577149896	2.59093910498932	0.0095714426529899	0.0956445904946461	NO	NA	LOC102579155	uncharacterized_LOC102579155
gene-LOC102579156	20.3187995755648	1.98913263343768	0.862444473072913	2.3063892175578	0.0210888939341657	0.160657685015494	UP	NA	LOC102579156	auxin-responsive_protein_SAUR21-like
gene-LOC102579158	506.608677535237	-0.203158094941095	0.123155475185753	-1.64960668321628	0.0990234071966132	0.397369379450753	NO	NA	LOC102579158	60S_ribosomal_protein_L2%2C_mitochondrial
gene-LOC102579159	2440.7957805002	-0.458718067642141	0.148786587083507	-3.08306062148387	0.0020488341368718	0.0308861396979695	NO	NA	LOC102579159	glycine-rich_RNA-binding_protein_3%2C_mitochondrial
gene-LOC102579160	1170.49845472145	0.109140527904929	0.186923748220779	0.583877270511509	0.559302886391613	0.849252578808533	NO	NA	LOC102579160	reticulon-like_protein_B2
gene-LOC102579161	23.060202733421	-1.06664577090037	0.810021798164561	-1.31681119362133	0.187901919827201	0.544401190558509	NO	NA	LOC102579161	classical_arabinogalactan_protein_9-like
gene-LOC102579162	1089.50421096846	0.132160144869221	0.162015491454573	0.815725358622741	0.414657231991112	0.763034172531489	NO	NA	LOC102579162	kinesin-like_protein_NACK1
gene-LOC102579163	351.059925072748	1.12695135243968	0.37262344181582	3.02437051986845	0.0024915109498341	0.035640209997143	UP	NA	LOC102579163	auxin_efflux_carrier_component_3-like
gene-LOC102579164	661.740242745531	0.50453958876015	0.182386531448145	2.76632043360941	0.0056692797609601	0.0661615419069312	NO	NA	LOC102579164	dof_zinc_finger_protein_DOF2.4-like
gene-LOC102579167	3528.47616350589	1.21673152907305	0.455102578496186	2.6735324881998	0.0075057005689404	0.081142111458676	UP	NA	LOC102579167	aspartic_proteinase_nepenthesin-1
gene-LOC102579168	1924.1060042323	-0.234556316707174	0.118878157607329	-1.97308169497332	0.0484862554382949	0.26646956735037	NO	NA	LOC102579168	CAX-interacting_protein_4%2C_transcript_variant_X1
gene-LOC102579168	1924.1060042323	-0.234556316707174	0.118878157607329	-1.97308169497332	0.0484862554382949	0.26646956735037	NO	NA	LOC102579168	CAX-interacting_protein_4%2C_transcript_variant_X2
gene-LOC102579169	259.731289569028	-0.462420479096308	0.162978732709394	-2.83730564969385	0.0045496035618067	0.0564932525375379	NO	NA	LOC102579169	putative_F-box_protein_At1g65770
gene-LOC102579170	83.2766364068259	-0.702182340574435	0.478760562597608	-1.46666704701951	0.142466651309282	0.47809559843775	NO	NA	LOC102579170	cyclin-P3-1-like
gene-LOC102579171	916.92714806001	-0.0971408232015961	0.162993675421425	-0.595979095203758	0.551189192155636	0.846143897301255	NO	NA	LOC102579171	transcription_initiation_factor_TFIID_subunit_10
gene-LOC102579174	222.362056799099	-0.294826645992596	0.81355314306348	-0.362393838074806	0.717057743528502	0.915309206241433	NO	NA	LOC102579174	galactose_oxidase-like
gene-LOC102579175	164.058927729178	-0.106643077088835	0.287439550301402	-0.371010450639139	0.710629747873685	0.913006901073659	NO	NA	LOC102579175	vesicle-associated_membrane_protein_724%2C_transcript_variant_X1
gene-LOC102579175	164.058927729178	-0.106643077088835	0.287439550301402	-0.371010450639139	0.710629747873685	0.913006901073659	NO	NA	LOC102579175	vesicle-associated_membrane_protein_724%2C_transcript_variant_X2
gene-LOC102579176	71.3635626706299	0.806629580831109	0.322025621177672	2.50486150102344	0.0122499351002267	0.112048036893967	NO	NA	LOC102579176	glutamate_receptor_2.8-like%2C_transcript_variant_X1
gene-LOC102579176	71.3635626706299	0.806629580831109	0.322025621177672	2.50486150102344	0.0122499351002267	0.112048036893967	NO	NA	LOC102579176	glutamate_receptor_2.8-like%2C_transcript_variant_X2
gene-LOC102579177	253.494356696633	-0.271025203450868	0.438886493378584	-0.617529150565774	0.536885759937799	0.839097426220808	NO	NA	LOC102579177	flavonol_synthase/flavanone_3-hydroxylase
gene-LOC102579178	1742.37439187835	0.123874447958106	0.0835653193257269	1.48236671573358	0.138242745274878	0.470801788589753	NO	NA	LOC102579178	signal_peptide_peptidase
gene-LOC102579180	11419.8374243121	-0.769539356891021	0.156220586852529	-4.92597917083399	8.39389395579007e-07	4.78430321732725e-05	NO	NA	LOC102579180	serine_decarboxylase-like%2C_transcript_variant_X1
gene-LOC102579180	11419.8374243121	-0.769539356891021	0.156220586852529	-4.92597917083399	8.39389395579007e-07	4.78430321732725e-05	NO	NA	LOC102579180	serine_decarboxylase-like%2C_transcript_variant_X2
gene-LOC102579181	246.044198595765	-0.131303951746069	0.167109979969574	-0.785733753124593	0.432023484524431	0.773306301922929	NO	NA	LOC102579181	F-box_protein_SKIP8
gene-LOC102579182	341.640684444499	-0.860820961322402	0.475448751371657	-1.81054416241279	0.0702114423033455	0.328202504024199	NO	NA	LOC102579182	probable_trehalase
gene-LOC102579183	524.764994228982	-0.361956056055781	0.202257190057947	-1.78958313398935	0.0735209518756684	0.336986729505641	NO	NA	LOC102579183	CBL-interacting_protein_kinase_2-like
gene-LOC102579185	685.120814700827	0.550316857093521	0.21733824187527	2.53207559031119	0.011338954408922	0.106843194185475	NO	NA	LOC102579185	uncharacterized_LOC102579185%2C_transcript_variant_X1
gene-LOC102579185	685.120814700827	0.550316857093521	0.21733824187527	2.53207559031119	0.011338954408922	0.106843194185475	NO	NA	LOC102579185	uncharacterized_LOC102579185%2C_transcript_variant_X2
gene-LOC102579185	685.120814700827	0.550316857093521	0.21733824187527	2.53207559031119	0.011338954408922	0.106843194185475	NO	NA	LOC102579185	uncharacterized_LOC102579185%2C_transcript_variant_X3
gene-LOC102579186	780.850376922441	-0.20093792425862	0.155671114559522	-1.29078490140693	0.19677827475206	0.555850242194636	NO	NA	LOC102579186	universal_stress_protein_A-like_protein
gene-LOC102579187	540.20434787499	-0.319050579673523	0.342461333277455	-0.931639717161981	0.351522750112673	0.716103179604302	NO	NA	LOC102579187	ferredoxin--NADP_reductase%2C_root-type_isozyme%2C_chloroplastic%2C_transcript_variant_X1
gene-LOC102579187	540.20434787499	-0.319050579673523	0.342461333277455	-0.931639717161981	0.351522750112673	0.716103179604302	NO	NA	LOC102579187	ferredoxin--NADP_reductase%2C_root-type_isozyme%2C_chloroplastic%2C_transcript_variant_X2
gene-LOC102579188	178.982481037576	0.215709606646224	0.186996549467619	1.15354859359893	0.248685284274113	0.619570029952793	NO	NA	LOC102579188	uncharacterized_LOC102579188
gene-LOC102579190	998.448885787097	-0.0541997596086756	0.119186931386206	-0.454745826394757	0.649292108097555	0.889824314964208	NO	NA	LOC102579190	uncharacterized_LOC102579190
gene-LOC102579191	382.185974004423	-0.0654920453365282	0.215127045629336	-0.304434271130052	0.760797061480423	0.932771096963913	NO	NA	LOC102579191	N-acylphosphatidylethanolamine_synthase
gene-LOC102579194	19.8439038134205	0.0348076686237434	0.98720156560017	0.0352589276968803	0.97187327390097	0.994228962874609	NO	NA	LOC102579194	protein_FLOWERING_LOCUS_T-like
gene-LOC102579195	632.321448240783	-0.158891494302208	0.11085415259828	-1.43333822484763	0.151761203124097	0.49487757142863	NO	NA	LOC102579195	aspartic_proteinase_Asp1
gene-LOC102579197	124.331283948494	0.513372659917005	0.402897728194057	1.27420092989389	0.202592215752044	0.564059782368934	NO	NA	LOC102579197	probable_carboxylesterase_7
gene-LOC102579198	70.5338663985413	-0.278532428526312	0.415512118783767	-0.670335270464784	0.502644087900504	0.820505270316246	NO	NA	LOC102579198	uncharacterized_LOC102579198%2C_transcript_variant_X1
gene-LOC102579198	70.5338663985413	-0.278532428526312	0.415512118783767	-0.670335270464784	0.502644087900504	0.820505270316246	NO	NA	LOC102579198	uncharacterized_LOC102579198%2C_transcript_variant_X2
gene-LOC102579200	1144.21538311448	-1.4539218043055	0.194139729482961	-7.48904826527591	6.9374827531412e-14	1.99578119396278e-11	DOWN	NA	LOC102579200	cytochrome_P450_CYP736A12-like
gene-LOC102579201	9.57468775235933	0.850736120360216	0.926439685592224	0.918285489698539	0.358469421889145	0.722539583130361	NO	NA	LOC102579201	probable_LRR_receptor-like_serine/threonine-protein_kinase_At3g47570
gene-LOC102579204	4690.55729403456	-0.267641569267724	0.151450054233313	-1.76719361787362	0.0771958081698992	0.345934204189933	NO	NA	LOC102579204	probable_glutathione_S-transferase
gene-LOC102579205	3548.42184768904	0.10961635681133	0.286467542992334	0.382648434326339	0.701980453040203	0.909023171272051	NO	NA	LOC102579205	protein_NRT1/_PTR_FAMILY_2.11-like
gene-LOC102579206	41.2186129100427	-0.713323718908284	0.430899594430782	-1.65542907936728	0.0978374913944248	0.394800645675169	NO	NA	LOC102579206	uncharacterized_LOC102579206
gene-LOC102579208	467.896614585893	0.0983944832209482	0.10966489371976	0.897228637930274	0.369596926758471	0.73105369088485	NO	NA	LOC102579208	dol-P-Man:Man(7)GlcNAc(2)-PP-Dol_alpha-1%2C6-mannosyltransferase%2C_transcript_variant_X1
gene-LOC102579208	467.896614585893	0.0983944832209482	0.10966489371976	0.897228637930274	0.369596926758471	0.73105369088485	NO	NA	LOC102579208	dol-P-Man:Man(7)GlcNAc(2)-PP-Dol_alpha-1%2C6-mannosyltransferase%2C_transcript_variant_X2
gene-LOC102579208	467.896614585893	0.0983944832209482	0.10966489371976	0.897228637930274	0.369596926758471	0.73105369088485	NO	NA	LOC102579208	dol-P-Man:Man(7)GlcNAc(2)-PP-Dol_alpha-1%2C6-mannosyltransferase%2C_transcript_variant_X3
gene-LOC102579208	467.896614585893	0.0983944832209482	0.10966489371976	0.897228637930274	0.369596926758471	0.73105369088485	NO	NA	LOC102579208	dol-P-Man:Man(7)GlcNAc(2)-PP-Dol_alpha-1%2C6-mannosyltransferase%2C_transcript_variant_X4
gene-LOC102579208	467.896614585893	0.0983944832209482	0.10966489371976	0.897228637930274	0.369596926758471	0.73105369088485	NO	NA	LOC102579208	dol-P-Man:Man(7)GlcNAc(2)-PP-Dol_alpha-1%2C6-mannosyltransferase%2C_transcript_variant_X5
gene-LOC102579208	467.896614585893	0.0983944832209482	0.10966489371976	0.897228637930274	0.369596926758471	0.73105369088485	NO	NA	LOC102579208	dol-P-Man:Man(7)GlcNAc(2)-PP-Dol_alpha-1%2C6-mannosyltransferase%2C_transcript_variant_X6
gene-LOC102579208	467.896614585893	0.0983944832209482	0.10966489371976	0.897228637930274	0.369596926758471	0.73105369088485	NO	NA	LOC102579208	dol-P-Man:Man(7)GlcNAc(2)-PP-Dol_alpha-1%2C6-mannosyltransferase%2C_transcript_variant_X7
gene-LOC102579211	6.24677822166404	-1.82490878421782	1.71517109271333	-1.06398060926441	0.287337483846602	0.658079992571081	NO	NA	LOC102579211	(Iso)eugenol_O-methyltransferase-like
gene-LOC102579212	3352.45483538248	-0.0336071294291531	0.0842686950187968	-0.398809183192604	0.690033810040031	0.905163350622541	NO	NA	LOC102579212	phenylalanine--tRNA_ligase_beta_subunit%2C_cytoplasmic
gene-LOC102579213	715.830012126683	-0.0440591515497729	0.127496106983139	-0.345572524466176	0.729663997503704	0.921119681097621	NO	NA	LOC102579213	protein_CLP1_homolog%2C_transcript_variant_X1
gene-LOC102579213	715.830012126683	-0.0440591515497729	0.127496106983139	-0.345572524466176	0.729663997503704	0.921119681097621	NO	NA	LOC102579213	protein_CLP1_homolog%2C_transcript_variant_X2
gene-LOC102579213	715.830012126683	-0.0440591515497729	0.127496106983139	-0.345572524466176	0.729663997503704	0.921119681097621	NO	NA	LOC102579213	protein_CLP1_homolog%2C_transcript_variant_X3
gene-LOC102579213	715.830012126683	-0.0440591515497729	0.127496106983139	-0.345572524466176	0.729663997503704	0.921119681097621	NO	NA	LOC102579213	protein_CLP1_homolog%2C_transcript_variant_X4
gene-LOC102579213	715.830012126683	-0.0440591515497729	0.127496106983139	-0.345572524466176	0.729663997503704	0.921119681097621	NO	NA	LOC102579213	protein_CLP1_homolog%2C_transcript_variant_X5
gene-LOC102579213	715.830012126683	-0.0440591515497729	0.127496106983139	-0.345572524466176	0.729663997503704	0.921119681097621	NO	NA	LOC102579213	protein_CLP1_homolog%2C_transcript_variant_X6
gene-LOC102579214	819.505579843784	-0.285386709444529	0.243382187175621	-1.17258667430168	0.240961595778958	0.609989204515985	NO	NA	LOC102579214	UDP-glycosyltransferase_89A2-like
gene-LOC102579216	122.948013463188	-1.63812953686302	0.527183926319937	-3.10732071878245	0.0018879145796803	0.029229906300465	DOWN	NA	LOC102579216	probable_WRKY_transcription_factor_65%2C_transcript_variant_X1
gene-LOC102579216	122.948013463188	-1.63812953686302	0.527183926319937	-3.10732071878245	0.0018879145796803	0.029229906300465	DOWN	NA	LOC102579216	probable_WRKY_transcription_factor_65%2C_transcript_variant_X2
gene-LOC102579218	29.7324231917259	-3.05725345945486	0.866981753229028	-3.52631811231123	0.0004213804966478	0.0091540566634265	DOWN	NA	LOC102579218	uncharacterized_LOC102579218
gene-LOC102579219	296.418270389838	-0.117185774624307	0.172698503853598	-0.678556976519319	0.497418611023526	0.818422184568506	NO	NA	LOC102579219	uncharacterized_LOC102579219
gene-LOC102579222	15.9082325546044	-3.47783437880098	1.21412936655111	-2.86446772033873	0.0041771072607785	0.0531206021116262	DOWN	NA	LOC102579222	E3_ubiquitin-protein_ligase_RMA1H1-like
gene-LOC102579224	339.296280617039	-1.0469474834817	0.537883654088592	-1.94641996558843	0.0516043132142605	0.277536329458505	NO	NA	LOC102579224	fibrous_sheath_CABYR-binding_protein-like
gene-LOC102579226	1594.47067363955	0.0923041941615898	0.114981500902606	0.80277430227472	0.422105197786293	0.767187089265551	NO	NA	LOC102579226	uncharacterized_LOC102579226%2C_transcript_variant_X1
gene-LOC102579226	1594.47067363955	0.0923041941615898	0.114981500902606	0.80277430227472	0.422105197786293	0.767187089265551	NO	NA	LOC102579226	uncharacterized_LOC102579226%2C_transcript_variant_X2
gene-LOC102579226	1594.47067363955	0.0923041941615898	0.114981500902606	0.80277430227472	0.422105197786293	0.767187089265551	NO	NA	LOC102579226	uncharacterized_LOC102579226%2C_transcript_variant_X3
gene-LOC102579226	1594.47067363955	0.0923041941615898	0.114981500902606	0.80277430227472	0.422105197786293	0.767187089265551	NO	NA	LOC102579226	uncharacterized_LOC102579226%2C_transcript_variant_X4
gene-LOC102579226	1594.47067363955	0.0923041941615898	0.114981500902606	0.80277430227472	0.422105197786293	0.767187089265551	NO	NA	LOC102579226	uncharacterized_LOC102579226%2C_transcript_variant_X5
gene-LOC102579226	1594.47067363955	0.0923041941615898	0.114981500902606	0.80277430227472	0.422105197786293	0.767187089265551	NO	NA	LOC102579226	uncharacterized_LOC102579226%2C_transcript_variant_X6
gene-LOC102579227	163.181454628222	-0.738660330122503	0.454703137117788	-1.62448918827485	0.104271446004466	0.407630020927834	NO	NA	LOC102579227	probable_calcium-binding_protein_CML21
gene-LOC102579228	373.347198003044	-0.0900972859553994	0.165506271670298	-0.544373847867713	0.586184238408742	0.861188097549281	NO	NA	LOC102579228	uncharacterized_protein_At4g15545-like
gene-LOC102579229	56.0802425232452	3.3082980385643	0.670565083914696	4.93359722705926	8.07288274349631e-07	4.63718965902392e-05	UP	NA	LOC102579229	CEN-like_protein_1
gene-LOC102579230	2988.54651195954	-0.105661072935109	0.186893268320025	-0.565355156367544	0.571832219622069	0.854899796992157	NO	NA	LOC102579230	profilin-1-like
gene-LOC102579231	222.149261212994	-1.31406549346898	0.720774424309105	-1.82313002397189	0.0682837002310528	0.323360606126281	NO	NA	LOC102579231	ethylene-responsive_transcription_factor_ERF003-like
gene-LOC102579232	2622.84083302806	-0.0281888091206447	0.120114322702316	-0.234683162560939	0.814454657133666	0.949033634018208	NO	NA	LOC102579232	uncharacterized_LOC102579232%2C_transcript_variant_X1
gene-LOC102579232	2622.84083302806	-0.0281888091206447	0.120114322702316	-0.234683162560939	0.814454657133666	0.949033634018208	NO	NA	LOC102579232	uncharacterized_LOC102579232%2C_transcript_variant_X2
gene-LOC102579233	98.9009668037729	-0.252715128281965	0.318262836870915	-0.794045358127894	0.427169026120617	0.77069948386662	NO	NA	LOC102579233	uncharacterized_LOC102579233
gene-LOC102579235	999.63724259659	0.254516712404099	0.0993008110987211	2.56308795052105	0.010374576423215	0.100584724944937	NO	NA	LOC102579235	protein_VAC14_homolog%2C_transcript_variant_X1
gene-LOC102579235	999.63724259659	0.254516712404099	0.0993008110987211	2.56308795052105	0.010374576423215	0.100584724944937	NO	NA	LOC102579235	protein_VAC14_homolog%2C_transcript_variant_X2
gene-LOC102579235	999.63724259659	0.254516712404099	0.0993008110987211	2.56308795052105	0.010374576423215	0.100584724944937	NO	NA	LOC102579235	protein_VAC14_homolog%2C_transcript_variant_X3
gene-LOC102579236	411.045670636236	0.0601741576647807	0.150763892293017	0.399128443485853	0.689798565087343	0.905087006593977	NO	NA	LOC102579236	uncharacterized_LOC102579236%2C_transcript_variant_X1
gene-LOC102579236	411.045670636236	0.0601741576647807	0.150763892293017	0.399128443485853	0.689798565087343	0.905087006593977	NO	NA	LOC102579236	uncharacterized_LOC102579236%2C_transcript_variant_X2
gene-LOC102579236	411.045670636236	0.0601741576647807	0.150763892293017	0.399128443485853	0.689798565087343	0.905087006593977	NO	NA	LOC102579236	uncharacterized_LOC102579236%2C_transcript_variant_X3
gene-LOC102579237	471.441128395871	-0.17840641775918	0.160767132201964	-1.10971947633585	0.267119927532114	0.638110054421081	NO	NA	LOC102579237	putative_E3_ubiquitin-protein_ligase_RF298%2C_transcript_variant_X1
gene-LOC102579237	471.441128395871	-0.17840641775918	0.160767132201964	-1.10971947633585	0.267119927532114	0.638110054421081	NO	NA	LOC102579237	putative_E3_ubiquitin-protein_ligase_RF298%2C_transcript_variant_X2
gene-LOC102579237	471.441128395871	-0.17840641775918	0.160767132201964	-1.10971947633585	0.267119927532114	0.638110054421081	NO	NA	LOC102579237	putative_E3_ubiquitin-protein_ligase_RF298%2C_transcript_variant_X3
gene-LOC102579239	3785.56572021627	-0.137094867659926	0.104256694642715	-1.31497423863039	0.188518560522975	0.544685380036915	NO	NA	LOC102579239	acyl_carrier_protein_1%2C_chloroplastic-like
gene-LOC102579240	430.44540322423	0.511724959911263	0.185022630992574	2.7657425319598	0.0056793355385697	0.0661824359821292	NO	NA	LOC102579240	probable_BOI-related_E3_ubiquitin-protein_ligase_3%2C_transcript_variant_X1
gene-LOC102579240	430.44540322423	0.511724959911263	0.185022630992574	2.7657425319598	0.0056793355385697	0.0661824359821292	NO	NA	LOC102579240	probable_BOI-related_E3_ubiquitin-protein_ligase_3%2C_transcript_variant_X2
gene-LOC102579242	923.615144976262	0.0647056600908018	0.132395212204048	0.488731118094189	0.625032070014743	0.880849153853624	NO	NA	LOC102579242	chloroplast_sensor_kinase%2C_chloroplastic
gene-LOC102579244	1558.00970065506	0.277603243915305	0.541512536085756	0.512644168723996	0.608200250777335	0.873079952577046	NO	NA	LOC102579244	proteinase_inhibitor_type-2-like
gene-LOC102579245	1568.29705959924	0.204153755231563	0.0786901335075688	2.59440092590421	0.0094755918731356	0.0950352445688862	NO	NA	LOC102579245	BTB/POZ_domain-containing_protein_At3g50780
gene-LOC102579246	1318.31351423276	0.506551148342032	0.149869812276534	3.37994116792088	0.0007250134726177	0.0140399938239419	NO	NA	LOC102579246	probable_LRR_receptor-like_serine/threonine-protein_kinase_At1g07650%2C_transcript_variant_X1
gene-LOC102579246	1318.31351423276	0.506551148342032	0.149869812276534	3.37994116792088	0.0007250134726177	0.0140399938239419	NO	NA	LOC102579246	probable_LRR_receptor-like_serine/threonine-protein_kinase_At1g07650%2C_transcript_variant_X2
gene-LOC102579246	1318.31351423276	0.506551148342032	0.149869812276534	3.37994116792088	0.0007250134726177	0.0140399938239419	NO	NA	LOC102579246	probable_LRR_receptor-like_serine/threonine-protein_kinase_At1g07650%2C_transcript_variant_X3
gene-LOC102579247	423.549157353255	-0.614227534646824	0.273137711302053	-2.24878333979878	0.0245262838416564	0.175535764575159	NO	NA	LOC102579247	protein_LITTLE_ZIPPER_2-like
gene-LOC102579248	810.757485854104	0.243021157025629	0.26559498501503	0.915006572928612	0.360188179511427	0.723298724445524	NO	NA	LOC102579248	pectin_acetylesterase_10-like%2C_transcript_variant_X1
gene-LOC102579248	810.757485854104	0.243021157025629	0.26559498501503	0.915006572928612	0.360188179511427	0.723298724445524	NO	NA	LOC102579248	pectin_acetylesterase_10-like%2C_transcript_variant_X2
gene-LOC102579249	330.932235755175	0.590181122730369	0.451101836287377	1.30831017578565	0.190768125099244	0.547972085539653	NO	NA	LOC102579249	dynamin-related_protein_1E-like
gene-LOC102579251	14.089041074394	-0.838106935096438	0.845784976194335	-0.99092199398901	0.321723671826008	0.689869000055485	NO	NA	LOC102579251	cytochrome_P450_704C1-like%2C_transcript_variant_X1
gene-LOC102579251	14.089041074394	-0.838106935096438	0.845784976194335	-0.99092199398901	0.321723671826008	0.689869000055485	NO	NA	LOC102579251	cytochrome_P450_704C1-like%2C_transcript_variant_X2
gene-LOC102579252	548.788421809913	0.844605012376611	0.370540328500199	2.27938755221392	0.0226440376172246	0.167097449306322	NO	NA	LOC102579252	ferric_reduction_oxidase_2-like
gene-LOC102579253	61.9771263565722	-0.598906497938474	0.383991836374942	-1.55968549642207	0.118834221207536	0.437128875915612	NO	NA	LOC102579253	(+)-neomenthol_dehydrogenase-like
gene-LOC102579254	22.0454579915047	-0.142963273939974	0.588656790273295	-0.242863543413133	0.808111108270253	0.947329825570986	NO	NA	LOC102579254	transcription_factor_HEC1
gene-LOC102579255	101.031789535785	-1.00858342835425	0.410014803351655	-2.459870765908	0.0138987053542786	0.122117548235944	DOWN	NA	LOC102579255	uncharacterized_LOC102579255
gene-LOC102579257	1367.34487363702	0.0364694908983616	0.174922389957561	0.208489553036691	0.834846738891025	0.955919831758052	NO	NA	LOC102579257	uncharacterized_LOC102579257%2C_transcript_variant_X1
gene-LOC102579257	1367.34487363702	0.0364694908983616	0.174922389957561	0.208489553036691	0.834846738891025	0.955919831758052	NO	NA	LOC102579257	uncharacterized_LOC102579257%2C_transcript_variant_X2
gene-LOC102579257	1367.34487363702	0.0364694908983616	0.174922389957561	0.208489553036691	0.834846738891025	0.955919831758052	NO	NA	LOC102579257	uncharacterized_LOC102579257%2C_transcript_variant_X3
gene-LOC102579258	174.75582079504	-0.104462098848592	0.251893931246231	-0.41470669154978	0.678356633200229	0.901936644095524	NO	NA	LOC102579258	uncharacterized_LOC102579258%2C_transcript_variant_X1
gene-LOC102579258	174.75582079504	-0.104462098848592	0.251893931246231	-0.41470669154978	0.678356633200229	0.901936644095524	NO	NA	LOC102579258	uncharacterized_LOC102579258%2C_transcript_variant_X2
gene-LOC102579259	95.7217575176954	0.056321598343406	0.392570170950158	0.143468868781059	0.885919895988578	0.972699756716681	NO	NA	LOC102579259	putative_GEM-like_protein_8
gene-LOC102579261	3.9805344646514	0.464116526778644	1.22981653111131	0.377386801232255	0.705886174106164	0.911093308063372	NO	NA	LOC102579261	AAA-ATPase_At3g50940-like
gene-LOC102579262	208.336609700189	0.113480766627262	0.186973881260213	0.606933791299598	0.543894851747375	0.842832525831065	NO	NA	LOC102579262	tryptophan_aminotransferase-related_protein_3-like
gene-LOC102579263	8703.45935661684	-0.225587708426255	0.090517310736246	-2.49220515491876	0.0126952685287377	0.114734721501035	NO	NA	LOC102579263	ribonuclease_P_protein_subunit_p25-like_protein%2C_transcript_variant_X1
gene-LOC102579263	8703.45935661684	-0.225587708426255	0.090517310736246	-2.49220515491876	0.0126952685287377	0.114734721501035	NO	NA	LOC102579263	ribonuclease_P_protein_subunit_p25-like_protein%2C_transcript_variant_X2
gene-LOC102579264	2308.50934928063	0.0132752889610895	0.228420079884723	0.0581178719830113	0.953654738670257	0.990283961245554	NO	NA	LOC102579264	outer_envelope_pore_protein_21B%2C_chloroplastic-like
gene-LOC102579265	2623.1065824917	-0.269194971635407	0.130858137058959	-2.0571511843709	0.0396716855008902	0.236288533491028	NO	NA	LOC102579265	uncharacterized_LOC102579265
gene-LOC102579266	29280.1770846381	1.05008900354686	1.23540164812802	0.849998059447341	0.395326165134895	0.749795735168871	NO	NA	LOC102579266	cysteine_proteinase_3-like
gene-LOC102579268	191.377830743393	-1.02923304971475	0.214812929041501	-4.79129936129636	1.65704671862558e-06	8.70441524522678e-05	DOWN	NA	LOC102579268	dnaJ_protein_ERDJ3A%2C_transcript_variant_X1
gene-LOC102579268	191.377830743393	-1.02923304971475	0.214812929041501	-4.79129936129636	1.65704671862558e-06	8.70441524522678e-05	DOWN	NA	LOC102579268	dnaJ_protein_ERDJ3A%2C_transcript_variant_X2
gene-LOC102579269	2547.45873299234	0.0529459802262085	0.259377017129723	0.204127492914025	0.838253870394374	0.957144999162101	NO	NA	LOC102579269	protein_LONGIFOLIA_1%2C_transcript_variant_X1
gene-LOC102579269	2547.45873299234	0.0529459802262085	0.259377017129723	0.204127492914025	0.838253870394374	0.957144999162101	NO	NA	LOC102579269	protein_LONGIFOLIA_1%2C_transcript_variant_X2
gene-LOC102579269	2547.45873299234	0.0529459802262085	0.259377017129723	0.204127492914025	0.838253870394374	0.957144999162101	NO	NA	LOC102579269	protein_LONGIFOLIA_1%2C_transcript_variant_X3
gene-LOC102579270	11.9299973405193	0.42364574014892	0.766793899338125	0.552489711400416	0.580612881540841	0.859753403735953	NO	NA	LOC102579270	peroxisomal_(S)-2-hydroxy-acid_oxidase_GLO3-like
gene-LOC102579272	42.6570694388016	0.119006691331053	0.357645434319979	0.332750483890087	0.739322638283742	0.924832860775211	NO	NA	LOC102579272	cation/H(+)_antiporter_2-like
gene-LOC102579273	27.4489424208547	-0.595249910726467	0.455267923268784	-1.30747166734837	0.191052571256117	0.548294938871067	NO	NA	LOC102579273	uncharacterized_LOC102579273
gene-LOC102579274	45.641057957109	-0.396653625590636	0.320598806706918	-1.23722739228173	0.21600267480012	0.581697412713668	NO	NA	LOC102579274	uncharacterized_LOC102579274
gene-LOC102579277	10.2313556267537	1.27994932572534	0.902610799967223	1.4180523053478	0.156175494495963	0.500263768942385	NO	NA	LOC102579277	probably_inactive_leucine-rich_repeat_receptor-like_protein_kinase_At5g48380
gene-LOC102579278	818.638625786304	-0.191280379759225	0.134150510704379	-1.42586396991615	0.153907611382458	0.497318588046008	NO	NA	LOC102579278	50S_ribosomal_protein_L7/L12
gene-LOC102579279	1425.51684977768	-0.805042381395981	0.160583669381988	-5.01322696444922	5.35246987706451e-07	3.25191954206818e-05	NO	NA	LOC102579279	COBRA-like_protein_7
gene-LOC102579280	34.3246375423729	-1.91247511970553	1.25914619987215	-1.51886660969132	0.128796075247451	0.454786077614142	NO	NA	LOC102579280	uncharacterized_protein_At1g66480-like
gene-LOC102579282	14.9497321335126	0.80898732686357	0.979388041801048	0.826013073812787	0.40879667553592	0.759198730221436	NO	NA	LOC102579282	probable_receptor-like_protein_kinase_At5g39020
gene-LOC102579285	4110.47255415139	0.0173477618230513	0.278351148896204	0.0623232987966585	0.950305374782983	0.989337212036033	NO	NA	LOC102579285	alanine--tRNA_ligase%2C_chloroplastic/mitochondrial%2C_transcript_variant_X1
gene-LOC102579285	4110.47255415139	0.0173477618230513	0.278351148896204	0.0623232987966585	0.950305374782983	0.989337212036033	NO	NA	LOC102579285	alanine--tRNA_ligase%2C_chloroplastic/mitochondrial%2C_transcript_variant_X2
gene-LOC102579288	518.538225950604	-0.212845148222272	0.158917621680389	-1.33934264791818	0.180459150873286	0.533607985233685	NO	NA	LOC102579288	aspartic_proteinase-like_protein_2%2C_transcript_variant_X1
gene-LOC102579288	518.538225950604	-0.212845148222272	0.158917621680389	-1.33934264791818	0.180459150873286	0.533607985233685	NO	NA	LOC102579288	aspartic_proteinase-like_protein_2%2C_transcript_variant_X2
gene-LOC102579288	518.538225950604	-0.212845148222272	0.158917621680389	-1.33934264791818	0.180459150873286	0.533607985233685	NO	NA	LOC102579288	aspartic_proteinase-like_protein_2%2C_transcript_variant_X3
gene-LOC102579288	518.538225950604	-0.212845148222272	0.158917621680389	-1.33934264791818	0.180459150873286	0.533607985233685	NO	NA	LOC102579288	aspartic_proteinase-like_protein_2%2C_transcript_variant_X4
gene-LOC102579288	518.538225950604	-0.212845148222272	0.158917621680389	-1.33934264791818	0.180459150873286	0.533607985233685	NO	NA	LOC102579288	aspartic_proteinase-like_protein_2%2C_transcript_variant_X5
gene-LOC102579290	1619.50021404155	-0.0514713607489962	0.111136002920936	-0.463138491543678	0.643265101278918	0.887102893632373	NO	NA	LOC102579290	conserved_oligomeric_Golgi_complex_subunit_8
gene-LOC102579292	2917.7174960658	-0.245647476394638	0.090771164589226	-2.70622810125095	0.0068052284630071	0.0758482436269987	NO	NA	LOC102579292	ubiquitin-conjugating_enzyme_E2_10-like
gene-LOC102579293	1286.16081693604	0.072743371210497	0.0913590810955154	0.79623580204845	0.425894991757354	0.770254149714907	NO	NA	LOC102579293	uncharacterized_LOC102579293%2C_transcript_variant_X1
gene-LOC102579293	1286.16081693604	0.072743371210497	0.0913590810955154	0.79623580204845	0.425894991757354	0.770254149714907	NO	NA	LOC102579293	uncharacterized_LOC102579293%2C_transcript_variant_X2
gene-LOC102579293	1286.16081693604	0.072743371210497	0.0913590810955154	0.79623580204845	0.425894991757354	0.770254149714907	NO	NA	LOC102579293	uncharacterized_LOC102579293%2C_transcript_variant_X3
gene-LOC102579293	1286.16081693604	0.072743371210497	0.0913590810955154	0.79623580204845	0.425894991757354	0.770254149714907	NO	NA	LOC102579293	uncharacterized_LOC102579293%2C_transcript_variant_X4
gene-LOC102579293	1286.16081693604	0.072743371210497	0.0913590810955154	0.79623580204845	0.425894991757354	0.770254149714907	NO	NA	LOC102579293	uncharacterized_LOC102579293%2C_transcript_variant_X5
gene-LOC102579293	1286.16081693604	0.072743371210497	0.0913590810955154	0.79623580204845	0.425894991757354	0.770254149714907	NO	NA	LOC102579293	uncharacterized_LOC102579293%2C_transcript_variant_X6
gene-LOC102579293	1286.16081693604	0.072743371210497	0.0913590810955154	0.79623580204845	0.425894991757354	0.770254149714907	NO	NA	LOC102579293	uncharacterized_LOC102579293%2C_transcript_variant_X7
gene-LOC102579293	1286.16081693604	0.072743371210497	0.0913590810955154	0.79623580204845	0.425894991757354	0.770254149714907	NO	NA	LOC102579293	uncharacterized_LOC102579293%2C_transcript_variant_X8
gene-LOC102579293	1286.16081693604	0.072743371210497	0.0913590810955154	0.79623580204845	0.425894991757354	0.770254149714907	NO	NA	LOC102579293	uncharacterized_LOC102579293%2C_transcript_variant_X9
gene-LOC102579294	1229.12547772438	-0.0008678766526362	0.281242924482753	-0.0030858612860481	0.997537842830749	0.999075488425011	NO	NA	LOC102579294	ribonuclease_Z%2C_chloroplastic
gene-LOC102579296	235.068782794585	0.281042867972619	0.247614328353808	1.1350024444912	0.256374294156969	0.629199591086601	NO	NA	LOC102579296	putative_late_blight_resistance_protein_homolog_R1C-3
gene-LOC102579297	205.161128603263	-0.369593085208584	0.328684124377551	-1.12446284379723	0.260816724761506	0.632649949265759	NO	NA	LOC102579297	uncharacterized_LOC102579297
gene-LOC102579299	1047.18326273758	-0.0911243869668391	0.117051586847009	-0.778497664332753	0.436275683042665	0.775841764055166	NO	NA	LOC102579299	H/ACA_ribonucleoprotein_complex_subunit_3-like_protein
gene-LOC102579301	3528.8948984367	-0.0530511103618131	0.0816347041918957	-0.649859773327626	0.515782804418091	0.828074127833248	NO	NA	LOC102579301	dihydrolipoyllysine-residue_acetyltransferase_component_2_of_pyruvate_dehydrogenase_complex%2C_mitochondrial-like%2C_transcript_variant_X1
gene-LOC102579301	3528.8948984367	-0.0530511103618131	0.0816347041918957	-0.649859773327626	0.515782804418091	0.828074127833248	NO	NA	LOC102579301	dihydrolipoyllysine-residue_acetyltransferase_component_2_of_pyruvate_dehydrogenase_complex%2C_mitochondrial-like%2C_transcript_variant_X2
gene-LOC102579302	5.5259326357622	2.09480429170918	1.02086223960465	2.05199507870958	0.0401701406910162	0.237895847191852	UP	NA	LOC102579302	uncharacterized_LOC102579302
gene-LOC102579303	15.271908070085	1.31185565229939	0.742914232883514	1.76582382492204	0.0774254101202389	0.346261465077671	NO	NA	LOC102579303	protein_NRT1/_PTR_FAMILY_2.7-like
gene-LOC102579304	172.49498803401	0.0115758186382988	0.334624727682915	0.0345934346169056	0.972403936784882	0.994228962874609	NO	NA	LOC102579304	sister_chromatid_cohesion_1_protein_3
gene-LOC102579305	1481.48772768131	-0.0243151417098339	0.140956966175832	-0.172500461449368	0.863044098614171	0.966882376549832	NO	NA	LOC102579305	lysine-specific_demethylase_JMJ25%2C_transcript_variant_X1
gene-LOC102579305	1481.48772768131	-0.0243151417098339	0.140956966175832	-0.172500461449368	0.863044098614171	0.966882376549832	NO	NA	LOC102579305	lysine-specific_demethylase_JMJ25%2C_transcript_variant_X2
gene-LOC102579305	1481.48772768131	-0.0243151417098339	0.140956966175832	-0.172500461449368	0.863044098614171	0.966882376549832	NO	NA	LOC102579305	lysine-specific_demethylase_JMJ25%2C_transcript_variant_X3
gene-LOC102579307	1201.91175790005	0.105251236629681	0.11267607875907	0.934104539213995	0.350249970696571	0.714950904740138	NO	NA	LOC102579307	60S_ribosomal_protein_L35-like
gene-LOC102579308	304.563477413156	-0.312312061693178	0.197488635890431	-1.5814178891106	0.113782519812306	0.427869482341295	NO	NA	LOC102579308	U-box_domain-containing_protein_5-like%2C_transcript_variant_X1
gene-LOC102579308	304.563477413156	-0.312312061693178	0.197488635890431	-1.5814178891106	0.113782519812306	0.427869482341295	NO	NA	LOC102579308	U-box_domain-containing_protein_5-like%2C_transcript_variant_X2
gene-LOC102579309	1152.85073193383	-0.0169274885088624	0.11493946922564	-0.14727307010294	0.882916487625676	0.971456905123917	NO	NA	LOC102579309	vesicle-associated_protein_1-1%2C_transcript_variant_X1
gene-LOC102579309	1152.85073193383	-0.0169274885088624	0.11493946922564	-0.14727307010294	0.882916487625676	0.971456905123917	NO	NA	LOC102579309	vesicle-associated_protein_1-1%2C_transcript_variant_X2
gene-LOC102579310	104.326824236515	0.133138918346344	0.294880816547011	0.451500778875244	0.651628663813911	0.891206329552515	NO	NA	LOC102579310	probable_polyamine_oxidase_5
gene-LOC102579311	2957.71449713045	0.130717784275578	0.288169093563993	0.453614864310734	0.650106052989389	0.890498319099433	NO	NA	LOC102579311	leucine--tRNA_ligase%2C_chloroplastic/mitochondrial
gene-LOC102579312	503.013724511952	0.052918447638684	0.183835843922296	0.287857071339427	0.773456148728486	0.935426699895987	NO	NA	LOC102579312	cytochrome_P450_CYP72A219-like
gene-LOC102579313	1584.29009838959	0.0496649432547825	0.167057088943708	0.297293240106187	0.766242642089106	0.933928320858639	NO	NA	LOC102579313	translin
gene-LOC102579314	233.901855930153	-0.111010541326441	0.17602983068495	-0.630634824191373	0.528279323449114	0.834712496795672	NO	NA	LOC102579314	pentatricopeptide_repeat-containing_protein_At3g14730%2C_transcript_variant_X1
gene-LOC102579314	233.901855930153	-0.111010541326441	0.17602983068495	-0.630634824191373	0.528279323449114	0.834712496795672	NO	NA	LOC102579314	pentatricopeptide_repeat-containing_protein_At3g14730%2C_transcript_variant_X2
gene-LOC102579314	233.901855930153	-0.111010541326441	0.17602983068495	-0.630634824191373	0.528279323449114	0.834712496795672	NO	NA	LOC102579314	pentatricopeptide_repeat-containing_protein_At3g14730%2C_transcript_variant_X3
gene-LOC102579314	233.901855930153	-0.111010541326441	0.17602983068495	-0.630634824191373	0.528279323449114	0.834712496795672	NO	NA	LOC102579314	pentatricopeptide_repeat-containing_protein_At3g14730%2C_transcript_variant_X4
gene-LOC102579314	233.901855930153	-0.111010541326441	0.17602983068495	-0.630634824191373	0.528279323449114	0.834712496795672	NO	NA	LOC102579314	pentatricopeptide_repeat-containing_protein_At3g14730%2C_transcript_variant_X5
gene-LOC102579314	233.901855930153	-0.111010541326441	0.17602983068495	-0.630634824191373	0.528279323449114	0.834712496795672	NO	NA	LOC102579314	pentatricopeptide_repeat-containing_protein_At3g14730%2C_transcript_variant_X6
gene-LOC102579314	233.901855930153	-0.111010541326441	0.17602983068495	-0.630634824191373	0.528279323449114	0.834712496795672	NO	NA	LOC102579314	pentatricopeptide_repeat-containing_protein_At3g14730%2C_transcript_variant_X7
gene-LOC102579314	233.901855930153	-0.111010541326441	0.17602983068495	-0.630634824191373	0.528279323449114	0.834712496795672	NO	NA	LOC102579314	pentatricopeptide_repeat-containing_protein_At3g14730%2C_transcript_variant_X8
gene-LOC102579315	103.379068064463	-0.0419097642288879	0.259369868132643	-0.161583010897222	0.871634236828285	0.968283974323421	NO	NA	LOC102579315	uncharacterized_LOC102579315
gene-LOC102579316	4405.80744910658	0.350024512866908	0.245474039264053	1.42591254829352	0.153893586844517	0.497318588046008	NO	NA	LOC102579316	pheophorbide_a_oxygenase%2C_chloroplastic
gene-LOC102579319	407.731001559197	-0.103749835519167	0.137236743931387	-0.755991672106692	0.449654188791721	0.784662322410058	NO	NA	LOC102579319	AMSH-like_ubiquitin_thioesterase_2%2C_transcript_variant_X1
gene-LOC102579319	407.731001559197	-0.103749835519167	0.137236743931387	-0.755991672106692	0.449654188791721	0.784662322410058	NO	NA	LOC102579319	AMSH-like_ubiquitin_thioesterase_2%2C_transcript_variant_X2
gene-LOC102579319	407.731001559197	-0.103749835519167	0.137236743931387	-0.755991672106692	0.449654188791721	0.784662322410058	NO	NA	LOC102579319	AMSH-like_ubiquitin_thioesterase_2%2C_transcript_variant_X3
gene-LOC102579319	407.731001559197	-0.103749835519167	0.137236743931387	-0.755991672106692	0.449654188791721	0.784662322410058	NO	NA	LOC102579319	AMSH-like_ubiquitin_thioesterase_2%2C_transcript_variant_X4
gene-LOC102579319	407.731001559197	-0.103749835519167	0.137236743931387	-0.755991672106692	0.449654188791721	0.784662322410058	NO	NA	LOC102579319	AMSH-like_ubiquitin_thioesterase_2%2C_transcript_variant_X5
gene-LOC102579322	27.8290728628051	-0.240313822658216	0.919266109561164	-0.261419212738014	0.793769242414003	0.942558354595451	NO	NA	LOC102579322	RING-H2_finger_protein_ATL47-like
gene-LOC102579324	362.224663265385	-0.360100300479933	0.207763664174644	-1.73322078194211	0.083056434610603	0.360262887280454	NO	NA	LOC102579324	uncharacterized_LOC102579324%2C_transcript_variant_X1
gene-LOC102579324	362.224663265385	-0.360100300479933	0.207763664174644	-1.73322078194211	0.083056434610603	0.360262887280454	NO	NA	LOC102579324	uncharacterized_LOC102579324%2C_transcript_variant_X2
gene-LOC102579324	362.224663265385	-0.360100300479933	0.207763664174644	-1.73322078194211	0.083056434610603	0.360262887280454	NO	NA	LOC102579324	uncharacterized_LOC102579324%2C_transcript_variant_X3
gene-LOC102579324	362.224663265385	-0.360100300479933	0.207763664174644	-1.73322078194211	0.083056434610603	0.360262887280454	NO	NA	LOC102579324	uncharacterized_LOC102579324%2C_transcript_variant_X4
gene-LOC102579327	658.835456484614	-0.199646494711413	0.160205074626948	-1.2461933255005	0.212693428856005	0.578491597485002	NO	NA	LOC102579327	rRNA-processing_protein_FYV7
gene-LOC102579328	1637.03912224087	0.0436951724532376	0.143615542544039	0.304251000130007	0.76093667281191	0.932771096963913	NO	NA	LOC102579328	vacuolar_protein_sorting-associated_protein_54%2C_chloroplastic-like%2C_transcript_variant_X1
gene-LOC102579328	1637.03912224087	0.0436951724532376	0.143615542544039	0.304251000130007	0.76093667281191	0.932771096963913	NO	NA	LOC102579328	vacuolar_protein_sorting-associated_protein_54%2C_chloroplastic-like%2C_transcript_variant_X2
gene-LOC102579329	754.12421142442	-0.0134027909851603	0.109834113969858	-0.122027578688699	0.902877176848272	0.976178287306246	NO	NA	LOC102579329	CMP-sialic_acid_transporter_2
gene-LOC102579333	119.988443903152	-0.158885663032115	0.226482848896987	-0.701535077847692	0.482969151516587	0.808727401059236	NO	NA	LOC102579333	protein_ECERIFERUM_1-like
gene-LOC102579334	207.931339454645	0.907126821687561	0.534762525587331	1.69631710952681	0.0898258419868311	0.377563909504654	NO	NA	LOC102579334	UDP-glucose_6-dehydrogenase_1-like
gene-LOC102579336	407.67288452158	0.21294212011898	0.137074724355511	1.5534747278915	0.120309762288082	0.439704246075182	NO	NA	LOC102579336	microtubule-associated_protein_futsch-like
gene-LOC102579337	475.148711892307	-0.212594847840762	0.175189648197084	-1.21351261349414	0.224933894841904	0.592615330525221	NO	NA	LOC102579337	adenine_phosphoribosyltransferase_4
gene-LOC102579339	362.1577492245	-0.0845746258067685	0.254461179548503	-0.33236749887284	0.739611777060573	0.925037577745424	NO	NA	LOC102579339	uncharacterized_LOC102579339
gene-LOC102579340	194.499570214966	0.26287742262807	0.290532558837398	0.904812265034963	0.365564852836101	0.727085773942835	NO	NA	LOC102579340	sister_chromatid_cohesion_protein_PDS5_homolog_A-like%2C_transcript_variant_X1
gene-LOC102579340	194.499570214966	0.26287742262807	0.290532558837398	0.904812265034963	0.365564852836101	0.727085773942835	NO	NA	LOC102579340	sister_chromatid_cohesion_protein_PDS5_homolog_A-like%2C_transcript_variant_X2
gene-LOC102579340	194.499570214966	0.26287742262807	0.290532558837398	0.904812265034963	0.365564852836101	0.727085773942835	NO	NA	LOC102579340	sister_chromatid_cohesion_protein_PDS5_homolog_A-like%2C_transcript_variant_X3
gene-LOC102579340	194.499570214966	0.26287742262807	0.290532558837398	0.904812265034963	0.365564852836101	0.727085773942835	NO	NA	LOC102579340	sister_chromatid_cohesion_protein_PDS5_homolog_A-like%2C_transcript_variant_X4
gene-LOC102579340	194.499570214966	0.26287742262807	0.290532558837398	0.904812265034963	0.365564852836101	0.727085773942835	NO	NA	LOC102579340	sister_chromatid_cohesion_protein_PDS5_homolog_A-like%2C_transcript_variant_X5
gene-LOC102579343	64.3009377735599	-1.22041083703297	0.450908552993405	-2.7065595206193	0.0067984394233704	0.0758181986121218	DOWN	NA	LOC102579343	UDP-glycosyltransferase_74G1-like
gene-LOC102579344	5.8655698083912	0.347393055545701	1.48761633073899	0.233523287132193	0.815355088841558	0.949130318440418	NO	NA	LOC102579344	uridine_kinase-like_protein_5
gene-LOC102579345	2916.23500590561	0.191862895379593	0.283937039969547	0.675723376563237	0.499216291175832	0.819044189448738	NO	NA	LOC102579345	mechanosensitive_ion_channel_protein_3%2C_chloroplastic-like%2C_transcript_variant_X1
gene-LOC102579345	2916.23500590561	0.191862895379593	0.283937039969547	0.675723376563237	0.499216291175832	0.819044189448738	NO	NA	LOC102579345	mechanosensitive_ion_channel_protein_3%2C_chloroplastic-like%2C_transcript_variant_X2
gene-LOC102579346	302.688632862584	-2.02760629277229	0.420628951808789	-4.82041543753273	1.43259573483629e-06	7.65262190239239e-05	DOWN	NA	LOC102579346	uncharacterized_LOC102579346
gene-LOC102579347	286.640723596518	-0.134045046508986	0.307666350958683	-0.43568315511691	0.663066629018475	0.895639074105904	NO	NA	LOC102579347	putative_methylesterase_11%2C_chloroplastic
gene-LOC102579348	1718.75337299631	-0.0611461462967786	0.291196907829385	-0.209982127738131	0.833681622071348	0.9554762164235	NO	NA	LOC102579348	importin_subunit_alpha-3
gene-LOC102579349	2396.94305857114	-0.110447014424785	0.127050837126393	-0.869313551353546	0.384675652757374	0.742538337267097	NO	NA	LOC102579349	heterogeneous_nuclear_ribonucleoprotein_1%2C_transcript_variant_X1
gene-LOC102579349	2396.94305857114	-0.110447014424785	0.127050837126393	-0.869313551353546	0.384675652757374	0.742538337267097	NO	NA	LOC102579349	heterogeneous_nuclear_ribonucleoprotein_1%2C_transcript_variant_X2
gene-LOC102579350	706.964052113947	-0.589419051418061	0.391348682797632	-1.50612248699672	0.132035732965878	0.460456235017973	NO	NA	LOC102579350	gibberellin_receptor_GID1B-like
gene-LOC102579351	1122.18273723078	-0.136651168593501	0.16474731456634	-0.829459156607219	0.406844639170954	0.757864655935448	NO	NA	LOC102579351	acyl-coenzyme_A_oxidase_4%2C_peroxisomal-like%2C_transcript_variant_X1
gene-LOC102579351	1122.18273723078	-0.136651168593501	0.16474731456634	-0.829459156607219	0.406844639170954	0.757864655935448	NO	NA	LOC102579351	acyl-coenzyme_A_oxidase_4%2C_peroxisomal-like%2C_transcript_variant_X2
gene-LOC102579352	938.452368227089	0.527863318392985	0.163248071615039	3.23350415824671	0.0012228155595167	0.0210776041299404	NO	NA	LOC102579352	L-type_lectin-domain_containing_receptor_kinase_VIII.1-like
gene-LOC102579353	50.2433460051313	-1.15946704239182	0.668777212178004	-1.73371194663734	0.0829692057410335	0.360059401579804	NO	NA	LOC102579353	two-component_response_regulator_ARR17-like
gene-LOC102579355	798.961053500369	0.544669197037153	0.320972498385751	1.69693416032971	0.0897091088131297	0.377441642884492	NO	NA	LOC102579355	scarecrow-like_protein_28
gene-LOC102579356	1765.57673972184	0.0206737398133714	0.29809938278337	0.0693518370294485	0.944709565044262	0.987977342843806	NO	NA	LOC102579356	carboxymethylenebutenolidase_homolog%2C_transcript_variant_X1
gene-LOC102579356	1765.57673972184	0.0206737398133714	0.29809938278337	0.0693518370294485	0.944709565044262	0.987977342843806	NO	NA	LOC102579356	carboxymethylenebutenolidase_homolog%2C_transcript_variant_X2
gene-LOC102579357	505.851476433146	0.265185834218774	0.410774313218868	0.645575503835065	0.518554305807302	0.829333633267768	NO	NA	LOC102579357	uncharacterized_LOC102579357
gene-LOC102579358	208.591744283195	0.332791260990512	0.322145556878771	1.03304625466477	0.301582253049974	0.671500279120428	NO	NA	LOC102579358	hypoxanthine-guanine_phosphoribosyltransferase
gene-LOC102579359	1168.16120116408	-0.556984506091945	0.168870159072006	-3.2983003578178	0.0009727202355669	0.0176760131549415	NO	NA	LOC102579359	probable_WRKY_transcription_factor_7
gene-LOC102579361	2697.39943002627	-0.261433943585335	0.0785534623897116	-3.32810210565048	0.0008743981236658	0.0161683231646069	NO	NA	LOC102579361	eukaryotic_translation_initiation_factor_4B3-like
gene-LOC102579362	503.770534873998	0.386349314454007	0.387343804106123	0.997432540183751	0.318554603119682	0.686795827632395	NO	NA	LOC102579362	kiwellin-like
gene-LOC102579363	490.792256554111	-0.328021468406542	0.17760225461798	-1.84694428070247	0.0647552161714317	0.31355410974964	NO	NA	LOC102579363	RING-H2_finger_protein_ATL48-like
gene-LOC102579364	106.909310548282	-0.0228747304264484	0.23689098263537	-0.0965622674699186	0.923074022612082	0.982092851441653	NO	NA	LOC102579364	pentatricopeptide_repeat-containing_protein_At3g14580%2C_mitochondrial
gene-LOC102579365	7377.65828553197	0.062735533471186	0.102894952605602	0.609704673383273	0.542057458207618	0.842179963607962	NO	NA	LOC102579365	translational_activator_GCN1
gene-LOC102579366	2159.77389497631	-0.182804358303786	0.14722452826886	-1.24167053176051	0.214358146755475	0.58007088210345	NO	NA	LOC102579366	sm-like_protein_LSM5
gene-LOC102579368	487.302375578467	-0.105451904037331	0.137204076209537	-0.768577049243678	0.442144434448181	0.778887683875184	NO	NA	LOC102579368	protein_BOLA1%2C_chloroplastic
gene-LOC102579372	19746.3863660031	0.104485286485552	0.0776028945568058	1.34640965497837	0.178170438903583	0.530813663567044	NO	NA	LOC102579372	FRIGIDA-like_protein_4a
gene-LOC102579373	472.260797284789	-0.26614155421526	0.228399280493993	-1.16524690287831	0.243919065093401	0.613682608025092	NO	NA	LOC102579373	uncharacterized_LOC102579373
gene-LOC102579376	484.628023689174	-0.234373840109978	0.175258173384665	-1.33730618996903	0.181122711309877	0.534640784919638	NO	NA	LOC102579376	probable_pectate_lyase_4
gene-LOC102579377	463.440197596828	-0.57404069494581	0.145658610709306	-3.94100075615463	8.11423703912386e-05	0.00231245299124	NO	NA	LOC102579377	uncharacterized_LOC102579377%2C_transcript_variant_X1
gene-LOC102579377	463.440197596828	-0.57404069494581	0.145658610709306	-3.94100075615463	8.11423703912386e-05	0.00231245299124	NO	NA	LOC102579377	uncharacterized_LOC102579377%2C_transcript_variant_X2
gene-LOC102579378	315.005777794851	-0.0587499208045489	0.216553499625764	-0.27129518066472	0.786164012802018	0.93986275774017	NO	NA	LOC102579378	iron-sulfur_assembly_protein_IscA-like_1%2C_mitochondrial
gene-LOC102579379	284.277541536508	-0.0092919477549031	0.153739000090952	-0.0604397566616542	0.95180539527987	0.989804645781176	NO	NA	LOC102579379	shugoshin-1%2C_transcript_variant_X1
gene-LOC102579379	284.277541536508	-0.0092919477549031	0.153739000090952	-0.0604397566616542	0.95180539527987	0.989804645781176	NO	NA	LOC102579379	shugoshin-1%2C_transcript_variant_X2
gene-LOC102579379	284.277541536508	-0.0092919477549031	0.153739000090952	-0.0604397566616542	0.95180539527987	0.989804645781176	NO	NA	LOC102579379	shugoshin-1%2C_transcript_variant_X3
gene-LOC102579379	284.277541536508	-0.0092919477549031	0.153739000090952	-0.0604397566616542	0.95180539527987	0.989804645781176	NO	NA	LOC102579379	shugoshin-1%2C_transcript_variant_X4
gene-LOC102579379	284.277541536508	-0.0092919477549031	0.153739000090952	-0.0604397566616542	0.95180539527987	0.989804645781176	NO	NA	LOC102579379	shugoshin-1%2C_transcript_variant_X5
gene-LOC102579379	284.277541536508	-0.0092919477549031	0.153739000090952	-0.0604397566616542	0.95180539527987	0.989804645781176	NO	NA	LOC102579379	shugoshin-1%2C_transcript_variant_X6
gene-LOC102579380	785.08468260702	-0.127719423865604	0.128952144616981	-0.990440478868823	0.321958868394006	0.689869000055485	NO	NA	LOC102579380	protein_QUIRKY-like
gene-LOC102579381	535.551169857936	0.707224994703598	0.178340953464996	3.96557818584506	7.32182463900244e-05	0.0021166294364907	NO	NA	LOC102579381	subtilisin-like_protease_SBT1.7
gene-LOC102579382	2209.93359037604	0.160645846392515	0.0955702584975363	1.6809188226341	0.0927786833565694	0.384664526139957	NO	NA	LOC102579382	uncharacterized_LOC102579382
gene-LOC102579383	976.539811218881	0.681772982733831	0.205602380777504	3.31597805509666	0.0009132299964655	0.016802064369248	NO	NA	LOC102579383	BOI-related_E3_ubiquitin-protein_ligase_1-like
gene-LOC102579385	524.552772884889	0.008657804043224	0.134087691360774	0.0645682236405242	0.948517785756415	0.988933670098072	NO	NA	LOC102579385	AT-rich_interactive_domain-containing_protein_2-like%2C_transcript_variant_X1
gene-LOC102579385	524.552772884889	0.008657804043224	0.134087691360774	0.0645682236405242	0.948517785756415	0.988933670098072	NO	NA	LOC102579385	AT-rich_interactive_domain-containing_protein_2-like%2C_transcript_variant_X2
gene-LOC102579386	224.776543902137	0.284052898887811	0.588902299143019	0.482342995266226	0.62956230897744	0.881857769384094	NO	NA	LOC102579386	uncharacterized_LOC102579386
gene-LOC102579389	2371.63787812974	-1.41859435652176	0.497511979898315	-2.85137728102889	0.0043530285602391	0.0546519827640873	DOWN	NA	LOC102579389	protein_EXORDIUM-like
gene-LOC102579393	3629.88216226038	-0.708651917582044	0.375904415419301	-1.88519178949143	0.0594039489308232	0.299138163941407	NO	NA	LOC102579393	ferredoxin--NADP_reductase%2C_root-type_isozyme%2C_chloroplastic-like
gene-LOC102579395	300.812862064709	-0.0967680254320971	0.194553799464938	-0.497384403173974	0.618918002078072	0.878667317474111	NO	NA	LOC102579395	uncharacterized_LOC102579395%2C_transcript_variant_X1
gene-LOC102579395	300.812862064709	-0.0967680254320971	0.194553799464938	-0.497384403173974	0.618918002078072	0.878667317474111	NO	NA	LOC102579395	uncharacterized_LOC102579395%2C_transcript_variant_X10
gene-LOC102579395	300.812862064709	-0.0967680254320971	0.194553799464938	-0.497384403173974	0.618918002078072	0.878667317474111	NO	NA	LOC102579395	uncharacterized_LOC102579395%2C_transcript_variant_X11
gene-LOC102579395	300.812862064709	-0.0967680254320971	0.194553799464938	-0.497384403173974	0.618918002078072	0.878667317474111	NO	NA	LOC102579395	uncharacterized_LOC102579395%2C_transcript_variant_X12
gene-LOC102579395	300.812862064709	-0.0967680254320971	0.194553799464938	-0.497384403173974	0.618918002078072	0.878667317474111	NO	NA	LOC102579395	uncharacterized_LOC102579395%2C_transcript_variant_X13
gene-LOC102579395	300.812862064709	-0.0967680254320971	0.194553799464938	-0.497384403173974	0.618918002078072	0.878667317474111	NO	NA	LOC102579395	uncharacterized_LOC102579395%2C_transcript_variant_X14
gene-LOC102579395	300.812862064709	-0.0967680254320971	0.194553799464938	-0.497384403173974	0.618918002078072	0.878667317474111	NO	NA	LOC102579395	uncharacterized_LOC102579395%2C_transcript_variant_X15
gene-LOC102579395	300.812862064709	-0.0967680254320971	0.194553799464938	-0.497384403173974	0.618918002078072	0.878667317474111	NO	NA	LOC102579395	uncharacterized_LOC102579395%2C_transcript_variant_X16
gene-LOC102579395	300.812862064709	-0.0967680254320971	0.194553799464938	-0.497384403173974	0.618918002078072	0.878667317474111	NO	NA	LOC102579395	uncharacterized_LOC102579395%2C_transcript_variant_X17
gene-LOC102579395	300.812862064709	-0.0967680254320971	0.194553799464938	-0.497384403173974	0.618918002078072	0.878667317474111	NO	NA	LOC102579395	uncharacterized_LOC102579395%2C_transcript_variant_X18
gene-LOC102579395	300.812862064709	-0.0967680254320971	0.194553799464938	-0.497384403173974	0.618918002078072	0.878667317474111	NO	NA	LOC102579395	uncharacterized_LOC102579395%2C_transcript_variant_X19
gene-LOC102579395	300.812862064709	-0.0967680254320971	0.194553799464938	-0.497384403173974	0.618918002078072	0.878667317474111	NO	NA	LOC102579395	uncharacterized_LOC102579395%2C_transcript_variant_X2
gene-LOC102579395	300.812862064709	-0.0967680254320971	0.194553799464938	-0.497384403173974	0.618918002078072	0.878667317474111	NO	NA	LOC102579395	uncharacterized_LOC102579395%2C_transcript_variant_X20
gene-LOC102579395	300.812862064709	-0.0967680254320971	0.194553799464938	-0.497384403173974	0.618918002078072	0.878667317474111	NO	NA	LOC102579395	uncharacterized_LOC102579395%2C_transcript_variant_X21
gene-LOC102579395	300.812862064709	-0.0967680254320971	0.194553799464938	-0.497384403173974	0.618918002078072	0.878667317474111	NO	NA	LOC102579395	uncharacterized_LOC102579395%2C_transcript_variant_X22
gene-LOC102579395	300.812862064709	-0.0967680254320971	0.194553799464938	-0.497384403173974	0.618918002078072	0.878667317474111	NO	NA	LOC102579395	uncharacterized_LOC102579395%2C_transcript_variant_X3
gene-LOC102579395	300.812862064709	-0.0967680254320971	0.194553799464938	-0.497384403173974	0.618918002078072	0.878667317474111	NO	NA	LOC102579395	uncharacterized_LOC102579395%2C_transcript_variant_X4
gene-LOC102579395	300.812862064709	-0.0967680254320971	0.194553799464938	-0.497384403173974	0.618918002078072	0.878667317474111	NO	NA	LOC102579395	uncharacterized_LOC102579395%2C_transcript_variant_X5
gene-LOC102579395	300.812862064709	-0.0967680254320971	0.194553799464938	-0.497384403173974	0.618918002078072	0.878667317474111	NO	NA	LOC102579395	uncharacterized_LOC102579395%2C_transcript_variant_X6
gene-LOC102579395	300.812862064709	-0.0967680254320971	0.194553799464938	-0.497384403173974	0.618918002078072	0.878667317474111	NO	NA	LOC102579395	uncharacterized_LOC102579395%2C_transcript_variant_X7
gene-LOC102579395	300.812862064709	-0.0967680254320971	0.194553799464938	-0.497384403173974	0.618918002078072	0.878667317474111	NO	NA	LOC102579395	uncharacterized_LOC102579395%2C_transcript_variant_X8
gene-LOC102579395	300.812862064709	-0.0967680254320971	0.194553799464938	-0.497384403173974	0.618918002078072	0.878667317474111	NO	NA	LOC102579395	uncharacterized_LOC102579395%2C_transcript_variant_X9
gene-LOC102579396	586.710797120041	-0.234652308206283	1.01909751561286	-0.230255009566154	0.817893618517235	0.950232563095609	NO	NA	LOC102579396	beta-amyrin_11-oxidase-like%2C_transcript_variant_X1
gene-LOC102579396	586.710797120041	-0.234652308206283	1.01909751561286	-0.230255009566154	0.817893618517235	0.950232563095609	NO	NA	LOC102579396	beta-amyrin_11-oxidase-like%2C_transcript_variant_X2
gene-LOC102579399	255.589424502521	0.213888174820124	0.20738137318801	1.03137601768224	0.302364522730574	0.672309613933907	NO	NA	LOC102579399	uncharacterized_LOC102579399
gene-LOC102579401	826.382736433606	0.361869885931378	0.104384083823173	3.46671516075561	0.0005268598783556	0.0110023665815242	NO	NA	LOC102579401	probable_cyclic_nucleotide-gated_ion_channel_20%2C_chloroplastic%2C_transcript_variant_X1
gene-LOC102579401	826.382736433606	0.361869885931378	0.104384083823173	3.46671516075561	0.0005268598783556	0.0110023665815242	NO	NA	LOC102579401	probable_cyclic_nucleotide-gated_ion_channel_20%2C_chloroplastic%2C_transcript_variant_X2
gene-LOC102579401	826.382736433606	0.361869885931378	0.104384083823173	3.46671516075561	0.0005268598783556	0.0110023665815242	NO	NA	LOC102579401	probable_cyclic_nucleotide-gated_ion_channel_20%2C_chloroplastic%2C_transcript_variant_X3
gene-LOC102579405	499.362521156545	-8.01168010909456	1.731435793121	-4.62718868405343	3.70662797648161e-06	0.0001754868765132	DOWN	NA	LOC102579405	ethylene-responsive_transcription_factor_ERF017
gene-LOC102579406	1053.23969309587	-0.352444045079333	0.107022200646404	-3.29318630107215	0.0009905881318582	0.0179270511751594	NO	NA	LOC102579406	cytochrome_P450_94A2%2C_transcript_variant_X1
gene-LOC102579406	1053.23969309587	-0.352444045079333	0.107022200646404	-3.29318630107215	0.0009905881318582	0.0179270511751594	NO	NA	LOC102579406	cytochrome_P450_94A2%2C_transcript_variant_X2
gene-LOC102579407	143.82230552256	-0.216494771083526	0.265117401227918	-0.816599627488837	0.4141572680467	0.762600300505222	NO	NA	LOC102579407	tyramine_N-feruloyltransferase_4/11-like
gene-LOC102579409	2138.74661537111	-0.268536259180292	0.169607908855898	-1.5832767527866	0.113358399150303	0.427000680839542	NO	NA	LOC102579409	probable_sodium/metabolite_cotransporter_BASS3%2C_chloroplastic
gene-LOC102579410	1274.54125873832	-0.127402337313649	0.100375600809446	-1.26925603718688	0.204349760623732	0.56652813792075	NO	NA	LOC102579410	nucleolar_complex_protein_4_homolog
gene-LOC102579411	2937.23740387889	0.105974341808878	0.256447255749993	0.413240303542928	0.679430562090431	0.901936644095524	NO	NA	LOC102579411	biotin_carboxyl_carrier_protein_of_acetyl-CoA_carboxylase%2C_chloroplastic-like%2C_transcript_variant_X1
gene-LOC102579411	2937.23740387889	0.105974341808878	0.256447255749993	0.413240303542928	0.679430562090431	0.901936644095524	NO	NA	LOC102579411	biotin_carboxyl_carrier_protein_of_acetyl-CoA_carboxylase%2C_chloroplastic-like%2C_transcript_variant_X2
gene-LOC102579413	236.900100470708	-0.0288510932099619	0.250487378629951	-0.115179828092593	0.90830258710543	0.978264003207457	NO	NA	LOC102579413	CASP-like_protein_4C2
gene-LOC102579414	423.284529348947	0.558318423009125	0.315680851885345	1.76861668889536	0.0769578637735162	0.345454939424606	NO	NA	LOC102579414	uncharacterized_LOC102579414
gene-LOC102579415	1556.89494386364	-0.0140403610655525	0.12543196974134	-0.111936064581509	0.910874100883465	0.978657840336769	NO	NA	LOC102579415	SEC14_cytosolic_factor
gene-LOC102579417	2124.2863945769	0.0377685337265238	0.105943934776513	0.356495478539624	0.721469537580344	0.917573201779241	NO	NA	LOC102579417	kynurenine_formamidase%2C_transcript_variant_X1
gene-LOC102579417	2124.2863945769	0.0377685337265238	0.105943934776513	0.356495478539624	0.721469537580344	0.917573201779241	NO	NA	LOC102579417	kynurenine_formamidase%2C_transcript_variant_X2
gene-LOC102579420	491.683254792102	-0.246841066632327	0.160060348418199	-1.54217499256838	0.123031075267076	0.445118382395725	NO	NA	LOC102579420	bet1-like_protein_At4g14600
gene-LOC102579421	3460.90661491239	0.141233408711784	0.0599419388173343	2.3561701789823	0.018464456497608	0.147246925900259	NO	NA	LOC102579421	nucleolin-like%2C_transcript_variant_X1
gene-LOC102579421	3460.90661491239	0.141233408711784	0.0599419388173343	2.3561701789823	0.018464456497608	0.147246925900259	NO	NA	LOC102579421	nucleolin-like%2C_transcript_variant_X2
gene-LOC102579422	7726.70003545684	0.169606246669641	0.150585300220061	1.12631343445731	0.26003287325584	0.63207594988491	NO	NA	LOC102579422	plastidial_pyruvate_kinase_2
gene-LOC102579423	108.404712775955	0.139892067766217	0.551589848417381	0.253616102920665	0.799792154968149	0.944991371860908	NO	NA	LOC102579423	PLASMODESMATA_CALLOSE-BINDING_PROTEIN_3
gene-LOC102579426	3286.05000911911	-0.0696581591768952	0.209274125363834	-0.332856052107688	0.739242944865906	0.924785480580921	NO	NA	LOC102579426	cytochrome_P450_81D11-like
gene-LOC102579428	1543.82720792873	-0.0556102799241756	0.102643253285847	-0.541782125409733	0.587968606418889	0.862067705513279	NO	NA	LOC102579428	serine/threonine-protein_kinase_rio2
gene-LOC102579429	1735.67801404229	0.181184366920402	0.151232821570671	1.19804923983207	0.230897848258799	0.59947240129647	NO	NA	LOC102579429	putative_late_blight_resistance_protein_homolog_R1A-3%2C_transcript_variant_X1
gene-LOC102579429	1735.67801404229	0.181184366920402	0.151232821570671	1.19804923983207	0.230897848258799	0.59947240129647	NO	NA	LOC102579429	putative_late_blight_resistance_protein_homolog_R1A-3%2C_transcript_variant_X2
gene-LOC102579429	1735.67801404229	0.181184366920402	0.151232821570671	1.19804923983207	0.230897848258799	0.59947240129647	NO	NA	LOC102579429	putative_late_blight_resistance_protein_homolog_R1A-3%2C_transcript_variant_X3
gene-LOC102579430	2248.56437996804	-0.12263492544106	0.170728596248657	-0.718303366487292	0.472570254890008	0.801796426438961	NO	NA	LOC102579430	uncharacterized_LOC102579430%2C_transcript_variant_X1
gene-LOC102579430	2248.56437996804	-0.12263492544106	0.170728596248657	-0.718303366487292	0.472570254890008	0.801796426438961	NO	NA	LOC102579430	uncharacterized_LOC102579430%2C_transcript_variant_X2
gene-LOC102579433	536.674833567496	-0.609633574127625	0.392580476124598	-1.55288816230927	0.120449855338602	0.439782207421853	NO	NA	LOC102579433	trihelix_transcription_factor_ASR3-like%2C_transcript_variant_X1
gene-LOC102579433	536.674833567496	-0.609633574127625	0.392580476124598	-1.55288816230927	0.120449855338602	0.439782207421853	NO	NA	LOC102579433	trihelix_transcription_factor_ASR3-like%2C_transcript_variant_X2
gene-LOC102579434	6282.91055485525	0.119024027391888	0.0874721734460719	1.36070732785974	0.173606197933794	0.523456977153934	NO	NA	LOC102579434	glyoxysomal_fatty_acid_beta-oxidation_multifunctional_protein_MFP-a-like
gene-LOC102579436	19.6039846781422	0.867530595425313	0.646752705580759	1.34136368961349	0.179802400614484	0.533091579245117	NO	NA	LOC102579436	uncharacterized_LOC102579436
gene-LOC102579438	683.71507408682	0.43853796159246	0.257314215087125	1.70428968117434	0.0883269817995126	0.37449217839268	NO	NA	LOC102579438	lipase-like_PAD4
gene-LOC102579439	7189.13980082439	-0.0626231653307537	0.102894723272672	-0.608613963271974	0.542780346944909	0.842437344245594	NO	NA	LOC102579439	RNA-binding_protein_pno1
gene-LOC102579442	1571.12263889628	-0.0156361553101422	0.21429159689282	-0.0729667216860715	0.941832599142928	0.987036113292655	NO	NA	LOC102579442	mechanosensitive_ion_channel_protein_10-like
gene-LOC102579443	263.584528112324	-0.171508880820588	0.15071962379441	-1.13793331288125	0.255148329646059	0.628072719292363	NO	NA	LOC102579443	tobamovirus_multiplication_protein_1-like%2C_transcript_variant_X1
gene-LOC102579443	263.584528112324	-0.171508880820588	0.15071962379441	-1.13793331288125	0.255148329646059	0.628072719292363	NO	NA	LOC102579443	tobamovirus_multiplication_protein_1-like%2C_transcript_variant_X2
gene-LOC102579444	1498.91894901346	-0.188058461198876	0.161358163936236	-1.16547224268858	0.243827889548609	0.613682608025092	NO	NA	LOC102579444	non-specific_lipid-transfer_protein-like_protein_At5g64080
gene-LOC102579445	1623.83417671047	0.0791497734811787	0.120458092347865	0.657073110975444	0.511133907483677	0.825619680587268	NO	NA	LOC102579445	armadillo_repeat-containing_protein_6%2C_transcript_variant_X1
gene-LOC102579445	1623.83417671047	0.0791497734811787	0.120458092347865	0.657073110975444	0.511133907483677	0.825619680587268	NO	NA	LOC102579445	armadillo_repeat-containing_protein_6%2C_transcript_variant_X2
gene-LOC102579446	2699.40826581679	-0.0239937468169465	0.150654518816443	-0.159263372950535	0.873461376539414	0.968816317727146	NO	NA	LOC102579446	aspartate_aminotransferase%2C_cytoplasmic
gene-LOC102579447	655.255158353795	-0.753991337523458	0.230731139601121	-3.2678351904599	0.0010837345338595	0.0192349833196666	NO	NA	LOC102579447	POC1_centriolar_protein_homolog_A-like%2C_transcript_variant_X1
gene-LOC102579447	655.255158353795	-0.753991337523458	0.230731139601121	-3.2678351904599	0.0010837345338595	0.0192349833196666	NO	NA	LOC102579447	POC1_centriolar_protein_homolog_A-like%2C_transcript_variant_X2
gene-LOC102579448	255.554375350985	-0.261425720674197	0.204518306195811	-1.27825095727079	0.201160954015688	0.56198515639931	NO	NA	LOC102579448	IMPACT_family_member_in_pol_5'region
gene-LOC102579450	88.0917656809893	-0.256559719059001	0.313183390502502	-0.819199634589023	0.412672523363824	0.761790722386558	NO	NA	LOC102579450	short-chain_dehydrogenase_TIC_32%2C_chloroplastic-like%2C_transcript_variant_X1
gene-LOC102579450	88.0917656809893	-0.256559719059001	0.313183390502502	-0.819199634589023	0.412672523363824	0.761790722386558	NO	NA	LOC102579450	short-chain_dehydrogenase_TIC_32%2C_chloroplastic-like%2C_transcript_variant_X2
gene-LOC102579450	88.0917656809893	-0.256559719059001	0.313183390502502	-0.819199634589023	0.412672523363824	0.761790722386558	NO	NA	LOC102579450	short-chain_dehydrogenase_TIC_32%2C_chloroplastic-like%2C_transcript_variant_X3
gene-LOC102579451	1011.57407226678	-0.173193311834086	0.28981101812815	-0.597607754711047	0.550101688692502	0.845589688290448	NO	NA	LOC102579451	thioredoxin-like_3-3%2C_transcript_variant_X1
gene-LOC102579451	1011.57407226678	-0.173193311834086	0.28981101812815	-0.597607754711047	0.550101688692502	0.845589688290448	NO	NA	LOC102579451	thioredoxin-like_3-3%2C_transcript_variant_X2
gene-LOC102579454	374.685401110582	2.3618638437857	0.564952429026252	4.18064198406332	2.9068723506149e-05	0.0009784700461772	UP	NA	LOC102579454	subtilisin-like_protease_SBT1.7
gene-LOC102579455	452.87148724339	0.396057347639784	0.170226110933377	2.32665450363718	0.019983661157208	0.155229598346208	NO	NA	LOC102579455	protein_NRT1/_PTR_FAMILY_1.2-like
gene-LOC102579457	3303.16196885645	-0.23824700628404	0.0782677850967573	-3.0439983192256	0.0023345644474479	0.0341235246234706	NO	NA	LOC102579457	eukaryotic_translation_initiation_factor_2_subunit_alpha-like
gene-LOC102579458	12820.4609607854	-0.176543935518586	0.0774663005743018	-2.27897723538835	0.0226684185672634	0.167159745453494	NO	NA	LOC102579458	60S_ribosomal_protein_L7a-2-like
gene-LOC102579459	1157.6964295635	0.170093438644752	0.202070620243721	0.841752444960076	0.39992653567277	0.752969124502241	NO	NA	LOC102579459	E3_ubiquitin-protein_ligase_At1g63170%2C_transcript_variant_X1
gene-LOC102579459	1157.6964295635	0.170093438644752	0.202070620243721	0.841752444960076	0.39992653567277	0.752969124502241	NO	NA	LOC102579459	E3_ubiquitin-protein_ligase_At1g63170%2C_transcript_variant_X2
gene-LOC102579460	494.337245509862	0.325462220937856	0.227732410612296	1.42914317756879	0.152963085595614	0.496081337138437	NO	NA	LOC102579460	uncharacterized_LOC102579460%2C_transcript_variant_X1
gene-LOC102579460	494.337245509862	0.325462220937856	0.227732410612296	1.42914317756879	0.152963085595614	0.496081337138437	NO	NA	LOC102579460	uncharacterized_LOC102579460%2C_transcript_variant_X2
gene-LOC102579462	50.3575318835184	0.106912379969893	0.382291071165909	0.279662246998949	0.779736645489651	0.93788077423059	NO	NA	LOC102579462	pectate_lyase-like
gene-LOC102579464	2.88576320701693	-2.20932069685607	1.95667014307562	-1.12912271119102	0.258846071877405	0.631577446859801	NO	NA	LOC102579464	uncharacterized_LOC102579464
gene-LOC102579466	304.464639066634	-0.102569123827925	0.180215980855202	-0.569145551583109	0.569257367635609	0.854311269361841	NO	NA	LOC102579466	OTU_domain-containing_protein_DDB_G0284757-like%2C_transcript_variant_X1
gene-LOC102579466	304.464639066634	-0.102569123827925	0.180215980855202	-0.569145551583109	0.569257367635609	0.854311269361841	NO	NA	LOC102579466	OTU_domain-containing_protein_DDB_G0284757-like%2C_transcript_variant_X2
gene-LOC102579467	1349.89291325749	-0.0099367298354419	0.107822256350003	-0.0921584297325981	0.926572165704129	0.982987007894469	NO	NA	LOC102579467	protein_bicaudal_C_homolog_1-like%2C_transcript_variant_X1
gene-LOC102579467	1349.89291325749	-0.0099367298354419	0.107822256350003	-0.0921584297325981	0.926572165704129	0.982987007894469	NO	NA	LOC102579467	protein_bicaudal_C_homolog_1-like%2C_transcript_variant_X2
gene-LOC102579469	664.764575126073	0.30650646714826	0.143645050670371	2.13377673451217	0.0328610612369704	0.210583126414257	NO	NA	LOC102579469	uncharacterized_LOC102579469
gene-LOC102579470	482.100441684841	-0.146730343216037	0.267694514096071	-0.548126074647079	0.58360533777477	0.860253216699006	NO	NA	LOC102579470	glucan_endo-1%2C3-beta-glucosidase_11-like%2C_transcript_variant_X1
gene-LOC102579470	482.100441684841	-0.146730343216037	0.267694514096071	-0.548126074647079	0.58360533777477	0.860253216699006	NO	NA	LOC102579470	glucan_endo-1%2C3-beta-glucosidase_11-like%2C_transcript_variant_X2
gene-LOC102579470	482.100441684841	-0.146730343216037	0.267694514096071	-0.548126074647079	0.58360533777477	0.860253216699006	NO	NA	LOC102579470	glucan_endo-1%2C3-beta-glucosidase_11-like%2C_transcript_variant_X3
gene-LOC102579471	66.3441967070415	0.480169014928143	0.579121991821621	0.82913275908894	0.407029288548974	0.757997396488292	NO	NA	LOC102579471	alpha-dioxygenase_1-like
gene-LOC102579473	11458.5044801154	0.624576130169352	0.211500907470714	2.95306595909446	0.0031463472684432	0.0427166664122692	NO	NA	LOC102579473	calmodulin-7
gene-LOC102579476	433.204393813272	0.378278986304251	0.285893377130533	1.3231470770711	0.185786471659707	0.541754723200742	NO	NA	LOC102579476	(S)-ureidoglycine_aminohydrolase
gene-LOC102579477	1307.29293448679	0.148892130085833	0.156530825022561	0.951200059568928	0.341502828214864	0.706353820236787	NO	NA	LOC102579477	CDP-diacylglycerol--glycerol-3-phosphate_3-phosphatidyltransferase_2-like
gene-LOC102579478	328.398366967244	-0.77153066770149	0.512155148676989	-1.5064393469333	0.131954426350107	0.460424761554531	NO	NA	LOC102579478	BTB/POZ_domain-containing_protein_At1g03010%2C_transcript_variant_X1
gene-LOC102579478	328.398366967244	-0.77153066770149	0.512155148676989	-1.5064393469333	0.131954426350107	0.460424761554531	NO	NA	LOC102579478	BTB/POZ_domain-containing_protein_At1g03010%2C_transcript_variant_X2
gene-LOC102579479	15809.92249559	0.233047679693676	0.155776225002421	1.49604138686796	0.134642870423627	0.465679513172721	NO	NA	LOC102579479	pyrophosphate-energized_vacuolar_membrane_proton_pump-like
gene-LOC102579480	22.3653098770926	0.45323163897609	0.635407574605443	0.713292785748618	0.475664600714872	0.803963698905783	NO	NA	LOC102579480	aquaporin-like
gene-LOC102579481	106.583828133066	0.0546065954352182	0.235612238971344	0.231764681128724	0.816720790545712	0.949767950098051	NO	NA	LOC102579481	pentatricopeptide_repeat-containing_protein_At1g77360%2C_mitochondrial%2C_transcript_variant_X1
gene-LOC102579481	106.583828133066	0.0546065954352182	0.235612238971344	0.231764681128724	0.816720790545712	0.949767950098051	NO	NA	LOC102579481	pentatricopeptide_repeat-containing_protein_At1g77360%2C_mitochondrial%2C_transcript_variant_X2
gene-LOC102579482	1869.86334014158	-0.0386806805896374	0.153459874258504	-0.252057293651105	0.800996779101371	0.945335081946581	NO	NA	LOC102579482	uncharacterized_zinc_finger_CCHC_domain-containing_protein_At4g19190
gene-LOC102579483	5659.84488823314	-0.268776055293724	0.096327189925662	-2.79024079806693	0.0052668853717028	0.0623619915428016	NO	NA	LOC102579483	60S_ribosomal_protein_L8-like
gene-LOC102579484	1262.91783495064	0.981689585500814	0.223058591123943	4.40103911960662	1.07733697237324e-05	0.0004355632019019	NO	NA	LOC102579484	protein_SGT1_homolog_A-like%2C_transcript_variant_X1
gene-LOC102579484	1262.91783495064	0.981689585500814	0.223058591123943	4.40103911960662	1.07733697237324e-05	0.0004355632019019	NO	NA	LOC102579484	protein_SGT1_homolog_A-like%2C_transcript_variant_X2
gene-LOC102579485	9.72840030596438	0.783174958204788	0.856091021063038	0.914826740306529	0.360282594415595	0.723298724445524	NO	NA	LOC102579485	protein_FAM91A1-like
gene-LOC102579487	77.4474138563699	0.193153462180871	1.00576513645737	0.192046289117975	0.847705946734041	0.960604637705237	NO	NA	LOC102579487	MLP-like_protein_34
gene-LOC102579488	215.846416077186	0.128490487233327	0.241167081179515	0.532786177138677	0.594181603511027	0.86474602258062	NO	NA	LOC102579488	transcription_factor-like_protein_DPA
gene-LOC102579490	8.7121983739282	-0.21899158777991	0.988035685443761	-0.221643399126372	0.824591495028499	0.952726226317291	NO	NA	LOC102579490	probable_magnesium_transporter_NIPA2
gene-LOC102579491	1758.8507012414	-0.0276614037983409	0.134147360456761	-0.206201625616457	0.836633418076178	0.956371899856831	NO	NA	LOC102579491	50S_ribosomal_protein_L3-2%2C_chloroplastic-like
gene-LOC102579492	133.187794568966	-0.0689946414173103	0.241197079146038	-0.286050899378993	0.774839137445644	0.935757052248785	NO	NA	LOC102579492	putative_B3_domain-containing_protein_Os03g0621600%2C_transcript_variant_X1
gene-LOC102579492	133.187794568966	-0.0689946414173103	0.241197079146038	-0.286050899378993	0.774839137445644	0.935757052248785	NO	NA	LOC102579492	putative_B3_domain-containing_protein_Os03g0621600%2C_transcript_variant_X2
gene-LOC102579493	156.32078311464	0.234318582030699	0.325283021307354	0.720352943996099	0.47130771466371	0.800904419070842	NO	NA	LOC102579493	exonuclease_1
gene-LOC102579495	5234.49348756863	-0.0727197683738393	0.114497324359605	-0.635121988924793	0.525348856890125	0.833365651374144	NO	NA	LOC102579495	mitochondrial_Rho_GTPase_1-like
gene-LOC102579496	883.613127186557	-0.417530962908342	0.178487132121116	-2.33927767198937	0.0193210674962355	0.15216716797694	NO	NA	LOC102579496	uncharacterized_LOC102579496%2C_transcript_variant_X1
gene-LOC102579496	883.613127186557	-0.417530962908342	0.178487132121116	-2.33927767198937	0.0193210674962355	0.15216716797694	NO	NA	LOC102579496	uncharacterized_LOC102579496%2C_transcript_variant_X2
gene-LOC102579496	883.613127186557	-0.417530962908342	0.178487132121116	-2.33927767198937	0.0193210674962355	0.15216716797694	NO	NA	LOC102579496	uncharacterized_LOC102579496%2C_transcript_variant_X3
gene-LOC102579496	883.613127186557	-0.417530962908342	0.178487132121116	-2.33927767198937	0.0193210674962355	0.15216716797694	NO	NA	LOC102579496	uncharacterized_LOC102579496%2C_transcript_variant_X4
gene-LOC102579498	55.8898493002074	1.33161518430052	0.501787635695976	2.65374251889165	0.0079604543883296	0.0843533535208008	UP	NA	LOC102579498	G2/mitotic-specific_cyclin-2-like
gene-LOC102579500	219.763639319131	-0.181509381588653	0.146973478716513	-1.2349805092302	0.216837758111693	0.582669139810462	NO	NA	LOC102579500	putative_lipid-transfer_protein_DIR1
gene-LOC102579501	366.528075874794	0.2560711816527	0.179487167302293	1.42668239463284	0.153671462492347	0.497212054574727	NO	NA	LOC102579501	receptor-like_protein_kinase
gene-LOC102579503	426.083101036652	0.056065211869193	0.223173364408412	0.251218204366863	0.801645410731703	0.945335081946581	NO	NA	LOC102579503	uncharacterized_LOC102579503
gene-LOC102579504	60.9885577341773	0.503800218971008	0.497615971862383	1.01242775043068	0.311333575483374	0.680674733439645	NO	NA	LOC102579504	uncharacterized_LOC102579504
gene-LOC102579507	668.542687435502	-1.44326703491607	0.308131416822345	-4.6839334002355	2.81421481476508e-06	0.0001386110481704	DOWN	NA	LOC102579507	CBL-interacting_serine/threonine-protein_kinase_11-like
gene-LOC102579508	1612.3285189493	-0.24960691458235	0.0933813710030654	-2.67298404276112	0.0075179826533496	0.081142111458676	NO	NA	LOC102579508	uncharacterized_LOC102579508
gene-LOC102579509	1854.15821403177	-0.078400308460579	0.180010029449296	-0.435533001691233	0.663175589913521	0.895696114018414	NO	NA	LOC102579509	pentatricopeptide_repeat-containing_protein_At3g53170%2C_transcript_variant_X1
gene-LOC102579509	1854.15821403177	-0.078400308460579	0.180010029449296	-0.435533001691233	0.663175589913521	0.895696114018414	NO	NA	LOC102579509	pentatricopeptide_repeat-containing_protein_At3g53170%2C_transcript_variant_X2
gene-LOC102579509	1854.15821403177	-0.078400308460579	0.180010029449296	-0.435533001691233	0.663175589913521	0.895696114018414	NO	NA	LOC102579509	pentatricopeptide_repeat-containing_protein_At3g53170%2C_transcript_variant_X3
gene-LOC102579509	1854.15821403177	-0.078400308460579	0.180010029449296	-0.435533001691233	0.663175589913521	0.895696114018414	NO	NA	LOC102579509	pentatricopeptide_repeat-containing_protein_At3g53170%2C_transcript_variant_X4
gene-LOC102579511	955.521028032886	-0.0140251931214726	0.16471572146479	-0.0851478717195233	0.932143832338284	0.985098461362377	NO	NA	LOC102579511	U4/U6.U5_small_nuclear_ribonucleoprotein_27_kDa_protein%2C_transcript_variant_X1
gene-LOC102579511	955.521028032886	-0.0140251931214726	0.16471572146479	-0.0851478717195233	0.932143832338284	0.985098461362377	NO	NA	LOC102579511	U4/U6.U5_small_nuclear_ribonucleoprotein_27_kDa_protein%2C_transcript_variant_X2
gene-LOC102579511	955.521028032886	-0.0140251931214726	0.16471572146479	-0.0851478717195233	0.932143832338284	0.985098461362377	NO	NA	LOC102579511	U4/U6.U5_small_nuclear_ribonucleoprotein_27_kDa_protein%2C_transcript_variant_X3
gene-LOC102579512	2056.85121087701	-0.0622004216942406	0.08089405888899	-0.768912112317143	0.441945486480159	0.778668291199528	NO	NA	LOC102579512	serine/threonine-protein_phosphatase_PP2A_catalytic_subunit
gene-LOC102579513	548.481809723529	-0.0978018736975448	0.233467176062354	-0.418910595258255	0.675281473409657	0.900464816889499	NO	NA	LOC102579513	probable_mitochondrial_adenine_nucleotide_transporter_BTL3
gene-LOC102579515	6085.43926530441	0.107174272161291	0.133279287533727	0.804132991288463	0.421320173000011	0.766619682894129	NO	NA	LOC102579515	probable_UDP-N-acetylglucosamine--peptide_N-acetylglucosaminyltransferase_SEC
gene-LOC102579516	1170.67285344173	0.358845221208634	0.237524949946373	1.51076853732482	0.130847433422866	0.458711870857773	NO	NA	LOC102579516	kinesin_heavy_chain
gene-LOC102579517	266.28707265789	-0.186681741295237	0.202906275237909	-0.920039269738462	0.357552238310015	0.721993037821948	NO	NA	LOC102579517	ribosomal_RNA_small_subunit_methyltransferase_E%2C_transcript_variant_X1
gene-LOC102579517	266.28707265789	-0.186681741295237	0.202906275237909	-0.920039269738462	0.357552238310015	0.721993037821948	NO	NA	LOC102579517	ribosomal_RNA_small_subunit_methyltransferase_E%2C_transcript_variant_X2
gene-LOC102579517	266.28707265789	-0.186681741295237	0.202906275237909	-0.920039269738462	0.357552238310015	0.721993037821948	NO	NA	LOC102579517	ribosomal_RNA_small_subunit_methyltransferase_E%2C_transcript_variant_X3
gene-LOC102579519	170.781556238194	-0.0596520547818257	0.178091899974508	-0.334950970764892	0.737662071538948	0.924270897470397	NO	NA	LOC102579519	2-hydroxyisoflavanone_dehydratase-like
gene-LOC102579521	1477.65991236303	0.0204572067975244	0.240385590441513	0.0851016350853266	0.932180590414676	0.985098461362377	NO	NA	LOC102579521	uncharacterized_LOC102579521
gene-LOC102579526	329.708383978765	-0.233813857012049	0.242145533703425	-0.965592276000513	0.334248241843766	0.700954572786027	NO	NA	LOC102579526	GATA_transcription_factor_5-like
gene-LOC102579529	448.585031136127	-0.375082909295055	0.532931124030197	-0.703811228848031	0.481550339921238	0.807942171865426	NO	NA	LOC102579529	protein_NRT1/_PTR_FAMILY_2.11-like
gene-LOC102579530	1753.78736087539	-0.0675402388186799	0.104252294562257	-0.647853738877148	0.51707955407337	0.828558358732856	NO	NA	LOC102579530	nucleolar_MIF4G_domain-containing_protein_1%2C_transcript_variant_X1
gene-LOC102579530	1753.78736087539	-0.0675402388186799	0.104252294562257	-0.647853738877148	0.51707955407337	0.828558358732856	NO	NA	LOC102579530	nucleolar_MIF4G_domain-containing_protein_1%2C_transcript_variant_X2
gene-LOC102579533	3.90510098987489	-2.95223481713888	1.42718738287721	-2.06856846729347	0.0385865994957336	0.232101374338957	DOWN	NA	LOC102579533	leucine-rich_repeat_extensin-like_protein_5
gene-LOC102579534	1391.48447276698	0.20383311662909	0.110271205672649	1.84847091664337	0.0645342479141772	0.313295193546622	NO	NA	LOC102579534	phospholipase_SGR2%2C_transcript_variant_X1
gene-LOC102579534	1391.48447276698	0.20383311662909	0.110271205672649	1.84847091664337	0.0645342479141772	0.313295193546622	NO	NA	LOC102579534	phospholipase_SGR2%2C_transcript_variant_X2
gene-LOC102579534	1391.48447276698	0.20383311662909	0.110271205672649	1.84847091664337	0.0645342479141772	0.313295193546622	NO	NA	LOC102579534	phospholipase_SGR2%2C_transcript_variant_X3
gene-LOC102579534	1391.48447276698	0.20383311662909	0.110271205672649	1.84847091664337	0.0645342479141772	0.313295193546622	NO	NA	LOC102579534	phospholipase_SGR2%2C_transcript_variant_X4
gene-LOC102579534	1391.48447276698	0.20383311662909	0.110271205672649	1.84847091664337	0.0645342479141772	0.313295193546622	NO	NA	LOC102579534	phospholipase_SGR2%2C_transcript_variant_X5
gene-LOC102579534	1391.48447276698	0.20383311662909	0.110271205672649	1.84847091664337	0.0645342479141772	0.313295193546622	NO	NA	LOC102579534	phospholipase_SGR2%2C_transcript_variant_X6
gene-LOC102579534	1391.48447276698	0.20383311662909	0.110271205672649	1.84847091664337	0.0645342479141772	0.313295193546622	NO	NA	LOC102579534	phospholipase_SGR2%2C_transcript_variant_X7
gene-LOC102579535	817.696759028305	0.117485767948299	0.13730292506584	0.855668354421159	0.392181249128961	0.747615578354191	NO	NA	LOC102579535	UDP-glycosyltransferase_89A2-like
gene-LOC102579538	304.054857297769	-0.317326251348765	0.281888111816235	-1.12571704178725	0.260285308002335	0.632272581993809	NO	NA	LOC102579538	uncharacterized_LOC102579538%2C_transcript_variant_X1
gene-LOC102579538	304.054857297769	-0.317326251348765	0.281888111816235	-1.12571704178725	0.260285308002335	0.632272581993809	NO	NA	LOC102579538	uncharacterized_LOC102579538%2C_transcript_variant_X2
gene-LOC102579538	304.054857297769	-0.317326251348765	0.281888111816235	-1.12571704178725	0.260285308002335	0.632272581993809	NO	NA	LOC102579538	uncharacterized_LOC102579538%2C_transcript_variant_X3
gene-LOC102579540	31.3461477560094	-0.112989382177805	0.672994185505068	-0.167890577082785	0.866669363304557	0.967116741744757	NO	NA	LOC102579540	9-cis-epoxycarotenoid_dioxygenase_NCED6%2C_chloroplastic
gene-LOC102579543	1657.62517510131	0.118439604376302	0.124079358750201	0.954547199222291	0.339806729612459	0.704972129795584	NO	NA	LOC102579543	histone-lysine_N-methyltransferase_ATX4
gene-LOC102579544	228.913435829286	-0.122431961771849	0.249478417629848	-0.490751716861945	0.62360206338962	0.880482833526072	NO	NA	LOC102579544	uncharacterized_LOC102579544
gene-LOC102579545	1100.29083823604	0.0100832845843267	0.338348218741938	0.0298015004240862	0.976225362134194	0.994901653631222	NO	NA	LOC102579545	WAT1-related_protein_At1g68170-like
gene-LOC102579546	576.066226855696	1.56763464422873	0.322298685240338	4.86391883063296	1.15084123689447e-06	6.35740863983321e-05	UP	NA	LOC102579546	alkane_hydroxylase_MAH1-like%2C_transcript_variant_X1
gene-LOC102579546	576.066226855696	1.56763464422873	0.322298685240338	4.86391883063296	1.15084123689447e-06	6.35740863983321e-05	UP	NA	LOC102579546	alkane_hydroxylase_MAH1-like%2C_transcript_variant_X2
gene-LOC102579548	136.301032900398	-1.83681038771791	0.606021006583067	-3.03093517842625	0.0024379758130888	0.0350607428252855	DOWN	NA	LOC102579548	zinc_finger_protein_4-like
gene-LOC102579549	3.09483542843077	-0.267540320828684	1.05171266768271	-0.254385374494128	0.799197848874824	0.944750043358679	NO	NA	LOC102579549	transcription_factor_MYB21
gene-LOC102579551	841.566886692662	-0.068998563340262	0.131161007113654	-0.526060030024573	0.598846498692436	0.867672851884724	NO	NA	LOC102579551	E3_ubiquitin-protein_ligase_XBAT33
gene-LOC102579554	29.1215688613916	0.379983125766437	0.560910076788025	0.677440362530762	0.498126596572165	0.818484146874139	NO	NA	LOC102579554	sulfate_transporter_1.3-like
gene-LOC102579555	20.9637013032938	-0.526727298007302	0.532608496271118	-0.988957746064903	0.32268381545444	0.690328731716124	NO	NA	LOC102579555	oxygen-evolving_enhancer_protein_2%2C_chloroplastic-like%2C_transcript_variant_X1
gene-LOC102579555	20.9637013032938	-0.526727298007302	0.532608496271118	-0.988957746064903	0.32268381545444	0.690328731716124	NO	NA	LOC102579555	oxygen-evolving_enhancer_protein_2%2C_chloroplastic-like%2C_transcript_variant_X2
gene-LOC102579555	20.9637013032938	-0.526727298007302	0.532608496271118	-0.988957746064903	0.32268381545444	0.690328731716124	NO	NA	LOC102579555	oxygen-evolving_enhancer_protein_2%2C_chloroplastic-like%2C_transcript_variant_X3
gene-LOC102579557	48.3885899334952	-0.286583277744217	0.616275672016057	-0.465024486211992	0.641913921563489	0.887072413335067	NO	NA	LOC102579557	patatin-like_protein_2%2C_transcript_variant_X1
gene-LOC102579557	48.3885899334952	-0.286583277744217	0.616275672016057	-0.465024486211992	0.641913921563489	0.887072413335067	NO	NA	LOC102579557	patatin-like_protein_2%2C_transcript_variant_X2
gene-LOC102579557	48.3885899334952	-0.286583277744217	0.616275672016057	-0.465024486211992	0.641913921563489	0.887072413335067	NO	NA	LOC102579557	patatin-like_protein_2%2C_transcript_variant_X3
gene-LOC102579558	502.403501094662	-1.75139961985175	0.371111397676917	-4.71933664882072	2.36614962128829e-06	0.0001197423315212	DOWN	NA	LOC102579558	uncharacterized_LOC102579558
gene-LOC102579559	586.399122800895	-1.35731335526697	0.309650244051815	-4.3833756999715	1.16854334156095e-05	0.0004664681588198	DOWN	NA	LOC102579559	probable_purine_permease_9
gene-LOC102579560	936.1337801814	-0.176047836991402	0.1577353158614	-1.11609651922271	0.264380821946845	0.636445387902758	NO	NA	LOC102579560	E3_ubiquitin-protein_ligase_MIEL1
gene-LOC102579561	4280.00719287061	0.112259904148833	0.0647890089169069	1.73269982093426	0.0831490363721621	0.360296130770251	NO	NA	LOC102579561	coatomer_subunit_alpha-1-like
gene-LOC102579562	1885.07164924115	0.387021630048382	0.553308654878508	0.699467876809846	0.48425968144787	0.809601062535503	NO	NA	LOC102579562	probable_cinnamyl_alcohol_dehydrogenase_6
gene-LOC102579563	4.61902556174975	1.72982506820541	2.02042610727415	0.856168439903596	0.391904616730919	0.747487263794667	NO	NA	LOC102579563	uncharacterized_LOC102579563
gene-LOC102579564	1162.31060609276	0.0906459546956539	0.158367857355692	0.57237596194829	0.567067297408109	0.852924505592025	NO	NA	LOC102579564	metal_tolerance_protein_C4
gene-LOC102579565	753.47469848621	0.154497693279041	0.100384333721225	1.53906179930518	0.123789209859318	0.44593030125265	NO	NA	LOC102579565	protein_TRIGALACTOSYLDIACYLGLYCEROL_4%2C_chloroplastic
gene-LOC102579566	130.097472125326	2.34024903901177	0.633245152674816	3.69564461587522	0.0002193295923184	0.0054377510472236	UP	NA	LOC102579566	uncharacterized_LOC102579566
gene-LOC102579567	329.821109954367	-0.058818420660313	0.256955773928841	-0.228904841331185	0.818942877629243	0.950504972119802	NO	NA	LOC102579567	uncharacterized_LOC102579567%2C_transcript_variant_X1
gene-LOC102579567	329.821109954367	-0.058818420660313	0.256955773928841	-0.228904841331185	0.818942877629243	0.950504972119802	NO	NA	LOC102579567	uncharacterized_LOC102579567%2C_transcript_variant_X2
gene-LOC102579568	3.65024927500436	0.190637447762847	1.56368135772884	0.121915789825452	0.902965710439645	0.976178287306246	NO	NA	LOC102579568	protein_DETOXIFICATION_27-like
gene-LOC102579570	304.730676619029	0.19917603611374	0.449496808712763	0.443108899224727	0.657686968587634	0.893911440663631	NO	NA	LOC102579570	ycf49-like_protein%2C_transcript_variant_X1
gene-LOC102579570	304.730676619029	0.19917603611374	0.449496808712763	0.443108899224727	0.657686968587634	0.893911440663631	NO	NA	LOC102579570	ycf49-like_protein%2C_transcript_variant_X2
gene-LOC102579571	1621.9951480072	-0.337918633164681	0.114417302895596	-2.9533875088196	0.0031430713875521	0.0427166664122692	NO	NA	LOC102579571	uncharacterized_LOC102579571%2C_transcript_variant_X1
gene-LOC102579571	1621.9951480072	-0.337918633164681	0.114417302895596	-2.9533875088196	0.0031430713875521	0.0427166664122692	NO	NA	LOC102579571	uncharacterized_LOC102579571%2C_transcript_variant_X2
gene-LOC102579572	8.96793442974407	-2.57590291324996	1.61794215036339	-1.59208591770195	0.111365400825897	0.423121750471012	NO	NA	LOC102579572	probable_purine_permease_11
gene-LOC102579573	637.436449525759	-0.142253542743815	0.147320826450746	-0.965603751831885	0.334242497233391	0.700954572786027	NO	NA	LOC102579573	spastin%2C_transcript_variant_X1
gene-LOC102579573	637.436449525759	-0.142253542743815	0.147320826450746	-0.965603751831885	0.334242497233391	0.700954572786027	NO	NA	LOC102579573	spastin%2C_transcript_variant_X2
gene-LOC102579574	2989.82543239708	0.256174617973661	0.220165196328983	1.16355637605351	0.244603838911187	0.61449663722832	NO	NA	LOC102579574	probable_receptor-like_protein_kinase_At5g24010
gene-LOC102579576	63.9074525599149	0.0402906045697388	0.527098762859459	0.076438435087888	0.93907029225886	0.986169128793407	NO	NA	LOC102579576	uncharacterized_LOC102579576
gene-LOC102579578	465.515982315034	0.115563968922166	0.176537271172389	0.65461513115447	0.512715579538328	0.82685809388829	NO	NA	LOC102579578	uncharacterized_LOC102579578
gene-LOC102579582	974.098020480683	-0.01809869148674	0.0936218428492086	-0.193316975354678	0.846710732669505	0.959901630541482	NO	NA	LOC102579582	pyridine_nucleotide-disulfide_oxidoreductase_domain-containing_protein_2
gene-LOC102579586	73.8088154152414	0.168054480853634	0.315364598348526	0.532889492776572	0.594110079063421	0.86474602258062	NO	NA	LOC102579586	uncharacterized_LOC102579586%2C_transcript_variant_X1
gene-LOC102579586	73.8088154152414	0.168054480853634	0.315364598348526	0.532889492776572	0.594110079063421	0.86474602258062	NO	NA	LOC102579586	uncharacterized_LOC102579586%2C_transcript_variant_X2
gene-LOC102579587	1598.70727103436	0.0881725835651986	0.0848366182809091	1.03932223315695	0.298654898057207	0.668154642070188	NO	NA	LOC102579587	transcription_initiation_factor_IIE_subunit_alpha-like%2C_transcript_variant_X1
gene-LOC102579587	1598.70727103436	0.0881725835651986	0.0848366182809091	1.03932223315695	0.298654898057207	0.668154642070188	NO	NA	LOC102579587	transcription_initiation_factor_IIE_subunit_alpha-like%2C_transcript_variant_X2
gene-LOC102579589	718.036846827555	0.018305971898416	0.157076429817217	0.116541812923288	0.907223149924665	0.977932749476593	NO	NA	LOC102579589	probable_inactive_leucine-rich_repeat_receptor-like_protein_kinase_At1g66830
gene-LOC102579590	1343.55672648952	0.0542125531302733	0.326471385611555	0.166056063470068	0.868112830293904	0.967606792624819	NO	NA	LOC102579590	probable_GTP-binding_protein_OBGC2
gene-LOC102579591	234.179799043012	-0.188634347428126	0.280495541695125	-0.672503906080461	0.50126295427563	0.819721770613743	NO	NA	LOC102579591	S-adenosylmethionine_carrier_1%2C_chloroplastic/mitochondrial-like%2C_transcript_variant_X1
gene-LOC102579591	234.179799043012	-0.188634347428126	0.280495541695125	-0.672503906080461	0.50126295427563	0.819721770613743	NO	NA	LOC102579591	S-adenosylmethionine_carrier_1%2C_chloroplastic/mitochondrial-like%2C_transcript_variant_X2
gene-LOC102579591	234.179799043012	-0.188634347428126	0.280495541695125	-0.672503906080461	0.50126295427563	0.819721770613743	NO	NA	LOC102579591	S-adenosylmethionine_carrier_1%2C_chloroplastic/mitochondrial-like%2C_transcript_variant_X3
gene-LOC102579591	234.179799043012	-0.188634347428126	0.280495541695125	-0.672503906080461	0.50126295427563	0.819721770613743	NO	NA	LOC102579591	S-adenosylmethionine_carrier_1%2C_chloroplastic/mitochondrial-like%2C_transcript_variant_X4
gene-LOC102579591	234.179799043012	-0.188634347428126	0.280495541695125	-0.672503906080461	0.50126295427563	0.819721770613743	NO	NA	LOC102579591	S-adenosylmethionine_carrier_1%2C_chloroplastic/mitochondrial-like%2C_transcript_variant_X5
gene-LOC102579591	234.179799043012	-0.188634347428126	0.280495541695125	-0.672503906080461	0.50126295427563	0.819721770613743	NO	NA	LOC102579591	S-adenosylmethionine_carrier_1%2C_chloroplastic/mitochondrial-like%2C_transcript_variant_X6
gene-LOC102579592	183.684318790821	-0.410828534061556	0.34597547176999	-1.18744988469784	0.235050213167839	0.603938875756209	NO	NA	LOC102579592	RING-H2_finger_protein_ATL80
gene-LOC102579593	2788.27330124296	0.216640151022615	0.117990830612808	1.8360761586087	0.0663463938120222	0.318342408618204	NO	NA	LOC102579593	probable_LRR_receptor-like_serine/threonine-protein_kinase_At1g67720
gene-LOC102579594	1156.01844773451	-0.301695663788346	0.0987569886593398	-3.05492976126519	0.0022511323573302	0.0332024068474103	NO	NA	LOC102579594	uncharacterized_LOC102579594%2C_transcript_variant_X1
gene-LOC102579594	1156.01844773451	-0.301695663788346	0.0987569886593398	-3.05492976126519	0.0022511323573302	0.0332024068474103	NO	NA	LOC102579594	uncharacterized_LOC102579594%2C_transcript_variant_X2
gene-LOC102579595	1243.86342870279	-0.110473415548941	0.103497567861344	-1.06740107841898	0.285790761700042	0.656514920916993	NO	NA	LOC102579595	importin-11
gene-LOC102579596	186.333199121501	0.655454582900746	0.727815173429757	0.900578343004284	0.367812553711456	0.729585306293772	NO	NA	LOC102579596	peroxisomal_(S)-2-hydroxy-acid_oxidase_GLO4-like%2C_transcript_variant_X1
gene-LOC102579596	186.333199121501	0.655454582900746	0.727815173429757	0.900578343004284	0.367812553711456	0.729585306293772	NO	NA	LOC102579596	peroxisomal_(S)-2-hydroxy-acid_oxidase_GLO4-like%2C_transcript_variant_X2
gene-LOC102579598	2682.83842075155	-0.275878470205696	0.118107706795445	-2.3358210712151	0.0195005689465046	0.15303587021006	NO	NA	LOC102579598	serine/arginine-rich_splicing_factor_SR45a-like
gene-LOC102579599	1898.02433213027	-0.165637587740021	0.13992529627319	-1.18375727728767	0.236509158465692	0.605273612185541	NO	NA	LOC102579599	nicalin-like
gene-LOC102579602	489.535352986695	-0.271456950251505	0.172726495690738	-1.57159993992781	0.116043360419065	0.431746116364	NO	NA	LOC102579602	putative_L-ascorbate_peroxidase_6%2C_transcript_variant_X1
gene-LOC102579602	489.535352986695	-0.271456950251505	0.172726495690738	-1.57159993992781	0.116043360419065	0.431746116364	NO	NA	LOC102579602	putative_L-ascorbate_peroxidase_6%2C_transcript_variant_X2
gene-LOC102579602	489.535352986695	-0.271456950251505	0.172726495690738	-1.57159993992781	0.116043360419065	0.431746116364	NO	NA	LOC102579602	putative_L-ascorbate_peroxidase_6%2C_transcript_variant_X3
gene-LOC102579604	1422.22320240502	0.0252911809833637	0.133078384122403	0.190047250349097	0.849272104758791	0.961337595165105	NO	NA	LOC102579604	E3_UFM1-protein_ligase_1_homolog
gene-LOC102579605	7.50588700761764	-0.404868176276941	1.16315816970791	-0.348076630350808	0.727782634507193	0.92045459752077	NO	NA	LOC102579605	probable_pectate_lyase_P59
gene-LOC102579606	1871.57844869339	-0.135086849033073	0.189102642341064	-0.714357278992596	0.475006281677248	0.803466422997768	NO	NA	LOC102579606	probable_aldo-keto_reductase_2%2C_transcript_variant_X1
gene-LOC102579606	1871.57844869339	-0.135086849033073	0.189102642341064	-0.714357278992596	0.475006281677248	0.803466422997768	NO	NA	LOC102579606	probable_aldo-keto_reductase_2%2C_transcript_variant_X2
gene-LOC102579607	180.584234193043	-1.0709535261371	0.268933003999135	-3.98223167187224	6.8271182614819e-05	0.0020104090592899	DOWN	NA	LOC102579607	uncharacterized_protein_At1g66480-like
gene-LOC102579610	1527.61256699894	0.0105815624675726	0.12696573015645	0.0833418785882917	0.933579701803174	0.985320812950477	NO	NA	LOC102579610	transcription_initiation_factor_TFIID_subunit_4b-like%2C_transcript_variant_X1
gene-LOC102579610	1527.61256699894	0.0105815624675726	0.12696573015645	0.0833418785882917	0.933579701803174	0.985320812950477	NO	NA	LOC102579610	transcription_initiation_factor_TFIID_subunit_4b-like%2C_transcript_variant_X2
gene-LOC102579610	1527.61256699894	0.0105815624675726	0.12696573015645	0.0833418785882917	0.933579701803174	0.985320812950477	NO	NA	LOC102579610	transcription_initiation_factor_TFIID_subunit_4b-like%2C_transcript_variant_X3
gene-LOC102579611	495.026784630426	0.0675948129902649	0.143887030758088	0.469776967626147	0.638514371540373	0.885603883639531	NO	NA	LOC102579611	pyridoxine/pyridoxamine_5'-phosphate_oxidase_1%2C_chloroplastic-like%2C_transcript_variant_X1
gene-LOC102579611	495.026784630426	0.0675948129902649	0.143887030758088	0.469776967626147	0.638514371540373	0.885603883639531	NO	NA	LOC102579611	pyridoxine/pyridoxamine_5'-phosphate_oxidase_1%2C_chloroplastic-like%2C_transcript_variant_X2
gene-LOC102579611	495.026784630426	0.0675948129902649	0.143887030758088	0.469776967626147	0.638514371540373	0.885603883639531	NO	NA	LOC102579611	pyridoxine/pyridoxamine_5'-phosphate_oxidase_1%2C_chloroplastic-like%2C_transcript_variant_X3
gene-LOC102579611	495.026784630426	0.0675948129902649	0.143887030758088	0.469776967626147	0.638514371540373	0.885603883639531	NO	NA	LOC102579611	pyridoxine/pyridoxamine_5'-phosphate_oxidase_1%2C_chloroplastic-like%2C_transcript_variant_X4
gene-LOC102579611	495.026784630426	0.0675948129902649	0.143887030758088	0.469776967626147	0.638514371540373	0.885603883639531	NO	NA	LOC102579611	pyridoxine/pyridoxamine_5'-phosphate_oxidase_1%2C_chloroplastic-like%2C_transcript_variant_X5
gene-LOC102579611	495.026784630426	0.0675948129902649	0.143887030758088	0.469776967626147	0.638514371540373	0.885603883639531	NO	NA	LOC102579611	pyridoxine/pyridoxamine_5'-phosphate_oxidase_1%2C_chloroplastic-like%2C_transcript_variant_X6
gene-LOC102579612	246.686655613359	-0.0887739357845785	0.156859819759179	-0.565944394943648	0.571431580948528	0.854847420190536	NO	NA	LOC102579612	pre-rRNA-processing_protein_esf2-like%2C_transcript_variant_X1
gene-LOC102579612	246.686655613359	-0.0887739357845785	0.156859819759179	-0.565944394943648	0.571431580948528	0.854847420190536	NO	NA	LOC102579612	pre-rRNA-processing_protein_esf2-like%2C_transcript_variant_X2
gene-LOC102579613	424.995463897732	-0.234377228029427	0.118576388160423	-1.97659274047322	0.0480876834006159	0.265184911938409	NO	NA	LOC102579613	ADP-ribosylation_factor-like_protein_8B
gene-LOC102579616	758.385287591765	-0.194529960241859	0.324470134719012	-0.599531172292084	0.548818729291954	0.84435514529656	NO	NA	LOC102579616	SPX_domain-containing_protein_1-like
gene-LOC102579617	260.953269549129	-1.00593155190365	0.446553531119243	-2.25265613594495	0.024280838676485	0.17473828419475	DOWN	NA	LOC102579617	cinnamoyl-CoA_reductase_1-like
gene-LOC102579619	450.531624969499	-0.40325743827811	0.457562951724392	-0.88131575504174	0.378146940978694	0.737155095140258	NO	NA	LOC102579619	transcriptional_activator_TAF-1-like%2C_transcript_variant_X1
gene-LOC102579619	450.531624969499	-0.40325743827811	0.457562951724392	-0.88131575504174	0.378146940978694	0.737155095140258	NO	NA	LOC102579619	transcriptional_activator_TAF-1-like%2C_transcript_variant_X2
gene-LOC102579622	1289.71517297989	-0.324207665776834	0.219584930391575	-1.47645680966672	0.139821301634223	0.473892426918136	NO	NA	LOC102579622	uncharacterized_LOC102579622%2C_transcript_variant_X1
gene-LOC102579622	1289.71517297989	-0.324207665776834	0.219584930391575	-1.47645680966672	0.139821301634223	0.473892426918136	NO	NA	LOC102579622	uncharacterized_LOC102579622%2C_transcript_variant_X2
gene-LOC102579622	1289.71517297989	-0.324207665776834	0.219584930391575	-1.47645680966672	0.139821301634223	0.473892426918136	NO	NA	LOC102579622	uncharacterized_LOC102579622%2C_transcript_variant_X3
gene-LOC102579622	1289.71517297989	-0.324207665776834	0.219584930391575	-1.47645680966672	0.139821301634223	0.473892426918136	NO	NA	LOC102579622	uncharacterized_LOC102579622%2C_transcript_variant_X4
gene-LOC102579623	161.909910123169	-0.0194624033826227	0.265382504641724	-0.0733371757452424	0.941537809367075	0.987016906245395	NO	NA	LOC102579623	mimitin%2C_mitochondrial%2C_transcript_variant_X1
gene-LOC102579623	161.909910123169	-0.0194624033826227	0.265382504641724	-0.0733371757452424	0.941537809367075	0.987016906245395	NO	NA	LOC102579623	mimitin%2C_mitochondrial%2C_transcript_variant_X2
gene-LOC102579624	300.872885533901	-0.123969061412647	0.175741167051222	-0.705407068205678	0.480556946591898	0.8072869950924	NO	NA	LOC102579624	serine/threonine-protein_kinase_19%2C_transcript_variant_X1
gene-LOC102579624	300.872885533901	-0.123969061412647	0.175741167051222	-0.705407068205678	0.480556946591898	0.8072869950924	NO	NA	LOC102579624	serine/threonine-protein_kinase_19%2C_transcript_variant_X2
gene-LOC102579625	6763.43518246202	-0.410469107487294	0.267459579516438	-1.53469585284406	0.124858555019655	0.447600412426597	NO	NA	LOC102579625	uncharacterized_LOC102579625
gene-LOC102579628	2169.26473662548	-0.2200407010544	0.0669281072441448	-3.2877173748799	0.0010100318066278	0.0182192931513666	NO	NA	LOC102579628	DNA-directed_RNA_polymerase_I_subunit_2
gene-LOC102579632	6.31355636895107	0.457788776687217	1.17728905811646	0.388849937516307	0.6973871573634	0.907175762836357	NO	NA	LOC102579632	uncharacterized_LOC102579632%2C_transcript_variant_X1
gene-LOC102579632	6.31355636895107	0.457788776687217	1.17728905811646	0.388849937516307	0.6973871573634	0.907175762836357	NO	NA	LOC102579632	uncharacterized_LOC102579632%2C_transcript_variant_X2
gene-LOC102579632	6.31355636895107	0.457788776687217	1.17728905811646	0.388849937516307	0.6973871573634	0.907175762836357	NO	NA	LOC102579632	uncharacterized_LOC102579632%2C_transcript_variant_X3
gene-LOC102579634	754.324378839591	-0.128729473467357	0.165865643173513	-0.77610692006115	0.43768585810525	0.776480058269005	NO	NA	LOC102579634	uncharacterized_LOC102579634%2C_transcript_variant_X1
gene-LOC102579634	754.324378839591	-0.128729473467357	0.165865643173513	-0.77610692006115	0.43768585810525	0.776480058269005	NO	NA	LOC102579634	uncharacterized_LOC102579634%2C_transcript_variant_X2
gene-LOC102579636	3276.90860733704	-0.237810454556854	0.10265775984892	-2.31653656681031	0.0205289902806538	0.157912563497968	NO	NA	LOC102579636	peptidyl-prolyl_cis-trans_isomerase_FKBP53
gene-LOC102579637	4577.79691758776	0.0291602999778574	0.107346224632551	0.271647187198932	0.78589331310449	0.93986275774017	NO	NA	LOC102579637	calcium_permeable_stress-gated_cation_channel_1-like%2C_transcript_variant_X1
gene-LOC102579637	4577.79691758776	0.0291602999778574	0.107346224632551	0.271647187198932	0.78589331310449	0.93986275774017	NO	NA	LOC102579637	calcium_permeable_stress-gated_cation_channel_1-like%2C_transcript_variant_X2
gene-LOC102579637	4577.79691758776	0.0291602999778574	0.107346224632551	0.271647187198932	0.78589331310449	0.93986275774017	NO	NA	LOC102579637	calcium_permeable_stress-gated_cation_channel_1-like%2C_transcript_variant_X3
gene-LOC102579638	1410.74636821996	-0.112688444358017	0.374010358119835	-0.301297656365738	0.763187527888776	0.933425553918114	NO	NA	LOC102579638	cytochrome_P450_CYP72A219-like%2C_transcript_variant_X1
gene-LOC102579638	1410.74636821996	-0.112688444358017	0.374010358119835	-0.301297656365738	0.763187527888776	0.933425553918114	NO	NA	LOC102579638	cytochrome_P450_CYP72A219-like%2C_transcript_variant_X2
gene-LOC102579638	1410.74636821996	-0.112688444358017	0.374010358119835	-0.301297656365738	0.763187527888776	0.933425553918114	NO	NA	LOC102579638	cytochrome_P450_CYP72A219-like%2C_transcript_variant_X3
gene-LOC102579638	1410.74636821996	-0.112688444358017	0.374010358119835	-0.301297656365738	0.763187527888776	0.933425553918114	NO	NA	LOC102579638	cytochrome_P450_CYP72A219-like%2C_transcript_variant_X4
gene-LOC102579641	776.818677923089	0.0195462224515204	0.183607545910451	0.10645653126399	0.915220142387712	0.980013240375904	NO	NA	LOC102579641	arogenate_dehydratase/prephenate_dehydratase_6%2C_chloroplastic-like
gene-LOC102579642	474.358530299258	-0.133442724872892	0.245583487474483	-0.543370102954325	0.586875006015363	0.86171425193877	NO	NA	LOC102579642	E3_ubiquitin-protein_ligase_RGLG1-like%2C_transcript_variant_X1
gene-LOC102579642	474.358530299258	-0.133442724872892	0.245583487474483	-0.543370102954325	0.586875006015363	0.86171425193877	NO	NA	LOC102579642	E3_ubiquitin-protein_ligase_RGLG1-like%2C_transcript_variant_X2
gene-LOC102579642	474.358530299258	-0.133442724872892	0.245583487474483	-0.543370102954325	0.586875006015363	0.86171425193877	NO	NA	LOC102579642	E3_ubiquitin-protein_ligase_RGLG1-like%2C_transcript_variant_X3
gene-LOC102579642	474.358530299258	-0.133442724872892	0.245583487474483	-0.543370102954325	0.586875006015363	0.86171425193877	NO	NA	LOC102579642	E3_ubiquitin-protein_ligase_RGLG1-like%2C_transcript_variant_X4
gene-LOC102579643	8.34778063463017	-0.48865267194823	0.90438620055096	-0.540314161859766	0.588980393482371	0.862451564125701	NO	NA	LOC102579643	(R%2CS)-reticuline_7-O-methyltransferase-like
gene-LOC102579644	2537.62930663188	-0.035177917302049	0.103049802159106	-0.341368120704737	0.73282647126459	0.922603746556781	NO	NA	LOC102579644	uncharacterized_LOC102579644
gene-LOC102579648	517.766870466388	-0.0082478293072016	0.1589645796645	-0.0518846986203404	0.958620566585167	0.991394252687386	NO	NA	LOC102579648	E3_ubiquitin-protein_ligase_MIEL1
gene-LOC102579649	1457.56634353304	-0.009957748812925	0.154176605222992	-0.0645866394484603	0.948503122673807	0.988933670098072	NO	NA	LOC102579649	gamma-soluble_NSF_attachment_protein-like%2C_transcript_variant_X1
gene-LOC102579650	2856.98346175763	-0.129049240449924	0.172410273157862	-0.748500875767212	0.454158097025639	0.788112548314659	NO	NA	LOC102579650	probable_E3_ubiquitin-protein_ligase_ARI8
gene-LOC102579651	8.62905810439743	-2.26224534498848	1.23121704332721	-1.83740580692015	0.0661500102173816	0.317816092973581	NO	NA	LOC102579651	dehydration-responsive_element-binding_protein_2A-like
gene-LOC102579653	53.9090935020407	-0.340701969939722	0.388751162449231	-0.87640116056043	0.380811987643522	0.739794969830175	NO	NA	LOC102579653	pentatricopeptide_repeat-containing_protein_At4g33170-like
gene-LOC102579655	263.000967236633	0.161465051024272	0.236094645917995	0.683899672508267	0.494038520851331	0.816982919745467	NO	NA	LOC102579655	protein_NLP7-like%2C_transcript_variant_X1
gene-LOC102579655	263.000967236633	0.161465051024272	0.236094645917995	0.683899672508267	0.494038520851331	0.816982919745467	NO	NA	LOC102579655	protein_NLP7-like%2C_transcript_variant_X2
gene-LOC102579656	1074.5474534808	-0.177302714261939	0.100441997719411	-1.76522488886811	0.077525977242657	0.346328891492604	NO	NA	LOC102579656	uncharacterized_LOC102579656%2C_transcript_variant_X1
gene-LOC102579656	1074.5474534808	-0.177302714261939	0.100441997719411	-1.76522488886811	0.077525977242657	0.346328891492604	NO	NA	LOC102579656	uncharacterized_LOC102579656%2C_transcript_variant_X2
gene-LOC102579659	245.375735122768	-0.193260102976195	0.269287530690396	-0.717671934087394	0.472959592319456	0.802170517995611	NO	NA	LOC102579659	uncharacterized_LOC102579659%2C_transcript_variant_X1
gene-LOC102579659	245.375735122768	-0.193260102976195	0.269287530690396	-0.717671934087394	0.472959592319456	0.802170517995611	NO	NA	LOC102579659	uncharacterized_LOC102579659%2C_transcript_variant_X2
gene-LOC102579659	245.375735122768	-0.193260102976195	0.269287530690396	-0.717671934087394	0.472959592319456	0.802170517995611	NO	NA	LOC102579659	uncharacterized_LOC102579659%2C_transcript_variant_X3
gene-LOC102579660	121.311763138219	-0.505911308505379	0.371343098977278	-1.36238241641953	0.17307722998479	0.52261218798354	NO	NA	LOC102579660	zinc_transporter_6%2C_chloroplastic
gene-LOC102579661	315.35551708491	0.120581223099478	0.190467529843767	0.633080206365812	0.526681267342677	0.834232647706869	NO	NA	LOC102579661	protein_ROOT_PRIMORDIUM_DEFECTIVE_1
gene-LOC102579662	98.1694715211068	0.276030787649663	0.435900417855477	0.633242769088563	0.526575120247196	0.834124259312853	NO	NA	LOC102579662	mitochondrial_arginine_transporter_BAC2
gene-LOC102579664	12.5878304842932	-1.06820004696042	0.966699494454096	-1.10499700588303	0.269160886509192	0.63998419580161	NO	NA	LOC102579664	receptor-like_cytosolic_serine/threonine-protein_kinase_RBK1
gene-LOC102579665	10.7880358699738	-0.30056014626479	0.830244806069593	-0.362013883215545	0.717341655797382	0.915506737404405	NO	NA	LOC102579665	UDP-glycosyltransferase_74G1-like
gene-LOC102579666	321.12080837727	0.278158241465236	0.240647057275196	1.15587634694051	0.247731738787848	0.618211171664778	NO	NA	LOC102579666	uncharacterized_LOC102579666%2C_transcript_variant_X1
gene-LOC102579666	321.12080837727	0.278158241465236	0.240647057275196	1.15587634694051	0.247731738787848	0.618211171664778	NO	NA	LOC102579666	uncharacterized_LOC102579666%2C_transcript_variant_X2
gene-LOC102579667	719.771120114916	0.0047167608033462	0.0946136427019144	0.0498528612644871	0.96023964182153	0.991999860520781	NO	NA	LOC102579667	uncharacterized_protein_At1g04910
gene-LOC102579668	4501.63696331449	1.54066698496043	0.427518685001688	3.60374186909362	0.000313668582371	0.007195830600762	UP	NA	LOC102579668	protein_LONGIFOLIA_1
gene-LOC102579669	635.29701197824	-0.11510565419659	0.13699508575939	-0.840217395817794	0.400786506506563	0.753850505365193	NO	NA	LOC102579669	protein-tyrosine-phosphatase_IBR5-like
gene-LOC102579670	100.447368701757	0.0778893587798561	0.390822884202487	0.199295798501659	0.842031365563711	0.958402332963629	NO	NA	LOC102579670	KH_domain-containing_protein_At4g18375-like%2C_transcript_variant_X1
gene-LOC102579670	100.447368701757	0.0778893587798561	0.390822884202487	0.199295798501659	0.842031365563711	0.958402332963629	NO	NA	LOC102579670	KH_domain-containing_protein_At4g18375-like%2C_transcript_variant_X2
gene-LOC102579670	100.447368701757	0.0778893587798561	0.390822884202487	0.199295798501659	0.842031365563711	0.958402332963629	NO	NA	LOC102579670	KH_domain-containing_protein_At4g18375-like%2C_transcript_variant_X3
gene-LOC102579671	932.376563779373	0.382454504264659	0.0928213252814881	4.12033014078214	3.78329898968284e-05	0.001223211361942	NO	NA	LOC102579671	ATP-citrate_synthase_beta_chain_protein_2-like
gene-LOC102579672	65.2982999323049	1.77811480071606	0.713923374823242	2.49062415298602	0.0127518934821121	0.115123002605675	UP	NA	LOC102579672	cytochrome_P450_83B1-like
gene-LOC102579673	442.592140016185	-0.173302483686236	0.15302049898325	-1.13254423320895	0.257405698890149	0.630257061996227	NO	NA	LOC102579673	protein_FAR1-RELATED_SEQUENCE_12-like%2C_transcript_variant_X1
gene-LOC102579673	442.592140016185	-0.173302483686236	0.15302049898325	-1.13254423320895	0.257405698890149	0.630257061996227	NO	NA	LOC102579673	protein_FAR1-RELATED_SEQUENCE_12-like%2C_transcript_variant_X2
gene-LOC102579673	442.592140016185	-0.173302483686236	0.15302049898325	-1.13254423320895	0.257405698890149	0.630257061996227	NO	NA	LOC102579673	protein_FAR1-RELATED_SEQUENCE_12-like%2C_transcript_variant_X3
gene-LOC102579674	944.521152543092	-0.0434632042291892	0.206089015127928	-0.210895297850834	0.832968973384083	0.954969739413605	NO	NA	LOC102579674	uncharacterized_protein_At5g41620
gene-LOC102579675	661.291072703991	-0.0560403988424334	0.142090779577675	-0.394398559913582	0.693286806832294	0.906271131259307	NO	NA	LOC102579675	transmembrane_9_superfamily_member_4-like%2C_transcript_variant_X1
gene-LOC102579675	661.291072703991	-0.0560403988424334	0.142090779577675	-0.394398559913582	0.693286806832294	0.906271131259307	NO	NA	LOC102579675	transmembrane_9_superfamily_member_4-like%2C_transcript_variant_X2
gene-LOC102579677	2304.55926085293	0.0849224193955006	0.124155256252707	0.684001805148292	0.493974025915824	0.816948518032339	NO	NA	LOC102579677	plant_UBX_domain-containing_protein_8%2C_transcript_variant_X1
gene-LOC102579677	2304.55926085293	0.0849224193955006	0.124155256252707	0.684001805148292	0.493974025915824	0.816948518032339	NO	NA	LOC102579677	plant_UBX_domain-containing_protein_8%2C_transcript_variant_X2
gene-LOC102579678	1423.08297649869	-0.188406305952555	0.152833327263051	-1.23275668551191	0.217666555968904	0.58411550603717	NO	NA	LOC102579678	uncharacterized_LOC102579678
gene-LOC102579679	95.8325471981848	0.0780045689190743	0.248160936072127	0.314330571739956	0.753269981156393	0.930362039247368	NO	NA	LOC102579679	protein_cornichon_homolog_4-like%2C_transcript_variant_X1
gene-LOC102579679	95.8325471981848	0.0780045689190743	0.248160936072127	0.314330571739956	0.753269981156393	0.930362039247368	NO	NA	LOC102579679	protein_cornichon_homolog_4-like%2C_transcript_variant_X2
gene-LOC102579679	95.8325471981848	0.0780045689190743	0.248160936072127	0.314330571739956	0.753269981156393	0.930362039247368	NO	NA	LOC102579679	protein_cornichon_homolog_4-like%2C_transcript_variant_X3
gene-LOC102579680	582.481835859992	-0.0429421206789182	0.163705138860169	-0.262313822143346	0.793079506504684	0.942401319540687	NO	NA	LOC102579680	uncharacterized_LOC102579680
gene-LOC102579681	91.0159439446796	-1.05131421109284	0.742652514754465	-1.41562061691857	0.15688661168472	0.501162417652403	NO	NA	LOC102579681	probable_WRKY_transcription_factor_14
gene-LOC102579682	10.3158182775405	-4.1470042595681	1.86265457685011	-2.22639469019586	0.0259877558371683	0.181299438592737	DOWN	NA	LOC102579682	putative_RING-H2_finger_protein_ATL21A
gene-LOC102579683	2451.29340549202	0.046814770244775	0.143425798208063	0.326404111601056	0.744118627124836	0.927070210224734	NO	NA	LOC102579683	tRNA-dihydrouridine(16/17)_synthase_[NAD(P)(+)]-like
gene-LOC102579684	206.445304472255	-0.0954739418505741	0.190344125692076	-0.501585964386546	0.615958794434829	0.877588502701085	NO	NA	LOC102579684	pentatricopeptide_repeat-containing_protein_At2g28050%2C_transcript_variant_X1
gene-LOC102579684	206.445304472255	-0.0954739418505741	0.190344125692076	-0.501585964386546	0.615958794434829	0.877588502701085	NO	NA	LOC102579684	pentatricopeptide_repeat-containing_protein_At2g28050%2C_transcript_variant_X2
gene-LOC102579684	206.445304472255	-0.0954739418505741	0.190344125692076	-0.501585964386546	0.615958794434829	0.877588502701085	NO	NA	LOC102579684	pentatricopeptide_repeat-containing_protein_At2g28050%2C_transcript_variant_X3
gene-LOC102579685	355.44062014767	-0.0660218282994656	0.189336797192253	-0.348700460124646	0.727314198792685	0.920116326657527	NO	NA	LOC102579685	OTU_domain-containing_protein_DDB_G0284757-like%2C_transcript_variant_X1
gene-LOC102579685	355.44062014767	-0.0660218282994656	0.189336797192253	-0.348700460124646	0.727314198792685	0.920116326657527	NO	NA	LOC102579685	OTU_domain-containing_protein_DDB_G0284757-like%2C_transcript_variant_X2
gene-LOC102579685	355.44062014767	-0.0660218282994656	0.189336797192253	-0.348700460124646	0.727314198792685	0.920116326657527	NO	NA	LOC102579685	OTU_domain-containing_protein_DDB_G0284757-like%2C_transcript_variant_X3
gene-LOC102579685	355.44062014767	-0.0660218282994656	0.189336797192253	-0.348700460124646	0.727314198792685	0.920116326657527	NO	NA	LOC102579685	OTU_domain-containing_protein_DDB_G0284757-like%2C_transcript_variant_X4
gene-LOC102579685	355.44062014767	-0.0660218282994656	0.189336797192253	-0.348700460124646	0.727314198792685	0.920116326657527	NO	NA	LOC102579685	OTU_domain-containing_protein_DDB_G0284757-like%2C_transcript_variant_X5
gene-LOC102579685	355.44062014767	-0.0660218282994656	0.189336797192253	-0.348700460124646	0.727314198792685	0.920116326657527	NO	NA	LOC102579685	OTU_domain-containing_protein_DDB_G0284757-like%2C_transcript_variant_X6
gene-LOC102579685	355.44062014767	-0.0660218282994656	0.189336797192253	-0.348700460124646	0.727314198792685	0.920116326657527	NO	NA	LOC102579685	OTU_domain-containing_protein_DDB_G0284757-like%2C_transcript_variant_X7
gene-LOC102579686	25.6394935748726	-0.429401993090212	0.431872420160248	-0.994279729487892	0.320086701463994	0.688743649998026	NO	NA	LOC102579686	putative_amidase_C869.01%2C_transcript_variant_X1
gene-LOC102579686	25.6394935748726	-0.429401993090212	0.431872420160248	-0.994279729487892	0.320086701463994	0.688743649998026	NO	NA	LOC102579686	putative_amidase_C869.01%2C_transcript_variant_X2
gene-LOC102579686	25.6394935748726	-0.429401993090212	0.431872420160248	-0.994279729487892	0.320086701463994	0.688743649998026	NO	NA	LOC102579686	putative_amidase_C869.01%2C_transcript_variant_X3
gene-LOC102579686	25.6394935748726	-0.429401993090212	0.431872420160248	-0.994279729487892	0.320086701463994	0.688743649998026	NO	NA	LOC102579686	putative_amidase_C869.01%2C_transcript_variant_X4
gene-LOC102579687	68.9859252080354	0.405479101043444	0.691808061666457	0.586115027435079	0.557798218424947	0.848634880876168	NO	NA	LOC102579687	kiwellin-like
gene-LOC102579689	349.717820975794	-0.0071183499947367	0.202658498029691	-0.0351248532084447	0.9719801836425	0.994228962874609	NO	NA	LOC102579689	ubiquitin-conjugating_enzyme_E2-23_kDa-like%2C_transcript_variant_X1
gene-LOC102579689	349.717820975794	-0.0071183499947367	0.202658498029691	-0.0351248532084447	0.9719801836425	0.994228962874609	NO	NA	LOC102579689	ubiquitin-conjugating_enzyme_E2-23_kDa-like%2C_transcript_variant_X2
gene-LOC102579690	3498.30849365171	0.0903836213709453	0.142196491486289	0.635624834524561	0.525020978715956	0.833198157710151	NO	NA	LOC102579690	trifunctional_UDP-glucose_4%2C6-dehydratase/UDP-4-keto-6-deoxy-D-glucose_3%2C5-epimerase/UDP-4-keto-L-rhamnose-reductase_RHM1-like%2C_transcript_variant_X1
gene-LOC102579690	3498.30849365171	0.0903836213709453	0.142196491486289	0.635624834524561	0.525020978715956	0.833198157710151	NO	NA	LOC102579690	trifunctional_UDP-glucose_4%2C6-dehydratase/UDP-4-keto-6-deoxy-D-glucose_3%2C5-epimerase/UDP-4-keto-L-rhamnose-reductase_RHM1-like%2C_transcript_variant_X2
gene-LOC102579691	2343.86231704037	0.0592266951369073	0.267624654039882	0.221305078746898	0.824854895752603	0.952765809406894	NO	NA	LOC102579691	uncharacterized_LOC102579691
gene-LOC102579692	1233.27813417506	-0.290741579707285	0.186839843622566	-1.55610053011289	0.11968418899053	0.438577603898189	NO	NA	LOC102579692	bifunctional_nuclease_2
gene-LOC102579693	2004.0727970074	-0.0086906080362852	0.31207650538494	-0.0278476844181703	0.977783634027073	0.994901653631222	NO	NA	LOC102579693	glutamyl-tRNA(Gln)_amidotransferase_subunit_B%2C_chloroplastic/mitochondrial
gene-LOC102579695	1105.16150844676	-0.269190065881307	0.184345835067847	-1.46024490210063	0.144222778765846	0.481205572076828	NO	NA	LOC102579695	uncharacterized_LOC102579695%2C_transcript_variant_X1
gene-LOC102579695	1105.16150844676	-0.269190065881307	0.184345835067847	-1.46024490210063	0.144222778765846	0.481205572076828	NO	NA	LOC102579695	uncharacterized_LOC102579695%2C_transcript_variant_X2
gene-LOC102579696	2460.65208392579	-0.0535783326952495	0.123697492271235	-0.433140007218308	0.664913059603092	0.896442287799878	NO	NA	LOC102579696	uncharacterized_LOC102579696
gene-LOC102579697	1303.44154979168	-0.0277543192455759	0.0960541273234834	-0.288944577593289	0.772623789928349	0.935013703893869	NO	NA	LOC102579697	AP-2_complex_subunit_mu%2C_transcript_variant_X1
gene-LOC102579697	1303.44154979168	-0.0277543192455759	0.0960541273234834	-0.288944577593289	0.772623789928349	0.935013703893869	NO	NA	LOC102579697	AP-2_complex_subunit_mu%2C_transcript_variant_X2
gene-LOC102579698	641.222768650476	0.261152123168491	0.182311197433184	1.43245245955999	0.152014374378364	0.495199667562592	NO	NA	LOC102579698	disease_resistance_protein_RPM1-like
gene-LOC102579699	93.6389153033708	0.163708712891485	0.333649679087747	0.490660483591927	0.623666599959763	0.880482833526072	NO	NA	LOC102579699	MADS-box_protein_SOC1-like%2C_transcript_variant_X1
gene-LOC102579699	93.6389153033708	0.163708712891485	0.333649679087747	0.490660483591927	0.623666599959763	0.880482833526072	NO	NA	LOC102579699	MADS-box_protein_SOC1-like%2C_transcript_variant_X2
gene-LOC102579699	93.6389153033708	0.163708712891485	0.333649679087747	0.490660483591927	0.623666599959763	0.880482833526072	NO	NA	LOC102579699	MADS-box_protein_SOC1-like%2C_transcript_variant_X3
gene-LOC102579701	711.706664957607	-0.0883408729198336	0.15078784330641	-0.585862036240677	0.557968230939484	0.848725185895497	NO	NA	LOC102579701	sporulation-specific_protein_15-like%2C_transcript_variant_X1
gene-LOC102579701	711.706664957607	-0.0883408729198336	0.15078784330641	-0.585862036240677	0.557968230939484	0.848725185895497	NO	NA	LOC102579701	sporulation-specific_protein_15-like%2C_transcript_variant_X2
gene-LOC102579702	345.99661558898	-0.629806481621028	0.502375053800533	-1.25365795307004	0.209966357034973	0.574607843809977	NO	NA	LOC102579702	ferredoxin%2C_root_R-B2-like
gene-LOC102579705	2317.32831959987	0.597534452916753	0.118037138739869	5.0622580257016	4.14319754594104e-07	2.58832807142616e-05	NO	NA	LOC102579705	probable_serine/threonine-protein_kinase_At1g01540
gene-LOC102579706	1576.1398951648	-0.0672295315245278	0.0947114191134265	-0.709835542048142	0.477806125892612	0.805141913602188	NO	NA	LOC102579706	THUMP_domain-containing_protein_1_homolog
gene-LOC102579707	3914.74807576471	-0.347911944423734	0.060221830354914	-5.7771732007037	7.59660764490957e-09	7.99995133653215e-07	NO	NA	LOC102579707	protein_phosphatase_2C_16-like%2C_transcript_variant_X1
gene-LOC102579707	3914.74807576471	-0.347911944423734	0.060221830354914	-5.7771732007037	7.59660764490957e-09	7.99995133653215e-07	NO	NA	LOC102579707	protein_phosphatase_2C_16-like%2C_transcript_variant_X2
gene-LOC102579707	3914.74807576471	-0.347911944423734	0.060221830354914	-5.7771732007037	7.59660764490957e-09	7.99995133653215e-07	NO	NA	LOC102579707	protein_phosphatase_2C_16-like%2C_transcript_variant_X3
gene-LOC102579707	3914.74807576471	-0.347911944423734	0.060221830354914	-5.7771732007037	7.59660764490957e-09	7.99995133653215e-07	NO	NA	LOC102579707	protein_phosphatase_2C_16-like%2C_transcript_variant_X4
gene-LOC102579707	3914.74807576471	-0.347911944423734	0.060221830354914	-5.7771732007037	7.59660764490957e-09	7.99995133653215e-07	NO	NA	LOC102579707	protein_phosphatase_2C_16-like%2C_transcript_variant_X5
gene-LOC102579707	3914.74807576471	-0.347911944423734	0.060221830354914	-5.7771732007037	7.59660764490957e-09	7.99995133653215e-07	NO	NA	LOC102579707	protein_phosphatase_2C_16-like%2C_transcript_variant_X6
gene-LOC102579708	8372.56040029338	-0.135957410618648	0.0727006333563703	-1.87009939723908	0.0614700161827372	0.304758533919938	NO	NA	LOC102579708	protein_decapping_5
gene-LOC102579710	524.059764440367	-0.388051601735907	0.22004563775084	-1.7635050878641	0.0778153399284494	0.347317869275533	NO	NA	LOC102579710	transcription_factor_VIP1
gene-LOC102579711	36.8313780799147	0.422871274093831	0.411271683252718	1.02820420494154	0.303853780869999	0.673572321766554	NO	NA	LOC102579711	protein_EMSY-LIKE_3-like
gene-LOC102579712	10549.3782688856	0.0595906627351051	0.0989923758201082	0.601972245250432	0.54719261246058	0.843971784767585	NO	NA	LOC102579712	eukaryotic_translation_initiation_factor_isoform_4G-1-like%2C_transcript_variant_X1
gene-LOC102579712	10549.3782688856	0.0595906627351051	0.0989923758201082	0.601972245250432	0.54719261246058	0.843971784767585	NO	NA	LOC102579712	eukaryotic_translation_initiation_factor_isoform_4G-1-like%2C_transcript_variant_X2
gene-LOC102579713	8.72968164654632	0.135196866264698	1.18040895163056	0.114533921551462	0.908814557806792	0.978264003207457	NO	NA	LOC102579713	acylsugar_acyltransferase_3-like
gene-LOC102579714	1855.35232407416	-1.35472820755247	0.573033408285567	-2.36413477462967	0.0180722367257604	0.145573158090696	DOWN	NA	LOC102579714	protein_EXORDIUM-like
gene-LOC102579716	39.9465742590981	0.0377366962419383	0.494012557396325	0.0763881315908814	0.939110311635387	0.986169128793407	NO	NA	LOC102579716	F-box/kelch-repeat_protein_At3g06240-like
gene-LOC102579717	2701.63143265993	0.277321076916937	0.202061713925897	1.37245731281207	0.169921118878246	0.517675374568455	NO	NA	LOC102579717	uncharacterized_LOC102579717
gene-LOC102579718	21.5505808555763	-0.83432347976235	0.702332779858208	-1.1879318518079	0.234860259587674	0.603910399742269	NO	NA	LOC102579718	protein_LURP-one-related_17%2C_transcript_variant_X1
gene-LOC102579718	21.5505808555763	-0.83432347976235	0.702332779858208	-1.1879318518079	0.234860259587674	0.603910399742269	NO	NA	LOC102579718	protein_LURP-one-related_17%2C_transcript_variant_X2
gene-LOC102579720	2111.74159892711	0.406490780885045	1.3657678509773	0.297628019721049	0.76598708657071	0.933928320858639	NO	NA	LOC102579720	3-ketoacyl-CoA_synthase_6-like
gene-LOC102579721	1854.13423600805	0.512014595816531	0.243023763727993	2.10684991443721	0.0351305912570331	0.219466956398104	NO	NA	LOC102579721	ferric_reduction_oxidase_8%2C_mitochondrial
gene-LOC102579723	109.122048779866	0.367595754632722	0.395085750744585	0.930420178252305	0.352153575045945	0.716841462705227	NO	NA	LOC102579723	kinesin-related_protein_3-like
gene-LOC102579725	7948.42369939004	0.128148379983278	0.300113270971474	0.427000044244822	0.669379295467368	0.898565165285528	NO	NA	LOC102579725	ATP-dependent_Clp_protease_proteolytic_subunit_5%2C_chloroplastic
gene-LOC102579726	184.43894824327	-0.239498493428588	0.246405501511651	-0.971968937216542	0.331066002161924	0.697699366478084	NO	NA	LOC102579726	pentatricopeptide_repeat-containing_protein_At5g46100%2C_transcript_variant_X1
gene-LOC102579726	184.43894824327	-0.239498493428588	0.246405501511651	-0.971968937216542	0.331066002161924	0.697699366478084	NO	NA	LOC102579726	pentatricopeptide_repeat-containing_protein_At5g46100%2C_transcript_variant_X2
gene-LOC102579727	339.865781169927	-0.0485298702680522	0.132494653825618	-0.366277950595083	0.714157680993763	0.914587486808652	NO	NA	LOC102579727	uncharacterized_LOC102579727
gene-LOC102579728	980.562923969105	-0.174059474512457	0.142495838691534	-1.22150566718828	0.221894621197269	0.588887501233363	NO	NA	LOC102579728	myb_family_transcription_factor_APL%2C_transcript_variant_X1
gene-LOC102579728	980.562923969105	-0.174059474512457	0.142495838691534	-1.22150566718828	0.221894621197269	0.588887501233363	NO	NA	LOC102579728	myb_family_transcription_factor_APL%2C_transcript_variant_X2
gene-LOC102579729	583.541493825429	0.0243474810407152	0.133057308170707	0.182984921124952	0.854809850056113	0.9637092085028	NO	NA	LOC102579729	probable_acyl-activating_enzyme_1%2C_peroxisomal
gene-LOC102579730	734.198406939843	-0.214718019424772	0.303753195117479	-0.706883163292251	0.47963908779344	0.806387291056099	NO	NA	LOC102579730	transcription_factor_BIM1%2C_transcript_variant_X1
gene-LOC102579730	734.198406939843	-0.214718019424772	0.303753195117479	-0.706883163292251	0.47963908779344	0.806387291056099	NO	NA	LOC102579730	transcription_factor_BIM1%2C_transcript_variant_X2
gene-LOC102579731	2678.85035431794	0.0461535913388171	0.133046817169989	0.346897372823644	0.7286684204248	0.920874446915495	NO	NA	LOC102579731	oligouridylate-binding_protein_1-like
gene-LOC102579732	2358.45507385014	-0.178791690979859	0.12780085486835	-1.39898665908015	0.161816983701653	0.508152928767185	NO	NA	LOC102579732	bZIP_transcription_factor_17
gene-LOC102579735	312.868588234248	-0.304594831043465	0.312662988607941	-0.974195354556041	0.329959550798293	0.696808449834093	NO	NA	LOC102579735	probable_disease_resistance_protein_At4g27220
gene-LOC102579737	684.620157943177	-0.277492859125615	0.242807937009684	-1.14284921054516	0.253101202926912	0.625192367852422	NO	NA	LOC102579737	ubiquitin-conjugating_enzyme_E2_7-like
gene-LOC102579738	94.1368668764593	-0.308989842739985	0.388693947669643	-0.794943797279294	0.426646195892646	0.770650951236834	NO	NA	LOC102579738	protein_unc-45_homolog_A
gene-LOC102579739	756.485583380347	-0.0147812791057875	0.107345015679617	-0.137698793113077	0.890478473270381	0.973999500978966	NO	NA	LOC102579739	uncharacterized_LOC102579739
gene-LOC102579740	118.306917459816	0.42466996820557	0.262409989638164	1.61834528018977	0.105588207515498	0.410961494052313	NO	NA	LOC102579740	protein_ENHANCED_DISEASE_RESISTANCE_2-like
gene-LOC102579741	1020.81177856788	0.51608350886671	0.509171262965898	1.01357548314991	0.310785361200432	0.680362132542818	NO	NA	LOC102579741	salicylic_acid-binding_protein_2-like
gene-LOC102579743	5966.46449601451	-0.169120587848673	0.060187741071804	-2.80988428601951	0.0049559314743812	0.0598312260301657	NO	NA	LOC102579743	eukaryotic_initiation_factor_4A-3
gene-LOC102579744	3710.61156277528	-0.255854634009488	0.162684549777396	-1.57270394981932	0.115787384841522	0.431447011924221	NO	NA	LOC102579744	14-3-3_protein_4
gene-LOC102579745	737.110868353042	0.217133070005326	0.223956767939667	0.969531182303096	0.332280229929056	0.698514951034323	NO	NA	LOC102579745	protein_timeless_homolog
gene-LOC102579746	76.6423971587726	-0.364578584724953	0.431336774821092	-0.845229542220626	0.397982691005734	0.7509636110182	NO	NA	LOC102579746	purple_acid_phosphatase_15
gene-LOC102579747	1109.75103476615	-0.317068434525393	0.146295623513875	-2.16731319030416	0.0302109814148834	0.199809540922986	NO	NA	LOC102579747	cytochrome_P450_89A2-like
gene-LOC102579748	1419.73059740883	1.1506971387959	0.593592593952697	1.93853014764466	0.0525585763974111	0.280146378532364	NO	NA	LOC102579748	GDSL_esterase/lipase_At5g45950
gene-LOC102579749	780.474877561562	0.133338890350906	0.112473252202023	1.18551644715851	0.235813315671665	0.60456372917747	NO	NA	LOC102579749	TBC1_domain_family_member_8B-like
gene-LOC102579751	36.954943230962	0.176010940377628	0.423242979282011	0.415862634452231	0.677510523025511	0.901769378265656	NO	NA	LOC102579751	replication_protein_A_70_kDa_DNA-binding_subunit_B-like%2C_transcript_variant_X1
gene-LOC102579751	36.954943230962	0.176010940377628	0.423242979282011	0.415862634452231	0.677510523025511	0.901769378265656	NO	NA	LOC102579751	replication_protein_A_70_kDa_DNA-binding_subunit_B-like%2C_transcript_variant_X2
gene-LOC102579753	2327.64876782544	-0.21395039524146	0.159731252293981	-1.33943979132956	0.180427542799656	0.533607985233685	NO	NA	LOC102579753	receptor-like_kinase_TMK3
gene-LOC102579754	1360.3508301747	0.0190962306821939	0.236097098064002	0.0808829538303654	0.935535036417071	0.985459094805764	NO	NA	LOC102579754	cell_division_topological_specificity_factor_homolog%2C_chloroplastic
[truncated: 29,946 more rows]
