# Supplementary material for: Comparative transcriptome profiling provides insights into the growth promotion activity of Pseudomonas fluorescens strain SLU99 in tomato and potato plants
Source: Front Plant Sci. 2023 Jul 18;14:1141692. doi: 10.3389/fpls.2023.1141692 (PMC10393259; doi:10.3389/fpls.2023.1141692)
Supplement: Supplementary file 2 [file Table_2.xlsx]

## Sheet: Sheet1
GeneId	baseMean	log2FoldChange	lfcSE	stat	pvalue	padj	diffexpressed	Na	Gene symbol	Product
gene-35G	1926.18176615653	-0.182062382911551	0.0914615519199888	-1.99058925952645	0.0465260620119388	0.1314732837785	NO	NA	35G	14-3-3_protein_1
gene-AAP2	2736.12251702001	-0.116818911028898	0.207674613606505	-0.562509345751055	0.573769037929555	0.740469617510401	NO	NA	AAP2	amino_acid_permease_3
gene-AGPS1	684.499254446802	-0.196465638789286	0.113291449422607	-1.73416122567571	0.0828894806158696	0.201633157490171	NO	NA	AGPS1	glucose-1-phosphate_adenylyltransferase_large_subunit_1-like%2C_transcript_variant_X1
gene-AGPS1	684.499254446802	-0.196465638789286	0.113291449422607	-1.73416122567571	0.0828894806158696	0.201633157490171	NO	NA	AGPS1	glucose-1-phosphate_adenylyltransferase_large_subunit_1-like%2C_transcript_variant_X2
gene-AMYA1	747.730182727414	-0.136800929206074	0.22713164225427	-0.602297979481554	0.546975805558616	0.720719965437148	NO	NA	AMYA1	alpha-amylase%2C_transcript_variant_X1
gene-AN1	21.4615169979587	1.52220624355434	0.743039801313246	2.04862006162254	0.0404992813742188	0.118870321207124	UP	NA	AN1	transcription_factor_R2R3-MYB%2C_transcript_variant_X1
gene-AN1	21.4615169979587	1.52220624355434	0.743039801313246	2.04862006162254	0.0404992813742188	0.118870321207124	UP	NA	AN1	transcription_factor_R2R3-MYB%2C_transcript_variant_X2
gene-AOMT3	2458.39036793264	-0.902345179515798	0.242029566507272	-3.72824358832492	0.0001928189590121	0.0015283367547543	NO	NA	AOMT3	flavonoid_3'%2C5'-methyltransferase-like%2C_transcript_variant_X1
gene-AOX	1527.33354150817	0.339252580498722	0.126205221726308	2.68810256705886	0.0071859320443281	0.0306521405654863	NO	NA	AOX	ubiquinol_oxidase_1%2C_mitochondrial-like%2C_transcript_variant_X1
gene-AP1	39.2093832139833	-1.17253606902935	0.497417853787076	-2.35724564388328	0.0184110634207864	0.0646644023809068	DOWN	NA	AP1	MADS-box_protein_CMB1
gene-APX	2242.27359534803	-0.273083267137105	0.112407692833632	-2.42940016161776	0.0151238296313091	0.0555951489513314	NO	NA	APX	L-ascorbate_peroxidase_3%2C_peroxisomal
gene-APX-2	10781.5615314633	0.377413620612715	0.157797937083089	2.39175256400207	0.0167681426236346	0.0603460725929502	NO	NA	APX	L-ascorbate_peroxidase_1%2C_cytosolic
gene-BBR/BPC2	400.522861642908	0.0502485994162995	0.184437952367542	0.272441754916937	0.785282370668646	0.883623511143635	NO	NA	BBR/BPC2	barley_B_recombinant-like_protein_D-like%2C_transcript_variant_X1
gene-BBR/BPC3	663.462329921738	-0.185067695008768	0.126004575800021	-1.4687378917293	0.141903895693079	0.29819175688789	NO	NA	BBR/BPC3	protein_BASIC_PENTACYSTEINE6-like%2C_transcript_variant_X1
gene-BBR/BPC3	663.462329921738	-0.185067695008768	0.126004575800021	-1.4687378917293	0.141903895693079	0.29819175688789	NO	NA	BBR/BPC3	protein_BASIC_PENTACYSTEINE6-like%2C_transcript_variant_X2
gene-BBR/BPC3	663.462329921738	-0.185067695008768	0.126004575800021	-1.4687378917293	0.141903895693079	0.29819175688789	NO	NA	BBR/BPC3	protein_BASIC_PENTACYSTEINE6-like%2C_transcript_variant_X3
gene-BEL30	579.432480773214	0.104225602010217	0.280773643760968	0.37120863843954	0.7104821395112	0.836355243249921	NO	NA	30,00 BEL	BEL1-related_homeotic_protein_30%2C_transcript_variant_X1
gene-BEL5	944.343681162238	-0.913267740814187	0.318409277835364	-2.86821962922324	0.0041278887457671	0.0195518714082674	NO	NA	5,00 BEL	BEL1-related_homeotic_protein_5%2C_transcript_variant_X1
gene-BSL2	944.889030786412	-0.018190430812666	0.147779464119243	-0.123091736196771	0.902034455075882	0.950784216715388	NO	NA	BSL2	serine/threonine-protein_phosphatase_BSL3-like%2C_transcript_variant_X1
gene-C-PHYA	1468.99455464825	0.276510176842733	0.150580519466346	1.83629448100378	0.0663141155747482	0.171207451184804	NO	NA	C-PHYA	type_A_phytochrome%2C_transcript_variant_X1
gene-CDPK2	869.546555341815	0.421743409294168	0.104186662371221	4.04795968788673	5.16660419560009e-05	0.0004916429552098	NO	NA	CDPK2	calcium-dependent_protein_kinase_2%2C_transcript_variant_X1
gene-CER6	716.606565160679	-0.555349033485345	0.239912330273265	-2.3147998806597	0.0206238864746629	0.070577968326519	NO	NA	CER6	3-ketoacyl-CoA_synthase_6
gene-CKX3	114.276840305082	0.464587420118901	0.310788753232123	1.49486561301628	0.134949518248943	0.287951031446146	NO	NA	CKX3	cytokinin_oxidase/dehydrogenase%2C_transcript_variant_X1
gene-CKX3	114.276840305082	0.464587420118901	0.310788753232123	1.49486561301628	0.134949518248943	0.287951031446146	NO	NA	CKX3	cytokinin_oxidase/dehydrogenase%2C_transcript_variant_X2
gene-CO	53.788811688583	-0.225646052410759	0.420121239809848	-0.537097463848506	0.591200292563738	0.754034598566346	NO	NA	CO	CONSTANS%2C_transcript_variant_X1
gene-DD	1214.69265169481	0.614015667483074	0.107981635379308	5.68629716827513	1.29823411312082e-08	3.2289071290423e-07	NO	NA	DD	dehydroquinate_dehydratase%2C_transcript_variant_X1
gene-DE2	2493.69257339761	-0.662148316426439	0.188999455997463	-3.50344032966596	0.0004592895441653	0.0031765624843405	NO	NA	DE2	4-alpha-glucanotransferase%2C_transcript_variant_X1
gene-DHAR	2106.13577835017	-0.093326225485632	0.189581615396341	-0.492274661182328	0.622525190379313	0.776951341337571	NO	NA	DHAR	dehydroascorbate_reductase-like_protein%2C_transcript_variant_X1
gene-ERS	1093.335126656	0.416897718331716	0.249438679164158	1.67134351307782	0.0946538463360214	0.221901123193204	NO	NA	ERS	ethylene_receptor_homolog%2C_transcript_variant_X1
gene-ERS	1093.335126656	0.416897718331716	0.249438679164158	1.67134351307782	0.0946538463360214	0.221901123193204	NO	NA	ERS	ethylene_receptor_homolog%2C_transcript_variant_X2
gene-ERS	1093.335126656	0.416897718331716	0.249438679164158	1.67134351307782	0.0946538463360214	0.221901123193204	NO	NA	ERS	ethylene_receptor_homolog%2C_transcript_variant_X3
gene-FIN1	536.397096177541	0.118105308414876	0.171688793292859	0.68790342193982	0.491513601537275	0.676322948839664	NO	NA	FIN1	putative_alfin-like_transcription_factor%2C_transcript_variant_X1
gene-FLS	112.417679219462	-0.537657817286204	0.255490112758347	-2.10441731572894	0.0353420602591548	0.107180697315396	NO	NA	FLS	flavonol_synthase%2C_transcript_variant_X1
gene-FLS	112.417679219462	-0.537657817286204	0.255490112758347	-2.10441731572894	0.0353420602591548	0.107180697315396	NO	NA	FLS	flavonol_synthase%2C_transcript_variant_X2
gene-GAMMA-TMT	691.626424802172	-0.450061710553428	0.144188670125817	-3.12133893849434	0.0018003069665021	0.0098499114534529	NO	NA	GAMMA-TMT	gamma-tocopherol_methyltransferase%2C_transcript_variant_X1
gene-GAMMA-TMT	691.626424802172	-0.450061710553428	0.144188670125817	-3.12133893849434	0.0018003069665021	0.0098499114534529	NO	NA	GAMMA-TMT	gamma-tocopherol_methyltransferase%2C_transcript_variant_X2
gene-GBSS	1225.18711864319	-0.560647069539533	0.12060216638134	-4.64873133179702	3.33982903809453e-06	4.57580236984274e-05	NO	NA	GBSS	granule-bound_starch_synthase%2C_transcript_variant_X1
gene-GBSS	1225.18711864319	-0.560647069539533	0.12060216638134	-4.64873133179702	3.33982903809453e-06	4.57580236984274e-05	NO	NA	GBSS	granule-bound_starch_synthase%2C_transcript_variant_X2
gene-GBSS	1225.18711864319	-0.560647069539533	0.12060216638134	-4.64873133179702	3.33982903809453e-06	4.57580236984274e-05	NO	NA	GBSS	granule-bound_starch_synthase%2C_transcript_variant_X3
gene-GBSS	1225.18711864319	-0.560647069539533	0.12060216638134	-4.64873133179702	3.33982903809453e-06	4.57580236984274e-05	NO	NA	GBSS	granule-bound_starch_synthase%2C_transcript_variant_X4
gene-GBSS	1225.18711864319	-0.560647069539533	0.12060216638134	-4.64873133179702	3.33982903809453e-06	4.57580236984274e-05	NO	NA	GBSS	granule-bound_starch_synthase%2C_transcript_variant_X5
gene-GBSS	1225.18711864319	-0.560647069539533	0.12060216638134	-4.64873133179702	3.33982903809453e-06	4.57580236984274e-05	NO	NA	GBSS	granule-bound_starch_synthase%2C_transcript_variant_X6
gene-GBSS	1225.18711864319	-0.560647069539533	0.12060216638134	-4.64873133179702	3.33982903809453e-06	4.57580236984274e-05	NO	NA	GBSS	granule-bound_starch_synthase%2C_transcript_variant_X7
gene-GLDH	678.372333419076	0.195809715469928	0.11224800678705	1.74443824059527	0.0810827017658186	0.19854910585386	NO	NA	GLDH	L-galactono-1%2C4-lactone_dehydrogenase_protein%2C_transcript_variant_X1
gene-GWD3	2952.7901122633	-0.682929737611336	0.142540570538933	-4.79112532684023	1.65848487125605e-06	2.47376448438186e-05	NO	NA	GWD3	glucan/water_dikinase%2C_transcript_variant_X1
gene-GWD3	2952.7901122633	-0.682929737611336	0.142540570538933	-4.79112532684023	1.65848487125605e-06	2.47376448438186e-05	NO	NA	GWD3	glucan/water_dikinase%2C_transcript_variant_X2
gene-JAF13	254.456880277473	-0.0294946289959532	0.246066608296759	-0.119864410698027	0.904590557311199	0.952020143396326	NO	NA	JAF13	transcription_factor_GLABRA_3-like%2C_transcript_variant_X1
gene-LOC102577433	4413.86732338686	0.391266366811639	0.099242389103318	3.94253272565118	8.06256446423834e-05	0.0007180508774002	NO	NA	LOC102577433	ATP_synthase_subunit_gamma%2C_mitochondrial
gene-LOC102577438	4746.63196875438	0.099415707094966	0.12728674804187	0.781037371323715	0.434780515053939	0.627421561517557	NO	NA	LOC102577438	Shaggy-like_protein_kinase_NtK-1%2C_transcript_variant_X1
gene-LOC102577438	4746.63196875438	0.099415707094966	0.12728674804187	0.781037371323715	0.434780515053939	0.627421561517557	NO	NA	LOC102577438	Shaggy-like_protein_kinase_NtK-1%2C_transcript_variant_X2
gene-LOC102577442	739.455472141667	0.186501259941304	0.214624258090758	0.868966358231692	0.384865531882826	0.582880480140994	NO	NA	LOC102577442	expansin-A6
gene-LOC102577450	25995.8302272529	-2.21863827680492	0.364984137639369	-6.07872520475696	1.21141755541139e-09	3.77393154946885e-08	DOWN	NA	LOC102577450	ribulose_bisphosphate_carboxylase_small_chain_1%2C_chloroplastic-like
gene-LOC102577453	273.345421099736	0.236497089563024	0.280509591002495	0.843098051363672	0.399173608487057	0.595284988715294	NO	NA	LOC102577453	cinnamoyl_CoA_reductase%2C_transcript_variant_X1
gene-LOC102577454	1471.71126083929	0.177380665566862	0.120250996869245	1.47508686152296	0.140189192248782	0.295650919279006	NO	NA	LOC102577454	putative_arginine/serine-rich_protein%2C_transcript_variant_X1
gene-LOC102577454	1471.71126083929	0.177380665566862	0.120250996869245	1.47508686152296	0.140189192248782	0.295650919279006	NO	NA	LOC102577454	putative_arginine/serine-rich_protein%2C_transcript_variant_X2
gene-LOC102577458	8629.57200600008	-1.96532011669155	0.391688513016352	-5.01755872684861	5.23322073149868e-07	8.85261078406362e-06	DOWN	NA	LOC102577458	oxygen-evolving_enhancer_protein_1%2C_chloroplastic
gene-LOC102577461	750.29166646047	-0.552130017547893	0.155753348135916	-3.54489983140577	0.000392762315383	0.002789357581923	NO	NA	LOC102577461	ABRE_binding_factor%2C_transcript_variant_X1
gene-LOC102577461	750.29166646047	-0.552130017547893	0.155753348135916	-3.54489983140577	0.000392762315383	0.002789357581923	NO	NA	LOC102577461	ABRE_binding_factor%2C_transcript_variant_X2
gene-LOC102577470	2486.82073908033	0.27818529346893	0.173153032780238	1.60658631848508	0.108145145740559	0.244752870550233	NO	NA	LOC102577470	cellulose_synthase_A_catalytic_subunit_2_[UDP-forming]
gene-LOC102577471	1837.75562984501	-1.8418109403344	0.326460488624884	-5.64175759245009	1.68322973265636e-08	4.09927375290886e-07	DOWN	NA	LOC102577471	ribosome-binding_factor_PSRP1%2C_chloroplastic
gene-LOC102577473	183.744986578288	0.256933082049826	0.186182544060574	1.3800062908488	0.167584707907645	0.335429137633804	NO	NA	LOC102577473	transcription_factor_NF-Y_CCAAT-binding-like_protein-like%2C_transcript_variant_X1
gene-LOC102577473	183.744986578288	0.256933082049826	0.186182544060574	1.3800062908488	0.167584707907645	0.335429137633804	NO	NA	LOC102577473	transcription_factor_NF-Y_CCAAT-binding-like_protein-like%2C_transcript_variant_X2
gene-LOC102577473	183.744986578288	0.256933082049826	0.186182544060574	1.3800062908488	0.167584707907645	0.335429137633804	NO	NA	LOC102577473	transcription_factor_NF-Y_CCAAT-binding-like_protein-like%2C_transcript_variant_X3
gene-LOC102577475	341.731776324141	-0.880127138204645	0.371603329612715	-2.36845869793986	0.0178623746461936	0.0630905270375146	NO	NA	LOC102577475	BEL1-like_homeodomain_protein_2%2C_transcript_variant_X1
gene-LOC102577475	341.731776324141	-0.880127138204645	0.371603329612715	-2.36845869793986	0.0178623746461936	0.0630905270375146	NO	NA	LOC102577475	BEL1-like_homeodomain_protein_2%2C_transcript_variant_X2
gene-LOC102577479	214.312275860144	0.558401099328239	0.308181492195067	1.81192288787671	0.0699981123249686	0.178212613969965	NO	NA	LOC102577479	allene_oxide_synthase%2C_chloroplastic
gene-LOC102577484	4241.87542485705	0.482091655607971	0.145083995796766	3.32284517641274	0.0008910435436282	0.0055117882740052	NO	NA	LOC102577484	60S_ribosomal_protein_L15
gene-LOC102577490	315.24270606428	0.199766110527591	0.205762060040526	0.970859790615655	0.331618103648478	0.529294981905689	NO	NA	LOC102577490	uncharacterized_LOC102577490%2C_transcript_variant_X1
gene-LOC102577496	10828.1485989184	0.0707031058562475	0.0970219419636745	0.728733154843665	0.466164907778303	0.655099062689038	NO	NA	LOC102577496	60S_ribosomal_protein_L19-like_protein%2C_transcript_variant_X1
gene-LOC102577497	270.807310759859	-0.132568241954774	0.313658845329838	-0.422651055210534	0.672549870722246	0.809813809022734	NO	NA	LOC102577497	expansin-A8
gene-LOC102577499	296.090344256646	0.359018024626245	0.164167169479404	2.18690512704056	0.0287494505790545	0.091378526224223	NO	NA	LOC102577499	expansin-A11
gene-LOC102577500	1156.93116353308	0.081516779960277	0.12023423161322	0.677983123995067	0.497782393445223	0.681094627958172	NO	NA	LOC102577500	plastidic_glucose_transporter_4%2C_transcript_variant_X1
gene-LOC102577500	1156.93116353308	0.081516779960277	0.12023423161322	0.677983123995067	0.497782393445223	0.681094627958172	NO	NA	LOC102577500	plastidic_glucose_transporter_4%2C_transcript_variant_X2
gene-LOC102577501	135.687698494896	-0.343200913301657	0.322437687691952	-1.06439453699824	0.28715000754321	0.482541624334938	NO	NA	LOC102577501	non-specific_lipid_transfer_protein_a7%2C_transcript_variant_X1
gene-LOC102577502	1152.55121167367	-0.515961137750983	0.211448860759896	-2.44012257099302	0.0146822793223271	0.0542785952201163	NO	NA	LOC102577502	glutamate--tRNA_ligase%2C_chloroplastic/mitochondrial
gene-LOC102577503	8217.44321185708	-1.02157649490012	0.0697663094439194	-14.6428340991909	1.49695952953373e-48	2.89524447674569e-45	DOWN	NA	LOC102577503	ATP-dependent_Clp_protease_ATP-binding_subunit_ClpA_homolog_CD4B%2C_chloroplastic
gene-LOC102577504	160.136457947036	-0.0181366808239143	0.249687959427733	-0.0726373865423158	0.942094675127619	0.971781125112751	NO	NA	LOC102577504	uncharacterized_LOC102577504%2C_transcript_variant_X1
gene-LOC102577506	104.729387593618	0.312314175452115	0.216430669372203	1.44302180628116	0.14901432851754	0.30840978553035	NO	NA	LOC102577506	starch_synthase_V_precursor%2C_transcript_variant_X1
gene-LOC102577511	207.394906011032	-0.82321033060507	0.233674253987297	-3.52289700965439	0.0004268571991177	0.0029903195696723	NO	NA	LOC102577511	homeobox_protein_BEL1_homolog
gene-LOC102577512	21129.0073798795	-0.615428839316915	0.109424850964085	-5.62421455359269	1.86353919233513e-08	4.48195659221824e-07	NO	NA	LOC102577512	DnaJ-like_protein%2C_transcript_variant_X1
gene-LOC102577515	1833.14116426642	-0.39153639029116	0.10806188361742	-3.62326083151898	0.0002909121979017	0.0021744866992278	NO	NA	LOC102577515	RRM-containing_RNA-binding_protein-like_protein%2C_transcript_variant_X1
gene-LOC102577517	116.573970851492	0.577976847924302	0.254949676157266	2.26702326763411	0.0233888043767442	0.0780265575362737	NO	NA	LOC102577517	3'-5'-exoribonuclease/RNA_binding_protein-like_protein%2C_transcript_variant_X1
gene-LOC102577525	8761.67319188091	-0.674209743914164	0.235727694297053	-2.86012106436912	0.0042347931045343	0.0199678611425467	NO	NA	LOC102577525	chaperonin-60_beta_subunit%2C_transcript_variant_X1
gene-LOC102577525	8761.67319188091	-0.674209743914164	0.235727694297053	-2.86012106436912	0.0042347931045343	0.0199678611425467	NO	NA	LOC102577525	chaperonin-60_beta_subunit%2C_transcript_variant_X2
gene-LOC102577529	783.870902567683	-2.91120969210175	0.538286203387829	-5.40829334614073	6.36281480492539e-08	1.33400694496399e-06	DOWN	NA	LOC102577529	fructose-bisphosphate_aldolase%2C_cytoplasmic_isozyme_1
gene-LOC102577530	5719.8306429276	0.332406988815291	0.0913841974613219	3.63746684929833	0.0002753326161699	0.0020754123704736	NO	NA	LOC102577530	ribosomal_protein_S7-like_protein%2C_transcript_variant_X1
gene-LOC102577530	5719.8306429276	0.332406988815291	0.0913841974613219	3.63746684929833	0.0002753326161699	0.0020754123704736	NO	NA	LOC102577530	ribosomal_protein_S7-like_protein%2C_transcript_variant_X2
gene-LOC102577531	840.832743246897	-0.0154702506129925	0.132079341155596	-0.117128465948114	0.906758252423232	0.953153038960514	NO	NA	LOC102577531	nuclear_cap-binding_protein_CBP20%2C_transcript_variant_X1
gene-LOC102577531	840.832743246897	-0.0154702506129925	0.132079341155596	-0.117128465948114	0.906758252423232	0.953153038960514	NO	NA	LOC102577531	nuclear_cap-binding_protein_CBP20%2C_transcript_variant_X2
gene-LOC102577531	840.832743246897	-0.0154702506129925	0.132079341155596	-0.117128465948114	0.906758252423232	0.953153038960514	NO	NA	LOC102577531	nuclear_cap-binding_protein_CBP20%2C_transcript_variant_X3
gene-LOC102577531	840.832743246897	-0.0154702506129925	0.132079341155596	-0.117128465948114	0.906758252423232	0.953153038960514	NO	NA	LOC102577531	nuclear_cap-binding_protein_CBP20%2C_transcript_variant_X4
gene-LOC102577531	840.832743246897	-0.0154702506129925	0.132079341155596	-0.117128465948114	0.906758252423232	0.953153038960514	NO	NA	LOC102577531	nuclear_cap-binding_protein_CBP20%2C_transcript_variant_X5
gene-LOC102577531	840.832743246897	-0.0154702506129925	0.132079341155596	-0.117128465948114	0.906758252423232	0.953153038960514	NO	NA	LOC102577531	nuclear_cap-binding_protein_CBP20%2C_transcript_variant_X6
gene-LOC102577532	2094.91211944034	-0.650609336597981	0.176019043659325	-3.69624401469421	0.0002188126718088	0.0017041688926213	NO	NA	LOC102577532	alpha-glucan_phosphorylase_type_H_isozyme%2C_transcript_variant_X1
gene-LOC102577532	2094.91211944034	-0.650609336597981	0.176019043659325	-3.69624401469421	0.0002188126718088	0.0017041688926213	NO	NA	LOC102577532	alpha-glucan_phosphorylase_type_H_isozyme%2C_transcript_variant_X2
gene-LOC102577536	2816.82135927867	-0.147232423167373	0.175809072971424	-0.837456342149671	0.402336107195229	0.598465379732435	NO	NA	LOC102577536	uncharacterized_LOC102577536%2C_transcript_variant_X1
gene-LOC102577536	2816.82135927867	-0.147232423167373	0.175809072971424	-0.837456342149671	0.402336107195229	0.598465379732435	NO	NA	LOC102577536	uncharacterized_LOC102577536%2C_transcript_variant_X2
gene-LOC102577539	574.484881017351	0.534085414900967	0.168684119262477	3.16618669994604	0.0015445162641767	0.0086732828394093	NO	NA	LOC102577539	heterotrimeric_G_protein_alpha_subunit_2%2C_transcript_variant_X1
gene-LOC102577541	439.93052592744	1.27210596834779	0.282470719322915	4.50349675675074	6.68443884204385e-06	8.44064967818257e-05	UP	NA	LOC102577541	ABA_8'-hydroxylase_CYP707A1%2C_transcript_variant_X1
gene-LOC102577546	735.598642097475	0.189314967705296	0.17416655571238	1.08697658359813	0.277047158525313	0.471268506465405	NO	NA	LOC102577546	lactoylglutathione_lyase%2C_transcript_variant_X1
gene-LOC102577546	735.598642097475	0.189314967705296	0.17416655571238	1.08697658359813	0.277047158525313	0.471268506465405	NO	NA	LOC102577546	lactoylglutathione_lyase%2C_transcript_variant_X2
gene-LOC102577550	27.7027417186272	4.98843179178253	0.830770178077833	6.00458697653826	1.91819566116522e-09	5.78174066233552e-08	UP	NA	LOC102577550	putative_vetispiradiene_synthase_5%2C_transcript_variant_X1
gene-LOC102577553	735.020771015627	-0.0362227950962055	0.123588171489946	-0.293092734195459	0.769451270307087	0.872809339891774	NO	NA	LOC102577553	ubiquitin-conjugating_enzyme-like_protein%2C_transcript_variant_X1
gene-LOC102577555	148.634929598725	-1.34275862735192	0.646655808318261	-2.07646573351593	0.0378508971792256	0.112954614605622	DOWN	NA	LOC102577555	proteinase_inhibitor_1-like
gene-LOC102577556	2542.63632978314	0.410054969247352	0.308312472887762	1.32999799004767	0.183518933539395	0.357143294358194	NO	NA	LOC102577556	reticulon-like_protein_B2
gene-LOC102577559	1980.6638977732	0.926172166753372	0.893755514149915	1.03627015676014	0.300076124727384	0.496044642364519	NO	NA	LOC102577559	feruloyl_transferase%2C_transcript_variant_X1
gene-LOC102577562	848.978913250634	2.03453385204733	0.240451637904873	8.46130169781679	2.64409376332602e-17	3.29714230095655e-15	UP	NA	LOC102577562	stearoyl-acyl_carrier_protein_desaturase%2C_transcript_variant_X1
gene-LOC102577564	4192.29249145105	0.376196908979647	0.106262880262352	3.5402476203436	0.0003997517707981	0.0028303352191747	NO	NA	LOC102577564	ribosomal_protein_L24-like_protein%2C_transcript_variant_X1
gene-LOC102577566	2469.68934024818	0.4675669106399	0.230268477686002	2.03052938612588	0.0423027572549378	0.122511192055135	NO	NA	LOC102577566	superoxide_dismutase_[Fe]%2C_chloroplastic%2C_transcript_variant_X1
gene-LOC102577566	2469.68934024818	0.4675669106399	0.230268477686002	2.03052938612588	0.0423027572549378	0.122511192055135	NO	NA	LOC102577566	superoxide_dismutase_[Fe]%2C_chloroplastic%2C_transcript_variant_X2
gene-LOC102577567	3940.68932454782	-1.5276111526594	0.240504181425002	-6.35170309143154	2.1294403477026e-10	8.03612699672028e-09	DOWN	NA	LOC102577567	metallothionein-like_protein_type_2_B
gene-LOC102577573	7720.57519303226	0.350997255482592	0.178817242723325	1.96288260649267	0.0496598162762481	0.138229152789091	NO	NA	LOC102577573	cellulose_synthase_A_catalytic_subunit_1_[UDP-forming]
gene-LOC102577574	72.1558421385581	4.05761154477033	0.64004719168992	6.33955057916431	2.30436356955775e-10	8.59838811669869e-09	UP	NA	LOC102577574	1-aminocyclopropane-1-carboxylate_synthase_2
gene-LOC102577576	3404.23312259787	0.344297584779793	0.455519340034286	0.755835273105811	0.449747965498608	0.641081434527002	NO	NA	LOC102577576	asparagine_synthetase_[glutamine-hydrolyzing]
gene-LOC102577582	889.669652921491	-0.931932491509347	0.214705028840519	-4.34052474942996	1.42142856849785e-05	0.0001595258009974	NO	NA	LOC102577582	phytoene_dehydrogenase%2C_chloroplastic/chromoplastic%2C_transcript_variant_X1
gene-LOC102577582	889.669652921491	-0.931932491509347	0.214705028840519	-4.34052474942996	1.42142856849785e-05	0.0001595258009974	NO	NA	LOC102577582	phytoene_dehydrogenase%2C_chloroplastic/chromoplastic%2C_transcript_variant_X2
gene-LOC102577587	643.273649723836	0.363840967084333	0.123361250620387	2.94939428106124	0.0031839748537635	0.0157933046336821	NO	NA	LOC102577587	xyloglucan_galactosyltransferase_KATAMARI1_homolog
gene-LOC102577589	340.561533957864	0.151412670557914	0.244151226335072	0.620159369382469	0.535152868432849	0.71119942330292	NO	NA	LOC102577589	uncharacterized_LOC102577589
gene-LOC102577590	1262.09751403615	0.0882889395208281	0.226923798825595	0.389068665242484	0.697225352401106	0.826830678242158	NO	NA	LOC102577590	inositol-3-phosphate_synthase
gene-LOC102577591	1175.13162427626	0.629632538671729	0.23300920355732	2.70217883696959	0.006888669917624	0.0295743877392039	NO	NA	LOC102577591	adenylate_kinase-like
gene-LOC102577592	8681.7746759602	-2.0766484289274	0.368222030556364	-5.63966372622979	1.70382577366057e-08	4.14508305879331e-07	DOWN	NA	LOC102577592	oxygen-evolving_enhancer_protein_1%2C_chloroplastic-like
gene-LOC102577597	625.157979285694	-0.30638011012511	0.200669814738353	-1.52678722768838	0.126813928613901	0.275725030125849	NO	NA	LOC102577597	chaperone_protein_ClpB1
gene-LOC102577605	1090.91453991443	0.242322664498919	0.171864839747242	1.40996066941497	0.15855129664628	0.322592885409268	NO	NA	LOC102577605	phosphatidylinositol_4-kinase_beta_1
gene-LOC102577608	720.343207376811	-0.0648329997018112	0.230587935065229	-0.281163885194042	0.778584703206947	0.879182079232781	NO	NA	LOC102577608	mas-binding_factor_MBF2%2C_transcript_variant_X1
gene-LOC102577608	720.343207376811	-0.0648329997018112	0.230587935065229	-0.281163885194042	0.778584703206947	0.879182079232781	NO	NA	LOC102577608	mas-binding_factor_MBF2%2C_transcript_variant_X2
gene-LOC102577611	591.841042163994	-0.539279961298294	0.169131296046452	-3.18852852135764	0.0014299890222851	0.0081544509135665	NO	NA	LOC102577611	ELF4-like_protein%2C_transcript_variant_X1
gene-LOC102577611	591.841042163994	-0.539279961298294	0.169131296046452	-3.18852852135764	0.0014299890222851	0.0081544509135665	NO	NA	LOC102577611	ELF4-like_protein%2C_transcript_variant_X2
gene-LOC102577611	591.841042163994	-0.539279961298294	0.169131296046452	-3.18852852135764	0.0014299890222851	0.0081544509135665	NO	NA	LOC102577611	ELF4-like_protein%2C_transcript_variant_X3
gene-LOC102577611	591.841042163994	-0.539279961298294	0.169131296046452	-3.18852852135764	0.0014299890222851	0.0081544509135665	NO	NA	LOC102577611	ELF4-like_protein%2C_transcript_variant_X4
gene-LOC102577612	2818.60908094152	-0.0403777536056324	0.268687678164522	-0.150277652780596	0.880545563257663	0.938751666916397	NO	NA	LOC102577612	uncharacterized_LOC102577612%2C_transcript_variant_X1
gene-LOC102577612	2818.60908094152	-0.0403777536056324	0.268687678164522	-0.150277652780596	0.880545563257663	0.938751666916397	NO	NA	LOC102577612	uncharacterized_LOC102577612%2C_transcript_variant_X2
gene-LOC102577612	2818.60908094152	-0.0403777536056324	0.268687678164522	-0.150277652780596	0.880545563257663	0.938751666916397	NO	NA	LOC102577612	uncharacterized_LOC102577612%2C_transcript_variant_X3
gene-LOC102577612	2818.60908094152	-0.0403777536056324	0.268687678164522	-0.150277652780596	0.880545563257663	0.938751666916397	NO	NA	LOC102577612	uncharacterized_LOC102577612%2C_transcript_variant_X4
gene-LOC102577612	2818.60908094152	-0.0403777536056324	0.268687678164522	-0.150277652780596	0.880545563257663	0.938751666916397	NO	NA	LOC102577612	uncharacterized_LOC102577612%2C_transcript_variant_X5
gene-LOC102577630	393.484314828138	-0.203690507309449	0.190499239579789	-1.06924577630209	0.284958936777749	0.480030411005349	NO	NA	LOC102577630	Why2_protein%2C_transcript_variant_X1
gene-LOC102577630	393.484314828138	-0.203690507309449	0.190499239579789	-1.06924577630209	0.284958936777749	0.480030411005349	NO	NA	LOC102577630	Why2_protein%2C_transcript_variant_X2
gene-LOC102577643	3950.42056649599	0.0535754830465964	0.137274955083065	0.390278641972077	0.696330514823632	0.826398073427664	NO	NA	LOC102577643	DNA-binding_protein-like%2C_transcript_variant_X1
gene-LOC102577643	3950.42056649599	0.0535754830465964	0.137274955083065	0.390278641972077	0.696330514823632	0.826398073427664	NO	NA	LOC102577643	DNA-binding_protein-like%2C_transcript_variant_X2
gene-LOC102577650	8416.28943830343	-0.256790445124817	0.385814906150744	-0.665579377652364	0.505679991398901	0.687259291466715	NO	NA	LOC102577650	glycine-rich_protein
gene-LOC102577651	909.926317632443	-0.136864486101357	0.161345196091749	-0.848271218583596	0.396286942510411	0.592679058366917	NO	NA	LOC102577651	uncharacterized_LOC102577651%2C_transcript_variant_X1
gene-LOC102577652	157.548227627355	-0.23258238811222	0.297560292702905	-0.781631130953481	0.434431386009255	0.627157826989874	NO	NA	LOC102577652	ferritin-3%2C_chloroplastic%2C_transcript_variant_X1
gene-LOC102577652	157.548227627355	-0.23258238811222	0.297560292702905	-0.781631130953481	0.434431386009255	0.627157826989874	NO	NA	LOC102577652	ferritin-3%2C_chloroplastic%2C_transcript_variant_X2
gene-LOC102577655	989.097806320941	0.20415697066644	0.121528888600856	1.67990486062095	0.0929758279562089	0.219095947917114	NO	NA	LOC102577655	ribosomal_protein_L23_family_protein%2C_transcript_variant_X1
gene-LOC102577662	674.402955344308	0.935235779581923	0.193124083384088	4.84266779779045	1.2810737046301e-06	1.96383352779128e-05	NO	NA	LOC102577662	HQT%2C_transcript_variant_X1
gene-LOC102577666	1446.24123855347	0.509753050791048	0.173735433658909	2.93407648661836	0.0033454175738178	0.0164708944570935	NO	NA	LOC102577666	protein_kinase_CPK1%2C_transcript_variant_X1
gene-LOC102577666	1446.24123855347	0.509753050791048	0.173735433658909	2.93407648661836	0.0033454175738178	0.0164708944570935	NO	NA	LOC102577666	protein_kinase_CPK1%2C_transcript_variant_X2
gene-LOC102577667	7858.03773495072	1.47238444130399	0.279264018594679	5.27237432417313	1.34670052782673e-07	2.63982876269683e-06	UP	NA	LOC102577667	uncharacterized_LOC102577667%2C_transcript_variant_X1
gene-LOC102577668	225.930750696998	0.0391498032791431	0.196384903173753	0.199352407677208	0.84198708637958	0.91689008059793	NO	NA	LOC102577668	uncharacterized_LOC102577668%2C_transcript_variant_X1
gene-LOC102577670	295.869622616986	-0.395041235989567	0.279527563449465	-1.41324608963289	0.157583379117407	0.32141248316512	NO	NA	LOC102577670	protein_TIC_20-I%2C_chloroplastic%2C_transcript_variant_X1
gene-LOC102577670	295.869622616986	-0.395041235989567	0.279527563449465	-1.41324608963289	0.157583379117407	0.32141248316512	NO	NA	LOC102577670	protein_TIC_20-I%2C_chloroplastic%2C_transcript_variant_X2
gene-LOC102577674	2281.54803633216	-0.6651532184145	0.122696236049605	-5.42113792427653	5.92208449835844e-08	1.25178195922041e-06	NO	NA	LOC102577674	soluble_starch_synthase%2C_transcript_variant_X1
gene-LOC102577687	3396.44035005269	0.326456881031063	0.165247175661875	1.97556708442057	0.0482038297005393	0.135138291739255	NO	NA	LOC102577687	ARF-like_small_GTPase-like_protein%2C_transcript_variant_X1
gene-LOC102577692	380.32141468415	0.632882888639887	0.312393297027898	2.02591699201333	0.0427732916626803	0.123578243607914	NO	NA	LOC102577692	WRKY_transcription_factor_5%2C_transcript_variant_X1
gene-LOC102577701	3573.80989166076	-0.316712968969098	0.134448460420182	-2.35564593286749	0.0184905325816567	0.0648846039745495	NO	NA	LOC102577701	uncharacterized_LOC102577701%2C_transcript_variant_X1
gene-LOC102577704	979.243879661167	-0.281096843947087	0.100359207076454	-2.80090738194997	0.0050959142195411	0.0231269208293569	NO	NA	LOC102577704	AML1%2C_transcript_variant_X1
gene-LOC102577704	979.243879661167	-0.281096843947087	0.100359207076454	-2.80090738194997	0.0050959142195411	0.0231269208293569	NO	NA	LOC102577704	AML1%2C_transcript_variant_X2
gene-LOC102577704	979.243879661167	-0.281096843947087	0.100359207076454	-2.80090738194997	0.0050959142195411	0.0231269208293569	NO	NA	LOC102577704	AML1%2C_transcript_variant_X3
gene-LOC102577708	289.959158006241	0.322656314274593	0.204509467666641	1.57770844526639	0.114632605235298	0.255701104231986	NO	NA	LOC102577708	expansin-A13
gene-LOC102577712	18773.6908777276	1.89878979217208	0.456379214745089	4.16055273952967	3.17478290260218e-05	0.0003231734052039	UP	NA	LOC102577712	sucrose_synthase_2%2C_transcript_variant_X1
gene-LOC102577712	18773.6908777276	1.89878979217208	0.456379214745089	4.16055273952967	3.17478290260218e-05	0.0003231734052039	UP	NA	LOC102577712	sucrose_synthase_2%2C_transcript_variant_X2
gene-LOC102577720	3818.26059809066	-0.310370580324103	0.0871837573135543	-3.55995875708663	0.0003709130422674	0.0026618802714861	NO	NA	LOC102577720	catalase_isozyme_2
gene-LOC102577725	134.703810817369	0.568773092099554	0.256042050635631	2.22140500237192	0.0263235425260542	0.0854824539649072	NO	NA	LOC102577725	OTU_domain-containing_protein_DDB_G0284757%2C_transcript_variant_X1
gene-LOC102577725	134.703810817369	0.568773092099554	0.256042050635631	2.22140500237192	0.0263235425260542	0.0854824539649072	NO	NA	LOC102577725	OTU_domain-containing_protein_DDB_G0284757%2C_transcript_variant_X2
gene-LOC102577726	4231.18557328614	0.255544528846189	0.100194998132826	2.55047191584773	0.0107577190952886	0.042433022175825	NO	NA	LOC102577726	UDP-glucose_pyrophosphorylase_precursor%2C_transcript_variant_X1
gene-LOC102577730	48.0922183097474	0.302355677085603	0.569602930979157	0.530818330878052	0.595544676073921	0.756913443239671	NO	NA	LOC102577730	glucose-6-phosphate/phosphate_translocator_2%2C_chloroplastic
gene-LOC102577737	1297.25743331266	-0.239342344894382	0.12227176505618	-1.95746209097752	0.0502931645789389	0.139456876548697	NO	NA	LOC102577737	uncharacterized_LOC102577737
gene-LOC102577746	467.304731873161	0.218897528247155	0.161005197033799	1.3595680902226	0.173966641707802	0.344099579969394	NO	NA	LOC102577746	vacuolar_protein_sorting-associated_protein_26-like_protein%2C_transcript_variant_X1
gene-LOC102577751	2275.25503573383	-0.863702822815844	0.255737148549014	-3.377306846957	0.0007319934264057	0.0046801199541188	NO	NA	LOC102577751	ruBisCO_large_subunit-binding_protein_subunit_beta%2C_chloroplastic
gene-LOC102577771	216.640590147498	0.523249023436187	0.299122093706874	1.74928243163792	0.0802422112412522	0.197010629503673	NO	NA	LOC102577771	receptor-like_serine/threonine-protein_kinase_At2g45590
gene-LOC102577772	505.656146649143	0.779791009583408	0.249357322377864	3.12720317232855	0.0017647792369374	0.0096806337296341	NO	NA	LOC102577772	transcription_factor_APFI-like%2C_transcript_variant_X1
gene-LOC102577772	505.656146649143	0.779791009583408	0.249357322377864	3.12720317232855	0.0017647792369374	0.0096806337296341	NO	NA	LOC102577772	transcription_factor_APFI-like%2C_transcript_variant_X2
gene-LOC102577776	3058.49517179979	-0.0105168503589782	0.0982808650846395	-0.107008117499994	0.914782539901291	0.957351669232496	NO	NA	LOC102577776	importin_subunit_alpha-4
gene-LOC102577779	28336.5009808388	0.0087008064638646	0.35541897804744	0.0244804217030393	0.980469400252944	0.99074231053754	NO	NA	LOC102577779	metallothionein-like_protein_type_2
gene-LOC102577781	2485.56368442813	0.433474988150408	0.0878742190158988	4.93290288101429	8.10164436467276e-07	1.30381101352672e-05	NO	NA	LOC102577781	succinyl-CoA_ligase_[ADP-forming]_subunit_beta%2C_mitochondrial%2C_transcript_variant_X1
gene-LOC102577781	2485.56368442813	0.433474988150408	0.0878742190158988	4.93290288101429	8.10164436467276e-07	1.30381101352672e-05	NO	NA	LOC102577781	succinyl-CoA_ligase_[ADP-forming]_subunit_beta%2C_mitochondrial%2C_transcript_variant_X2
gene-LOC102577788	2936.1474897635	0.233384134457456	0.227821936504397	1.02441467243411	0.305639454646451	0.502036518115106	NO	NA	LOC102577788	uncharacterized_LOC102577788%2C_transcript_variant_X1
gene-LOC102577797	115.723476823497	-3.12838043296902	1.10492030727616	-2.83131770894958	0.0046356649327099	0.0213705946828647	DOWN	NA	LOC102577797	protein_YABBY_4
gene-LOC102577810	1152.80800879374	0.703810096883177	0.201779486675808	3.48801609359809	0.0004866187877748	0.0033302816561032	NO	NA	LOC102577810	TGACG-sequence-specific_DNA-binding_protein_TGA-1A
gene-LOC102577812	4193.45116651455	0.384439332104482	0.24844535734254	1.54737981911428	0.121771684642873	0.26791155833505	NO	NA	LOC102577812	cellulose_synthase_A_catalytic_subunit_2_[UDP-forming]
gene-LOC102577813	2977.21301822684	0.367819037509569	0.135745688797239	2.70961855782377	0.0067360626177728	0.0290266018002025	NO	NA	LOC102577813	EBP1%2C_transcript_variant_X1
gene-LOC102577814	1276.01291505863	-0.162477842277874	0.279662186772676	-0.580978945179831	0.561254643921496	0.730944337061557	NO	NA	LOC102577814	expansin-A6
gene-LOC102577816	5037.34967126454	1.51428436120069	0.275970747147605	5.48711911263105	4.085416678468e-08	9.03893571883355e-07	UP	NA	LOC102577816	fructokinase-like
gene-LOC102577817	1937.94398460915	0.140608202238086	0.112663313771345	1.24803893593487	0.212016798740842	0.395344822544138	NO	NA	LOC102577817	uncharacterized_LOC102577817%2C_transcript_variant_X1
gene-LOC102577831	620.242929416752	0.563955927463493	0.133422700342669	4.22683640801068	2.36999841595901e-05	0.0002502515615832	NO	NA	LOC102577831	cinnamoyl-CoA_reductase_2
gene-LOC102577832	2540.8053852855	0.76797234206125	0.101358461330183	7.57679558255647	3.54194184628867e-14	2.71303393764072e-12	NO	NA	LOC102577832	mitochondrial_outer_membrane_protein_porin_of_34_kDa-like
gene-LOC102577835	4142.95748253154	3.06092344459745	0.418729468320842	7.31002634438924	2.67090015148117e-13	1.76104890953768e-11	UP	NA	LOC102577835	acidic_endochitinase_pcht28
gene-LOC102577836	9.46805425669755	0.777058676440995	0.879647458252336	0.883375117100705	0.377033630345608	0.575922964768409	NO	NA	LOC102577836	apyrase-like%2C_transcript_variant_X1
gene-LOC102577836	9.46805425669755	0.777058676440995	0.879647458252336	0.883375117100705	0.377033630345608	0.575922964768409	NO	NA	LOC102577836	apyrase-like%2C_transcript_variant_X2
gene-LOC102577840	413.217190748327	-0.857875610271282	0.164075573281027	-5.22853946578581	1.70854365813096e-07	3.2609860001284e-06	NO	NA	LOC102577840	L-allo-threonine_aldolase-related_protein%2C_transcript_variant_X1
gene-LOC102577840	413.217190748327	-0.857875610271282	0.164075573281027	-5.22853946578581	1.70854365813096e-07	3.2609860001284e-06	NO	NA	LOC102577840	L-allo-threonine_aldolase-related_protein%2C_transcript_variant_X2
gene-LOC102577840	413.217190748327	-0.857875610271282	0.164075573281027	-5.22853946578581	1.70854365813096e-07	3.2609860001284e-06	NO	NA	LOC102577840	L-allo-threonine_aldolase-related_protein%2C_transcript_variant_X3
gene-LOC102577855	2235.93581959932	0.202688318054726	0.0948253543879908	2.13749075195016	0.0325580971152066	0.100778991190561	NO	NA	LOC102577855	vacuolar_sorting_receptor_protein_PV72-like_protein%2C_transcript_variant_X1
gene-LOC102577856	1013.15436869695	-0.34288724089906	0.192283358769524	-1.78323929378649	0.0745473586193422	0.186775958991273	NO	NA	LOC102577856	calcium-binding_protein_CAST-like
gene-LOC102577858	1362.27446208612	0.35275641897261	0.235784273783043	1.49609816343052	0.134628076450581	0.28739726143686	NO	NA	LOC102577858	protein_transport_SEC13-like_protein%2C_transcript_variant_X1
gene-LOC102577881	1349.17044462549	0.17016360465717	0.165926989725743	1.02553300664605	0.305111759622593	0.50147573323991	NO	NA	LOC102577881	kinesin_heavy_chain-like_protein%2C_transcript_variant_X1
gene-LOC102577881	1349.17044462549	0.17016360465717	0.165926989725743	1.02553300664605	0.305111759622593	0.50147573323991	NO	NA	LOC102577881	kinesin_heavy_chain-like_protein%2C_transcript_variant_X2
gene-LOC102577884	278.080188386554	-0.622116097151653	0.218669491837731	-2.84500636976515	0.0044410534957219	0.020672770200371	NO	NA	LOC102577884	expansin-A3
gene-LOC102577891	2355.74087732515	-0.731330435872126	0.120941857892153	-6.04695883309706	1.47605453496072e-09	4.53144837326765e-08	NO	NA	LOC102577891	pre-mRNA_splicing_factor-like_protein%2C_transcript_variant_X1
gene-LOC102577891	2355.74087732515	-0.731330435872126	0.120941857892153	-6.04695883309706	1.47605453496072e-09	4.53144837326765e-08	NO	NA	LOC102577891	pre-mRNA_splicing_factor-like_protein%2C_transcript_variant_X2
gene-LOC102577891	2355.74087732515	-0.731330435872126	0.120941857892153	-6.04695883309706	1.47605453496072e-09	4.53144837326765e-08	NO	NA	LOC102577891	pre-mRNA_splicing_factor-like_protein%2C_transcript_variant_X3
gene-LOC102577899	589.143313424604	0.409132799575408	0.386360363853946	1.05894092109839	0.289626686365227	0.484930595772985	NO	NA	LOC102577899	3-hydroxy-3-methylglutaryl-coenzyme_A_reductase_2
gene-LOC102577903	427.038517696936	0.592047779302012	0.165225278797467	3.5832760193296	0.0003393117249875	0.0024694530652979	NO	NA	LOC102577903	LRR_receptor-like_kinase%2C_transcript_variant_X1
gene-LOC102577904	695.439125609877	-0.424032971012685	0.132724219721743	-3.19484244775875	0.0013990719416142	0.0080076598502895	NO	NA	LOC102577904	3'-5'-exoribonuclease/RNA_binding-like_protein%2C_transcript_variant_X1
gene-LOC102577904	695.439125609877	-0.424032971012685	0.132724219721743	-3.19484244775875	0.0013990719416142	0.0080076598502895	NO	NA	LOC102577904	3'-5'-exoribonuclease/RNA_binding-like_protein%2C_transcript_variant_X2
gene-LOC102577909	107.580012526856	0.178078042632507	0.40370452768457	0.441109847476485	0.659133474751479	0.801478955074505	NO	NA	LOC102577909	cysteine_protease_inhibitor_8-like
gene-LOC102577910	203.046065075554	-0.546260467493019	0.198657707734646	-2.74975722675043	0.0059639432917324	0.0263150494026271	NO	NA	LOC102577910	deetiolated_1-like_protein%2C_transcript_variant_X1
gene-LOC102577910	203.046065075554	-0.546260467493019	0.198657707734646	-2.74975722675043	0.0059639432917324	0.0263150494026271	NO	NA	LOC102577910	deetiolated_1-like_protein%2C_transcript_variant_X2
gene-LOC102577910	203.046065075554	-0.546260467493019	0.198657707734646	-2.74975722675043	0.0059639432917324	0.0263150494026271	NO	NA	LOC102577910	deetiolated_1-like_protein%2C_transcript_variant_X3
gene-LOC102577912	1342.01445268214	-0.105470556458377	0.10466785271151	-1.00766905717536	0.313613364453591	0.510209769774526	NO	NA	LOC102577912	eukaryotic_peptide_chain_release_factor_subunit_1-3-like_protein%2C_transcript_variant_X1
gene-LOC102577916	7086.4786872369	-0.0692768538462452	0.0957493602078978	-0.723522890344399	0.469358696126382	0.657510052012844	NO	NA	LOC102577916	DNA_binding_protein_ACBF-like%2C_transcript_variant_X1
gene-LOC102577918	1383.7093987271	-0.140084680181702	0.0882069713514403	-1.58813615336102	0.112255554649962	0.251772242739753	NO	NA	LOC102577918	CDPK-like_protein%2C_transcript_variant_X1
gene-LOC102577918	1383.7093987271	-0.140084680181702	0.0882069713514403	-1.58813615336102	0.112255554649962	0.251772242739753	NO	NA	LOC102577918	CDPK-like_protein%2C_transcript_variant_X2
gene-LOC102577922	832.621723002913	-1.27641553856358	0.414340210213098	-3.08059779645117	0.002065854994574	0.0110152675744498	DOWN	NA	LOC102577922	lycopene_epsilon_cyclase%2C_chloroplastic
gene-LOC102577923	3992.50006182686	-0.297264259997215	0.121979523511753	-2.43700132152569	0.0148096252397978	0.0546623079183313	NO	NA	LOC102577923	NAD-dependent_epimerase/dehydratase_family_protein-like_protein%2C_transcript_variant_X1
gene-LOC102577925	537.028995050353	-0.744369479381062	0.299914350997652	-2.48194018360559	0.0130669208204269	0.0494650408287862	NO	NA	LOC102577925	phytochrome_B%2C_transcript_variant_X1
gene-LOC102577927	5628.91992674241	-0.744388481842434	0.257530133711254	-2.89049079855273	0.0038464079127646	0.0184903233735201	NO	NA	LOC102577927	metallothionein-like_protein_type_2_A%2C_transcript_variant_X1
gene-LOC102577927	5628.91992674241	-0.744388481842434	0.257530133711254	-2.89049079855273	0.0038464079127646	0.0184903233735201	NO	NA	LOC102577927	metallothionein-like_protein_type_2_A%2C_transcript_variant_X2
gene-LOC102577929	679.894692670594	-0.389430377223448	0.205012783988589	-1.89954191951817	0.0574932604460658	0.153816839388212	NO	NA	LOC102577929	auxin-responsive_protein_IAA27
gene-LOC102577930	5.42947288314955	-0.0419699916505868	1.75640541358499	-0.0238953895985336	0.980936051801722	0.991056278350434	NO	NA	LOC102577930	pollen_receptor-like_kinase_2
gene-LOC102577931	545.680353889238	-0.255615872520955	0.186239309099072	-1.37251299823593	0.16990379528543	0.338265223153746	NO	NA	LOC102577931	isoamylase_isoform_2%2C_transcript_variant_X1
gene-LOC102577931	545.680353889238	-0.255615872520955	0.186239309099072	-1.37251299823593	0.16990379528543	0.338265223153746	NO	NA	LOC102577931	isoamylase_isoform_2%2C_transcript_variant_X2
gene-LOC102577932	557.507114779138	-0.741829127980658	0.231548303473175	-3.20377699535423	0.0013563749351459	0.0078211443154788	NO	NA	LOC102577932	6-phosphofructo-2-kinase/fructose-2%2C6-bisphosphatase%2C_transcript_variant_X1
gene-LOC102577932	557.507114779138	-0.741829127980658	0.231548303473175	-3.20377699535423	0.0013563749351459	0.0078211443154788	NO	NA	LOC102577932	6-phosphofructo-2-kinase/fructose-2%2C6-bisphosphatase%2C_transcript_variant_X2
gene-LOC102578140	630.705847633792	-0.0194071801210792	0.17991751639429	-0.107867096600802	0.914101117902586	0.956929932661567	NO	NA	LOC102578140	uncharacterized_LOC102578140%2C_transcript_variant_X1
gene-LOC102578140	630.705847633792	-0.0194071801210792	0.17991751639429	-0.107867096600802	0.914101117902586	0.956929932661567	NO	NA	LOC102578140	uncharacterized_LOC102578140%2C_transcript_variant_X2
gene-LOC102578140	630.705847633792	-0.0194071801210792	0.17991751639429	-0.107867096600802	0.914101117902586	0.956929932661567	NO	NA	LOC102578140	uncharacterized_LOC102578140%2C_transcript_variant_X3
gene-LOC102578140	630.705847633792	-0.0194071801210792	0.17991751639429	-0.107867096600802	0.914101117902586	0.956929932661567	NO	NA	LOC102578140	uncharacterized_LOC102578140%2C_transcript_variant_X4
gene-LOC102578141	93.8544959532575	-0.495226280517792	0.242868129324184	-2.03907479295794	0.041442563521173	0.120819049963937	NO	NA	LOC102578141	NAC_domain-containing_protein_101-like%2C_transcript_variant_X1
gene-LOC102578141	93.8544959532575	-0.495226280517792	0.242868129324184	-2.03907479295794	0.041442563521173	0.120819049963937	NO	NA	LOC102578141	NAC_domain-containing_protein_101-like%2C_transcript_variant_X2
gene-LOC102578141	93.8544959532575	-0.495226280517792	0.242868129324184	-2.03907479295794	0.041442563521173	0.120819049963937	NO	NA	LOC102578141	NAC_domain-containing_protein_101-like%2C_transcript_variant_X3
gene-LOC102578142	327.950900067306	0.653058272100636	0.197352854730086	3.30908956444439	0.0009359988953566	0.0057287970364803	NO	NA	LOC102578142	uncharacterized_LOC102578142
gene-LOC102578143	30.0826699692024	1.64384245670281	0.378778411057558	4.3398525594771	1.42578346724202e-05	0.000159859944402	UP	NA	LOC102578143	uncharacterized_LOC102578143
gene-LOC102578144	658.495975531117	1.01951295226746	0.378618210361735	2.69272032978394	0.0070871690565179	0.0302809474655239	UP	NA	LOC102578144	peroxidase_51
gene-LOC102578145	55.7933929218147	-1.89370377798179	0.89649730460821	-2.11233627613569	0.0346576164800787	0.105685011284476	DOWN	NA	LOC102578145	uncharacterized_LOC102578145
gene-LOC102578146	394.211809428417	-0.218582261732958	0.134077608391287	-1.63026671161269	0.103045139822974	0.236851362236877	NO	NA	LOC102578146	N-terminal_kinase-like_protein
gene-LOC102578147	2837.50622121995	0.0806599387727166	0.0911459941405882	0.88495319551074	0.376181875550077	0.574962472811442	NO	NA	LOC102578147	elongation_factor_1-gamma_2-like%2C_transcript_variant_X1
gene-LOC102578147	2837.50622121995	0.0806599387727166	0.0911459941405882	0.88495319551074	0.376181875550077	0.574962472811442	NO	NA	LOC102578147	elongation_factor_1-gamma_2-like%2C_transcript_variant_X2
gene-LOC102578148	404.471486322336	-0.227589775708512	0.185732464164924	-1.22536346422681	0.22043830631413	0.40546462602985	NO	NA	LOC102578148	transcription_factor_GTE4-like%2C_transcript_variant_X1
gene-LOC102578148	404.471486322336	-0.227589775708512	0.185732464164924	-1.22536346422681	0.22043830631413	0.40546462602985	NO	NA	LOC102578148	transcription_factor_GTE4-like%2C_transcript_variant_X2
gene-LOC102578149	356.774356768125	-0.0026132299813551	0.394480771508692	-0.0066244800002819	0.994714468342601	0.997378843727629	NO	NA	LOC102578149	glutathione_S-transferase_zeta_class-like%2C_transcript_variant_X1
gene-LOC102578149	356.774356768125	-0.0026132299813551	0.394480771508692	-0.0066244800002819	0.994714468342601	0.997378843727629	NO	NA	LOC102578149	glutathione_S-transferase_zeta_class-like%2C_transcript_variant_X2
gene-LOC102578150	87.4965530835818	2.74981910922907	0.509807181446279	5.39384145477918	6.89670772785538e-08	1.43428037325982e-06	UP	NA	LOC102578150	uncharacterized_LOC102578150
gene-LOC102578151	1012.16928983438	0.892732892100687	0.746372327522417	1.19609591510997	0.231659131529736	0.418986098795966	NO	NA	LOC102578151	long_chain_acyl-CoA_synthetase_4-like
gene-LOC102578153	255.951267677381	-1.00336266321915	0.199784472541183	-5.0222254535438	5.107617766189e-07	8.65275187850222e-06	DOWN	NA	LOC102578153	peptide_chain_release_factor_APG3%2C_chloroplastic
gene-LOC102578154	441.825653896705	-0.548969291380894	0.121582342188069	-4.51520575686659	6.32553192973681e-06	8.05758894386726e-05	NO	NA	LOC102578154	translocase_of_chloroplast_90%2C_chloroplastic
gene-LOC102578155	1098.52997735972	0.026399397187624	0.102086518628693	0.258598270782877	0.795945217590619	0.889583576763011	NO	NA	LOC102578155	probable_pre-mRNA-splicing_factor_ATP-dependent_RNA_helicase
gene-LOC102578156	1126.22785322446	-0.124730904586068	0.118235995427812	-1.05493174168117	0.291456543888622	0.486788638968842	NO	NA	LOC102578156	mediator_of_RNA_polymerase_II_transcription_subunit_13%2C_transcript_variant_X1
gene-LOC102578156	1126.22785322446	-0.124730904586068	0.118235995427812	-1.05493174168117	0.291456543888622	0.486788638968842	NO	NA	LOC102578156	mediator_of_RNA_polymerase_II_transcription_subunit_13%2C_transcript_variant_X2
gene-LOC102578156	1126.22785322446	-0.124730904586068	0.118235995427812	-1.05493174168117	0.291456543888622	0.486788638968842	NO	NA	LOC102578156	mediator_of_RNA_polymerase_II_transcription_subunit_13%2C_transcript_variant_X3
gene-LOC102578157	753.48004840688	-0.377157448540717	0.338503954704572	-1.11418919424407	0.265198030143809	0.457993978838281	NO	NA	LOC102578157	uncharacterized_LOC102578157
gene-LOC102578158	2655.31808100813	0.055982098865616	0.126880149570223	0.441220309522352	0.659053511488268	0.801465703334095	NO	NA	LOC102578158	glycine-rich_protein_A3
gene-LOC102578159	875.349951153161	0.0118852276518716	0.145253382714285	0.0818241023360535	0.934786589444483	0.9684177098789	NO	NA	LOC102578159	DEAD-box_ATP-dependent_RNA_helicase_10%2C_transcript_variant_X1
gene-LOC102578159	875.349951153161	0.0118852276518716	0.145253382714285	0.0818241023360535	0.934786589444483	0.9684177098789	NO	NA	LOC102578159	DEAD-box_ATP-dependent_RNA_helicase_10%2C_transcript_variant_X2
gene-LOC102578159	875.349951153161	0.0118852276518716	0.145253382714285	0.0818241023360535	0.934786589444483	0.9684177098789	NO	NA	LOC102578159	DEAD-box_ATP-dependent_RNA_helicase_10%2C_transcript_variant_X3
gene-LOC102578159	875.349951153161	0.0118852276518716	0.145253382714285	0.0818241023360535	0.934786589444483	0.9684177098789	NO	NA	LOC102578159	DEAD-box_ATP-dependent_RNA_helicase_10%2C_transcript_variant_X4
gene-LOC102578160	285.015597338165	-0.513200869946117	0.385016566246224	-1.33293191757862	0.182554147147229	0.355896978475942	NO	NA	LOC102578160	scarecrow-like_protein_21
gene-LOC102578161	262.172833829398	0.945017585087099	0.337257820794456	2.80206277458884	0.0050776992233992	0.0230577815057469	NO	NA	LOC102578161	classical_arabinogalactan_protein_9-like
gene-LOC102578162	14.5268725284946	-0.28870704281444	0.657263633330289	-0.439256073474795	0.660475998953203	0.802389242620871	NO	NA	LOC102578162	glucomannan_4-beta-mannosyltransferase_9-like
gene-LOC102578163	101.918797428283	1.64463558438889	0.446019547691116	3.68736211877391	0.0002265907985911	0.0017570818057138	UP	NA	LOC102578163	uncharacterized_LOC102578163
gene-LOC102578164	22.3634675558751	-0.560137810458484	0.594369855809537	-0.942406154995145	0.345984737211923	0.543924660702535	NO	NA	LOC102578164	hydroxymethylglutaryl-CoA_lyase%2C_mitochondrial-like%2C_transcript_variant_X1
gene-LOC102578164	22.3634675558751	-0.560137810458484	0.594369855809537	-0.942406154995145	0.345984737211923	0.543924660702535	NO	NA	LOC102578164	hydroxymethylglutaryl-CoA_lyase%2C_mitochondrial-like%2C_transcript_variant_X2
gene-LOC102578164	22.3634675558751	-0.560137810458484	0.594369855809537	-0.942406154995145	0.345984737211923	0.543924660702535	NO	NA	LOC102578164	hydroxymethylglutaryl-CoA_lyase%2C_mitochondrial-like%2C_transcript_variant_X3
gene-LOC102578164	22.3634675558751	-0.560137810458484	0.594369855809537	-0.942406154995145	0.345984737211923	0.543924660702535	NO	NA	LOC102578164	hydroxymethylglutaryl-CoA_lyase%2C_mitochondrial-like%2C_transcript_variant_X4
gene-LOC102578164	22.3634675558751	-0.560137810458484	0.594369855809537	-0.942406154995145	0.345984737211923	0.543924660702535	NO	NA	LOC102578164	hydroxymethylglutaryl-CoA_lyase%2C_mitochondrial-like%2C_transcript_variant_X5
gene-LOC102578164	22.3634675558751	-0.560137810458484	0.594369855809537	-0.942406154995145	0.345984737211923	0.543924660702535	NO	NA	LOC102578164	hydroxymethylglutaryl-CoA_lyase%2C_mitochondrial-like%2C_transcript_variant_X6
gene-LOC102578164	22.3634675558751	-0.560137810458484	0.594369855809537	-0.942406154995145	0.345984737211923	0.543924660702535	NO	NA	LOC102578164	hydroxymethylglutaryl-CoA_lyase%2C_mitochondrial-like%2C_transcript_variant_X7
gene-LOC102578164	22.3634675558751	-0.560137810458484	0.594369855809537	-0.942406154995145	0.345984737211923	0.543924660702535	NO	NA	LOC102578164	hydroxymethylglutaryl-CoA_lyase%2C_mitochondrial-like%2C_transcript_variant_X8
gene-LOC102578166	261.068672604281	-0.0011297314849632	0.161470807158321	-0.0069965060858059	0.994417641358373	0.997167381217821	NO	NA	LOC102578166	probable_pre-mRNA-splicing_factor_ATP-dependent_RNA_helicase%2C_transcript_variant_X1
gene-LOC102578166	261.068672604281	-0.0011297314849632	0.161470807158321	-0.0069965060858059	0.994417641358373	0.997167381217821	NO	NA	LOC102578166	probable_pre-mRNA-splicing_factor_ATP-dependent_RNA_helicase%2C_transcript_variant_X2
gene-LOC102578166	261.068672604281	-0.0011297314849632	0.161470807158321	-0.0069965060858059	0.994417641358373	0.997167381217821	NO	NA	LOC102578166	probable_pre-mRNA-splicing_factor_ATP-dependent_RNA_helicase%2C_transcript_variant_X3
gene-LOC102578168	1323.39411952856	-1.94623388299283	0.380903394400149	-5.10952097462347	3.22976636036691e-07	5.74403428795063e-06	DOWN	NA	LOC102578168	uncharacterized_LOC102578168%2C_transcript_variant_X1
gene-LOC102578168	1323.39411952856	-1.94623388299283	0.380903394400149	-5.10952097462347	3.22976636036691e-07	5.74403428795063e-06	DOWN	NA	LOC102578168	uncharacterized_LOC102578168%2C_transcript_variant_X2
gene-LOC102578168	1323.39411952856	-1.94623388299283	0.380903394400149	-5.10952097462347	3.22976636036691e-07	5.74403428795063e-06	DOWN	NA	LOC102578168	uncharacterized_LOC102578168%2C_transcript_variant_X3
gene-LOC102578169	93.1432665277627	0.620918522013657	0.251021455894908	2.47356752752485	0.0133771520808307	0.050460327832899	NO	NA	LOC102578169	B-box_zinc_finger_protein_19-like
gene-LOC102578170	689.694140733169	-0.0094139345711822	0.137574461907962	-0.0684279221639277	0.945444995244707	0.973812264735093	NO	NA	LOC102578170	probable_protein_phosphatase_2C_59
gene-LOC102578171	616.319181062744	0.518857756441637	0.224556243113515	2.31059154378242	0.0208554267734437	0.0712359004239133	NO	NA	LOC102578171	uncharacterized_LOC102578171
gene-LOC102578172	591.15992431891	-0.833989729256879	0.192189451532636	-4.33941469006825	1.42862712080091e-05	0.0001601014333494	NO	NA	LOC102578172	uncharacterized_LOC102578172
gene-LOC102578173	16.3243771632602	1.03783513997902	0.560567928484386	1.85139942412516	0.0641121118766245	0.166757593247179	NO	NA	LOC102578173	FAD-dependent_urate_hydroxylase-like
gene-LOC102578174	386.532494722095	-0.0853457841889696	0.152399027600984	-0.560015280493946	0.575469015046431	0.741838500900501	NO	NA	LOC102578174	uncharacterized_LOC102578174
gene-LOC102578175	751.4931224086	-0.534134486314675	0.155381512441615	-3.43756781563945	0.0005869637188429	0.0038917614853813	NO	NA	LOC102578175	glutamyl-tRNA_reductase-binding_protein%2C_chloroplastic
gene-LOC102578176	58.0132774475765	0.303345135781029	0.37625394940398	0.806224456278946	0.420113439686968	0.614110731830781	NO	NA	LOC102578176	sodium/hydrogen_exchanger_2-like%2C_transcript_variant_X1
gene-LOC102578176	58.0132774475765	0.303345135781029	0.37625394940398	0.806224456278946	0.420113439686968	0.614110731830781	NO	NA	LOC102578176	sodium/hydrogen_exchanger_2-like%2C_transcript_variant_X2
gene-LOC102578177	1238.54835926134	-0.119458163145738	0.119413317340745	-1.00037555111936	0.317128797237246	0.514019292903084	NO	NA	LOC102578177	ultraviolet-B_receptor_UVR8-like
gene-LOC102578178	1317.25377399975	0.820820185928289	0.251648348598141	3.26177457750403	0.0011071714920548	0.0066091417590279	NO	NA	LOC102578178	cellulose_synthase_A_catalytic_subunit_7_[UDP-forming]
gene-LOC102578179	196.624733883358	0.0115032693813485	0.323424317402531	0.0355671134246581	0.971627531406831	0.987012577614405	NO	NA	LOC102578179	ARF_guanine-nucleotide_exchange_factor_GNOM-like%2C_transcript_variant_X1
gene-LOC102578179	196.624733883358	0.0115032693813485	0.323424317402531	0.0355671134246581	0.971627531406831	0.987012577614405	NO	NA	LOC102578179	ARF_guanine-nucleotide_exchange_factor_GNOM-like%2C_transcript_variant_X10
gene-LOC102578179	196.624733883358	0.0115032693813485	0.323424317402531	0.0355671134246581	0.971627531406831	0.987012577614405	NO	NA	LOC102578179	ARF_guanine-nucleotide_exchange_factor_GNOM-like%2C_transcript_variant_X2
gene-LOC102578179	196.624733883358	0.0115032693813485	0.323424317402531	0.0355671134246581	0.971627531406831	0.987012577614405	NO	NA	LOC102578179	ARF_guanine-nucleotide_exchange_factor_GNOM-like%2C_transcript_variant_X3
gene-LOC102578179	196.624733883358	0.0115032693813485	0.323424317402531	0.0355671134246581	0.971627531406831	0.987012577614405	NO	NA	LOC102578179	ARF_guanine-nucleotide_exchange_factor_GNOM-like%2C_transcript_variant_X4
gene-LOC102578179	196.624733883358	0.0115032693813485	0.323424317402531	0.0355671134246581	0.971627531406831	0.987012577614405	NO	NA	LOC102578179	ARF_guanine-nucleotide_exchange_factor_GNOM-like%2C_transcript_variant_X5
gene-LOC102578179	196.624733883358	0.0115032693813485	0.323424317402531	0.0355671134246581	0.971627531406831	0.987012577614405	NO	NA	LOC102578179	ARF_guanine-nucleotide_exchange_factor_GNOM-like%2C_transcript_variant_X6
gene-LOC102578179	196.624733883358	0.0115032693813485	0.323424317402531	0.0355671134246581	0.971627531406831	0.987012577614405	NO	NA	LOC102578179	ARF_guanine-nucleotide_exchange_factor_GNOM-like%2C_transcript_variant_X7
gene-LOC102578179	196.624733883358	0.0115032693813485	0.323424317402531	0.0355671134246581	0.971627531406831	0.987012577614405	NO	NA	LOC102578179	ARF_guanine-nucleotide_exchange_factor_GNOM-like%2C_transcript_variant_X8
gene-LOC102578179	196.624733883358	0.0115032693813485	0.323424317402531	0.0355671134246581	0.971627531406831	0.987012577614405	NO	NA	LOC102578179	ARF_guanine-nucleotide_exchange_factor_GNOM-like%2C_transcript_variant_X9
gene-LOC102578180	116.704597138988	0.122775311049005	0.340027604589689	0.361074540395501	0.718043725022187	0.841708831303758	NO	NA	LOC102578180	zinc_transporter_8-like
gene-LOC102578181	75.9097402730447	0.39182325324353	0.458817044704511	0.853985826738136	0.393112842528671	0.589732787941822	NO	NA	LOC102578181	NAC_domain-containing_protein_43
gene-LOC102578182	202.820672461525	-0.621014300920587	0.249241230134277	-2.49161946675524	0.0127162194525854	0.0484401703635699	NO	NA	LOC102578182	uncharacterized_LOC102578182
gene-LOC102578183	305.921210260097	-1.16182854047751	0.289477764385859	-4.01353293211444	5.98166525973084e-05	0.0005551262624823	DOWN	NA	LOC102578183	uncharacterized_LOC102578183%2C_transcript_variant_X1
gene-LOC102578183	305.921210260097	-1.16182854047751	0.289477764385859	-4.01353293211444	5.98166525973084e-05	0.0005551262624823	DOWN	NA	LOC102578183	uncharacterized_LOC102578183%2C_transcript_variant_X2
gene-LOC102578183	305.921210260097	-1.16182854047751	0.289477764385859	-4.01353293211444	5.98166525973084e-05	0.0005551262624823	DOWN	NA	LOC102578183	uncharacterized_LOC102578183%2C_transcript_variant_X3
gene-LOC102578183	305.921210260097	-1.16182854047751	0.289477764385859	-4.01353293211444	5.98166525973084e-05	0.0005551262624823	DOWN	NA	LOC102578183	uncharacterized_LOC102578183%2C_transcript_variant_X4
gene-LOC102578185	30.2427226903704	-0.519392212741624	0.386323329776942	-1.34444951342057	0.17880307183516	0.350522889958799	NO	NA	LOC102578185	uncharacterized_LOC102578185
gene-LOC102578186	321.156883415523	0.141461938690406	0.155032691016571	0.912465221127366	0.361523869632419	0.559947673963524	NO	NA	LOC102578186	uncharacterized_LOC102578186
gene-LOC102578187	828.42233595493	-0.2480317035284	0.220809123843101	-1.1232855744885	0.261316228425859	0.454094664984708	NO	NA	LOC102578187	glycogen_phosphorylase_1-like%2C_transcript_variant_X1
gene-LOC102578187	828.42233595493	-0.2480317035284	0.220809123843101	-1.1232855744885	0.261316228425859	0.454094664984708	NO	NA	LOC102578187	glycogen_phosphorylase_1-like%2C_transcript_variant_X2
gene-LOC102578188	377.555125776625	-0.0591370951032361	0.125951965015839	-0.469521020142873	0.638697263544357	0.787438235835377	NO	NA	LOC102578188	18.2_kDa_class_I_heat_shock_protein-like
gene-LOC102578189	700.390964655644	0.501447484309147	0.146093849909971	3.43236545972442	0.0005983406734852	0.0039529999120179	NO	NA	LOC102578189	uncharacterized_protein_At4g22758-like
gene-LOC102578191	317.601843948156	0.192172394435253	0.272827924411497	0.70437216003376	0.481201038815263	0.668034149411618	NO	NA	LOC102578191	neurochondrin%2C_transcript_variant_X1
gene-LOC102578191	317.601843948156	0.192172394435253	0.272827924411497	0.70437216003376	0.481201038815263	0.668034149411618	NO	NA	LOC102578191	neurochondrin%2C_transcript_variant_X2
gene-LOC102578191	317.601843948156	0.192172394435253	0.272827924411497	0.70437216003376	0.481201038815263	0.668034149411618	NO	NA	LOC102578191	neurochondrin%2C_transcript_variant_X3
gene-LOC102578192	172.172754267288	-0.339874227706486	0.183145791833142	-1.85575777802273	0.0634880912154845	0.165654312424978	NO	NA	LOC102578192	F-box/FBD/LRR-repeat_protein_At1g13570-like%2C_transcript_variant_X1
gene-LOC102578192	172.172754267288	-0.339874227706486	0.183145791833142	-1.85575777802273	0.0634880912154845	0.165654312424978	NO	NA	LOC102578192	F-box/FBD/LRR-repeat_protein_At1g13570-like%2C_transcript_variant_X2
gene-LOC102578192	172.172754267288	-0.339874227706486	0.183145791833142	-1.85575777802273	0.0634880912154845	0.165654312424978	NO	NA	LOC102578192	F-box/FBD/LRR-repeat_protein_At1g13570-like%2C_transcript_variant_X3
gene-LOC102578192	172.172754267288	-0.339874227706486	0.183145791833142	-1.85575777802273	0.0634880912154845	0.165654312424978	NO	NA	LOC102578192	F-box/FBD/LRR-repeat_protein_At1g13570-like%2C_transcript_variant_X4
gene-LOC102578192	172.172754267288	-0.339874227706486	0.183145791833142	-1.85575777802273	0.0634880912154845	0.165654312424978	NO	NA	LOC102578192	F-box/FBD/LRR-repeat_protein_At1g13570-like%2C_transcript_variant_X5
gene-LOC102578193	395.590445096485	0.169901572255759	0.170447308732467	0.996798210069925	0.318862467269852	0.515856615284121	NO	NA	LOC102578193	probable_polygalacturonase
gene-LOC102578195	287.618852160667	0.058958976044123	0.194658503989443	0.302884152686802	0.761978148764007	0.868563381047936	NO	NA	LOC102578195	uncharacterized_LOC102578195
gene-LOC102578196	149.056544825969	0.224733426804168	0.208243074496249	1.07918799867803	0.280503928604972	0.475232913277816	NO	NA	LOC102578196	nodulation_protein_H-like
gene-LOC102578197	88.9466267396251	-0.692888571194326	0.522866429052875	-1.32517318514679	0.185113716958542	0.359433134517762	NO	NA	LOC102578197	F-box_protein_At4g22280-like
gene-LOC102578199	514.402944145207	0.353708625252404	0.195729749563924	1.80712756257262	0.0707423920089437	0.179401454922185	NO	NA	LOC102578199	telomere_repeat-binding_protein_4-like
gene-LOC102578200	35.7304743761129	-0.998293634856878	0.681049573726507	-1.46581640069827	0.14269831175977	0.2995012766895	NO	NA	LOC102578200	putative_late_blight_resistance_protein_homolog_R1B-23
gene-LOC102578202	448.743039999569	0.490326551579773	0.15057873126905	3.25628026911496	0.0011288226486002	0.0067159304925306	NO	NA	LOC102578202	ATPase_family_AAA_domain-containing_protein_3C
gene-LOC102578203	480.786541727685	1.36945464309088	0.260357811848533	5.2598945788021	1.44138014053867e-07	2.80751001680133e-06	UP	NA	LOC102578203	endoplasmic_reticulum_oxidoreductin-1
gene-LOC102578204	145.472804241415	-0.372609435442904	0.235766264687896	-1.58041879289287	0.114010990608898	0.254749309814376	NO	NA	LOC102578204	protein_NUCLEAR_FUSION_DEFECTIVE_4-like
gene-LOC102578207	436.869615825054	-0.171828095585209	0.186709367877101	-0.920297130984413	0.357417507939973	0.556246425385826	NO	NA	LOC102578207	dual_specificity_phosphatase_Cdc25
gene-LOC102578208	339.320713980731	-0.472458990628252	0.217019078275346	-2.17703896995089	0.0294776599433523	0.0932761289397875	NO	NA	LOC102578208	phosphatidate_cytidylyltransferase_4%2C_chloroplastic%2C_transcript_variant_X1
gene-LOC102578208	339.320713980731	-0.472458990628252	0.217019078275346	-2.17703896995089	0.0294776599433523	0.0932761289397875	NO	NA	LOC102578208	phosphatidate_cytidylyltransferase_4%2C_chloroplastic%2C_transcript_variant_X2
gene-LOC102578208	339.320713980731	-0.472458990628252	0.217019078275346	-2.17703896995089	0.0294776599433523	0.0932761289397875	NO	NA	LOC102578208	phosphatidate_cytidylyltransferase_4%2C_chloroplastic%2C_transcript_variant_X3
gene-LOC102578209	4015.98897128187	0.182440039648915	0.153723174863768	1.18680894933765	0.235302988009277	0.422984048385665	NO	NA	LOC102578209	nucleoside_diphosphate_kinase
gene-LOC102578210	18.7621789064448	0.150135811054496	0.54821483342004	0.273863095089699	0.78418983351428	0.882828879502575	NO	NA	LOC102578210	uncharacterized_LOC102578210%2C_transcript_variant_X1
gene-LOC102578210	18.7621789064448	0.150135811054496	0.54821483342004	0.273863095089699	0.78418983351428	0.882828879502575	NO	NA	LOC102578210	uncharacterized_LOC102578210%2C_transcript_variant_X2
gene-LOC102578210	18.7621789064448	0.150135811054496	0.54821483342004	0.273863095089699	0.78418983351428	0.882828879502575	NO	NA	LOC102578210	uncharacterized_LOC102578210%2C_transcript_variant_X3
gene-LOC102578210	18.7621789064448	0.150135811054496	0.54821483342004	0.273863095089699	0.78418983351428	0.882828879502575	NO	NA	LOC102578210	uncharacterized_LOC102578210%2C_transcript_variant_X4
gene-LOC102578211	132.755909418762	0.391293736439915	0.213316708409808	1.8343323378504	0.0666046767012241	0.17175866017319	NO	NA	LOC102578211	putative_late_blight_resistance_protein_homolog_R1B-23
gene-LOC102578212	733.542743832556	0.142201942849048	0.128876526592897	1.10339676749859	0.269854899844781	0.46369011405179	NO	NA	LOC102578212	putative_nuclear_RNA_export_factor_SDE5%2C_transcript_variant_X1
gene-LOC102578212	733.542743832556	0.142201942849048	0.128876526592897	1.10339676749859	0.269854899844781	0.46369011405179	NO	NA	LOC102578212	putative_nuclear_RNA_export_factor_SDE5%2C_transcript_variant_X2
gene-LOC102578214	371.075681217088	0.410094276240405	0.282065166803392	1.45389904357192	0.145974298034209	0.304106569758191	NO	NA	LOC102578214	probable_prefoldin_subunit_5
gene-LOC102578215	427.863607023574	-0.146214187633255	0.151368647267435	-0.965947640233098	0.334070381952652	0.531354637117331	NO	NA	LOC102578215	DNA-directed_RNA_polymerase_1%2C_mitochondrial
gene-LOC102578216	191.808211518939	0.265367862423594	0.204247620943908	1.29924579389089	0.193859590388961	0.3714121870016	NO	NA	LOC102578216	probable_endopeptidase_p60
gene-LOC102578217	81.9309762059857	-0.252307862441327	0.306548815971708	-0.823059327897106	0.410474256283677	0.605861505290422	NO	NA	LOC102578217	uncharacterized_LOC102578217
gene-LOC102578218	542.098688470143	-0.761584803621788	0.136121712601511	-5.59488114766294	2.20772954883345e-08	5.22848929580362e-07	NO	NA	LOC102578218	uncharacterized_LOC102578218%2C_transcript_variant_X1
gene-LOC102578218	542.098688470143	-0.761584803621788	0.136121712601511	-5.59488114766294	2.20772954883345e-08	5.22848929580362e-07	NO	NA	LOC102578218	uncharacterized_LOC102578218%2C_transcript_variant_X2
gene-LOC102578218	542.098688470143	-0.761584803621788	0.136121712601511	-5.59488114766294	2.20772954883345e-08	5.22848929580362e-07	NO	NA	LOC102578218	uncharacterized_LOC102578218%2C_transcript_variant_X3
gene-LOC102578219	2033.22451657008	0.284019991314332	0.165367153978751	1.7175115159255	0.0858857521512392	0.206926442611659	NO	NA	LOC102578219	60S_ribosomal_protein_L23a-like
gene-LOC102578220	77.0123902196955	0.260785428738193	0.268895654397597	0.969838762632391	0.332126868033197	0.529722935540265	NO	NA	LOC102578220	nudix_hydrolase_16%2C_mitochondrial-like
gene-LOC102578221	171.083607932973	-0.243101970672489	0.20304217753319	-1.19729788966014	0.231190466693893	0.418476021018449	NO	NA	LOC102578221	probable_polygalacturonase_At1g80170%2C_transcript_variant_X1
gene-LOC102578221	171.083607932973	-0.243101970672489	0.20304217753319	-1.19729788966014	0.231190466693893	0.418476021018449	NO	NA	LOC102578221	probable_polygalacturonase_At1g80170%2C_transcript_variant_X2
gene-LOC102578222	30.6094788538626	-0.12823615315535	0.431737780493638	-0.297023237134189	0.766448768598082	0.871176264555376	NO	NA	LOC102578222	uncharacterized_LOC102578222
gene-LOC102578223	321.223743386927	0.218558797441433	0.238890319659134	0.914891812080493	0.360248428935676	0.559115005160366	NO	NA	LOC102578223	pathogenesis-related_genes_transcriptional_activator_PTI6
gene-LOC102578225	99.1176962731037	-0.301342152949999	0.372253422011276	-0.809508080065067	0.418222957044113	0.612533858417129	NO	NA	LOC102578225	TGACG-sequence-specific_DNA-binding_protein_TGA-2.1-like
gene-LOC102578226	52.3567414858925	1.19938315703534	0.465673830288933	2.57558634182033	0.0100070285273468	0.0400436422571021	UP	NA	LOC102578226	protein_YLS9-like
gene-LOC102578227	47.5560854826261	-1.46887814668323	0.487649201027212	-3.01216149557737	0.002593945578146	0.0132663911245462	DOWN	NA	LOC102578227	metacaspase-3-like%2C_transcript_variant_X1
gene-LOC102578227	47.5560854826261	-1.46887814668323	0.487649201027212	-3.01216149557737	0.002593945578146	0.0132663911245462	DOWN	NA	LOC102578227	metacaspase-3-like%2C_transcript_variant_X2
gene-LOC102578228	484.970716250497	0.209267570753186	0.146696586842853	1.42653333153117	0.153714452743313	0.315769050603608	NO	NA	LOC102578228	2-keto-3-deoxy-L-rhamnonate_aldolase-like
gene-LOC102578229	329.481713836166	-0.948151166434556	0.18461242420649	-5.13590117517792	2.80795193372026e-07	5.09138722107137e-06	NO	NA	LOC102578229	farnesyl_pyrophosphate_synthase_1%2C_mitochondrial-like%2C_transcript_variant_X1
gene-LOC102578229	329.481713836166	-0.948151166434556	0.18461242420649	-5.13590117517792	2.80795193372026e-07	5.09138722107137e-06	NO	NA	LOC102578229	farnesyl_pyrophosphate_synthase_1%2C_mitochondrial-like%2C_transcript_variant_X2
gene-LOC102578229	329.481713836166	-0.948151166434556	0.18461242420649	-5.13590117517792	2.80795193372026e-07	5.09138722107137e-06	NO	NA	LOC102578229	farnesyl_pyrophosphate_synthase_1%2C_mitochondrial-like%2C_transcript_variant_X3
gene-LOC102578231	10.9117225539188	1.72046651529031	0.835341372113701	2.059596917769	0.0394370911391815	0.116449802576242	UP	NA	LOC102578231	basic_7S_globulin-like%2C_transcript_variant_X1
gene-LOC102578231	10.9117225539188	1.72046651529031	0.835341372113701	2.059596917769	0.0394370911391815	0.116449802576242	UP	NA	LOC102578231	basic_7S_globulin-like%2C_transcript_variant_X2
gene-LOC102578232	303.401419216776	-1.56118621061017	0.238488393384431	-6.54617270239065	5.90303135057448e-11	2.45086680886374e-09	DOWN	NA	LOC102578232	3-hexulose-6-phosphate_isomerase
gene-LOC102578233	1598.68813033556	0.0712269313314707	0.176516496747339	0.403514304011047	0.686569914090603	0.819249685772119	NO	NA	LOC102578233	CHD3-type_chromatin-remodeling_factor_PICKLE%2C_transcript_variant_X1
gene-LOC102578233	1598.68813033556	0.0712269313314707	0.176516496747339	0.403514304011047	0.686569914090603	0.819249685772119	NO	NA	LOC102578233	CHD3-type_chromatin-remodeling_factor_PICKLE%2C_transcript_variant_X2
gene-LOC102578233	1598.68813033556	0.0712269313314707	0.176516496747339	0.403514304011047	0.686569914090603	0.819249685772119	NO	NA	LOC102578233	CHD3-type_chromatin-remodeling_factor_PICKLE%2C_transcript_variant_X3
gene-LOC102578233	1598.68813033556	0.0712269313314707	0.176516496747339	0.403514304011047	0.686569914090603	0.819249685772119	NO	NA	LOC102578233	CHD3-type_chromatin-remodeling_factor_PICKLE%2C_transcript_variant_X4
gene-LOC102578234	426.093867472769	-0.168840499647341	0.12876483911297	-1.31123139523524	0.189779598476934	0.365770893888253	NO	NA	LOC102578234	splicing_factor_1%2C_transcript_variant_X1
gene-LOC102578234	426.093867472769	-0.168840499647341	0.12876483911297	-1.31123139523524	0.189779598476934	0.365770893888253	NO	NA	LOC102578234	splicing_factor_1%2C_transcript_variant_X2
gene-LOC102578234	426.093867472769	-0.168840499647341	0.12876483911297	-1.31123139523524	0.189779598476934	0.365770893888253	NO	NA	LOC102578234	splicing_factor_1%2C_transcript_variant_X3
gene-LOC102578235	269.59177556775	-0.0736975615452988	0.171590278012115	-0.429497302522557	0.667561356519425	0.806920162930433	NO	NA	LOC102578235	FRIGIDA-like_protein_5%2C_transcript_variant_X1
gene-LOC102578235	269.59177556775	-0.0736975615452988	0.171590278012115	-0.429497302522557	0.667561356519425	0.806920162930433	NO	NA	LOC102578235	FRIGIDA-like_protein_5%2C_transcript_variant_X2
gene-LOC102578239	2.40382151356458	-0.68417387111673	1.61215541894646	-0.424384561858084	0.671285377789144	0.80910987304994	NO	NA	LOC102578239	trifunctional_UDP-glucose_4%2C6-dehydratase/UDP-4-keto-6-deoxy-D-glucose_3%2C5-epimerase/UDP-4-keto-L-rhamnose-reductase_RHM1-like
gene-LOC102578240	93.5758270757949	-0.0250196828753616	0.274781487333291	-0.0910530149544409	0.927450466125827	0.964088228078753	NO	NA	LOC102578240	laccase-12-like
gene-LOC102578241	261.191671864935	-0.485343326106675	0.155877311873542	-3.11362391532912	0.001848048885357	0.0100565923986523	NO	NA	LOC102578241	uncharacterized_LOC102578241
gene-LOC102578242	674.77975445475	-4.29452487878468	0.924190292894051	-4.64679721460459	3.37128275113557e-06	4.61073078203332e-05	DOWN	NA	LOC102578242	chlorophyll_a-b_binding_protein_3C%2C_chloroplastic-like
gene-LOC102578243	5.73261135602127	-0.259786737037637	0.890889730084207	-0.291603694896205	0.770589650046256	0.873558582277461	NO	NA	LOC102578243	uncharacterized_LOC102578243
gene-LOC102578245	181.317092927088	-1.94134980714304	0.28203060012565	-6.88347224123246	5.84109844181665e-12	3.00695447709917e-10	DOWN	NA	LOC102578245	universal_stress_protein_A-like_protein%2C_transcript_variant_X1
gene-LOC102578245	181.317092927088	-1.94134980714304	0.28203060012565	-6.88347224123246	5.84109844181665e-12	3.00695447709917e-10	DOWN	NA	LOC102578245	universal_stress_protein_A-like_protein%2C_transcript_variant_X2
gene-LOC102578246	230.231803340522	1.30673200278736	0.343553219179359	3.80357956158505	0.000142620159044	0.0011813245079418	UP	NA	LOC102578246	protein_ULTRAPETALA_1-like%2C_transcript_variant_X1
gene-LOC102578246	230.231803340522	1.30673200278736	0.343553219179359	3.80357956158505	0.000142620159044	0.0011813245079418	UP	NA	LOC102578246	protein_ULTRAPETALA_1-like%2C_transcript_variant_X2
gene-LOC102578247	866.200071513819	0.355629441405214	0.109990353148783	3.23327847601467	0.0012237820603864	0.0071869326516976	NO	NA	LOC102578247	eukaryotic_translation_initiation_factor_4B1
gene-LOC102578248	102.1778640525	0.953116764653558	0.375301424228944	2.53960337776957	0.0110978242243856	0.0434349751136198	NO	NA	LOC102578248	serine_carboxypeptidase-like_17%2C_transcript_variant_X1
gene-LOC102578248	102.1778640525	0.953116764653558	0.375301424228944	2.53960337776957	0.0110978242243856	0.0434349751136198	NO	NA	LOC102578248	serine_carboxypeptidase-like_17%2C_transcript_variant_X2
gene-LOC102578249	512.549174324317	-1.05843106870715	0.349282491906588	-3.03030095476476	0.0024431016177632	0.0126256836888595	DOWN	NA	LOC102578249	chloroplastic_group_IIA_intron_splicing_facilitator_CRS1%2C_chloroplastic%2C_transcript_variant_X1
gene-LOC102578249	512.549174324317	-1.05843106870715	0.349282491906588	-3.03030095476476	0.0024431016177632	0.0126256836888595	DOWN	NA	LOC102578249	chloroplastic_group_IIA_intron_splicing_facilitator_CRS1%2C_chloroplastic%2C_transcript_variant_X2
gene-LOC102578249	512.549174324317	-1.05843106870715	0.349282491906588	-3.03030095476476	0.0024431016177632	0.0126256836888595	DOWN	NA	LOC102578249	chloroplastic_group_IIA_intron_splicing_facilitator_CRS1%2C_chloroplastic%2C_transcript_variant_X3
gene-LOC102578250	4.57830758271093	-0.417552036758013	1.09551045056809	-0.381148382967491	0.703093147724382	0.83135823397772	NO	NA	LOC102578250	uncharacterized_LOC102578250
gene-LOC102578251	267.484762283086	0.562235492005932	0.247957768104201	2.26746472314455	0.0233618515478651	0.0779864132257631	NO	NA	LOC102578251	AT-hook_motif_nuclear-localized_protein_1-like
gene-LOC102578252	35.487077255656	-1.02788816829923	0.450122914977776	-2.2835721846109	0.0223966860530456	0.0755310500733996	DOWN	NA	LOC102578252	expansin-like_B1
gene-LOC102578254	98.9197042156297	0.0962574624973876	0.31107292701621	0.309436965218036	0.756989155026806	0.865550771254577	NO	NA	LOC102578254	uncharacterized_LOC102578254
gene-LOC102578255	1280.23491963427	-0.211424820077393	0.146657221238393	-1.44162570579269	0.149407992650112	0.309028616114111	NO	NA	LOC102578255	uncharacterized_LOC102578255%2C_transcript_variant_X1
gene-LOC102578255	1280.23491963427	-0.211424820077393	0.146657221238393	-1.44162570579269	0.149407992650112	0.309028616114111	NO	NA	LOC102578255	uncharacterized_LOC102578255%2C_transcript_variant_X2
gene-LOC102578257	63.4721634252113	-0.0323508200236045	0.343366784261514	-0.0942165098851426	0.924937170119841	0.962643485988018	NO	NA	LOC102578257	peptidyl-tRNA_hydrolase%2C_mitochondrial%2C_transcript_variant_X1
gene-LOC102578257	63.4721634252113	-0.0323508200236045	0.343366784261514	-0.0942165098851426	0.924937170119841	0.962643485988018	NO	NA	LOC102578257	peptidyl-tRNA_hydrolase%2C_mitochondrial%2C_transcript_variant_X2
gene-LOC102578257	63.4721634252113	-0.0323508200236045	0.343366784261514	-0.0942165098851426	0.924937170119841	0.962643485988018	NO	NA	LOC102578257	peptidyl-tRNA_hydrolase%2C_mitochondrial%2C_transcript_variant_X3
gene-LOC102578258	20.1249686598192	-0.218474295634941	0.643708921921538	-0.339399203886708	0.734309018241081	0.851275531638281	NO	NA	LOC102578258	uncharacterized_LOC102578258
gene-LOC102578259	431.03422218681	-0.221909331091423	0.141354147659536	-1.56988199331732	0.116442567491653	0.25864739279339	NO	NA	LOC102578259	serine/arginine-rich_splicing_factor_4%2C_transcript_variant_X1
gene-LOC102578259	431.03422218681	-0.221909331091423	0.141354147659536	-1.56988199331732	0.116442567491653	0.25864739279339	NO	NA	LOC102578259	serine/arginine-rich_splicing_factor_4%2C_transcript_variant_X2
gene-LOC102578259	431.03422218681	-0.221909331091423	0.141354147659536	-1.56988199331732	0.116442567491653	0.25864739279339	NO	NA	LOC102578259	serine/arginine-rich_splicing_factor_4%2C_transcript_variant_X3
gene-LOC102578261	738.210818024769	-0.438334961585324	0.11919005237189	-3.67761363354095	0.0002354262049201	0.0018152846478377	NO	NA	LOC102578261	uncharacterized_LOC102578261
gene-LOC102578263	35.5541734268523	-0.584290953607616	0.360995598882369	-1.61855423006973	0.105543209730794	0.240647642660576	NO	NA	LOC102578263	G-type_lectin_S-receptor-like_serine/threonine-protein_kinase_At5g24080%2C_transcript_variant_X1
gene-LOC102578263	35.5541734268523	-0.584290953607616	0.360995598882369	-1.61855423006973	0.105543209730794	0.240647642660576	NO	NA	LOC102578263	G-type_lectin_S-receptor-like_serine/threonine-protein_kinase_At5g24080%2C_transcript_variant_X2
gene-LOC102578264	176.956547372664	-1.11028654854433	0.480368474526976	-2.3113226771129	0.020815038349873	0.071127241616932	DOWN	NA	LOC102578264	maf-like_protein_DDB_G0281937%2C_transcript_variant_X1
gene-LOC102578264	176.956547372664	-1.11028654854433	0.480368474526976	-2.3113226771129	0.020815038349873	0.071127241616932	DOWN	NA	LOC102578264	maf-like_protein_DDB_G0281937%2C_transcript_variant_X2
gene-LOC102578265	48.921156979305	0.671628498126263	0.439347102002377	1.52869677543162	0.126339632069237	0.274938257917949	NO	NA	LOC102578265	uncharacterized_LOC102578265%2C_transcript_variant_X1
gene-LOC102578265	48.921156979305	0.671628498126263	0.439347102002377	1.52869677543162	0.126339632069237	0.274938257917949	NO	NA	LOC102578265	uncharacterized_LOC102578265%2C_transcript_variant_X2
gene-LOC102578266	498.44319270524	-0.221035284658663	0.156193133969161	-1.41514085185271	0.157027202532508	0.32058799644414	NO	NA	LOC102578266	transcription_initiation_factor_TFIID_subunit_12
gene-LOC102578267	267.162269622428	0.452494366083616	0.224882591313664	2.01213603703312	0.0442055987948607	0.12675649319511	NO	NA	LOC102578267	rac-like_GTP-binding_protein_ARAC7
gene-LOC102578269	84.4300937381203	1.17990536395837	0.287206801557573	4.10820829297752	3.98740417130667e-05	0.0003924667659535	UP	NA	LOC102578269	uncharacterized_LOC102578269%2C_transcript_variant_X1
gene-LOC102578269	84.4300937381203	1.17990536395837	0.287206801557573	4.10820829297752	3.98740417130667e-05	0.0003924667659535	UP	NA	LOC102578269	uncharacterized_LOC102578269%2C_transcript_variant_X2
gene-LOC102578269	84.4300937381203	1.17990536395837	0.287206801557573	4.10820829297752	3.98740417130667e-05	0.0003924667659535	UP	NA	LOC102578269	uncharacterized_LOC102578269%2C_transcript_variant_X3
gene-LOC102578270	876.088322392287	-1.34316653681199	0.264557837244379	-5.07702418043005	3.83392096566814e-07	6.69531803223785e-06	DOWN	NA	LOC102578270	probable_CCR4-associated_factor_1_homolog_9
gene-LOC102578273	298.376665762177	0.0507071804524307	0.191943036090299	0.264178276457895	0.791642549496544	0.887167162301559	NO	NA	LOC102578273	FAM206_family_protein
gene-LOC102578274	48.5807506068452	-0.39922806032735	0.383984186315344	-1.03969922344533	0.298479661503338	0.494285726994718	NO	NA	LOC102578274	pentatricopeptide_repeat-containing_protein_At3g05340
gene-LOC102578277	6.86431101161035	0.690387871812275	0.867453180420653	0.795879117622793	0.426102299907597	0.619055291302373	NO	NA	LOC102578277	LRR_receptor-like_serine/threonine-protein_kinase_GSO2
gene-LOC102578279	753.771854025828	-0.165086547288497	0.17277965912772	-0.955474435601613	0.339337827355001	0.53687514240219	NO	NA	LOC102578279	uncharacterized_protein_C4F10.09c
gene-LOC102578280	44.2697760865362	-0.0630192308214406	0.292629289650038	-0.215355171373333	0.829490418025122	0.910286212678852	NO	NA	LOC102578280	probable_membrane-associated_kinase_regulator_2
gene-LOC102578281	1.58163895495255	2.69547498914828	1.63906178561741	1.64452311242979	0.10006819418759	0.231322979970098	NO	NA	LOC102578281	aluminum-activated_malate_transporter_2-like
gene-LOC102578283	246.143001994588	-0.0060998801682117	0.156973434451473	-0.038859315205322	0.96900255381412	0.985866222666662	NO	NA	LOC102578283	pentatricopeptide_repeat-containing_protein_At3g09060%2C_transcript_variant_X1
gene-LOC102578283	246.143001994588	-0.0060998801682117	0.156973434451473	-0.038859315205322	0.96900255381412	0.985866222666662	NO	NA	LOC102578283	pentatricopeptide_repeat-containing_protein_At3g09060%2C_transcript_variant_X2
gene-LOC102578283	246.143001994588	-0.0060998801682117	0.156973434451473	-0.038859315205322	0.96900255381412	0.985866222666662	NO	NA	LOC102578283	pentatricopeptide_repeat-containing_protein_At3g09060%2C_transcript_variant_X3
gene-LOC102578286	307.606451086879	-0.224545346788103	0.175350785878231	-1.28054941791954	0.200351976388137	0.380220479458552	NO	NA	LOC102578286	deoxyribodipyrimidine_photo-lyase
gene-LOC102578287	31.5017533056546	-1.16786569869234	0.476722297919059	-2.44978198794181	0.0142942733457998	0.0531489570782869	DOWN	NA	LOC102578287	transcription_factor_MYB3-like
gene-LOC102578290	49.1470766687295	-0.312151748193909	0.297505140959892	-1.0492314424778	0.294071610628511	0.489663693856455	NO	NA	LOC102578290	pentatricopeptide_repeat-containing_protein_At1g74900%2C_mitochondrial%2C_transcript_variant_X1
gene-LOC102578290	49.1470766687295	-0.312151748193909	0.297505140959892	-1.0492314424778	0.294071610628511	0.489663693856455	NO	NA	LOC102578290	pentatricopeptide_repeat-containing_protein_At1g74900%2C_mitochondrial%2C_transcript_variant_X2
gene-LOC102578290	49.1470766687295	-0.312151748193909	0.297505140959892	-1.0492314424778	0.294071610628511	0.489663693856455	NO	NA	LOC102578290	pentatricopeptide_repeat-containing_protein_At1g74900%2C_mitochondrial%2C_transcript_variant_X3
gene-LOC102578290	49.1470766687295	-0.312151748193909	0.297505140959892	-1.0492314424778	0.294071610628511	0.489663693856455	NO	NA	LOC102578290	pentatricopeptide_repeat-containing_protein_At1g74900%2C_mitochondrial%2C_transcript_variant_X4
gene-LOC102578290	49.1470766687295	-0.312151748193909	0.297505140959892	-1.0492314424778	0.294071610628511	0.489663693856455	NO	NA	LOC102578290	pentatricopeptide_repeat-containing_protein_At1g74900%2C_mitochondrial%2C_transcript_variant_X5
gene-LOC102578290	49.1470766687295	-0.312151748193909	0.297505140959892	-1.0492314424778	0.294071610628511	0.489663693856455	NO	NA	LOC102578290	pentatricopeptide_repeat-containing_protein_At1g74900%2C_mitochondrial%2C_transcript_variant_X6
gene-LOC102578290	49.1470766687295	-0.312151748193909	0.297505140959892	-1.0492314424778	0.294071610628511	0.489663693856455	NO	NA	LOC102578290	pentatricopeptide_repeat-containing_protein_At1g74900%2C_mitochondrial%2C_transcript_variant_X7
gene-LOC102578292	262.818785869501	0.627679590777998	0.219841001476865	2.85515252642284	0.0043016164759722	0.0201811636933172	NO	NA	LOC102578292	uncharacterized_LOC102578292
gene-LOC102578293	534.371435487641	-0.529204945178467	0.150516960822978	-3.51591569670916	0.0004382401136938	0.0030599021656802	NO	NA	LOC102578293	probable_receptor-like_protein_kinase_At5g61350
gene-LOC102578294	5.47176795208479	1.27627048294828	0.875738392571247	1.45736500052377	0.145015652903284	0.302818521915764	NO	NA	LOC102578294	leucine-rich_repeat_receptor_protein_kinase_MSP1-like
gene-LOC102578295	2.66162567361381	0.160127174419481	1.34795382842787	0.118792773938139	0.90543953370782	0.952599552938568	NO	NA	LOC102578295	uncharacterized_LOC102578295
gene-LOC102578297	623.135956529517	-0.319587712642853	0.251479916708174	-1.27082797237329	0.203789855075496	0.384592699632765	NO	NA	LOC102578297	allantoate_deiminase
gene-LOC102578298	1.38680972944923	2.29809501859152	2.12997691401176	1.07892954307336	0.28061913769705	0.475358701321862	NO	NA	LOC102578298	serine_carboxypeptidase-like_40
gene-LOC102578299	1.53708402533327	1.28419646569622	1.89107213005116	0.679083809278857	0.497084760542196	0.680760028761659	NO	NA	LOC102578299	organic_cation/carnitine_transporter_3-like
gene-LOC102578301	80.0436351504113	-0.0610937960150319	0.307283813207376	-0.198818790281679	0.842404496897294	0.917172489960562	NO	NA	LOC102578301	Werner_Syndrome-like_exonuclease
gene-LOC102578302	176.314999644228	0.761272058781386	0.316667674506667	2.40400937660392	0.0162163573370203	0.0587979124253871	NO	NA	LOC102578302	uncharacterized_LOC102578302
gene-LOC102578304	679.511297095822	0.0774535417854479	0.265832192217995	0.2913625364152	0.770774063774528	0.873651848317202	NO	NA	LOC102578304	casein_kinase_I-like
gene-LOC102578305	13.1551192459084	-0.637303666806549	0.629233413975968	-1.01282553127557	0.311143503377782	0.508305773413517	NO	NA	LOC102578305	F-box_protein_At3g08750-like
gene-LOC102578306	171.163216120253	1.56158980019911	0.314395923696386	4.96695307572481	6.8013036771116e-07	1.11971468880631e-05	UP	NA	LOC102578306	acyl-protein_thioesterase_2-like
gene-LOC102578308	66.3871451688885	-0.0477771444959237	0.220270365863619	-0.216902279653474	0.828284500990545	0.909435849346653	NO	NA	LOC102578308	DNA_repair_protein_RAD51_homolog_2%2C_transcript_variant_X1
gene-LOC102578308	66.3871451688885	-0.0477771444959237	0.220270365863619	-0.216902279653474	0.828284500990545	0.909435849346653	NO	NA	LOC102578308	DNA_repair_protein_RAD51_homolog_2%2C_transcript_variant_X2
gene-LOC102578309	471.616183477994	0.473450786837658	0.240623074724745	1.9676034286373	0.0491136849381998	0.137120114727617	NO	NA	LOC102578309	uncharacterized_protein_At1g04910-like
gene-LOC102578310	132.026322297265	-1.26430075452719	0.271065786441832	-4.66418418614589	3.09843773491393e-06	4.2932323217682e-05	DOWN	NA	LOC102578310	G-type_lectin_S-receptor-like_serine/threonine-protein_kinase_At1g11300
gene-LOC102578313	78.6736731285192	-0.874591405719359	0.373884192211839	-2.33920402075685	0.0193248771017995	0.0671122359203447	NO	NA	LOC102578313	transcription_factor_MYB48-like
gene-LOC102578315	324.398879437563	-1.95577966071306	0.368024507305125	-5.31426473479807	1.07088837667642e-07	2.13708068222555e-06	DOWN	NA	LOC102578315	uncharacterized_LOC102578315
gene-LOC102578316	133.857648814866	0.120719369973959	0.167171291461937	0.722129792252313	0.470214682997093	0.658186931978522	NO	NA	LOC102578316	B3_domain-containing_protein_Os02g0598200-like%2C_transcript_variant_X1
gene-LOC102578316	133.857648814866	0.120719369973959	0.167171291461937	0.722129792252313	0.470214682997093	0.658186931978522	NO	NA	LOC102578316	B3_domain-containing_protein_Os02g0598200-like%2C_transcript_variant_X2
gene-LOC102578317	33.1711793724636	-0.5469837176946	0.344464735439445	-1.58792370138207	0.112303593262073	0.251806984447827	NO	NA	LOC102578317	cytochrome_P450_CYP72A219-like
gene-LOC102578319	99.2324542960122	0.673810447572577	0.297923813692729	2.26168710456804	0.0237167420226871	0.0788824685589774	NO	NA	LOC102578319	probable_xyloglucan_endotransglucosylase/hydrolase_protein
gene-LOC102578320	1743.37293925785	-1.56048260096	0.400022728805535	-3.9009848405854	9.58021506403276e-05	0.0008318264549986	DOWN	NA	LOC102578320	acetyl-CoA-benzylalcohol_acetyltransferase-like
gene-LOC102578321	368.107757771172	0.220442702402786	0.22433070376968	0.982668438597303	0.325770649048035	0.523101799292026	NO	NA	LOC102578321	uncharacterized_LOC102578321
gene-LOC102578324	237.162516160453	-0.507029131011568	0.1610234607167	-3.14879042317703	0.0016394772586772	0.0091051992573919	NO	NA	LOC102578324	serine/threonine-protein_kinase_Aurora-3-like
gene-LOC102578325	36.9232944327415	1.83032250597882	0.393112641004034	4.65597468782501	3.22451551458627e-06	4.4466892797405e-05	UP	NA	LOC102578325	GDSL_esterase/lipase_At4g10955-like
gene-LOC102578326	223.808999503197	0.0494052747218415	0.167954027580181	0.294159511585725	0.768636017667758	0.872352421925321	NO	NA	LOC102578326	uncharacterized_LOC102578326%2C_transcript_variant_X1
gene-LOC102578326	223.808999503197	0.0494052747218415	0.167954027580181	0.294159511585725	0.768636017667758	0.872352421925321	NO	NA	LOC102578326	uncharacterized_LOC102578326%2C_transcript_variant_X2
gene-LOC102578326	223.808999503197	0.0494052747218415	0.167954027580181	0.294159511585725	0.768636017667758	0.872352421925321	NO	NA	LOC102578326	uncharacterized_LOC102578326%2C_transcript_variant_X3
gene-LOC102578326	223.808999503197	0.0494052747218415	0.167954027580181	0.294159511585725	0.768636017667758	0.872352421925321	NO	NA	LOC102578326	uncharacterized_LOC102578326%2C_transcript_variant_X4
gene-LOC102578326	223.808999503197	0.0494052747218415	0.167954027580181	0.294159511585725	0.768636017667758	0.872352421925321	NO	NA	LOC102578326	uncharacterized_LOC102578326%2C_transcript_variant_X5
gene-LOC102578328	45.7661734197059	1.24286754041345	0.333120590974696	3.73098383614436	0.0001907334622008	0.001513930548639	UP	NA	LOC102578328	uncharacterized_LOC102578328
gene-LOC102578329	19.3920655390874	0.0016750983278043	0.514193369295647	0.003257720592739	0.997400719633227	0.998691630439949	NO	NA	LOC102578329	F-box_protein_At3g07870-like
gene-LOC102578331	176.786458510458	0.434295958129169	0.228617081617811	1.89966539269887	0.0574770446538421	0.153791183925642	NO	NA	LOC102578331	isocitrate_dehydrogenase_[NADP]-like
gene-LOC102578333	22.256046792401	-0.596490085033911	0.54785741460442	-1.08876884593158	0.276255833233548	0.470543199289404	NO	NA	LOC102578333	uncharacterized_LOC102578333
gene-LOC102578334	265.075417099246	-0.187120896051689	0.355899363719184	-0.52576912219302	0.599048630917153	0.759827285766543	NO	NA	LOC102578334	cation/calcium_exchanger_4-like
gene-LOC102578335	42.8719375175373	-2.15653346382812	0.944731518773176	-2.28269452323193	0.02244836862746	0.0756503829642396	DOWN	NA	LOC102578335	omega-hydroxypalmitate_O-feruloyl_transferase
gene-LOC102578336	1819.24807362902	0.0916017816129123	0.124577429177025	0.735299983456437	0.462156818280893	0.651454454629896	NO	NA	LOC102578336	arginine--tRNA_ligase%2C_chloroplastic/mitochondrial-like%2C_transcript_variant_X1
gene-LOC102578336	1819.24807362902	0.0916017816129123	0.124577429177025	0.735299983456437	0.462156818280893	0.651454454629896	NO	NA	LOC102578336	arginine--tRNA_ligase%2C_chloroplastic/mitochondrial-like%2C_transcript_variant_X2
gene-LOC102578337	109.017261759694	-0.493466687433399	0.294776549595256	-1.67403644594848	0.0941234367711731	0.220992498130719	NO	NA	LOC102578337	uncharacterized_LOC102578337
gene-LOC102578338	339.27496807922	-0.124915293187445	0.136725581480874	-0.913620493213399	0.360916294297195	0.559665014655148	NO	NA	LOC102578338	SKP1-like_protein_21%2C_transcript_variant_X1
gene-LOC102578338	339.27496807922	-0.124915293187445	0.136725581480874	-0.913620493213399	0.360916294297195	0.559665014655148	NO	NA	LOC102578338	SKP1-like_protein_21%2C_transcript_variant_X2
gene-LOC102578339	210.591451529867	-0.44005388618373	0.54002621783445	-0.814875040601515	0.415143841441604	0.610263777188379	NO	NA	LOC102578339	putative_GEM-like_protein_8
gene-LOC102578340	281.868134229184	0.937933074477007	0.287075891083759	3.26719555214531	0.0010861862379861	0.0064972413395412	NO	NA	LOC102578340	2%2C3-bisphosphoglycerate-dependent_phosphoglycerate_mutase
gene-LOC102578341	11.7697248527215	-0.205184095349584	0.52805648887457	-0.388564670016435	0.697598206144453	0.827122691560362	NO	NA	LOC102578341	protein_NLP6-like%2C_transcript_variant_X1
gene-LOC102578341	11.7697248527215	-0.205184095349584	0.52805648887457	-0.388564670016435	0.697598206144453	0.827122691560362	NO	NA	LOC102578341	protein_NLP6-like%2C_transcript_variant_X2
gene-LOC102578341	11.7697248527215	-0.205184095349584	0.52805648887457	-0.388564670016435	0.697598206144453	0.827122691560362	NO	NA	LOC102578341	protein_NLP6-like%2C_transcript_variant_X3
gene-LOC102578342	113.378001666364	1.11235105484905	0.299275449807311	3.71681357613942	0.0002017511966149	0.0015878295500737	UP	NA	LOC102578342	DNA_replication_ATP-dependent_helicase/nuclease_DNA2%2C_transcript_variant_X1
gene-LOC102578342	113.378001666364	1.11235105484905	0.299275449807311	3.71681357613942	0.0002017511966149	0.0015878295500737	UP	NA	LOC102578342	DNA_replication_ATP-dependent_helicase/nuclease_DNA2%2C_transcript_variant_X2
gene-LOC102578342	113.378001666364	1.11235105484905	0.299275449807311	3.71681357613942	0.0002017511966149	0.0015878295500737	UP	NA	LOC102578342	DNA_replication_ATP-dependent_helicase/nuclease_DNA2%2C_transcript_variant_X3
gene-LOC102578343	93.7259006553924	0.226328739722684	0.275253897644718	0.822254440933718	0.410932100191449	0.606198634293735	NO	NA	LOC102578343	uncharacterized_LOC102578343
gene-LOC102578344	1763.63841817451	-0.432026990581243	0.172154192582955	-2.50953510977123	0.0120890197277005	0.0465065570794301	NO	NA	LOC102578344	far_upstream_element-binding_protein_2
gene-LOC102578345	496.751832766853	0.146001937080429	0.207697497593748	0.702954723922606	0.482083965748084	0.668500135092746	NO	NA	LOC102578345	oxysterol-binding_protein-related_protein_2A%2C_transcript_variant_X1
gene-LOC102578345	496.751832766853	0.146001937080429	0.207697497593748	0.702954723922606	0.482083965748084	0.668500135092746	NO	NA	LOC102578345	oxysterol-binding_protein-related_protein_2A%2C_transcript_variant_X2
gene-LOC102578345	496.751832766853	0.146001937080429	0.207697497593748	0.702954723922606	0.482083965748084	0.668500135092746	NO	NA	LOC102578345	oxysterol-binding_protein-related_protein_2A%2C_transcript_variant_X3
gene-LOC102578346	36.8332589757635	0.229074723826486	0.414410097740519	0.55277302622563	0.58041884108627	0.74589488278302	NO	NA	LOC102578346	alpha%2Calpha-trehalose-phosphate_synthase_[UDP-forming]_1-like
gene-LOC102578347	3297.52793229344	-2.40771772093195	0.478484850859749	-5.03196227969544	4.85484801234871e-07	8.26677678052833e-06	DOWN	NA	LOC102578347	photosystem_I_reaction_center_subunit_VI-2%2C_chloroplastic
gene-LOC102578348	43.1513787711355	-0.915858105467771	0.364185007283043	-2.51481551176534	0.011909468612705	0.0458842724157155	NO	NA	LOC102578348	LOB_domain-containing_protein_21-like
gene-LOC102578350	61.0849713995919	-0.508018025046493	0.490671335956209	-1.0353529701434	0.300504100595833	0.496575270254802	NO	NA	LOC102578350	B3_domain-containing_protein_REM10-like%2C_transcript_variant_X1
gene-LOC102578350	61.0849713995919	-0.508018025046493	0.490671335956209	-1.0353529701434	0.300504100595833	0.496575270254802	NO	NA	LOC102578350	B3_domain-containing_protein_REM10-like%2C_transcript_variant_X2
gene-LOC102578352	47.4023935094343	-0.236807231153645	0.335670698090971	-0.70547483739396	0.480514785710086	0.667360879752582	NO	NA	LOC102578352	pentatricopeptide_repeat-containing_protein_At2g29760%2C_chloroplastic-like
gene-LOC102578353	28.7383708559661	0.630387065029771	0.446451725979518	1.41199379092263	0.157951789421648	0.321937567461758	NO	NA	LOC102578353	uncharacterized_LOC102578353
gene-LOC102578354	2061.10833931376	0.293335096525684	0.119372843998683	2.45730173379233	0.0139985056712029	0.0523174425318756	NO	NA	LOC102578354	eukaryotic_translation_initiation_factor_3_subunit_M-like%2C_transcript_variant_X1
gene-LOC102578355	327.261999692557	0.257428999910713	0.13532462487295	1.90230713850048	0.0571310129908296	0.153095807733582	NO	NA	LOC102578355	probable_LRR_receptor-like_serine/threonine-protein_kinase_RKF3
gene-LOC102578356	756.554755962384	1.72311447195739	0.270834701902467	6.36223667001845	1.98836743656212e-10	7.54052611685789e-09	UP	NA	LOC102578356	bifunctional_3-dehydroquinate_dehydratase/shikimate_dehydrogenase%2C_chloroplastic-like
gene-LOC102578357	134.783290249451	0.689844198664383	0.290993017819677	2.3706555017477	0.017756572805306	0.0628507393988633	NO	NA	LOC102578357	mitochondrial_succinate-fumarate_transporter_1
gene-LOC102578358	510.339847337405	-0.106665643835959	0.131460722910775	-0.811387929977803	0.41714292841156	0.611744611746739	NO	NA	LOC102578358	importin_subunit_alpha-9
gene-LOC102578359	34.0572355169985	-1.27163196785844	0.690425656298884	-1.84180868172714	0.0655031397055602	0.169596426754389	NO	NA	LOC102578359	cytochrome_P450_83B1-like
gene-LOC102578360	61.1669391271964	-0.139740956706757	0.318130521812247	-0.439256679650589	0.660475559774852	0.802389242620871	NO	NA	LOC102578360	pentatricopeptide_repeat-containing_protein_At2g32630%2C_transcript_variant_X1
gene-LOC102578360	61.1669391271964	-0.139740956706757	0.318130521812247	-0.439256679650589	0.660475559774852	0.802389242620871	NO	NA	LOC102578360	pentatricopeptide_repeat-containing_protein_At2g32630%2C_transcript_variant_X2
gene-LOC102578361	171.174497484374	0.66772689155641	0.269246198235018	2.4799863319651	0.0131387419005351	0.0496882940800911	NO	NA	LOC102578361	F-box_protein_PP2-A12-like
gene-LOC102578362	21.7956430108432	-0.0695369505963659	0.644887987770353	-0.107827951388557	0.914132170151218	0.956929932661567	NO	NA	LOC102578362	UPF0544_protein_C5orf45_homolog
gene-LOC102578363	3.53855689405196	0.207813263298292	1.04160802888061	0.199511963748612	0.841862285755909	0.916840213509873	NO	NA	LOC102578363	uncharacterized_LOC102578363%2C_transcript_variant_X1
gene-LOC102578363	3.53855689405196	0.207813263298292	1.04160802888061	0.199511963748612	0.841862285755909	0.916840213509873	NO	NA	LOC102578363	uncharacterized_LOC102578363%2C_transcript_variant_X2
gene-LOC102578363	3.53855689405196	0.207813263298292	1.04160802888061	0.199511963748612	0.841862285755909	0.916840213509873	NO	NA	LOC102578363	uncharacterized_LOC102578363%2C_transcript_variant_X3
gene-LOC102578364	547.960803461343	0.501304739741666	0.162064384543013	3.09324433715179	0.0019798105773997	0.0106383634987439	NO	NA	LOC102578364	ferric_reduction_oxidase_2-like
gene-LOC102578366	29.6941809006708	-1.72216325886451	0.419572549068339	-4.10456609396532	4.0507445241752e-05	0.0003980259511497	DOWN	NA	LOC102578366	auxin-induced_protein_15A-like
gene-LOC102578367	160.002517317877	-0.264519725313791	0.290328653073886	-0.911104441511919	0.362240346460397	0.560482413399957	NO	NA	LOC102578367	uncharacterized_LOC102578367
gene-LOC102578368	52.0078468248374	0.0051763582401988	0.450690267852497	0.011485400527648	0.990836177718187	0.995554649493978	NO	NA	LOC102578368	uncharacterized_LOC102578368
gene-LOC102578369	214.453494681707	0.233022546679893	0.273044259737861	0.853424081881849	0.393424171557589	0.590047276102106	NO	NA	LOC102578369	uncharacterized_LOC102578369%2C_transcript_variant_X1
gene-LOC102578369	214.453494681707	0.233022546679893	0.273044259737861	0.853424081881849	0.393424171557589	0.590047276102106	NO	NA	LOC102578369	uncharacterized_LOC102578369%2C_transcript_variant_X2
gene-LOC102578369	214.453494681707	0.233022546679893	0.273044259737861	0.853424081881849	0.393424171557589	0.590047276102106	NO	NA	LOC102578369	uncharacterized_LOC102578369%2C_transcript_variant_X3
gene-LOC102578369	214.453494681707	0.233022546679893	0.273044259737861	0.853424081881849	0.393424171557589	0.590047276102106	NO	NA	LOC102578369	uncharacterized_LOC102578369%2C_transcript_variant_X4
gene-LOC102578369	214.453494681707	0.233022546679893	0.273044259737861	0.853424081881849	0.393424171557589	0.590047276102106	NO	NA	LOC102578369	uncharacterized_LOC102578369%2C_transcript_variant_X5
gene-LOC102578370	436.209424192331	-0.338987507906025	0.721004505631403	-0.47016004096835	0.638240680491892	0.787011451028646	NO	NA	LOC102578370	myb-related_protein_305-like
gene-LOC102578372	1187.81616380053	0.562350816052689	0.12060214816875	4.66285903353752	3.11846373532149e-06	4.31582736035042e-05	NO	NA	LOC102578372	kinesin-related_protein_11-like%2C_transcript_variant_X1
gene-LOC102578372	1187.81616380053	0.562350816052689	0.12060214816875	4.66285903353752	3.11846373532149e-06	4.31582736035042e-05	NO	NA	LOC102578372	kinesin-related_protein_11-like%2C_transcript_variant_X2
gene-LOC102578373	473.978503052332	-0.546216554620477	0.140909269523933	-3.87637063527395	0.0001060261397849	0.0009124066289469	NO	NA	LOC102578373	abscisic_acid_receptor_PYL8-like%2C_transcript_variant_X1
gene-LOC102578373	473.978503052332	-0.546216554620477	0.140909269523933	-3.87637063527395	0.0001060261397849	0.0009124066289469	NO	NA	LOC102578373	abscisic_acid_receptor_PYL8-like%2C_transcript_variant_X2
gene-LOC102578374	52.4644011032883	-0.0587337115205131	0.34059507806008	-0.172444393075324	0.863088174251539	0.929039110834592	NO	NA	LOC102578374	uncharacterized_LOC102578374
gene-LOC102578376	187.369211529099	0.0617847176623959	0.174424864538224	0.354219668313725	0.72317426476436	0.844893294672181	NO	NA	LOC102578376	uncharacterized_LOC102578376
gene-LOC102578377	129.461826135981	-1.06612267412795	0.571208065072122	-1.86643491105704	0.061980542592683	0.162543097517919	NO	NA	LOC102578377	uncharacterized_LOC102578377%2C_transcript_variant_X1
gene-LOC102578377	129.461826135981	-1.06612267412795	0.571208065072122	-1.86643491105704	0.061980542592683	0.162543097517919	NO	NA	LOC102578377	uncharacterized_LOC102578377%2C_transcript_variant_X2
gene-LOC102578377	129.461826135981	-1.06612267412795	0.571208065072122	-1.86643491105704	0.061980542592683	0.162543097517919	NO	NA	LOC102578377	uncharacterized_LOC102578377%2C_transcript_variant_X3
gene-LOC102578377	129.461826135981	-1.06612267412795	0.571208065072122	-1.86643491105704	0.061980542592683	0.162543097517919	NO	NA	LOC102578377	uncharacterized_LOC102578377%2C_transcript_variant_X4
gene-LOC102578378	341.070138714997	0.330539580701758	0.21012164386206	1.57308678261983	0.115698724996483	0.257496408157412	NO	NA	LOC102578378	digalactosyldiacylglycerol_synthase_2%2C_chloroplastic-like
gene-LOC102578380	1220.82262197947	-0.342516915089445	0.172012941029621	-1.99122759624499	0.0464558712693984	0.131389322757064	NO	NA	LOC102578380	caffeoylshikimate_esterase-like
gene-LOC102578382	597.403695831558	-1.72552259010442	0.342164621906173	-5.04296025840329	4.58384481243229e-07	7.85139883776687e-06	DOWN	NA	LOC102578382	lon_protease_2-like
gene-LOC102578383	498.58429132745	0.686363825912137	0.241616222456278	2.84071913274093	0.0045011936362294	0.0208687657614414	NO	NA	LOC102578383	UDP-galactose_transporter_2-like
gene-LOC102578384	118.38200103308	0.162743764770637	0.344301059906802	0.472678663303242	0.636442451299747	0.785868953618633	NO	NA	LOC102578384	non-structural_maintenance_of_chromosomes_element_4_homolog_A-like%2C_transcript_variant_X1
gene-LOC102578384	118.38200103308	0.162743764770637	0.344301059906802	0.472678663303242	0.636442451299747	0.785868953618633	NO	NA	LOC102578384	non-structural_maintenance_of_chromosomes_element_4_homolog_A-like%2C_transcript_variant_X2
gene-LOC102578385	72.9756580518183	0.300055626059585	0.321155417468745	0.934300372151705	0.350148972418267	0.548265649589756	NO	NA	LOC102578385	nuclear_transcription_factor_Y_subunit_A-3-like
gene-LOC102578386	9.89274471761022	0.520883134293259	0.72513264191811	0.718328074316758	0.472555023779408	0.659923815406556	NO	NA	LOC102578386	leucine--tRNA_ligase%2C_cytoplasmic-like
gene-LOC102578387	1183.41955222035	0.888206310360411	0.147578604285594	6.01853035987217	1.76007706054624e-09	5.33982071872127e-08	NO	NA	LOC102578387	E3_ubiquitin-protein_ligase_ORTHRUS_2-like
gene-LOC102578388	228.489876831462	-0.13873478714043	0.421592772493009	-0.329072973239196	0.742100531846419	0.855813758572713	NO	NA	LOC102578388	probable_acyl-activating_enzyme_2
gene-LOC102578389	47.8663825895141	-1.93307206383046	0.610376834939398	-3.16701413483752	0.0015401283226073	0.0086507352951098	DOWN	NA	LOC102578389	pentatricopeptide_repeat-containing_protein_At3g57430%2C_chloroplastic
gene-LOC102578390	3.27082408642345	-1.3796248423826	1.34865672660492	-1.02296219280026	0.306325721886905	0.503007901462656	NO	NA	LOC102578390	7-deoxyloganetin_glucosyltransferase-like
gene-LOC102578391	158.646137554548	1.31819268060606	0.34772392161866	3.79091744528203	0.0001500918402701	0.0012317827159932	UP	NA	LOC102578391	peroxidase_15-like
gene-LOC102578392	110.752968331589	0.138504353700134	0.300548534857483	0.460838558956246	0.644914435308423	0.79198045823647	NO	NA	LOC102578392	probable_membrane-associated_kinase_regulator_2
gene-LOC102578393	227.003186966855	-0.167386637488558	0.234812227668783	-0.71285315569114	0.475936628906717	0.663065803487363	NO	NA	LOC102578393	protein_DEHYDRATION-INDUCED_19_homolog_4-like
gene-LOC102578394	784.874034439462	-0.161975163617154	0.160705016105013	-1.00790359593574	0.313500745179844	0.510182893769762	NO	NA	LOC102578394	WD_repeat-containing_protein_43
gene-LOC102578395	515.006474714073	-1.35818280321088	0.244035531098921	-5.56551251817644	2.61383017194255e-08	6.04829356536536e-07	DOWN	NA	LOC102578395	zinc_finger_protein_CONSTANS-LIKE_16-like
gene-LOC102578396	839.794891156226	-0.207225378793371	0.116123513822051	-1.78452556224681	0.0743383049148193	0.186319408074303	NO	NA	LOC102578396	DEAD-box_ATP-dependent_RNA_helicase_20%2C_transcript_variant_X1
gene-LOC102578396	839.794891156226	-0.207225378793371	0.116123513822051	-1.78452556224681	0.0743383049148193	0.186319408074303	NO	NA	LOC102578396	DEAD-box_ATP-dependent_RNA_helicase_20%2C_transcript_variant_X2
gene-LOC102578397	441.868196426963	0.0220425092975863	0.11724043115309	0.188011158614759	0.850867903859809	0.921932454747073	NO	NA	LOC102578397	DNA_ligase_4%2C_transcript_variant_X1
gene-LOC102578397	441.868196426963	0.0220425092975863	0.11724043115309	0.188011158614759	0.850867903859809	0.921932454747073	NO	NA	LOC102578397	DNA_ligase_4%2C_transcript_variant_X2
gene-LOC102578397	441.868196426963	0.0220425092975863	0.11724043115309	0.188011158614759	0.850867903859809	0.921932454747073	NO	NA	LOC102578397	DNA_ligase_4%2C_transcript_variant_X3
gene-LOC102578397	441.868196426963	0.0220425092975863	0.11724043115309	0.188011158614759	0.850867903859809	0.921932454747073	NO	NA	LOC102578397	DNA_ligase_4%2C_transcript_variant_X4
gene-LOC102578397	441.868196426963	0.0220425092975863	0.11724043115309	0.188011158614759	0.850867903859809	0.921932454747073	NO	NA	LOC102578397	DNA_ligase_4%2C_transcript_variant_X5
gene-LOC102578397	441.868196426963	0.0220425092975863	0.11724043115309	0.188011158614759	0.850867903859809	0.921932454747073	NO	NA	LOC102578397	DNA_ligase_4%2C_transcript_variant_X6
gene-LOC102578400	530.354624901675	0.201596625692979	0.165347386114259	1.21923079905038	0.222756605283464	0.408075421572972	NO	NA	LOC102578400	F-actin-capping_protein_subunit_alpha
gene-LOC102578401	2.87673925172768	1.1937604363961	1.14259748485616	1.04477775613727	0.296125697810886	0.491969111455892	NO	NA	LOC102578401	probable_pectinesterase/pectinesterase_inhibitor_20
gene-LOC102578402	373.063070377655	0.48746731200269	0.151890446757494	3.20933490162796	0.0013304242810425	0.0076963651891119	NO	NA	LOC102578402	tubulin-folding_cofactor_B%2C_transcript_variant_X1
gene-LOC102578402	373.063070377655	0.48746731200269	0.151890446757494	3.20933490162796	0.0013304242810425	0.0076963651891119	NO	NA	LOC102578402	tubulin-folding_cofactor_B%2C_transcript_variant_X2
gene-LOC102578403	18.7606550547546	-0.414360641355613	0.508460139332578	-0.814932399419779	0.415111006238512	0.610263777188379	NO	NA	LOC102578403	uncharacterized_LOC102578403%2C_transcript_variant_X1
gene-LOC102578403	18.7606550547546	-0.414360641355613	0.508460139332578	-0.814932399419779	0.415111006238512	0.610263777188379	NO	NA	LOC102578403	uncharacterized_LOC102578403%2C_transcript_variant_X2
gene-LOC102578403	18.7606550547546	-0.414360641355613	0.508460139332578	-0.814932399419779	0.415111006238512	0.610263777188379	NO	NA	LOC102578403	uncharacterized_LOC102578403%2C_transcript_variant_X3
gene-LOC102578403	18.7606550547546	-0.414360641355613	0.508460139332578	-0.814932399419779	0.415111006238512	0.610263777188379	NO	NA	LOC102578403	uncharacterized_LOC102578403%2C_transcript_variant_X4
gene-LOC102578403	18.7606550547546	-0.414360641355613	0.508460139332578	-0.814932399419779	0.415111006238512	0.610263777188379	NO	NA	LOC102578403	uncharacterized_LOC102578403%2C_transcript_variant_X5
gene-LOC102578403	18.7606550547546	-0.414360641355613	0.508460139332578	-0.814932399419779	0.415111006238512	0.610263777188379	NO	NA	LOC102578403	uncharacterized_LOC102578403%2C_transcript_variant_X6
gene-LOC102578403	18.7606550547546	-0.414360641355613	0.508460139332578	-0.814932399419779	0.415111006238512	0.610263777188379	NO	NA	LOC102578403	uncharacterized_LOC102578403%2C_transcript_variant_X7
gene-LOC102578404	512.954697751746	-0.0347753634234919	0.239366899087968	-0.145280586229727	0.884489342041947	0.941224811529186	NO	NA	LOC102578404	ubiquitin-fold_modifier_1
gene-LOC102578405	330.075432060794	-0.196686328242019	0.153962828424151	-1.27749230288346	0.201428496141095	0.3816288952603	NO	NA	LOC102578405	uncharacterized_LOC102578405
gene-LOC102578406	69.7359963864875	0.33246385818348	0.834013343463582	0.398631341799386	0.690164864351169	0.822027934759637	NO	NA	LOC102578406	cytochrome_P450_98A3-like%2C_transcript_variant_X1
gene-LOC102578406	69.7359963864875	0.33246385818348	0.834013343463582	0.398631341799386	0.690164864351169	0.822027934759637	NO	NA	LOC102578406	cytochrome_P450_98A3-like%2C_transcript_variant_X2
gene-LOC102578406	69.7359963864875	0.33246385818348	0.834013343463582	0.398631341799386	0.690164864351169	0.822027934759637	NO	NA	LOC102578406	cytochrome_P450_98A3-like%2C_transcript_variant_X3
gene-LOC102578406	69.7359963864875	0.33246385818348	0.834013343463582	0.398631341799386	0.690164864351169	0.822027934759637	NO	NA	LOC102578406	cytochrome_P450_98A3-like%2C_transcript_variant_X4
gene-LOC102578407	682.699375122223	0.17524772426069	0.118370688855224	1.48049931917715	0.13874004228443	0.293587398536734	NO	NA	LOC102578407	WD_repeat-containing_protein_36
gene-LOC102578408	467.795969905472	1.38021323906801	0.281315457033938	4.90628298075175	9.28185831197335e-07	1.47347913517503e-05	UP	NA	LOC102578408	tyramine_N-feruloyltransferase_4/11-like
gene-LOC102578409	31.8539619260303	0.384449914172027	0.399105894100347	0.963277966712677	0.335408047390967	0.532636226884564	NO	NA	LOC102578409	probable_WRKY_transcription_factor_41
gene-LOC102578410	823.589884107259	-0.457810373006834	0.167725739184265	-2.72951769497871	0.0063427045051965	0.0276342836232601	NO	NA	LOC102578410	uncharacterized_LOC102578410%2C_transcript_variant_X1
gene-LOC102578410	823.589884107259	-0.457810373006834	0.167725739184265	-2.72951769497871	0.0063427045051965	0.0276342836232601	NO	NA	LOC102578410	uncharacterized_LOC102578410%2C_transcript_variant_X2
gene-LOC102578411	415.226234777708	-0.0971650845065835	0.196851281638851	-0.49359640281563	0.621591241748135	0.77644212478052	NO	NA	LOC102578411	uncharacterized_LOC102578411%2C_transcript_variant_X1
gene-LOC102578411	415.226234777708	-0.0971650845065835	0.196851281638851	-0.49359640281563	0.621591241748135	0.77644212478052	NO	NA	LOC102578411	uncharacterized_LOC102578411%2C_transcript_variant_X2
gene-LOC102578412	9.58928894164488	0.443883714451	0.801877164659111	0.553555748952773	0.579882917425479	0.745458215937074	NO	NA	LOC102578412	myb-related_protein_Zm1-like
gene-LOC102578413	1146.45594540525	-0.199217077443323	0.11566795356351	-1.72231868296984	0.0850118051140688	0.205353766121193	NO	NA	LOC102578413	serine/threonine-protein_kinase_D6PKL1-like%2C_transcript_variant_X1
gene-LOC102578413	1146.45594540525	-0.199217077443323	0.11566795356351	-1.72231868296984	0.0850118051140688	0.205353766121193	NO	NA	LOC102578413	serine/threonine-protein_kinase_D6PKL1-like%2C_transcript_variant_X2
gene-LOC102578413	1146.45594540525	-0.199217077443323	0.11566795356351	-1.72231868296984	0.0850118051140688	0.205353766121193	NO	NA	LOC102578413	serine/threonine-protein_kinase_D6PKL1-like%2C_transcript_variant_X3
gene-LOC102578413	1146.45594540525	-0.199217077443323	0.11566795356351	-1.72231868296984	0.0850118051140688	0.205353766121193	NO	NA	LOC102578413	serine/threonine-protein_kinase_D6PKL1-like%2C_transcript_variant_X4
gene-LOC102578416	32.1961706766729	0.637920901731869	0.355497152664639	1.79444728867816	0.0727418048266439	0.183429523418285	NO	NA	LOC102578416	probable_LRR_receptor-like_serine/threonine-protein_kinase_At3g47570
gene-LOC102578418	25.0915553085302	-1.21437239221504	0.938014363258856	-1.29462025293094	0.195451262252339	0.373738810694202	NO	NA	LOC102578418	auxin-induced_protein_15A-like
gene-LOC102578419	45.0095403230214	-0.366116484125406	0.334240240526553	-1.09536925759937	0.273354896747532	0.467454597598988	NO	NA	LOC102578419	putative_pentatricopeptide_repeat-containing_protein_At3g49142
gene-LOC102578423	929.161439241553	0.272471860006017	0.115914586353315	2.35062616861268	0.0187418525809762	0.0655781179785732	NO	NA	LOC102578423	WD_repeat-containing_protein_48%2C_transcript_variant_X1
gene-LOC102578423	929.161439241553	0.272471860006017	0.115914586353315	2.35062616861268	0.0187418525809762	0.0655781179785732	NO	NA	LOC102578423	WD_repeat-containing_protein_48%2C_transcript_variant_X10
gene-LOC102578423	929.161439241553	0.272471860006017	0.115914586353315	2.35062616861268	0.0187418525809762	0.0655781179785732	NO	NA	LOC102578423	WD_repeat-containing_protein_48%2C_transcript_variant_X11
gene-LOC102578423	929.161439241553	0.272471860006017	0.115914586353315	2.35062616861268	0.0187418525809762	0.0655781179785732	NO	NA	LOC102578423	WD_repeat-containing_protein_48%2C_transcript_variant_X2
gene-LOC102578423	929.161439241553	0.272471860006017	0.115914586353315	2.35062616861268	0.0187418525809762	0.0655781179785732	NO	NA	LOC102578423	WD_repeat-containing_protein_48%2C_transcript_variant_X3
gene-LOC102578423	929.161439241553	0.272471860006017	0.115914586353315	2.35062616861268	0.0187418525809762	0.0655781179785732	NO	NA	LOC102578423	WD_repeat-containing_protein_48%2C_transcript_variant_X4
gene-LOC102578423	929.161439241553	0.272471860006017	0.115914586353315	2.35062616861268	0.0187418525809762	0.0655781179785732	NO	NA	LOC102578423	WD_repeat-containing_protein_48%2C_transcript_variant_X5
gene-LOC102578423	929.161439241553	0.272471860006017	0.115914586353315	2.35062616861268	0.0187418525809762	0.0655781179785732	NO	NA	LOC102578423	WD_repeat-containing_protein_48%2C_transcript_variant_X6
gene-LOC102578423	929.161439241553	0.272471860006017	0.115914586353315	2.35062616861268	0.0187418525809762	0.0655781179785732	NO	NA	LOC102578423	WD_repeat-containing_protein_48%2C_transcript_variant_X7
gene-LOC102578423	929.161439241553	0.272471860006017	0.115914586353315	2.35062616861268	0.0187418525809762	0.0655781179785732	NO	NA	LOC102578423	WD_repeat-containing_protein_48%2C_transcript_variant_X8
gene-LOC102578423	929.161439241553	0.272471860006017	0.115914586353315	2.35062616861268	0.0187418525809762	0.0655781179785732	NO	NA	LOC102578423	WD_repeat-containing_protein_48%2C_transcript_variant_X9
gene-LOC102578424	439.111482823928	-0.922009116389675	0.194362446547799	-4.74376163073729	2.09785690751634e-06	3.04117182801665e-05	NO	NA	LOC102578424	pentatricopeptide_repeat-containing_protein_At5g02830%2C_chloroplastic
gene-LOC102578427	2.63027152583248	-0.290815960613647	1.21884561330279	-0.238599505498981	0.811416148609506	0.89942803252523	NO	NA	LOC102578427	early_nodulin-like_protein_1
gene-LOC102578430	5.21434862265691	3.06536377118001	0.961337558238049	3.18864455561087	0.0014294152071336	0.0081531819961573	UP	NA	LOC102578430	uncharacterized_LOC102578430
gene-LOC102578431	1.81089981525585	3.13878694386314	1.31376472755789	2.3891545251772	0.0168871979175613	0.0605960074936116	UP	NA	LOC102578431	probable_leucine-rich_repeat_receptor-like_protein_kinase_At1g35710
gene-LOC102578433	86.6535124047046	0.443370002731639	0.241131464636157	1.83870654707232	0.0659583599303738	0.170432818484084	NO	NA	LOC102578433	NAC_domain-containing_protein_73
gene-LOC102578435	159.109578884097	-0.260316423202647	0.287789914235827	-0.904536296533773	0.365711097003269	0.563598197234321	NO	NA	LOC102578435	protein_OSB2%2C_chloroplastic-like
gene-LOC102578436	702.53035626066	0.318416551386945	0.13552206752463	2.34955500017792	0.0187958670152883	0.065727478914845	NO	NA	LOC102578436	eukaryotic_translation_initiation_factor_2_subunit_gamma-like%2C_transcript_variant_X1
gene-LOC102578436	702.53035626066	0.318416551386945	0.13552206752463	2.34955500017792	0.0187958670152883	0.065727478914845	NO	NA	LOC102578436	eukaryotic_translation_initiation_factor_2_subunit_gamma-like%2C_transcript_variant_X2
gene-LOC102578437	472.321292438118	0.469894356991064	0.288782385859751	1.6271572644298	0.103703701498795	0.237737969980792	NO	NA	LOC102578437	receptor-like_kinase_TMK4
gene-LOC102578438	72.2550327065517	1.49541136273742	0.39466148865251	3.7890987738459	0.0001511947934453	0.0012395195906301	UP	NA	LOC102578438	respiratory_burst_oxidase_homolog_protein_E-like
gene-LOC102578439	6.86078233657439	-0.833946549623769	0.656649715712653	-1.2700021482819	0.204083864916174	0.384994100694097	NO	NA	LOC102578439	putative_disease_resistance_protein_RGA3%2C_transcript_variant_X1
gene-LOC102578439	6.86078233657439	-0.833946549623769	0.656649715712653	-1.2700021482819	0.204083864916174	0.384994100694097	NO	NA	LOC102578439	putative_disease_resistance_protein_RGA3%2C_transcript_variant_X2
gene-LOC102578441	555.311737965764	0.0730474893475889	0.150378068294475	0.485758928652716	0.627138097315958	0.780053964959707	NO	NA	LOC102578441	U3_small_nucleolar_RNA-associated_protein_6_homolog
gene-LOC102578442	36.200374202068	1.43196541121462	0.497134211385591	2.88044028839517	0.0039712016726325	0.0189606294219562	UP	NA	LOC102578442	17.7_kDa_class_I_heat_shock_protein-like
gene-LOC102578443	1089.91438064067	0.129852387282204	0.112772952597019	1.15144974297353	0.249547259641201	0.440537183312743	NO	NA	LOC102578443	mitogen-activated_protein_kinase_kinase_kinase_YODA
gene-LOC102578444	49.5899587714301	0.217955735740436	0.353108237388583	0.617249083035644	0.537070445504147	0.712603931494726	NO	NA	LOC102578444	NAD_kinase_2%2C_chloroplastic-like
gene-LOC102578445	106.725785634745	-0.943719487576075	0.305667490695898	-3.0874054857046	0.0020191196815643	0.0108107934117141	NO	NA	LOC102578445	pentatricopeptide_repeat-containing_protein_At3g22150%2C_chloroplastic-like%2C_transcript_variant_X1
gene-LOC102578445	106.725785634745	-0.943719487576075	0.305667490695898	-3.0874054857046	0.0020191196815643	0.0108107934117141	NO	NA	LOC102578445	pentatricopeptide_repeat-containing_protein_At3g22150%2C_chloroplastic-like%2C_transcript_variant_X2
gene-LOC102578446	1.29749141279235	-1.09739792661253	1.63739943488342	-0.670207832758087	0.502725311378301	0.684928192062166	NO	NA	LOC102578446	probable_sugar_phosphate/phosphate_translocator_At5g04160
gene-LOC102578447	2474.22687541092	-0.0548588324064429	0.0990364984112989	-0.553925404133474	0.579629898331182	0.745267365584139	NO	NA	LOC102578447	callose_synthase_10
gene-LOC102578448	16.7398060663788	0.284341847307538	0.559141694176229	0.508532721256733	0.611079797791088	0.768268866091235	NO	NA	LOC102578448	nudix_hydrolase_8-like%2C_transcript_variant_X1
gene-LOC102578448	16.7398060663788	0.284341847307538	0.559141694176229	0.508532721256733	0.611079797791088	0.768268866091235	NO	NA	LOC102578448	nudix_hydrolase_8-like%2C_transcript_variant_X2
gene-LOC102578448	16.7398060663788	0.284341847307538	0.559141694176229	0.508532721256733	0.611079797791088	0.768268866091235	NO	NA	LOC102578448	nudix_hydrolase_8-like%2C_transcript_variant_X3
gene-LOC102578448	16.7398060663788	0.284341847307538	0.559141694176229	0.508532721256733	0.611079797791088	0.768268866091235	NO	NA	LOC102578448	nudix_hydrolase_8-like%2C_transcript_variant_X4
gene-LOC102578448	16.7398060663788	0.284341847307538	0.559141694176229	0.508532721256733	0.611079797791088	0.768268866091235	NO	NA	LOC102578448	nudix_hydrolase_8-like%2C_transcript_variant_X5
gene-LOC102578448	16.7398060663788	0.284341847307538	0.559141694176229	0.508532721256733	0.611079797791088	0.768268866091235	NO	NA	LOC102578448	nudix_hydrolase_8-like%2C_transcript_variant_X6
gene-LOC102578448	16.7398060663788	0.284341847307538	0.559141694176229	0.508532721256733	0.611079797791088	0.768268866091235	NO	NA	LOC102578448	nudix_hydrolase_8-like%2C_transcript_variant_X7
gene-LOC102578449	49.83930371016	0.991503235345106	0.361211351579912	2.74493930217958	0.0060522090518355	0.0266448577506109	NO	NA	LOC102578449	protein_DA1-related_1-like
gene-LOC102578450	413.518272870897	0.114973349177993	0.236820571816937	0.485487169868283	0.627330811585439	0.780138284631969	NO	NA	LOC102578450	protein_HESO1-like
gene-LOC102578451	177.857478057812	-0.359570136296535	0.249061728270124	-1.44369887254038	0.148823698727849	0.308232127768574	NO	NA	LOC102578451	GPI_ethanolamine_phosphate_transferase_2%2C_transcript_variant_X1
gene-LOC102578451	177.857478057812	-0.359570136296535	0.249061728270124	-1.44369887254038	0.148823698727849	0.308232127768574	NO	NA	LOC102578451	GPI_ethanolamine_phosphate_transferase_2%2C_transcript_variant_X2
gene-LOC102578453	304.669795712149	-0.0319987278262816	0.269148141507063	-0.118888904998966	0.905363371943836	0.952562604807312	NO	NA	LOC102578453	organic_cation/carnitine_transporter_7-like
gene-LOC102578456	1524.55945202071	-0.0691256139150377	0.111628028163458	-0.619249619045646	0.535751928578255	0.711301785388292	NO	NA	LOC102578456	importin_subunit_alpha-2-like%2C_transcript_variant_X1
gene-LOC102578456	1524.55945202071	-0.0691256139150377	0.111628028163458	-0.619249619045646	0.535751928578255	0.711301785388292	NO	NA	LOC102578456	importin_subunit_alpha-2-like%2C_transcript_variant_X2
gene-LOC102578456	1524.55945202071	-0.0691256139150377	0.111628028163458	-0.619249619045646	0.535751928578255	0.711301785388292	NO	NA	LOC102578456	importin_subunit_alpha-2-like%2C_transcript_variant_X3
gene-LOC102578456	1524.55945202071	-0.0691256139150377	0.111628028163458	-0.619249619045646	0.535751928578255	0.711301785388292	NO	NA	LOC102578456	importin_subunit_alpha-2-like%2C_transcript_variant_X4
gene-LOC102578457	328.272338517283	-0.0993613844219191	0.208986126859345	-0.475444881988712	0.634469910594017	0.784685716454042	NO	NA	LOC102578457	uncharacterized_LOC102578457%2C_transcript_variant_X1
gene-LOC102578457	328.272338517283	-0.0993613844219191	0.208986126859345	-0.475444881988712	0.634469910594017	0.784685716454042	NO	NA	LOC102578457	uncharacterized_LOC102578457%2C_transcript_variant_X2
gene-LOC102578457	328.272338517283	-0.0993613844219191	0.208986126859345	-0.475444881988712	0.634469910594017	0.784685716454042	NO	NA	LOC102578457	uncharacterized_LOC102578457%2C_transcript_variant_X3
gene-LOC102578457	328.272338517283	-0.0993613844219191	0.208986126859345	-0.475444881988712	0.634469910594017	0.784685716454042	NO	NA	LOC102578457	uncharacterized_LOC102578457%2C_transcript_variant_X4
gene-LOC102578457	328.272338517283	-0.0993613844219191	0.208986126859345	-0.475444881988712	0.634469910594017	0.784685716454042	NO	NA	LOC102578457	uncharacterized_LOC102578457%2C_transcript_variant_X5
gene-LOC102578458	173.601997710562	-0.0625027432216795	0.202020189638809	-0.30938859790909	0.757025942767747	0.865550771254577	NO	NA	LOC102578458	uncharacterized_LOC102578458%2C_transcript_variant_X1
gene-LOC102578458	173.601997710562	-0.0625027432216795	0.202020189638809	-0.30938859790909	0.757025942767747	0.865550771254577	NO	NA	LOC102578458	uncharacterized_LOC102578458%2C_transcript_variant_X2
gene-LOC102578459	307.727533423379	0.32041045042587	0.183704342183431	1.74416372861746	0.0811305440849999	0.198645299891208	NO	NA	LOC102578459	pseudouridine-5'-phosphate_glycosidase%2C_transcript_variant_X1
gene-LOC102578459	307.727533423379	0.32041045042587	0.183704342183431	1.74416372861746	0.0811305440849999	0.198645299891208	NO	NA	LOC102578459	pseudouridine-5'-phosphate_glycosidase%2C_transcript_variant_X2
gene-LOC102578460	43.8335235086438	-1.11206191402327	0.441649962018024	-2.51797126607221	0.0118032949749996	0.0455735606512669	DOWN	NA	LOC102578460	receptor-like_protein_kinase_HERK_1
gene-LOC102578461	6.43591581508391	-0.993395019561648	1.02894696513846	-0.965448223493203	0.334320357548415	0.531564100728996	NO	NA	LOC102578461	trans-resveratrol_di-O-methyltransferase-like
gene-LOC102578462	7.66913687896291	-0.542527029335144	0.65315349417929	-0.830627156051348	0.406184288841457	0.602103286691025	NO	NA	LOC102578462	uncharacterized_LOC102578462
gene-LOC102578463	129.27438850284	0.111345134051911	0.206948717749294	0.53803249067143	0.590554617883767	0.753680961172534	NO	NA	LOC102578463	uncharacterized_protein_At3g49720-like
gene-LOC102578464	46.9334221891682	1.09374362227678	0.354978719844746	3.0811526469957	0.0020620090798329	0.0110016479847913	UP	NA	LOC102578464	uncharacterized_LOC102578464
gene-LOC102578466	352.297063840233	0.212217743584618	0.150221914176766	1.41269497694524	0.157745429144864	0.321658202866205	NO	NA	LOC102578466	leucine-rich_repeat_extensin-like_protein_4
gene-LOC102578467	61.7945023055795	0.351369507654869	0.682879953031405	0.5145406686711	0.606874034471534	0.765111601176046	NO	NA	LOC102578467	probable_pectinesterase_8
gene-LOC102578468	1136.37572173224	0.196273400549503	0.175841235602006	1.11619666386867	0.264337962218964	0.457086854801067	NO	NA	LOC102578468	small_ubiquitin-related_modifier_1
gene-LOC102578469	67.3817012823923	-2.60670020850889	0.81486609406052	-3.19893075378749	0.0013793829616076	0.0079203609985039	DOWN	NA	LOC102578469	myb-related_protein_306-like
gene-LOC102578471	733.875223860266	-0.0508659770449532	0.295974575005435	-0.171859278939818	0.863548160887969	0.929198214877646	NO	NA	LOC102578471	protein_NUCLEAR_FUSION_DEFECTIVE_4-like
gene-LOC102578472	86.5217711864039	-3.25291090055042	1.12477613820211	-2.89205184042221	0.0038273478876568	0.0184216822935573	DOWN	NA	LOC102578472	axial_regulator_YABBY_5-like
gene-LOC102578473	2.06170328760046	0.216007199275544	1.50786174153609	0.143253982328308	0.8860895976832	0.942062073106945	NO	NA	LOC102578473	uncharacterized_LOC102578473
gene-LOC102578475	371.798989476414	-0.506156441895965	0.15137267012161	-3.34377692808964	0.0008264616273279	0.0051771519321606	NO	NA	LOC102578475	uncharacterized_protein_ycf45-like%2C_transcript_variant_X1
gene-LOC102578475	371.798989476414	-0.506156441895965	0.15137267012161	-3.34377692808964	0.0008264616273279	0.0051771519321606	NO	NA	LOC102578475	uncharacterized_protein_ycf45-like%2C_transcript_variant_X2
gene-LOC102578475	371.798989476414	-0.506156441895965	0.15137267012161	-3.34377692808964	0.0008264616273279	0.0051771519321606	NO	NA	LOC102578475	uncharacterized_protein_ycf45-like%2C_transcript_variant_X3
gene-LOC102578476	13.6266817348811	1.94324824662175	0.742069986859889	2.6186859474599	0.008826916940113	0.0361871086132668	UP	NA	LOC102578476	uncharacterized_LOC102578476
gene-LOC102578478	416.348096132145	2.10717230356564	0.20662440230469	10.1980805754898	2.02229539843193e-24	7.69433670527977e-22	UP	NA	LOC102578478	uncharacterized_LOC102578478
gene-LOC102578479	833.930655561332	-0.0273255530114779	0.129387555756888	-0.211191507959399	0.832737836983803	0.911780556614478	NO	NA	LOC102578479	zinc_finger_CCCH_domain-containing_protein_32-like%2C_transcript_variant_X1
gene-LOC102578479	833.930655561332	-0.0273255530114779	0.129387555756888	-0.211191507959399	0.832737836983803	0.911780556614478	NO	NA	LOC102578479	zinc_finger_CCCH_domain-containing_protein_32-like%2C_transcript_variant_X2
gene-LOC102578479	833.930655561332	-0.0273255530114779	0.129387555756888	-0.211191507959399	0.832737836983803	0.911780556614478	NO	NA	LOC102578479	zinc_finger_CCCH_domain-containing_protein_32-like%2C_transcript_variant_X3
gene-LOC102578479	833.930655561332	-0.0273255530114779	0.129387555756888	-0.211191507959399	0.832737836983803	0.911780556614478	NO	NA	LOC102578479	zinc_finger_CCCH_domain-containing_protein_32-like%2C_transcript_variant_X4
gene-LOC102578479	833.930655561332	-0.0273255530114779	0.129387555756888	-0.211191507959399	0.832737836983803	0.911780556614478	NO	NA	LOC102578479	zinc_finger_CCCH_domain-containing_protein_32-like%2C_transcript_variant_X5
gene-LOC102578480	203.130399540483	0.0372781572774623	0.204300672526811	0.182467129532186	0.855216148131934	0.92453318338108	NO	NA	LOC102578480	actin-related_protein_2/3_complex_subunit_3
gene-LOC102578483	227.767492101302	-0.125927706678229	0.194229215984128	-0.648345852811969	0.516761283387752	0.696247402670391	NO	NA	LOC102578483	yrdC_domain-containing_protein%2C_mitochondrial%2C_transcript_variant_X1
gene-LOC102578483	227.767492101302	-0.125927706678229	0.194229215984128	-0.648345852811969	0.516761283387752	0.696247402670391	NO	NA	LOC102578483	yrdC_domain-containing_protein%2C_mitochondrial%2C_transcript_variant_X2
gene-LOC102578484	347.049651369051	0.133015657945926	0.166080785868131	0.800909372210827	0.423184113947475	0.616668556577318	NO	NA	LOC102578484	protein_IQ-DOMAIN_1
gene-LOC102578485	770.961585817903	0.12236588233928	0.182925721260194	0.668937541950302	0.503535320860637	0.685468429928707	NO	NA	LOC102578485	F-box_protein_SKIP31-like
gene-LOC102578486	208.788646042498	1.73217584627459	0.349211180103006	4.9602531218034	7.04013828540231e-07	1.15411504302105e-05	UP	NA	LOC102578486	organic_cation/carnitine_transporter_4-like
gene-LOC102578487	357.060168606977	0.937139013236102	0.224312535442179	4.17782720608438	2.94307100822589e-05	0.0003020362725242	NO	NA	LOC102578487	classical_arabinogalactan_protein_9-like
gene-LOC102578488	261.94407915906	0.148997048623291	0.332214119661986	0.448497037919066	0.653794523434387	0.798765570154839	NO	NA	LOC102578488	lactoylglutathione_lyase-like
gene-LOC102578489	433.479117648683	0.303159827260243	0.130448187460075	2.3239865050101	0.0201262173308463	0.0692673281264641	NO	NA	LOC102578489	uncharacterized_LOC102578489%2C_transcript_variant_X1
gene-LOC102578489	433.479117648683	0.303159827260243	0.130448187460075	2.3239865050101	0.0201262173308463	0.0692673281264641	NO	NA	LOC102578489	uncharacterized_LOC102578489%2C_transcript_variant_X2
gene-LOC102578490	4.76747006880012	-1.4424315506131	1.0254847288112	-1.40658511052159	0.159550450760749	0.323915886258418	NO	NA	LOC102578490	transcriptional_regulator_TAC1-like
gene-LOC102578491	194.724595355849	-0.0733801581334201	0.272076575892596	-0.26970406361769	0.787387934049421	0.884705972180141	NO	NA	LOC102578491	uncharacterized_LOC102578491
gene-LOC102578495	836.329396160117	-1.91184729226252	0.202247657279976	-9.45300092952826	3.29253022165573e-21	7.64163339144078e-19	DOWN	NA	LOC102578495	zinc_finger_protein_CONSTANS-LIKE_4-like
gene-LOC102578496	325.755334716681	0.562949912581651	0.230001595344944	2.44759133838776	0.0143814668502614	0.0534047142604349	NO	NA	LOC102578496	snakin-1-like
gene-LOC102578497	94.7528823639777	0.594379033917167	0.295823975622208	2.00923212078064	0.0445125227521473	0.127337746894439	NO	NA	LOC102578497	peroxidase_64-like
gene-LOC102578498	20.7919129940026	1.83443920530583	1.27192247549594	1.44225708771327	0.149229861137692	0.308715201635145	NO	NA	LOC102578498	flowering-promoting_factor_1-like_protein_3
gene-LOC102578499	603.699817381661	0.303992183587457	0.182252942162337	1.66796859343255	0.0953219615414792	0.223027681689889	NO	NA	LOC102578499	ATP_synthase_subunit_epsilon%2C_mitochondrial-like
gene-LOC102578500	368.22593859326	0.53957148131375	0.230355100779404	2.34234657486688	0.0191629109859118	0.0666994602687503	NO	NA	LOC102578500	NADP-dependent_malic_enzyme%2C_chloroplastic
gene-LOC102578501	529.938773343565	-0.751993007021157	0.22445709578329	-3.35027504653804	0.0008073135355945	0.0050745038285796	NO	NA	LOC102578501	CBL-interacting_serine/threonine-protein_kinase_3-like%2C_transcript_variant_X1
gene-LOC102578501	529.938773343565	-0.751993007021157	0.22445709578329	-3.35027504653804	0.0008073135355945	0.0050745038285796	NO	NA	LOC102578501	CBL-interacting_serine/threonine-protein_kinase_3-like%2C_transcript_variant_X2
gene-LOC102578502	321.093337691907	-0.671401778027022	0.133546315003553	-5.02748262285753	4.96960504010957e-07	8.43742233912971e-06	NO	NA	LOC102578502	serine/threonine-protein_kinase_STY46-like
gene-LOC102578503	2.47947589452701	-0.988587848693761	1.26464016404221	-0.78171473340994	0.434382241001789	0.627157826989874	NO	NA	LOC102578503	uncharacterized_LOC102578503%2C_transcript_variant_X1
gene-LOC102578503	2.47947589452701	-0.988587848693761	1.26464016404221	-0.78171473340994	0.434382241001789	0.627157826989874	NO	NA	LOC102578503	uncharacterized_LOC102578503%2C_transcript_variant_X2
gene-LOC102578504	52.8187073649304	-0.535161550193145	0.33265980118267	-1.60873525532854	0.107674243339186	0.243996437576563	NO	NA	LOC102578504	pentatricopeptide_repeat-containing_protein_At4g30700%2C_transcript_variant_X1
gene-LOC102578504	52.8187073649304	-0.535161550193145	0.33265980118267	-1.60873525532854	0.107674243339186	0.243996437576563	NO	NA	LOC102578504	pentatricopeptide_repeat-containing_protein_At4g30700%2C_transcript_variant_X2
gene-LOC102578505	225.553714053345	0.444748166946263	0.273199118613159	1.62792680007146	0.103540407961291	0.237626207154807	NO	NA	LOC102578505	RNA_polymerase_II_transcriptional_coactivator_KELP
gene-LOC102578507	100.477524100196	0.287308398704227	0.312646491878135	0.91895609312071	0.358118538303932	0.556777408594317	NO	NA	LOC102578507	urease_accessory_protein_D%2C_transcript_variant_X1
gene-LOC102578507	100.477524100196	0.287308398704227	0.312646491878135	0.91895609312071	0.358118538303932	0.556777408594317	NO	NA	LOC102578507	urease_accessory_protein_D%2C_transcript_variant_X2
gene-LOC102578507	100.477524100196	0.287308398704227	0.312646491878135	0.91895609312071	0.358118538303932	0.556777408594317	NO	NA	LOC102578507	urease_accessory_protein_D%2C_transcript_variant_X3
gene-LOC102578507	100.477524100196	0.287308398704227	0.312646491878135	0.91895609312071	0.358118538303932	0.556777408594317	NO	NA	LOC102578507	urease_accessory_protein_D%2C_transcript_variant_X4
gene-LOC102578507	100.477524100196	0.287308398704227	0.312646491878135	0.91895609312071	0.358118538303932	0.556777408594317	NO	NA	LOC102578507	urease_accessory_protein_D%2C_transcript_variant_X5
gene-LOC102578508	14.0420932362995	4.00104702878645	1.02618280501481	3.89896128568313	9.66062175610486e-05	0.0008381808236913	UP	NA	LOC102578508	aluminum-activated_malate_transporter_10-like
gene-LOC102578509	73.5980286698908	0.823796364226371	0.418863394101972	1.96674232178384	0.0492129250987056	0.137278832827227	NO	NA	LOC102578509	uncharacterized_LOC102578509
gene-LOC102578510	11.6306374146325	-0.358305071055993	0.63533943164552	-0.563958497157949	0.572782377645323	0.739689862161713	NO	NA	LOC102578510	uncharacterized_LOC102578510
gene-LOC102578511	105.453478378124	0.363192534085723	0.361342412368689	1.00512013440356	0.314839006023085	0.511486664621992	NO	NA	LOC102578511	uncharacterized_LOC102578511
gene-LOC102578513	1257.37755656023	0.904919140831045	0.357196250561804	2.53339484781201	0.0112963627023451	0.0440042433633311	NO	NA	LOC102578513	nicotianamine_synthase
gene-LOC102578514	2210.69918255486	-0.952082306956656	0.313304144312548	-3.0388436420007	0.0023748807844356	0.0123307848156527	NO	NA	LOC102578514	20_kDa_chaperonin%2C_chloroplastic-like
gene-LOC102578515	34.9887546306889	0.175733777529963	0.417637718901727	0.420780426614949	0.673915425758793	0.810661507019582	NO	NA	LOC102578515	probable_carbohydrate_esterase_At4g34215%2C_transcript_variant_X1
gene-LOC102578515	34.9887546306889	0.175733777529963	0.417637718901727	0.420780426614949	0.673915425758793	0.810661507019582	NO	NA	LOC102578515	probable_carbohydrate_esterase_At4g34215%2C_transcript_variant_X2
gene-LOC102578515	34.9887546306889	0.175733777529963	0.417637718901727	0.420780426614949	0.673915425758793	0.810661507019582	NO	NA	LOC102578515	probable_carbohydrate_esterase_At4g34215%2C_transcript_variant_X3
gene-LOC102578520	328.207768635836	0.349217256536023	0.20424688162488	1.70978011393778	0.0873065416425764	0.209523061212135	NO	NA	LOC102578520	replication_factor_C_subunit_3
gene-LOC102578521	2.09447155813358	-2.23859314556309	1.28855865922737	-1.73728462381788	0.0823369442421587	0.200822471850715	NO	NA	LOC102578521	probable_leucine-rich_repeat_receptor-like_protein_kinase_At1g35710
gene-LOC102578522	166.581129277451	0.631356085585124	0.265822625347668	2.37510288960309	0.0175440590262371	0.0623108267596181	NO	NA	LOC102578522	2-hydroxyisoflavanone_dehydratase-like
gene-LOC102578523	1841.55212192512	0.599443006121648	0.180218833312476	3.32619513234941	0.0008804027114739	0.0054605201845535	NO	NA	LOC102578523	glucose-6-phosphate/phosphate_translocator_1%2C_chloroplastic
gene-LOC102578526	71.1449431492143	-0.612264209610762	0.356686610745991	-1.71653264004007	0.0860645992376002	0.207271275677645	NO	NA	LOC102578526	laccase-11-like
gene-LOC102578527	140.059679105719	0.0634146403013418	0.290816525994138	0.218057210072787	0.8273845365493	0.908944197290937	NO	NA	LOC102578527	serine/threonine-protein_kinase_WAG1-like
gene-LOC102578528	125.494389419737	0.309405499437396	0.173752031140645	1.78073025912973	0.0749565273868679	0.187403430369688	NO	NA	LOC102578528	protein_NUCLEAR_FUSION_DEFECTIVE_4-like
gene-LOC102578531	261.953013236826	-0.6506817233862	0.149342768217902	-4.35696840999228	1.3187629258158e-05	0.0001495220749646	NO	NA	LOC102578531	uncharacterized_LOC102578531%2C_transcript_variant_X1
gene-LOC102578531	261.953013236826	-0.6506817233862	0.149342768217902	-4.35696840999228	1.3187629258158e-05	0.0001495220749646	NO	NA	LOC102578531	uncharacterized_LOC102578531%2C_transcript_variant_X2
gene-LOC102578532	50.087450144627	-0.586013263788129	0.449399145033664	-1.30399283190499	0.192236026395303	0.369084838268032	NO	NA	LOC102578532	probable_WRKY_transcription_factor_12
gene-LOC102578533	34.4307997606386	-0.301519123394358	0.417022880394277	-0.723027770345081	0.469662823071478	0.657561950935992	NO	NA	LOC102578533	putative_late_blight_resistance_protein_homolog_R1A-3
gene-LOC102578535	441.38386379656	-1.05826699210268	0.154891474305742	-6.83231273280898	8.35564453604692e-12	4.16150545144019e-10	DOWN	NA	LOC102578535	digalactosyldiacylglycerol_synthase_1%2C_chloroplastic-like
gene-LOC102578536	244.5564515906	-0.193929760312166	0.20207227767425	-0.95970492609971	0.337203743321843	0.534719983517126	NO	NA	LOC102578536	tyrosine_aminotransferase-like
gene-LOC102578537	290.143880704821	0.177156540192751	0.214339651294934	0.826522480196543	0.408507771228049	0.60385051031347	NO	NA	LOC102578537	serine/threonine-protein_phosphatase_2A_activator%2C_transcript_variant_X1
gene-LOC102578537	290.143880704821	0.177156540192751	0.214339651294934	0.826522480196543	0.408507771228049	0.60385051031347	NO	NA	LOC102578537	serine/threonine-protein_phosphatase_2A_activator%2C_transcript_variant_X2
gene-LOC102578539	5407.52047034099	-0.871639101426632	0.213752108863377	-4.07780351764273	4.54631603518079e-05	0.0004411180972429	NO	NA	LOC102578539	heat_shock_protein_90-5%2C_chloroplastic
gene-LOC102578540	182.064432047514	-3.11191931501196	0.413387310048433	-7.52785399882584	5.15810196312571e-14	3.80045677657729e-12	DOWN	NA	LOC102578540	uncharacterized_LOC102578540
gene-LOC102578541	838.954375959461	-0.153456775675666	0.14690137014178	-1.04462453636449	0.296196534829019	0.492049629722046	NO	NA	LOC102578541	CTP_synthase-like%2C_transcript_variant_X1
gene-LOC102578541	838.954375959461	-0.153456775675666	0.14690137014178	-1.04462453636449	0.296196534829019	0.492049629722046	NO	NA	LOC102578541	CTP_synthase-like%2C_transcript_variant_X2
gene-LOC102578542	24.4280479914007	-0.378008385229042	0.652563365190129	-0.579266942328131	0.562409067548092	0.731895260183264	NO	NA	LOC102578542	dynamin-2A
gene-LOC102578543	8.28551017961395	-3.76396568684684	0.919595985879698	-4.09306450293623	4.25709233584935e-05	0.0004161872621007	DOWN	NA	LOC102578543	salicylate_carboxymethyltransferase-like
gene-LOC102578544	132.068682812847	0.916948258846254	0.296825285635258	3.08918513085509	0.0020070632882084	0.0107604370191799	NO	NA	LOC102578544	phosphatidylinositol_4-phosphate_5-kinase_9-like%2C_transcript_variant_X1
gene-LOC102578544	132.068682812847	0.916948258846254	0.296825285635258	3.08918513085509	0.0020070632882084	0.0107604370191799	NO	NA	LOC102578544	phosphatidylinositol_4-phosphate_5-kinase_9-like%2C_transcript_variant_X2
gene-LOC102578544	132.068682812847	0.916948258846254	0.296825285635258	3.08918513085509	0.0020070632882084	0.0107604370191799	NO	NA	LOC102578544	phosphatidylinositol_4-phosphate_5-kinase_9-like%2C_transcript_variant_X3
gene-LOC102578544	132.068682812847	0.916948258846254	0.296825285635258	3.08918513085509	0.0020070632882084	0.0107604370191799	NO	NA	LOC102578544	phosphatidylinositol_4-phosphate_5-kinase_9-like%2C_transcript_variant_X4
gene-LOC102578544	132.068682812847	0.916948258846254	0.296825285635258	3.08918513085509	0.0020070632882084	0.0107604370191799	NO	NA	LOC102578544	phosphatidylinositol_4-phosphate_5-kinase_9-like%2C_transcript_variant_X5
gene-LOC102578549	328.612124828249	0.191579970569725	0.210479031910792	0.910209291778401	0.362712144815988	0.560801157087088	NO	NA	LOC102578549	rhomboid-like_protein_20%2C_transcript_variant_X1
gene-LOC102578549	328.612124828249	0.191579970569725	0.210479031910792	0.910209291778401	0.362712144815988	0.560801157087088	NO	NA	LOC102578549	rhomboid-like_protein_20%2C_transcript_variant_X2
gene-LOC102578550	306.489293112234	-0.0456348210537085	0.158859598403837	-0.287265116569791	0.77390933043895	0.875922249593173	NO	NA	LOC102578550	UPF0415_protein_C7orf25_homolog
gene-LOC102578552	120.842709088716	-0.101099577086093	0.241993140781189	-0.417778688931963	0.676108933592136	0.812163565019403	NO	NA	LOC102578552	protein_yippee-like_At4g27745%2C_transcript_variant_X1
gene-LOC102578552	120.842709088716	-0.101099577086093	0.241993140781189	-0.417778688931963	0.676108933592136	0.812163565019403	NO	NA	LOC102578552	protein_yippee-like_At4g27745%2C_transcript_variant_X2
gene-LOC102578553	1759.83062602383	-0.0835760665458252	0.134067552358672	-0.623387725631283	0.53302976199894	0.709717614952291	NO	NA	LOC102578553	protein_CWC15_homolog
gene-LOC102578554	523.019450859563	-0.0248080467038706	0.13318226506338	-0.186271398012827	0.8522319359904	0.922678126715548	NO	NA	LOC102578554	formin-binding_protein_4%2C_transcript_variant_X1
gene-LOC102578554	523.019450859563	-0.0248080467038706	0.13318226506338	-0.186271398012827	0.8522319359904	0.922678126715548	NO	NA	LOC102578554	formin-binding_protein_4%2C_transcript_variant_X2
gene-LOC102578554	523.019450859563	-0.0248080467038706	0.13318226506338	-0.186271398012827	0.8522319359904	0.922678126715548	NO	NA	LOC102578554	formin-binding_protein_4%2C_transcript_variant_X3
gene-LOC102578554	523.019450859563	-0.0248080467038706	0.13318226506338	-0.186271398012827	0.8522319359904	0.922678126715548	NO	NA	LOC102578554	formin-binding_protein_4%2C_transcript_variant_X4
gene-LOC102578555	418.289174831698	-1.76893878298302	0.260301881254958	-6.79572031694385	1.0777267838232e-11	5.23283701375577e-10	DOWN	NA	LOC102578555	uncharacterized_LOC102578555
gene-LOC102578556	346.914288810647	0.141229775827114	0.174638629665278	0.808697228658992	0.41868932265512	0.612990242674726	NO	NA	LOC102578556	Golgi_SNAP_receptor_complex_member_1-1
gene-LOC102578558	69.4401872002539	-0.844400283410836	0.47173249580773	-1.78999812587641	0.0734542126824758	0.184680229958406	NO	NA	LOC102578558	uncharacterized_LOC102578558
gene-LOC102578559	14.563527409341	1.26495714601455	0.690564084467881	1.83177372595227	0.0669851392497121	0.172416516768107	NO	NA	LOC102578559	jacalin-related_lectin_3-like
gene-LOC102578560	1.87943190862279	-3.20613164327797	1.67804997889862	-1.9106294112779	0.0560522219616148	0.151040986823072	NO	NA	LOC102578560	tuberculostearic_acid_methyltransferase_UfaA1-like
gene-LOC102578561	3.77808573928529	-0.767358318498925	1.05854126533914	-0.724920552108166	0.468500771705136	0.656696146931462	NO	NA	LOC102578561	patatin-like_protein_2
gene-LOC102578562	658.563761069553	-0.190865818592599	0.166081279065806	-1.14923138638023	0.250460582035605	0.441645619849898	NO	NA	LOC102578562	microtubule-associated_protein_70-1-like
gene-LOC102578563	386.285952487805	-0.334251833294852	0.18972732292143	-1.76174853546673	0.0781117934892136	0.193279879284352	NO	NA	LOC102578563	serine/arginine-rich_splicing_factor_RSZ22-like%2C_transcript_variant_X1
gene-LOC102578563	386.285952487805	-0.334251833294852	0.18972732292143	-1.76174853546673	0.0781117934892136	0.193279879284352	NO	NA	LOC102578563	serine/arginine-rich_splicing_factor_RSZ22-like%2C_transcript_variant_X2
gene-LOC102578563	386.285952487805	-0.334251833294852	0.18972732292143	-1.76174853546673	0.0781117934892136	0.193279879284352	NO	NA	LOC102578563	serine/arginine-rich_splicing_factor_RSZ22-like%2C_transcript_variant_X3
gene-LOC102578563	386.285952487805	-0.334251833294852	0.18972732292143	-1.76174853546673	0.0781117934892136	0.193279879284352	NO	NA	LOC102578563	serine/arginine-rich_splicing_factor_RSZ22-like%2C_transcript_variant_X4
gene-LOC102578563	386.285952487805	-0.334251833294852	0.18972732292143	-1.76174853546673	0.0781117934892136	0.193279879284352	NO	NA	LOC102578563	serine/arginine-rich_splicing_factor_RSZ22-like%2C_transcript_variant_X5
gene-LOC102578563	386.285952487805	-0.334251833294852	0.18972732292143	-1.76174853546673	0.0781117934892136	0.193279879284352	NO	NA	LOC102578563	serine/arginine-rich_splicing_factor_RSZ22-like%2C_transcript_variant_X6
gene-LOC102578564	104.682312557179	-0.235061083479917	0.303281418166224	-0.775059299383397	0.43830462022412	0.63108489498987	NO	NA	LOC102578564	dehydration-responsive_element-binding_protein_2A-like%2C_transcript_variant_X1
gene-LOC102578564	104.682312557179	-0.235061083479917	0.303281418166224	-0.775059299383397	0.43830462022412	0.63108489498987	NO	NA	LOC102578564	dehydration-responsive_element-binding_protein_2A-like%2C_transcript_variant_X2
gene-LOC102578565	717.212467431883	-0.0637990352609571	0.212766978771094	-0.299854026359962	0.764288503195131	0.869954481150357	NO	NA	LOC102578565	2-isopropylmalate_synthase_A
gene-LOC102578566	319.523106744643	-0.0236733499117346	0.476191015985542	-0.0497139784603862	0.960350317033475	0.980915346123781	NO	NA	LOC102578566	nucleobase-ascorbate_transporter_7
gene-LOC102578567	81.3449212566846	-0.008754971612209	0.271795553567587	-0.0322116072072972	0.974303299770563	0.98799213998154	NO	NA	LOC102578567	iron-sulfur_cluster_assembly_scaffold_protein_IscU-like
gene-LOC102578568	589.814192731194	0.249238315989143	0.166860376948413	1.49369383281567	0.135255661209168	0.288388881815224	NO	NA	LOC102578568	ribosomal_RNA_small_subunit_methyltransferase_NEP1
gene-LOC102578569	56.1702692111677	-0.176373268500258	0.363732954163596	-0.484897687936547	0.627748922548476	0.780407346051079	NO	NA	LOC102578569	protein_PHLOEM_PROTEIN_2-LIKE_A1-like%2C_transcript_variant_X1
gene-LOC102578569	56.1702692111677	-0.176373268500258	0.363732954163596	-0.484897687936547	0.627748922548476	0.780407346051079	NO	NA	LOC102578569	protein_PHLOEM_PROTEIN_2-LIKE_A1-like%2C_transcript_variant_X2
gene-LOC102578570	270.631982134708	0.102669390987722	0.177155933344912	0.579542491460506	0.562223184131647	0.731754030984264	NO	NA	LOC102578570	bifunctional_protein_FolD_1%2C_mitochondrial-like%2C_transcript_variant_X1
gene-LOC102578570	270.631982134708	0.102669390987722	0.177155933344912	0.579542491460506	0.562223184131647	0.731754030984264	NO	NA	LOC102578570	bifunctional_protein_FolD_1%2C_mitochondrial-like%2C_transcript_variant_X2
gene-LOC102578570	270.631982134708	0.102669390987722	0.177155933344912	0.579542491460506	0.562223184131647	0.731754030984264	NO	NA	LOC102578570	bifunctional_protein_FolD_1%2C_mitochondrial-like%2C_transcript_variant_X3
gene-LOC102578570	270.631982134708	0.102669390987722	0.177155933344912	0.579542491460506	0.562223184131647	0.731754030984264	NO	NA	LOC102578570	bifunctional_protein_FolD_1%2C_mitochondrial-like%2C_transcript_variant_X4
gene-LOC102578570	270.631982134708	0.102669390987722	0.177155933344912	0.579542491460506	0.562223184131647	0.731754030984264	NO	NA	LOC102578570	bifunctional_protein_FolD_1%2C_mitochondrial-like%2C_transcript_variant_X5
gene-LOC102578571	25.1274940363027	-0.146821500512921	0.4372948597648	-0.335749431383413	0.737059826507057	0.852550287236595	NO	NA	LOC102578571	histone-lysine_N-methyltransferase_SETD1B-like
gene-LOC102578572	367.824789841316	-0.11444247060666	0.142160018257656	-0.805025716859716	0.420804839692813	0.614629296691662	NO	NA	LOC102578572	protein_kinase_and_PP2C-like_domain-containing_protein%2C_transcript_variant_X1
gene-LOC102578572	367.824789841316	-0.11444247060666	0.142160018257656	-0.805025716859716	0.420804839692813	0.614629296691662	NO	NA	LOC102578572	protein_kinase_and_PP2C-like_domain-containing_protein%2C_transcript_variant_X2
gene-LOC102578572	367.824789841316	-0.11444247060666	0.142160018257656	-0.805025716859716	0.420804839692813	0.614629296691662	NO	NA	LOC102578572	protein_kinase_and_PP2C-like_domain-containing_protein%2C_transcript_variant_X3
gene-LOC102578572	367.824789841316	-0.11444247060666	0.142160018257656	-0.805025716859716	0.420804839692813	0.614629296691662	NO	NA	LOC102578572	protein_kinase_and_PP2C-like_domain-containing_protein%2C_transcript_variant_X4
gene-LOC102578572	367.824789841316	-0.11444247060666	0.142160018257656	-0.805025716859716	0.420804839692813	0.614629296691662	NO	NA	LOC102578572	protein_kinase_and_PP2C-like_domain-containing_protein%2C_transcript_variant_X5
gene-LOC102578573	282.740736542285	0.110635736468875	0.230703160713414	0.47955882410432	0.631541131003781	0.783108303118382	NO	NA	LOC102578573	H/ACA_ribonucleoprotein_complex_non-core_subunit_NAF1%2C_transcript_variant_X1
gene-LOC102578573	282.740736542285	0.110635736468875	0.230703160713414	0.47955882410432	0.631541131003781	0.783108303118382	NO	NA	LOC102578573	H/ACA_ribonucleoprotein_complex_non-core_subunit_NAF1%2C_transcript_variant_X2
gene-LOC102578574	38.7610285161733	0.989787975280786	0.469113167685259	2.10991300918857	0.0348658495022707	0.106194422716299	NO	NA	LOC102578574	GDSL_esterase/lipase_At3g26430-like
gene-LOC102578577	25.3114689894289	0.0449952508251161	0.483902546644528	0.0929841166100937	0.925916179657982	0.963178635950403	NO	NA	LOC102578577	replication_protein_A_70_kDa_DNA-binding_subunit_B-like%2C_transcript_variant_X1
gene-LOC102578577	25.3114689894289	0.0449952508251161	0.483902546644528	0.0929841166100937	0.925916179657982	0.963178635950403	NO	NA	LOC102578577	replication_protein_A_70_kDa_DNA-binding_subunit_B-like%2C_transcript_variant_X10
gene-LOC102578577	25.3114689894289	0.0449952508251161	0.483902546644528	0.0929841166100937	0.925916179657982	0.963178635950403	NO	NA	LOC102578577	replication_protein_A_70_kDa_DNA-binding_subunit_B-like%2C_transcript_variant_X11
gene-LOC102578577	25.3114689894289	0.0449952508251161	0.483902546644528	0.0929841166100937	0.925916179657982	0.963178635950403	NO	NA	LOC102578577	replication_protein_A_70_kDa_DNA-binding_subunit_B-like%2C_transcript_variant_X12
gene-LOC102578577	25.3114689894289	0.0449952508251161	0.483902546644528	0.0929841166100937	0.925916179657982	0.963178635950403	NO	NA	LOC102578577	replication_protein_A_70_kDa_DNA-binding_subunit_B-like%2C_transcript_variant_X13
gene-LOC102578577	25.3114689894289	0.0449952508251161	0.483902546644528	0.0929841166100937	0.925916179657982	0.963178635950403	NO	NA	LOC102578577	replication_protein_A_70_kDa_DNA-binding_subunit_B-like%2C_transcript_variant_X14
gene-LOC102578577	25.3114689894289	0.0449952508251161	0.483902546644528	0.0929841166100937	0.925916179657982	0.963178635950403	NO	NA	LOC102578577	replication_protein_A_70_kDa_DNA-binding_subunit_B-like%2C_transcript_variant_X15
gene-LOC102578577	25.3114689894289	0.0449952508251161	0.483902546644528	0.0929841166100937	0.925916179657982	0.963178635950403	NO	NA	LOC102578577	replication_protein_A_70_kDa_DNA-binding_subunit_B-like%2C_transcript_variant_X16
gene-LOC102578577	25.3114689894289	0.0449952508251161	0.483902546644528	0.0929841166100937	0.925916179657982	0.963178635950403	NO	NA	LOC102578577	replication_protein_A_70_kDa_DNA-binding_subunit_B-like%2C_transcript_variant_X17
gene-LOC102578577	25.3114689894289	0.0449952508251161	0.483902546644528	0.0929841166100937	0.925916179657982	0.963178635950403	NO	NA	LOC102578577	replication_protein_A_70_kDa_DNA-binding_subunit_B-like%2C_transcript_variant_X18
gene-LOC102578577	25.3114689894289	0.0449952508251161	0.483902546644528	0.0929841166100937	0.925916179657982	0.963178635950403	NO	NA	LOC102578577	replication_protein_A_70_kDa_DNA-binding_subunit_B-like%2C_transcript_variant_X19
gene-LOC102578577	25.3114689894289	0.0449952508251161	0.483902546644528	0.0929841166100937	0.925916179657982	0.963178635950403	NO	NA	LOC102578577	replication_protein_A_70_kDa_DNA-binding_subunit_B-like%2C_transcript_variant_X2
gene-LOC102578577	25.3114689894289	0.0449952508251161	0.483902546644528	0.0929841166100937	0.925916179657982	0.963178635950403	NO	NA	LOC102578577	replication_protein_A_70_kDa_DNA-binding_subunit_B-like%2C_transcript_variant_X20
gene-LOC102578577	25.3114689894289	0.0449952508251161	0.483902546644528	0.0929841166100937	0.925916179657982	0.963178635950403	NO	NA	LOC102578577	replication_protein_A_70_kDa_DNA-binding_subunit_B-like%2C_transcript_variant_X3
gene-LOC102578577	25.3114689894289	0.0449952508251161	0.483902546644528	0.0929841166100937	0.925916179657982	0.963178635950403	NO	NA	LOC102578577	replication_protein_A_70_kDa_DNA-binding_subunit_B-like%2C_transcript_variant_X4
gene-LOC102578577	25.3114689894289	0.0449952508251161	0.483902546644528	0.0929841166100937	0.925916179657982	0.963178635950403	NO	NA	LOC102578577	replication_protein_A_70_kDa_DNA-binding_subunit_B-like%2C_transcript_variant_X5
gene-LOC102578577	25.3114689894289	0.0449952508251161	0.483902546644528	0.0929841166100937	0.925916179657982	0.963178635950403	NO	NA	LOC102578577	replication_protein_A_70_kDa_DNA-binding_subunit_B-like%2C_transcript_variant_X6
gene-LOC102578577	25.3114689894289	0.0449952508251161	0.483902546644528	0.0929841166100937	0.925916179657982	0.963178635950403	NO	NA	LOC102578577	replication_protein_A_70_kDa_DNA-binding_subunit_B-like%2C_transcript_variant_X7
gene-LOC102578577	25.3114689894289	0.0449952508251161	0.483902546644528	0.0929841166100937	0.925916179657982	0.963178635950403	NO	NA	LOC102578577	replication_protein_A_70_kDa_DNA-binding_subunit_B-like%2C_transcript_variant_X8
gene-LOC102578577	25.3114689894289	0.0449952508251161	0.483902546644528	0.0929841166100937	0.925916179657982	0.963178635950403	NO	NA	LOC102578577	replication_protein_A_70_kDa_DNA-binding_subunit_B-like%2C_transcript_variant_X9
gene-LOC102578578	132.754040143823	0.699025393734867	0.36237981522064	1.92898545772826	0.0537326675911756	0.146715468485129	NO	NA	LOC102578578	ACT_domain-containing_protein_ACR8-like
gene-LOC102578580	8.90369225864201	-0.541261446665147	0.634282254512371	-0.853344773268587	0.393468137834032	0.59007508471117	NO	NA	LOC102578580	uncharacterized_LOC102578580
gene-LOC102578582	160.409615525915	0.359020097308254	0.186992657381971	1.91996895672156	0.0548618206979764	0.148731222588405	NO	NA	LOC102578582	B3_domain-containing_protein_At2g36080
gene-LOC102578583	258.69737600711	-0.520551456236708	0.211788173953874	-2.45788726782299	0.0139757036847361	0.0522490507118299	NO	NA	LOC102578583	cytochrome_P450_704C1-like
gene-LOC102578585	616.491123578302	0.101953836073391	0.1496871232449	0.681112936525519	0.495800032019564	0.679602110981696	NO	NA	LOC102578585	rab_GTPase-activating_protein_1-like
gene-LOC102578586	58.4990648620678	0.961178539256329	0.448348499989166	2.14382012938496	0.0320473018125525	0.0995709184391486	NO	NA	LOC102578586	transcription_factor_SPATULA
gene-LOC102578588	5393.81185947451	0.432233323208838	0.151394283809429	2.85501745728341	0.0043034463374864	0.0201833810645056	NO	NA	LOC102578588	60S_ribosomal_protein_L19-3-like
gene-LOC102578589	10.6206608205808	1.92225596033701	0.789540600653022	2.43465118671178	0.0149061512961233	0.0549486762121546	UP	NA	LOC102578589	kiwellin-like
gene-LOC102578590	102.570734722589	-0.362736453518197	0.217104000401192	-1.6707958068386	0.0947620170699913	0.222064989315168	NO	NA	LOC102578590	pentatricopeptide_repeat-containing_protein_At4g14850
gene-LOC102578591	241.91330324795	-0.0513642302956552	0.21987321612491	-0.233608400335925	0.815289005656742	0.9017165681422	NO	NA	LOC102578591	uncharacterized_LOC102578591%2C_transcript_variant_X1
gene-LOC102578591	241.91330324795	-0.0513642302956552	0.21987321612491	-0.233608400335925	0.815289005656742	0.9017165681422	NO	NA	LOC102578591	uncharacterized_LOC102578591%2C_transcript_variant_X2
gene-LOC102578591	241.91330324795	-0.0513642302956552	0.21987321612491	-0.233608400335925	0.815289005656742	0.9017165681422	NO	NA	LOC102578591	uncharacterized_LOC102578591%2C_transcript_variant_X3
gene-LOC102578593	410.291855182236	-0.271267537485531	0.128959151068793	-2.10351522352086	0.0354207559557482	0.107313769638922	NO	NA	LOC102578593	solute_carrier_family_35_member_F2-like%2C_transcript_variant_X1
gene-LOC102578593	410.291855182236	-0.271267537485531	0.128959151068793	-2.10351522352086	0.0354207559557482	0.107313769638922	NO	NA	LOC102578593	solute_carrier_family_35_member_F2-like%2C_transcript_variant_X2
gene-LOC102578593	410.291855182236	-0.271267537485531	0.128959151068793	-2.10351522352086	0.0354207559557482	0.107313769638922	NO	NA	LOC102578593	solute_carrier_family_35_member_F2-like%2C_transcript_variant_X3
gene-LOC102578593	410.291855182236	-0.271267537485531	0.128959151068793	-2.10351522352086	0.0354207559557482	0.107313769638922	NO	NA	LOC102578593	solute_carrier_family_35_member_F2-like%2C_transcript_variant_X4
gene-LOC102578596	143.425249583482	-0.118736661242215	0.283406221628308	-0.418962789736986	0.675243327009656	0.811698955052183	NO	NA	LOC102578596	U3_small_nucleolar_RNA-associated_protein_20-like%2C_transcript_variant_X1
gene-LOC102578596	143.425249583482	-0.118736661242215	0.283406221628308	-0.418962789736986	0.675243327009656	0.811698955052183	NO	NA	LOC102578596	U3_small_nucleolar_RNA-associated_protein_20-like%2C_transcript_variant_X2
gene-LOC102578597	59.8911906510013	0.340301557191907	0.373840387872533	0.910285694727931	0.362671860802619	0.560801157087088	NO	NA	LOC102578597	transcription_factor_E2FB-like%2C_transcript_variant_X1
gene-LOC102578597	59.8911906510013	0.340301557191907	0.373840387872533	0.910285694727931	0.362671860802619	0.560801157087088	NO	NA	LOC102578597	transcription_factor_E2FB-like%2C_transcript_variant_X2
gene-LOC102578598	115.780683890614	0.516502419688137	0.241890458331675	2.1352740544231	0.0327386309584905	0.101189357559676	NO	NA	LOC102578598	LOB_domain-containing_protein_15
gene-LOC102578599	1013.16782217412	-0.0903688056810457	0.134705425624427	-0.670862404109867	0.50230818862052	0.684641223261313	NO	NA	LOC102578599	uncharacterized_LOC102578599
gene-LOC102578600	39.3115271441621	-2.0586375795407	0.639668525093867	-3.21828806449185	0.0012895823277005	0.0075106439758099	DOWN	NA	LOC102578600	peroxidase_64-like
gene-LOC102578601	128.131554840725	-0.958429210574687	0.197644230673805	-4.84926479921638	1.23919905979958e-06	1.90719966703504e-05	NO	NA	LOC102578601	peptidyl-prolyl_cis-trans_isomerase_FKBP18%2C_chloroplastic%2C_transcript_variant_X1
gene-LOC102578601	128.131554840725	-0.958429210574687	0.197644230673805	-4.84926479921638	1.23919905979958e-06	1.90719966703504e-05	NO	NA	LOC102578601	peptidyl-prolyl_cis-trans_isomerase_FKBP18%2C_chloroplastic%2C_transcript_variant_X2
gene-LOC102578602	268.41992009074	0.314069552034451	0.390831546345246	0.803593146385922	0.421631982556984	0.615217948143156	NO	NA	LOC102578602	carboxy-terminal_kinesin_2%2C_transcript_variant_X1
gene-LOC102578602	268.41992009074	0.314069552034451	0.390831546345246	0.803593146385922	0.421631982556984	0.615217948143156	NO	NA	LOC102578602	carboxy-terminal_kinesin_2%2C_transcript_variant_X2
gene-LOC102578604	579.846200898195	0.396763384873057	0.1117709112788	3.54979108905514	0.0003855369700863	0.0027456052588933	NO	NA	LOC102578604	transcription_factor_bHLH140
gene-LOC102578605	836.77268364801	0.124449498450856	0.117143751441445	1.06236565689176	0.288069718370634	0.483537495179557	NO	NA	LOC102578605	ABC_transporter_F_family_member_4-like
gene-LOC102578606	139.248624409787	0.373708241358298	0.191228146196496	1.95425332928916	0.0506712652717136	0.14022050741519	NO	NA	LOC102578606	probable_(S)-N-methylcoclaurine_3'-hydroxylase_isozyme_2
gene-LOC102578607	13.6625191738818	-1.45965179968791	0.734249201942103	-1.98795149634089	0.0468170545851426	0.132074513172065	DOWN	NA	LOC102578607	uncharacterized_LOC102578607
gene-LOC102578608	35.287147901204	0.912014156517122	0.397041578866529	2.29702430440845	0.0216173833015795	0.0733184055306677	NO	NA	LOC102578608	uncharacterized_LOC102578608
gene-LOC102578609	177.076396054742	0.0850030653869545	0.199952571969582	0.425116139040641	0.67075201335782	0.808761135609622	NO	NA	LOC102578609	methyl-CpG-binding_domain-containing_protein_10-like
gene-LOC102578612	2.55569246558962	1.39429744258482	1.24666081237496	1.11842566056809	0.263385239948296	0.455982995223035	NO	NA	LOC102578612	probably_inactive_leucine-rich_repeat_receptor-like_protein_kinase_At5g48380
gene-LOC102578613	887.997704450804	0.010653142248542	0.143748240285136	0.0741097228558113	0.940923078817761	0.971090525448302	NO	NA	LOC102578613	SNARE-interacting_protein_KEULE-like
gene-LOC102578614	324.021323110123	-0.0571862761511835	0.195836743514061	-0.292009942184713	0.770279022345758	0.873382957939445	NO	NA	LOC102578614	U-box_domain-containing_protein_11-like
gene-LOC102578618	2116.80255887778	0.222575034108366	0.145982879317907	1.52466532478555	0.127342594756489	0.276430593831394	NO	NA	LOC102578618	shaggy-related_protein_kinase_epsilon%2C_transcript_variant_X1
gene-LOC102578618	2116.80255887778	0.222575034108366	0.145982879317907	1.52466532478555	0.127342594756489	0.276430593831394	NO	NA	LOC102578618	shaggy-related_protein_kinase_epsilon%2C_transcript_variant_X2
gene-LOC102578618	2116.80255887778	0.222575034108366	0.145982879317907	1.52466532478555	0.127342594756489	0.276430593831394	NO	NA	LOC102578618	shaggy-related_protein_kinase_epsilon%2C_transcript_variant_X3
gene-LOC102578619	283.179173212295	0.209692819375471	0.169646139435312	1.2360600722979	0.216436234978042	0.400611578084806	NO	NA	LOC102578619	F-box_protein_SKIP23-like
gene-LOC102578620	1174.11138817207	0.646716561893055	0.193372650477077	3.34440553148295	0.0008245910703026	0.0051668288743669	NO	NA	LOC102578620	probable_inactive_receptor_kinase_At1g48480
gene-LOC102578621	172.328932930424	-0.187975105155841	0.260992836135058	-0.720230899589014	0.471382841917411	0.659132102706802	NO	NA	LOC102578621	uncharacterized_LOC102578621
gene-LOC102578624	449.995462436305	0.0456125488672386	0.10893379702797	0.418718066492505	0.675422190510687	0.8117587706262	NO	NA	LOC102578624	C-type_lectin_receptor-like_tyrosine-protein_kinase_At1g52310%2C_transcript_variant_X1
gene-LOC102578624	449.995462436305	0.0456125488672386	0.10893379702797	0.418718066492505	0.675422190510687	0.8117587706262	NO	NA	LOC102578624	C-type_lectin_receptor-like_tyrosine-protein_kinase_At1g52310%2C_transcript_variant_X2
gene-LOC102578626	850.125092574523	-0.220485944521353	0.121896551633277	-1.8087955858233	0.0704827663278541	0.179073292140467	NO	NA	LOC102578626	E3_ubiquitin-protein_ligase_RGLG2%2C_transcript_variant_X1
gene-LOC102578626	850.125092574523	-0.220485944521353	0.121896551633277	-1.8087955858233	0.0704827663278541	0.179073292140467	NO	NA	LOC102578626	E3_ubiquitin-protein_ligase_RGLG2%2C_transcript_variant_X2
gene-LOC102578626	850.125092574523	-0.220485944521353	0.121896551633277	-1.8087955858233	0.0704827663278541	0.179073292140467	NO	NA	LOC102578626	E3_ubiquitin-protein_ligase_RGLG2%2C_transcript_variant_X3
gene-LOC102578626	850.125092574523	-0.220485944521353	0.121896551633277	-1.8087955858233	0.0704827663278541	0.179073292140467	NO	NA	LOC102578626	E3_ubiquitin-protein_ligase_RGLG2%2C_transcript_variant_X4
gene-LOC102578627	137.510429084351	0.848590170931485	0.199009393229811	4.26407094237786	2.00735664552945e-05	0.0002160887773009	NO	NA	LOC102578627	basic_leucine_zipper_6%2C_transcript_variant_X1
gene-LOC102578627	137.510429084351	0.848590170931485	0.199009393229811	4.26407094237786	2.00735664552945e-05	0.0002160887773009	NO	NA	LOC102578627	basic_leucine_zipper_6%2C_transcript_variant_X2
gene-LOC102578628	918.153504782931	-0.187553865474806	0.151541948841083	-1.2376366208111	0.215850829321286	0.400006539262035	NO	NA	LOC102578628	autophagy-related_protein_8C
gene-LOC102578630	159.12638886248	-0.552797155492035	0.323712780741133	-1.70767788107228	0.0876961285381168	0.210187758515102	NO	NA	LOC102578630	serine/threonine-protein_kinase_tricorner
gene-LOC102578632	346.31682223141	-0.0108775259810725	0.237014748001015	-0.0458938782198732	0.963394833510639	0.982745723055046	NO	NA	LOC102578632	uncharacterized_LOC102578632
gene-LOC102578633	1387.81764915443	-0.266012257042631	0.177379029177964	-1.49968267542913	0.133696620333009	0.285908491781885	NO	NA	LOC102578633	probable_RNA-dependent_RNA_polymerase_1%2C_transcript_variant_X1
gene-LOC102578633	1387.81764915443	-0.266012257042631	0.177379029177964	-1.49968267542913	0.133696620333009	0.285908491781885	NO	NA	LOC102578633	probable_RNA-dependent_RNA_polymerase_1%2C_transcript_variant_X2
gene-LOC102578633	1387.81764915443	-0.266012257042631	0.177379029177964	-1.49968267542913	0.133696620333009	0.285908491781885	NO	NA	LOC102578633	probable_RNA-dependent_RNA_polymerase_1%2C_transcript_variant_X3
gene-LOC102578635	20.1518877916117	0.112861226568616	0.399242034767516	0.282688737007205	0.777415450807941	0.878476809864234	NO	NA	LOC102578635	LOB_domain-containing_protein_1-like
gene-LOC102578636	786.265669634325	1.11725823074824	0.1778660119355	6.28145995173821	3.3540820744527e-10	1.19789700743188e-08	UP	NA	LOC102578636	siroheme_synthase
gene-LOC102578637	39.2345670133763	0.0304749998857312	0.526947173150054	0.057833121494046	0.953881555184738	0.978196764166671	NO	NA	LOC102578637	uncharacterized_LOC102578637
gene-LOC102578639	76.4768674257315	1.27731073138621	0.299527354119487	4.26442097464215	2.00421260911198e-05	0.0002159506520189	UP	NA	LOC102578639	uncharacterized_LOC102578639
gene-LOC102578640	63.8740609487001	0.230335298013455	0.353138849764468	0.652251368454873	0.514239026829425	0.694055220614336	NO	NA	LOC102578640	uncharacterized_LOC102578640
gene-LOC102578641	296.360644717879	0.69471598474433	0.271167731090334	2.56194194622995	0.0104088715807108	0.0413592707612937	NO	NA	LOC102578641	protein_AE7-like_1
gene-LOC102578642	84.4391928104756	-0.0051160001101255	0.3113647098845	-0.0164308926082964	0.986890634335439	0.994290369634542	NO	NA	LOC102578642	putative_B3_domain-containing_protein_Os03g0621600%2C_transcript_variant_X1
gene-LOC102578642	84.4391928104756	-0.0051160001101255	0.3113647098845	-0.0164308926082964	0.986890634335439	0.994290369634542	NO	NA	LOC102578642	putative_B3_domain-containing_protein_Os03g0621600%2C_transcript_variant_X2
gene-LOC102578642	84.4391928104756	-0.0051160001101255	0.3113647098845	-0.0164308926082964	0.986890634335439	0.994290369634542	NO	NA	LOC102578642	putative_B3_domain-containing_protein_Os03g0621600%2C_transcript_variant_X3
gene-LOC102578642	84.4391928104756	-0.0051160001101255	0.3113647098845	-0.0164308926082964	0.986890634335439	0.994290369634542	NO	NA	LOC102578642	putative_B3_domain-containing_protein_Os03g0621600%2C_transcript_variant_X4
gene-LOC102578642	84.4391928104756	-0.0051160001101255	0.3113647098845	-0.0164308926082964	0.986890634335439	0.994290369634542	NO	NA	LOC102578642	putative_B3_domain-containing_protein_Os03g0621600%2C_transcript_variant_X5
gene-LOC102578642	84.4391928104756	-0.0051160001101255	0.3113647098845	-0.0164308926082964	0.986890634335439	0.994290369634542	NO	NA	LOC102578642	putative_B3_domain-containing_protein_Os03g0621600%2C_transcript_variant_X6
gene-LOC102578643	80.680450286973	-0.183551816031763	0.240357094647687	-0.763662983615323	0.445068105164281	0.637049939154671	NO	NA	LOC102578643	uncharacterized_LOC102578643
gene-LOC102578644	19.0636437657184	-1.5422782687546	0.488137377717224	-3.1595168474233	0.0015803096346366	0.0088336720400483	DOWN	NA	LOC102578644	cytochrome_P450_CYP72A219-like
gene-LOC102578647	47.8558856836339	-0.363445476501887	0.439607340312598	-0.826750245442779	0.408378635980564	0.603736528598823	NO	NA	LOC102578647	phosphoenolpyruvate_carboxykinase_[ATP]-like
gene-LOC102578648	3.89834435182548	-2.05498653567495	1.04798067663539	-1.96090117069011	0.0498905527460364	0.138638630110484	DOWN	NA	LOC102578648	probable_S-adenosylmethionine-dependent_methyltransferase_At5g38100
gene-LOC102578650	43.5623550753494	0.86784366562823	0.445623470623935	1.94748195020591	0.0514769816432668	0.141942410236257	NO	NA	LOC102578650	zinc_finger_protein_STOP1_homolog
gene-LOC102578651	52.8142030931723	-1.36323172313444	0.428391506434137	-3.18220997069191	0.001461558172404	0.0083059019645752	DOWN	NA	LOC102578651	lysosomal_Pro-X_carboxypeptidase-like
gene-LOC102578652	194.714581139083	-0.0530572518054597	0.167745102838976	-0.316296874886363	0.751777182972448	0.862140361676428	NO	NA	LOC102578652	uncharacterized_LOC102578652
gene-LOC102578653	33.8981932462401	0.0529348504080052	0.365546759567151	0.144810066079333	0.884860834421288	0.941318093405834	NO	NA	LOC102578653	putative_ribosomal-protein-alanine_acetyltransferase%2C_transcript_variant_X1
gene-LOC102578653	33.8981932462401	0.0529348504080052	0.365546759567151	0.144810066079333	0.884860834421288	0.941318093405834	NO	NA	LOC102578653	putative_ribosomal-protein-alanine_acetyltransferase%2C_transcript_variant_X2
gene-LOC102578654	6.55358362470317	-1.79580913069141	1.03561589536839	-1.73404940839829	0.0829093169261451	0.201639142464519	NO	NA	LOC102578654	2-alkenal_reductase_(NADP(+)-dependent)-like
gene-LOC102578655	286.03038216654	-0.133257701016094	0.192165880644196	-0.693451410673816	0.488026308498176	0.673240762834889	NO	NA	LOC102578655	riboflavin_biosynthesis_protein_PYRR%2C_chloroplastic
gene-LOC102578657	114.776640394975	0.379233574347804	0.30401800761363	1.24740497224021	0.21224904431199	0.395637946304471	NO	NA	LOC102578657	uncharacterized_LOC102578657
gene-LOC102578658	47.7509075580902	-0.418007651724848	0.482004475839816	-0.867227738905405	0.385817240544253	0.583578749725727	NO	NA	LOC102578658	fasciclin-like_arabinogalactan_protein_2
gene-LOC102578660	5086.58803270287	0.621770788314001	0.140831538812635	4.41499676532837	1.01011500686912e-05	0.0001200397296181	NO	NA	LOC102578660	glutamate_decarboxylase
gene-LOC102578661	2.63886938692169	0.213276336086567	1.86103256059898	0.114601077166497	0.908761325880747	0.954277513906717	NO	NA	LOC102578661	glucan_endo-1%2C3-beta-glucosidase_8-like
gene-LOC102578662	517.567955579495	-0.172109090052783	0.281519422039044	-0.611357784149304	0.540962744132047	0.715904189003741	NO	NA	LOC102578662	uncharacterized_LOC102578662%2C_transcript_variant_X1
gene-LOC102578662	517.567955579495	-0.172109090052783	0.281519422039044	-0.611357784149304	0.540962744132047	0.715904189003741	NO	NA	LOC102578662	uncharacterized_LOC102578662%2C_transcript_variant_X2
gene-LOC102578662	517.567955579495	-0.172109090052783	0.281519422039044	-0.611357784149304	0.540962744132047	0.715904189003741	NO	NA	LOC102578662	uncharacterized_LOC102578662%2C_transcript_variant_X3
gene-LOC102578662	517.567955579495	-0.172109090052783	0.281519422039044	-0.611357784149304	0.540962744132047	0.715904189003741	NO	NA	LOC102578662	uncharacterized_LOC102578662%2C_transcript_variant_X4
gene-LOC102578663	25.7135181099884	-0.550282094618649	0.877992969176908	-0.626750001351972	0.530823122298546	0.708038726748676	NO	NA	LOC102578663	classical_arabinogalactan_protein_26-like
gene-LOC102578664	193.877199262153	0.397378287658426	0.191313684412226	2.07710331270496	0.0377920249073815	0.112826926557595	NO	NA	LOC102578664	tetrahydrocannabinolic_acid_synthase-like
gene-LOC102578665	878.170954913472	-2.10723423717267	0.386757816032919	-5.44845934540418	5.08080013852151e-08	1.09693293409252e-06	DOWN	NA	LOC102578665	phosphoglycolate_phosphatase_1B%2C_chloroplastic-like
gene-LOC102578666	541.541695438437	0.370110629689869	0.176887156542696	2.09235445310883	0.0364068199687951	0.109598282941599	NO	NA	LOC102578666	PRA1_family_protein_B3-like
gene-LOC102578667	122.714138910941	-0.0382192527696439	0.201192850588058	-0.189963274827781	0.849337908914343	0.92087655461053	NO	NA	LOC102578667	peroxisome_biogenesis_protein_3-2-like
gene-LOC102578669	407.418482686611	0.325689979010272	0.146207183520848	2.22759218232141	0.025907722460591	0.0843208989745979	NO	NA	LOC102578669	uncharacterized_LOC102578669
gene-LOC102578670	80.9120488531696	1.05894422280308	0.336887094300158	3.14332083573254	0.0016704263982341	0.009235094396526	UP	NA	LOC102578670	sister_chromatid_cohesion_protein_DCC1%2C_transcript_variant_X1
gene-LOC102578670	80.9120488531696	1.05894422280308	0.336887094300158	3.14332083573254	0.0016704263982341	0.009235094396526	UP	NA	LOC102578670	sister_chromatid_cohesion_protein_DCC1%2C_transcript_variant_X2
gene-LOC102578670	80.9120488531696	1.05894422280308	0.336887094300158	3.14332083573254	0.0016704263982341	0.009235094396526	UP	NA	LOC102578670	sister_chromatid_cohesion_protein_DCC1%2C_transcript_variant_X3
gene-LOC102578671	497.818034808896	0.245164270247829	0.19451680204112	1.26037580134596	0.207533826885152	0.389617196129301	NO	NA	LOC102578671	protein_Asterix
gene-LOC102578673	219.874594012661	0.282285232256698	0.221585050450158	1.27393626818788	0.202686003636212	0.383146777839203	NO	NA	LOC102578673	uncharacterized_LOC102578673
gene-LOC102578674	402.618531175765	-0.458710545678198	0.253593633299003	-1.80884093859466	0.070475718156647	0.179073292140467	NO	NA	LOC102578674	pollen-specific_protein_SF21-like
gene-LOC102578676	107.896290449874	-0.876026699741646	0.209560401326169	-4.18030646151589	2.9111649209813e-05	0.0002993585584893	NO	NA	LOC102578676	pentatricopeptide_repeat-containing_protein_At4g18975%2C_chloroplastic%2C_transcript_variant_X1
gene-LOC102578676	107.896290449874	-0.876026699741646	0.209560401326169	-4.18030646151589	2.9111649209813e-05	0.0002993585584893	NO	NA	LOC102578676	pentatricopeptide_repeat-containing_protein_At4g18975%2C_chloroplastic%2C_transcript_variant_X2
gene-LOC102578676	107.896290449874	-0.876026699741646	0.209560401326169	-4.18030646151589	2.9111649209813e-05	0.0002993585584893	NO	NA	LOC102578676	pentatricopeptide_repeat-containing_protein_At4g18975%2C_chloroplastic%2C_transcript_variant_X3
gene-LOC102578677	2152.37347811441	0.347319081124933	0.0828055944697722	4.19439149430562	2.7360508182418e-05	0.0002837399617541	NO	NA	LOC102578677	60S_ribosomal_protein_L37-2
gene-LOC102578678	29.1993225939126	0.922158197340428	0.54368281919357	1.69613268027899	0.0898607558896783	0.21393840397205	NO	NA	LOC102578678	chaperone_protein_dnaJ_10
gene-LOC102578679	137.654467604374	-2.38785358185911	0.696632923916613	-3.42770704610702	0.0006087019378957	0.0040066260001767	DOWN	NA	LOC102578679	serine/threonine-protein_phosphatase_6_regulatory_ankyrin_repeat_subunit_A-like
gene-LOC102578680	190.965469051998	-0.201214037533489	0.216410911198639	-0.929777691979675	0.352486198832588	0.550454325710236	NO	NA	LOC102578680	probable_xyloglucan_glycosyltransferase_5
gene-LOC102578682	262.990844509699	-0.444040028609615	0.322551602713567	-1.37664803049803	0.168621093508723	0.336761963111263	NO	NA	LOC102578682	uncharacterized_LOC102578682
gene-LOC102578683	540.195619287759	0.018828868214259	0.215244661966556	0.0874765861426314	0.930292695628316	0.96557234349258	NO	NA	LOC102578683	argininosuccinate_lyase%2C_chloroplastic
gene-LOC102578684	679.593937145887	0.37277873337055	0.147056995365379	2.53492689990259	0.0112470793244546	0.043885921997523	NO	NA	LOC102578684	histone-lysine_N-methyltransferase_SUVR5%2C_transcript_variant_X1
gene-LOC102578684	679.593937145887	0.37277873337055	0.147056995365379	2.53492689990259	0.0112470793244546	0.043885921997523	NO	NA	LOC102578684	histone-lysine_N-methyltransferase_SUVR5%2C_transcript_variant_X2
gene-LOC102578684	679.593937145887	0.37277873337055	0.147056995365379	2.53492689990259	0.0112470793244546	0.043885921997523	NO	NA	LOC102578684	histone-lysine_N-methyltransferase_SUVR5%2C_transcript_variant_X3
gene-LOC102578684	679.593937145887	0.37277873337055	0.147056995365379	2.53492689990259	0.0112470793244546	0.043885921997523	NO	NA	LOC102578684	histone-lysine_N-methyltransferase_SUVR5%2C_transcript_variant_X4
gene-LOC102578685	136.339797756195	0.317354522873894	0.332292705188445	0.955045109082129	0.33955488561081	0.537095649998106	NO	NA	LOC102578685	60S_ribosomal_protein_L39-3
gene-LOC102578686	14.7705959492011	-0.15916125283839	0.88904939299264	-0.179024083580593	0.857918791212896	0.926027217247702	NO	NA	LOC102578686	uncharacterized_LOC102578686
gene-LOC102578687	176.006675305349	0.292508108252412	0.190497214293268	1.53549808766285	0.124661526460965	0.272435910323214	NO	NA	LOC102578687	receptor-like_cytosolic_serine/threonine-protein_kinase_RBK2%2C_transcript_variant_X1
gene-LOC102578687	176.006675305349	0.292508108252412	0.190497214293268	1.53549808766285	0.124661526460965	0.272435910323214	NO	NA	LOC102578687	receptor-like_cytosolic_serine/threonine-protein_kinase_RBK2%2C_transcript_variant_X2
gene-LOC102578688	749.022102605304	0.0956382002174814	0.0963056772798372	0.993069182615099	0.320676240939282	0.517960531419013	NO	NA	LOC102578688	coatomer_subunit_delta-like%2C_transcript_variant_X1
gene-LOC102578688	749.022102605304	0.0956382002174814	0.0963056772798372	0.993069182615099	0.320676240939282	0.517960531419013	NO	NA	LOC102578688	coatomer_subunit_delta-like%2C_transcript_variant_X2
gene-LOC102578689	999.461921978645	-0.297145144485481	0.13360913623	-2.22398821570079	0.0261492371119042	0.085003584803552	NO	NA	LOC102578689	uncharacterized_LOC102578689
gene-LOC102578690	16.3961381436093	-4.56952909195855	1.53363500165938	-2.97954147304565	0.0028868014833872	0.0145493540994431	DOWN	NA	LOC102578690	uncharacterized_LOC102578690
gene-LOC102578691	58.7495034566989	-0.482658481234997	0.521450366653046	-0.925607712835572	0.354649883657505	0.552903147028081	NO	NA	LOC102578691	pentatricopeptide_repeat-containing_protein_At2g40720
gene-LOC102578694	833.812214230365	0.243415454732768	0.127965608209697	1.90219433282327	0.0571457534551327	0.153098902451827	NO	NA	LOC102578694	acetylornithine_aminotransferase%2C_mitochondrial
gene-LOC102578695	179.430255969313	0.131907401553577	0.199217984643141	0.662125971155981	0.507890492686824	0.689221186610445	NO	NA	LOC102578695	E3_ubiquitin-protein_ligase_RNF170-like
gene-LOC102578696	189.901670713936	0.511184815034841	0.191178834697634	2.6738567365123	0.0074984477018379	0.0317228349821284	NO	NA	LOC102578696	peptidyl-prolyl_cis-trans_isomerase_FKBP43-like%2C_transcript_variant_X1
gene-LOC102578696	189.901670713936	0.511184815034841	0.191178834697634	2.6738567365123	0.0074984477018379	0.0317228349821284	NO	NA	LOC102578696	peptidyl-prolyl_cis-trans_isomerase_FKBP43-like%2C_transcript_variant_X2
gene-LOC102578697	5.17429696295056	1.87747656910017	1.23308698403961	1.52258242394995	0.127863209787467	0.277243012142012	NO	NA	LOC102578697	polyadenylate-binding_protein_3
gene-LOC102578698	664.314117757322	-0.0367454249844236	0.141806215166572	-0.259124220622212	0.795539397510061	0.889287157426968	NO	NA	LOC102578698	RAB6A-GEF_complex_partner_protein_1-like
gene-LOC102578700	306.861095433521	-0.0761935296411135	0.160706194786865	-0.474116942051702	0.635416517803936	0.785328304564629	NO	NA	LOC102578700	dehydrogenase/reductase_SDR_family_member_7
gene-LOC102578701	142.367938910886	0.067857203101037	0.303558107425825	0.223539419442513	0.82311570692245	0.906462274826246	NO	NA	LOC102578701	putative_disease_resistance_protein_RGA1
gene-LOC102578702	2.18330710070368	-1.43958519377651	1.40783512772797	-1.0225524036325	0.306519523535212	0.503228169813142	NO	NA	LOC102578702	COBRA-like_protein_1
gene-LOC102578703	1045.15574660371	-0.100234112120681	0.116665726060796	-0.859156459271056	0.390254201585962	0.587011989327363	NO	NA	LOC102578703	mitogen-activated_protein_kinase_19-like
gene-LOC102578704	1536.25777168496	1.74758106021974	0.211505567190679	8.26257711998779	1.4256057281191e-16	1.58310446621609e-14	UP	NA	LOC102578704	ammonium_transporter_1_member_2
gene-LOC102578705	217.84311174652	0.330944193259636	0.291598304090633	1.1349318175622	0.256403887367337	0.44882360118442	NO	NA	LOC102578705	60S_ribosomal_protein_L6%2C_mitochondrial
gene-LOC102578706	2673.28679326648	0.731936773954743	0.206769244192613	3.53987256089651	0.0004003202904101	0.0028334960720123	NO	NA	LOC102578706	3-ketoacyl-CoA_thiolase_2%2C_peroxisomal
gene-LOC102578708	398.092094270202	0.0287848409027719	0.128182844417202	0.224560790748914	0.822320970271849	0.906146016477036	NO	NA	LOC102578708	histone-lysine_N-methyltransferase_family_member_SUVH9-like
gene-LOC102578710	9.2318258806444	-1.05388831584501	0.773080224449462	-1.36323279591781	0.172809154364523	0.342650804241453	NO	NA	LOC102578710	protein_SHI_RELATED_SEQUENCE_3-like
gene-LOC102578711	587.822203297693	0.547531318028703	0.127025386170984	4.31040860833671	1.62953164931695e-05	0.0001797519013735	NO	NA	LOC102578711	proline--tRNA_ligase%2C_cytoplasmic-like%2C_transcript_variant_X1
gene-LOC102578711	587.822203297693	0.547531318028703	0.127025386170984	4.31040860833671	1.62953164931695e-05	0.0001797519013735	NO	NA	LOC102578711	proline--tRNA_ligase%2C_cytoplasmic-like%2C_transcript_variant_X2
gene-LOC102578711	587.822203297693	0.547531318028703	0.127025386170984	4.31040860833671	1.62953164931695e-05	0.0001797519013735	NO	NA	LOC102578711	proline--tRNA_ligase%2C_cytoplasmic-like%2C_transcript_variant_X3
gene-LOC102578712	219.680225190828	-0.545982208190695	0.394502300627901	-1.38397724758941	0.166365421618887	0.333665318903624	NO	NA	LOC102578712	ethylene-responsive_transcription_factor_ERF114
gene-LOC102578713	2328.76358587075	-0.73750830135043	0.232770313027441	-3.16839502322397	0.0015328309414043	0.0086164752143042	NO	NA	LOC102578713	alpha-dioxygenase_2
gene-LOC102578714	2.53274031882424	-0.287866635638257	1.12118161594987	-0.256752903849904	0.797369528747427	0.890525227179186	NO	NA	LOC102578714	synaptotagmin-4-like
gene-LOC102578717	52.0674419671622	-0.180150044988838	0.373485877380915	-0.482347676041053	0.629558984395966	0.781850396567938	NO	NA	LOC102578717	putative_pentatricopeptide_repeat-containing_protein_At5g37570%2C_transcript_variant_X1
gene-LOC102578717	52.0674419671622	-0.180150044988838	0.373485877380915	-0.482347676041053	0.629558984395966	0.781850396567938	NO	NA	LOC102578717	putative_pentatricopeptide_repeat-containing_protein_At5g37570%2C_transcript_variant_X2
gene-LOC102578717	52.0674419671622	-0.180150044988838	0.373485877380915	-0.482347676041053	0.629558984395966	0.781850396567938	NO	NA	LOC102578717	putative_pentatricopeptide_repeat-containing_protein_At5g37570%2C_transcript_variant_X3
gene-LOC102578718	900.53731560675	-0.175494852372655	0.119867525939318	-1.46407336764003	0.143173903143128	0.300119501268863	NO	NA	LOC102578718	zingipain-2
gene-LOC102578719	2510.19801368129	-0.745164500617246	0.10398929433416	-7.16578091416534	7.73443812635694e-13	4.79969450466894e-11	NO	NA	LOC102578719	protein_GIGANTEA-like%2C_transcript_variant_X1
gene-LOC102578719	2510.19801368129	-0.745164500617246	0.10398929433416	-7.16578091416534	7.73443812635694e-13	4.79969450466894e-11	NO	NA	LOC102578719	protein_GIGANTEA-like%2C_transcript_variant_X2
gene-LOC102578720	347.497628373173	0.296233066138022	0.204960558360359	1.44531742354638	0.148368746027477	0.307619280556701	NO	NA	LOC102578720	L-ascorbate_peroxidase%2C_cytosolic%2C_transcript_variant_X1
gene-LOC102578720	347.497628373173	0.296233066138022	0.204960558360359	1.44531742354638	0.148368746027477	0.307619280556701	NO	NA	LOC102578720	L-ascorbate_peroxidase%2C_cytosolic%2C_transcript_variant_X2
gene-LOC102578722	56.8330813288522	2.37012999290385	0.404897196874959	5.85365868471497	4.80874996163085e-09	1.31922314254717e-07	UP	NA	LOC102578722	uncharacterized_LOC102578722
gene-LOC102578723	124.350847741392	-0.430916380348584	0.306432099202588	-1.40623773250235	0.159653543162308	0.323992076197359	NO	NA	LOC102578723	uncharacterized_LOC102578723
gene-LOC102578724	354.977785560853	-0.181442364209784	0.28315147320611	-0.640796115786794	0.521655156873456	0.700261876649102	NO	NA	LOC102578724	uncharacterized_LOC102578724
gene-LOC102578725	142.042630739243	0.308126880435305	0.227492868384581	1.35444632890386	0.175594025469476	0.346161703654214	NO	NA	LOC102578725	PHD_finger_protein_ALFIN-LIKE_4-like
gene-LOC102578726	1985.9678656695	0.230901860953593	0.171905665642107	1.34318935964747	0.179210666167507	0.351084692418474	NO	NA	LOC102578726	vesicle-associated_membrane_protein_722-like
gene-LOC102578727	556.433066725672	0.439136508528862	0.133339260425685	3.29337741282591	0.0009899149809061	0.0060143813591231	NO	NA	LOC102578727	nucleolar_complex_protein_2_homolog%2C_transcript_variant_X1
gene-LOC102578727	556.433066725672	0.439136508528862	0.133339260425685	3.29337741282591	0.0009899149809061	0.0060143813591231	NO	NA	LOC102578727	nucleolar_complex_protein_2_homolog%2C_transcript_variant_X2
gene-LOC102578727	556.433066725672	0.439136508528862	0.133339260425685	3.29337741282591	0.0009899149809061	0.0060143813591231	NO	NA	LOC102578727	nucleolar_complex_protein_2_homolog%2C_transcript_variant_X3
gene-LOC102578728	871.254729252342	-0.422257515988565	0.149509590315373	-2.82428381415441	0.004738640356231	0.0217694188495181	NO	NA	LOC102578728	protein_TRANSPORT_INHIBITOR_RESPONSE_1-like%2C_transcript_variant_X1
gene-LOC102578728	871.254729252342	-0.422257515988565	0.149509590315373	-2.82428381415441	0.004738640356231	0.0217694188495181	NO	NA	LOC102578728	protein_TRANSPORT_INHIBITOR_RESPONSE_1-like%2C_transcript_variant_X2
gene-LOC102578731	210.831181604928	0.916679878646662	0.470879084704216	1.94674154878312	0.0515657277119598	0.14211957896531	NO	NA	LOC102578731	7-deoxyloganetin_glucosyltransferase-like
gene-LOC102578733	170.76153960699	1.24872566843524	0.461022649894137	2.70859939033794	0.0067567870765801	0.029099697765884	UP	NA	LOC102578733	putative_leucine-rich_repeat_receptor-like_protein_kinase_At2g19210
gene-LOC102578736	467.49492532309	-0.26410146368828	0.1795386801253	-1.47100036328642	0.141291018625876	0.297246487607684	NO	NA	LOC102578736	two-component_response_regulator_ARR2-like%2C_transcript_variant_X1
gene-LOC102578736	467.49492532309	-0.26410146368828	0.1795386801253	-1.47100036328642	0.141291018625876	0.297246487607684	NO	NA	LOC102578736	two-component_response_regulator_ARR2-like%2C_transcript_variant_X2
gene-LOC102578738	571.068560241021	-1.41284085636787	0.287784205831717	-4.90937594120102	9.13666773576703e-07	1.45440961234168e-05	DOWN	NA	LOC102578738	uncharacterized_LOC102578738
gene-LOC102578739	261.369674725105	0.281860928360202	0.165804546832711	1.6999589802841	0.0891386415189817	0.212863332751728	NO	NA	LOC102578739	peptidyl-prolyl_cis-trans_isomerase_CYP23%2C_transcript_variant_X1
gene-LOC102578739	261.369674725105	0.281860928360202	0.165804546832711	1.6999589802841	0.0891386415189817	0.212863332751728	NO	NA	LOC102578739	peptidyl-prolyl_cis-trans_isomerase_CYP23%2C_transcript_variant_X2
gene-LOC102578739	261.369674725105	0.281860928360202	0.165804546832711	1.6999589802841	0.0891386415189817	0.212863332751728	NO	NA	LOC102578739	peptidyl-prolyl_cis-trans_isomerase_CYP23%2C_transcript_variant_X3
gene-LOC102578740	7.28529078794539	1.04171634109099	1.0570964610735	0.985450599307761	0.324402785691654	0.521800835339773	NO	NA	LOC102578740	CASP-like_protein_PIMP1
gene-LOC102578741	590.547358474478	-0.260401021380956	0.140375596265075	-1.85503056307047	0.0635918622666354	0.165831857454645	NO	NA	LOC102578741	tafazzin
gene-LOC102578742	273.583360743961	0.268905523106	0.198045866450468	1.35779417124696	0.174529004983631	0.344942742575493	NO	NA	LOC102578742	dnaJ_protein_homolog_1-like
gene-LOC102578744	137.262517758953	0.0454874246298568	0.292100345709051	0.155725336508725	0.876249525159773	0.936475562455967	NO	NA	LOC102578744	uncharacterized_LOC102578744
gene-LOC102578745	83.7365381149519	-1.10607032052435	0.314727392287509	-3.5143757665489	0.0004407887982253	0.0030749225181881	DOWN	NA	LOC102578745	uncharacterized_LOC102578745
gene-LOC102578746	295.931886246897	0.65141697396393	0.226037908100906	2.88189259685207	0.0039529444846844	0.0189006774917679	NO	NA	LOC102578746	WD_repeat_and_HMG-box_DNA-binding_protein_1
gene-LOC102578747	359.977686880209	0.470161996708355	0.154804563527975	3.03713266581699	0.002388403122559	0.0123954490320823	NO	NA	LOC102578747	cytochrome_P450_98A2-like
gene-LOC102578748	135.262040044106	-0.19608508257155	0.211126878373875	-0.92875470940423	0.353016220845	0.55105955539357	NO	NA	LOC102578748	putative_disease_resistance_protein_RGA1%2C_transcript_variant_X1
gene-LOC102578748	135.262040044106	-0.19608508257155	0.211126878373875	-0.92875470940423	0.353016220845	0.55105955539357	NO	NA	LOC102578748	putative_disease_resistance_protein_RGA1%2C_transcript_variant_X2
gene-LOC102578749	366.580239489485	-0.33869528042045	0.309552509417533	-1.0941448384888	0.273891459744711	0.467958398793801	NO	NA	LOC102578749	tyramine_N-feruloyltransferase_4/11-like
gene-LOC102578750	2364.54735987954	-0.528104037429012	0.174793933248637	-3.02129500500344	0.0025169600529578	0.0129468364071583	NO	NA	LOC102578750	probable_indole-3-acetic_acid-amido_synthetase_GH3.5%2C_transcript_variant_X1
gene-LOC102578750	2364.54735987954	-0.528104037429012	0.174793933248637	-3.02129500500344	0.0025169600529578	0.0129468364071583	NO	NA	LOC102578750	probable_indole-3-acetic_acid-amido_synthetase_GH3.5%2C_transcript_variant_X2
gene-LOC102578750	2364.54735987954	-0.528104037429012	0.174793933248637	-3.02129500500344	0.0025169600529578	0.0129468364071583	NO	NA	LOC102578750	probable_indole-3-acetic_acid-amido_synthetase_GH3.5%2C_transcript_variant_X3
gene-LOC102578752	81.6145075034343	-0.539332900013792	0.241167947389479	-2.23633739828115	0.0253296784520518	0.0828474284693789	NO	NA	LOC102578752	poly(A)-specific_ribonuclease_PARN-like
gene-LOC102578753	20.4618498513303	-0.110100548931702	0.64481353900698	-0.170747886437463	0.864422007757113	0.929674252920984	NO	NA	LOC102578753	uncharacterized_protein_At1g04910-like
gene-LOC102578754	3411.83720538758	0.150859798820581	0.0866353082802237	1.74132004393199	0.0816274946763377	0.199504267475055	NO	NA	LOC102578754	T-complex_protein_1_subunit_gamma
gene-LOC102578756	99.5193882207044	0.102708182921614	0.205634853434245	0.499468748640203	0.617449197487284	0.773152024949869	NO	NA	LOC102578756	uncharacterized_LOC102578756
gene-LOC102578760	438.273044124173	-0.0048004997793898	0.162197378276011	-0.0295966545847667	0.976388733400952	0.988956488397797	NO	NA	LOC102578760	FGGY_carbohydrate_kinase_domain-containing_protein
gene-LOC102578762	1477.84898117837	0.119035302023143	0.11832425491777	1.00600930980607	0.314411091714579	0.511006094370005	NO	NA	LOC102578762	T-complex_protein_1_subunit_zeta_1
gene-LOC102578763	397.000625267372	-0.297917594682516	0.404118089696092	-0.737204303095063	0.46099811702763	0.650571889705355	NO	NA	LOC102578763	small_nuclear_ribonucleoprotein_SmD3b-like
gene-LOC102578764	215.125555513895	0.879240422443461	0.252407421900776	3.48341746776805	0.0004950557349992	0.003376358669879	NO	NA	LOC102578764	protein_CURVATURE_THYLAKOID_1A%2C_chloroplastic-like
gene-LOC102578765	40.2097116256667	0.672296844982315	0.669546129278901	1.00410832888598	0.315326401287733	0.512068596813482	NO	NA	LOC102578765	high_mobility_group_B_protein_15-like%2C_transcript_variant_X1
gene-LOC102578765	40.2097116256667	0.672296844982315	0.669546129278901	1.00410832888598	0.315326401287733	0.512068596813482	NO	NA	LOC102578765	high_mobility_group_B_protein_15-like%2C_transcript_variant_X2
gene-LOC102578765	40.2097116256667	0.672296844982315	0.669546129278901	1.00410832888598	0.315326401287733	0.512068596813482	NO	NA	LOC102578765	high_mobility_group_B_protein_15-like%2C_transcript_variant_X3
gene-LOC102578765	40.2097116256667	0.672296844982315	0.669546129278901	1.00410832888598	0.315326401287733	0.512068596813482	NO	NA	LOC102578765	high_mobility_group_B_protein_15-like%2C_transcript_variant_X4
gene-LOC102578765	40.2097116256667	0.672296844982315	0.669546129278901	1.00410832888598	0.315326401287733	0.512068596813482	NO	NA	LOC102578765	high_mobility_group_B_protein_15-like%2C_transcript_variant_X5
gene-LOC102578766	971.753187322482	0.361590835857278	0.107542601940545	3.36230321130953	0.0007729519786716	0.0048961360461219	NO	NA	LOC102578766	3-oxoacyl-[acyl-carrier-protein]_reductase_4-like
gene-LOC102578769	1439.95257275929	0.207225710204635	0.109287730115685	1.89614799378924	0.057940477796423	0.154674551320127	NO	NA	LOC102578769	zinc_finger_CCCH_domain-containing_protein_11
gene-LOC102578770	90.4003606801578	0.0015393881151983	0.294774739780465	0.0052222524777558	0.99583326431454	0.997918489843909	NO	NA	LOC102578770	centrin-2%2C_transcript_variant_X1
gene-LOC102578770	90.4003606801578	0.0015393881151983	0.294774739780465	0.0052222524777558	0.99583326431454	0.997918489843909	NO	NA	LOC102578770	centrin-2%2C_transcript_variant_X2
gene-LOC102578772	52.3280209380749	1.15151275543101	0.501740645975011	2.2950358211329	0.0217310715205773	0.0736179300716799	UP	NA	LOC102578772	leucine-rich_repeat_extensin-like_protein_4
gene-LOC102578773	240.322956334567	0.342896513504267	0.251445048856312	1.36370358081783	0.172660876614134	0.342415302515375	NO	NA	LOC102578773	uncharacterized_LOC102578773%2C_transcript_variant_X1
gene-LOC102578773	240.322956334567	0.342896513504267	0.251445048856312	1.36370358081783	0.172660876614134	0.342415302515375	NO	NA	LOC102578773	uncharacterized_LOC102578773%2C_transcript_variant_X2
gene-LOC102578776	237.01390303791	1.02440154843384	0.223947063327518	4.57430221773291	4.77809725748391e-06	6.26524628525108e-05	UP	NA	LOC102578776	uncharacterized_protein_At5g01610
gene-LOC102578778	43.2419046729628	-0.744288100114843	0.471756091920638	-1.57769684983751	0.114635270349167	0.255701104231986	NO	NA	LOC102578778	putative_pentatricopeptide_repeat-containing_protein_At3g08820%2C_transcript_variant_X1
gene-LOC102578778	43.2419046729628	-0.744288100114843	0.471756091920638	-1.57769684983751	0.114635270349167	0.255701104231986	NO	NA	LOC102578778	putative_pentatricopeptide_repeat-containing_protein_At3g08820%2C_transcript_variant_X2
gene-LOC102578779	239.724411652588	-0.997303242575863	0.256770128491766	-3.88403140362896	0.0001027386292317	0.000886087270843	NO	NA	LOC102578779	auxin-induced_protein_22D-like
gene-LOC102578780	970.508292497245	-0.0643102351235531	0.216589132598271	-0.296922723462933	0.766525507281026	0.871176264555376	NO	NA	LOC102578780	late_embryogenesis_abundant_protein_Lea5%2C_transcript_variant_X1
gene-LOC102578780	970.508292497245	-0.0643102351235531	0.216589132598271	-0.296922723462933	0.766525507281026	0.871176264555376	NO	NA	LOC102578780	late_embryogenesis_abundant_protein_Lea5%2C_transcript_variant_X2
gene-LOC102578783	1.89873083434059	0.36132409903132	1.21620483253379	0.297091484399509	0.76639666549672	0.871176264555376	NO	NA	LOC102578783	uncharacterized_LOC102578783
gene-LOC102578785	251.958129344812	-0.187906818702154	0.2005277984894	-0.937061196091907	0.348727080236216	0.546828376812536	NO	NA	LOC102578785	uncharacterized_LOC102578785
gene-LOC102578788	354.370053618384	0.742286874185492	0.491831979184755	1.50922856910582	0.131240381709356	0.2822683735606	NO	NA	LOC102578788	1-aminocyclopropane-1-carboxylate_oxidase_5
gene-LOC102578790	161.267654354512	-2.44288770556193	0.89504966689518	-2.72933200906718	0.0063462774325396	0.027640704504915	DOWN	NA	LOC102578790	GDSL_esterase/lipase_At3g48460
gene-LOC102578791	713.861315282015	0.34247260251397	0.151953374413678	2.25380057425788	0.0242087166786878	0.0801969890658956	NO	NA	LOC102578791	omega-amidase%2C_chloroplastic-like
gene-LOC102578792	146.335574184313	-0.433692975525678	0.209523723446357	-2.06989914264632	0.0384617902551792	0.1142385065309	NO	NA	LOC102578792	uncharacterized_LOC102578792
gene-LOC102578794	843.574662499495	3.49926454769548	0.281622728983993	12.4253626840409	1.90361133552229e-35	2.10385311838747e-32	UP	NA	LOC102578794	AAA-ATPase_At3g28580-like
gene-LOC102578795	91.216697776196	-0.400606809051625	0.533989000142713	-0.750215470626846	0.453124942697443	0.644311036173801	NO	NA	LOC102578795	uncharacterized_LOC102578795%2C_transcript_variant_X1
gene-LOC102578795	91.216697776196	-0.400606809051625	0.533989000142713	-0.750215470626846	0.453124942697443	0.644311036173801	NO	NA	LOC102578795	uncharacterized_LOC102578795%2C_transcript_variant_X2
gene-LOC102578796	49.1054716027374	0.691067112048986	0.32316909074586	2.13840720489089	0.0324837082273141	0.10058945694141	NO	NA	LOC102578796	uncharacterized_LOC102578796
gene-LOC102578799	60.5521093424697	0.412212270225561	0.403877342693626	1.02063727436738	0.307426322744996	0.504179172598156	NO	NA	LOC102578799	(RS)-norcoclaurine_6-O-methyltransferase-like
gene-LOC102578800	1160.1230383495	-0.141065409912203	0.0920277796293818	-1.53285682301918	0.125311136291367	0.273417896228855	NO	NA	LOC102578800	serine/threonine-protein_kinase_HT1-like%2C_transcript_variant_X1
gene-LOC102578800	1160.1230383495	-0.141065409912203	0.0920277796293818	-1.53285682301918	0.125311136291367	0.273417896228855	NO	NA	LOC102578800	serine/threonine-protein_kinase_HT1-like%2C_transcript_variant_X2
gene-LOC102578800	1160.1230383495	-0.141065409912203	0.0920277796293818	-1.53285682301918	0.125311136291367	0.273417896228855	NO	NA	LOC102578800	serine/threonine-protein_kinase_HT1-like%2C_transcript_variant_X3
gene-LOC102578801	1344.92353487758	-1.26831725435872	0.130927261761245	-9.68718995033731	3.41803385818279e-22	9.22431951332144e-20	DOWN	NA	LOC102578801	uncharacterized_LOC102578801
gene-LOC102578805	106.121842566983	-0.0846731016186133	0.246256564465618	-0.343840992837514	0.730965869875	0.849310982424474	NO	NA	LOC102578805	probable_glycosyltransferase_At3g07620%2C_transcript_variant_X1
gene-LOC102578805	106.121842566983	-0.0846731016186133	0.246256564465618	-0.343840992837514	0.730965869875	0.849310982424474	NO	NA	LOC102578805	probable_glycosyltransferase_At3g07620%2C_transcript_variant_X2
gene-LOC102578805	106.121842566983	-0.0846731016186133	0.246256564465618	-0.343840992837514	0.730965869875	0.849310982424474	NO	NA	LOC102578805	probable_glycosyltransferase_At3g07620%2C_transcript_variant_X3
gene-LOC102578806	131.638658931185	0.294732645011711	0.278069142628052	1.05992575165361	0.289178379145191	0.484651819784671	NO	NA	LOC102578806	uncharacterized_LOC102578806
gene-LOC102578807	5.03828498256663	4.8842516282044	1.08593287653804	4.49774726756172	6.86772662334069e-06	8.65084939702144e-05	UP	NA	LOC102578807	plant_cysteine_oxidase_2
gene-LOC102578808	35.8181504004102	-0.923295923583043	0.52823361971805	-1.74789314636176	0.080482531846957	0.1973709934104	NO	NA	LOC102578808	protein_NRT1/_PTR_FAMILY_4.6-like
gene-LOC102578809	42.4754265641592	0.0530464152182924	0.317556133673912	0.167045789998073	0.867334019858532	0.931424915181226	NO	NA	LOC102578809	uncharacterized_LOC102578809%2C_transcript_variant_X1
gene-LOC102578809	42.4754265641592	0.0530464152182924	0.317556133673912	0.167045789998073	0.867334019858532	0.931424915181226	NO	NA	LOC102578809	uncharacterized_LOC102578809%2C_transcript_variant_X2
gene-LOC102578810	705.700824629665	0.439264222277631	0.216070278905714	2.03296920105014	0.0420556347236058	0.122115504353831	NO	NA	LOC102578810	glucan_endo-1%2C3-beta-glucosidase_12-like%2C_transcript_variant_X1
gene-LOC102578811	233.640859718597	0.749020180454087	0.294493109004307	2.54342175606945	0.0109772639316316	0.0430808814421277	NO	NA	LOC102578811	NAC_domain-containing_protein_92
gene-LOC102578813	1444.52529900433	-0.0321357226958164	0.0974671874888899	-0.329708115353995	0.741620521171187	0.855704725903399	NO	NA	LOC102578813	nuclear_transport_factor_2
gene-LOC102578814	340.952584549481	0.0608237566299468	0.142029870221989	0.42824623112646	0.668471860870567	0.807419381678115	NO	NA	LOC102578814	methyl-CpG-binding_domain-containing_protein_11-like
gene-LOC102578815	27.9362486052742	-1.0073805237403	0.677958049616723	-1.48590392032341	0.137304536514286	0.291262314958419	NO	NA	LOC102578815	F-box/kelch-repeat_protein_At3g23880-like
gene-LOC102578817	5475.00713796458	0.0970516383498721	0.105333405634669	0.921375681011201	0.356854320982343	0.555630748401932	NO	NA	LOC102578817	BRASSINOSTEROID_INSENSITIVE_1-associated_receptor_kinase_1-like
gene-LOC102578818	91.9661387520715	-2.30024797371563	0.796183870896923	-2.8890913993577	0.0038635675718397	0.0185651221065899	DOWN	NA	LOC102578818	transcription_factor_TCP4-like
gene-LOC102578819	4.65731043120308	1.72195000434614	1.30545947763149	1.31903749894275	0.187156576322556	0.362157493736051	NO	NA	LOC102578819	uncharacterized_LOC102578819
gene-LOC102578820	2776.73277149505	-0.8072167561446	0.200061932319604	-4.03483434747122	5.46408330063801e-05	0.0005144661635882	NO	NA	LOC102578820	protein_SDE2_homolog
gene-LOC102578822	141.69550063143	0.41258276576982	0.406474746555366	1.01502681105337	0.310093047308938	0.507113129579561	NO	NA	LOC102578822	monogalactosyldiacylglycerol_synthase_2%2C_chloroplastic
gene-LOC102578823	2.05354354299785	-1.74716801516384	1.53875224096882	-1.13544466006028	0.256189056456279	0.448577277351474	NO	NA	LOC102578823	auxin-induced_protein_15A-like
gene-LOC102578824	258.393995144925	0.475900809674976	0.270056467515999	1.76222704107904	0.0780309450626863	0.193237324366185	NO	NA	LOC102578824	uncharacterized_LOC102578824
gene-LOC102578825	587.791148152629	-0.311158120105392	0.296409238471061	-1.04975850857554	0.293829155959733	0.489342772723123	NO	NA	LOC102578825	uncharacterized_LOC102578825%2C_transcript_variant_X1
gene-LOC102578825	587.791148152629	-0.311158120105392	0.296409238471061	-1.04975850857554	0.293829155959733	0.489342772723123	NO	NA	LOC102578825	uncharacterized_LOC102578825%2C_transcript_variant_X2
gene-LOC102578826	1146.60244728229	0.029886850400098	0.130621047787127	0.228805777525263	0.819019876088918	0.904166922665511	NO	NA	LOC102578826	nudix_hydrolase_3
gene-LOC102578827	106.32963561928	-0.894429951714529	0.258019772838034	-3.46651708850231	0.0005272482187058	0.0035582738900677	NO	NA	LOC102578827	uncharacterized_LOC102578827
gene-LOC102578828	25.774218486702	-0.134379706472616	0.412954414575154	-0.325410509561607	0.744870402508057	0.857779952952738	NO	NA	LOC102578828	probable_membrane-associated_kinase_regulator_6
gene-LOC102578829	211.854797479631	0.931334729654063	0.304187599956373	3.06171168643178	0.0022007531710355	0.0116137517841209	NO	NA	LOC102578829	classical_arabinogalactan_protein_9-like
gene-LOC102578830	97.3059786346399	0.243490093006907	0.31041513069602	0.784401496347642	0.432804560667401	0.625659361478026	NO	NA	LOC102578830	probable_serine/threonine-protein_kinase_abkC
gene-LOC102578831	1240.46567439117	0.165656613784375	0.182364284367178	0.90838298935134	0.363675909882346	0.561543090443708	NO	NA	LOC102578831	putative_E3_ubiquitin-protein_ligase_XBAT31
gene-LOC102578833	325.792463867124	-0.303812375943543	0.165037553044448	-1.84086815599914	0.0656408819511523	0.169877255709667	NO	NA	LOC102578833	probable_plastidic_glucose_transporter_2%2C_transcript_variant_X1
gene-LOC102578833	325.792463867124	-0.303812375943543	0.165037553044448	-1.84086815599914	0.0656408819511523	0.169877255709667	NO	NA	LOC102578833	probable_plastidic_glucose_transporter_2%2C_transcript_variant_X2
gene-LOC102578833	325.792463867124	-0.303812375943543	0.165037553044448	-1.84086815599914	0.0656408819511523	0.169877255709667	NO	NA	LOC102578833	probable_plastidic_glucose_transporter_2%2C_transcript_variant_X3
gene-LOC102578833	325.792463867124	-0.303812375943543	0.165037553044448	-1.84086815599914	0.0656408819511523	0.169877255709667	NO	NA	LOC102578833	probable_plastidic_glucose_transporter_2%2C_transcript_variant_X4
gene-LOC102578833	325.792463867124	-0.303812375943543	0.165037553044448	-1.84086815599914	0.0656408819511523	0.169877255709667	NO	NA	LOC102578833	probable_plastidic_glucose_transporter_2%2C_transcript_variant_X5
gene-LOC102578833	325.792463867124	-0.303812375943543	0.165037553044448	-1.84086815599914	0.0656408819511523	0.169877255709667	NO	NA	LOC102578833	probable_plastidic_glucose_transporter_2%2C_transcript_variant_X6
gene-LOC102578833	325.792463867124	-0.303812375943543	0.165037553044448	-1.84086815599914	0.0656408819511523	0.169877255709667	NO	NA	LOC102578833	probable_plastidic_glucose_transporter_2%2C_transcript_variant_X7
gene-LOC102578833	325.792463867124	-0.303812375943543	0.165037553044448	-1.84086815599914	0.0656408819511523	0.169877255709667	NO	NA	LOC102578833	probable_plastidic_glucose_transporter_2%2C_transcript_variant_X8
gene-LOC102578833	325.792463867124	-0.303812375943543	0.165037553044448	-1.84086815599914	0.0656408819511523	0.169877255709667	NO	NA	LOC102578833	probable_plastidic_glucose_transporter_2%2C_transcript_variant_X9
gene-LOC102578834	24.0490397253133	-0.299029955233675	0.505097276329097	-0.592024485673213	0.553834192063349	0.72625220428263	NO	NA	LOC102578834	uncharacterized_LOC102578834%2C_transcript_variant_X1
gene-LOC102578834	24.0490397253133	-0.299029955233675	0.505097276329097	-0.592024485673213	0.553834192063349	0.72625220428263	NO	NA	LOC102578834	uncharacterized_LOC102578834%2C_transcript_variant_X2
gene-LOC102578834	24.0490397253133	-0.299029955233675	0.505097276329097	-0.592024485673213	0.553834192063349	0.72625220428263	NO	NA	LOC102578834	uncharacterized_LOC102578834%2C_transcript_variant_X3
gene-LOC102578835	1197.61885243308	-0.201530744630188	0.100546696632181	-2.00434973381001	0.0450326098293606	0.128540381445041	NO	NA	LOC102578835	transcription_initiation_factor_TFIID_subunit_2%2C_transcript_variant_X1
gene-LOC102578835	1197.61885243308	-0.201530744630188	0.100546696632181	-2.00434973381001	0.0450326098293606	0.128540381445041	NO	NA	LOC102578835	transcription_initiation_factor_TFIID_subunit_2%2C_transcript_variant_X2
gene-LOC102578835	1197.61885243308	-0.201530744630188	0.100546696632181	-2.00434973381001	0.0450326098293606	0.128540381445041	NO	NA	LOC102578835	transcription_initiation_factor_TFIID_subunit_2%2C_transcript_variant_X3
gene-LOC102578836	44.6356111641647	-0.372371181622947	0.444495291598915	-0.837739316165697	0.402177127154884	0.598379546390641	NO	NA	LOC102578836	protein_Brevis_radix-like_1
gene-LOC102578838	59.989314391781	0.107016200969476	0.353288199139609	0.302914734288043	0.76195484224348	0.868563381047936	NO	NA	LOC102578838	probable_pectate_lyase_13%2C_transcript_variant_X1
gene-LOC102578838	59.989314391781	0.107016200969476	0.353288199139609	0.302914734288043	0.76195484224348	0.868563381047936	NO	NA	LOC102578838	probable_pectate_lyase_13%2C_transcript_variant_X2
gene-LOC102578840	62.7649771298136	0.752628155630222	0.305318516307534	2.46505899718225	0.0136990693353007	0.0514052870174605	NO	NA	LOC102578840	uncharacterized_LOC102578840%2C_transcript_variant_X1
gene-LOC102578840	62.7649771298136	0.752628155630222	0.305318516307534	2.46505899718225	0.0136990693353007	0.0514052870174605	NO	NA	LOC102578840	uncharacterized_LOC102578840%2C_transcript_variant_X2
gene-LOC102578840	62.7649771298136	0.752628155630222	0.305318516307534	2.46505899718225	0.0136990693353007	0.0514052870174605	NO	NA	LOC102578840	uncharacterized_LOC102578840%2C_transcript_variant_X3
gene-LOC102578840	62.7649771298136	0.752628155630222	0.305318516307534	2.46505899718225	0.0136990693353007	0.0514052870174605	NO	NA	LOC102578840	uncharacterized_LOC102578840%2C_transcript_variant_X4
gene-LOC102578841	62.6998800164169	-0.724224490036927	0.316188350132421	-2.29048442086376	0.0219932506712639	0.0743837249242969	NO	NA	LOC102578841	protein_GLUTAMINE_DUMPER_5-like
gene-LOC102578842	473.339051493208	0.0450408403710211	0.115504581851278	0.389948516752478	0.696574616873964	0.826481278208058	NO	NA	LOC102578842	metal_transporter_Nramp2-like
gene-LOC102578844	62.4247352562565	0.845988189811883	0.343347467595442	2.46394183634606	0.0137418409013521	0.05155011567205	NO	NA	LOC102578844	peroxidase_64-like
gene-LOC102578845	111.856158155944	1.17304190089739	0.331621093594963	3.53729579798724	0.0004042466474776	0.0028578009263807	UP	NA	LOC102578845	flowering-promoting_factor_1-like_protein_3
gene-LOC102578846	882.996307834528	0.317806653745968	0.170657705843281	1.86224613869952	0.0625684036586009	0.163770168096591	NO	NA	LOC102578846	exocyst_complex_component_EXO84B-like
gene-LOC102578847	2746.02861411812	0.515569295576055	0.175883280671043	2.93131498121376	0.003375303574766	0.0165835770498169	NO	NA	LOC102578847	ABC_transporter_G_family_member_35-like
gene-LOC102578848	1010.37831980866	-0.0525121936482859	0.109897203314249	-0.477830118188978	0.632771122746103	0.783837751889947	NO	NA	LOC102578848	COP9_signalosome_complex_subunit_2-like
gene-LOC102578849	742.132534926467	0.322876581505481	0.149007234401466	2.16685171563927	0.0302461626432838	0.0951454579544558	NO	NA	LOC102578849	glucose-induced_degradation_protein_8_homolog
gene-LOC102578850	537.954665794992	0.173027098225875	0.267147372528173	0.647684072609129	0.517189307881252	0.696556064898446	NO	NA	LOC102578850	SKP1-interacting_partner_15
gene-LOC102578851	413.213526054932	-1.36699620197077	0.207643470198851	-6.58338160435126	4.59866812299906e-11	1.9511972297383e-09	DOWN	NA	LOC102578851	RHOMBOID-like_protein_9%2C_chloroplastic%2C_transcript_variant_X1
gene-LOC102578851	413.213526054932	-1.36699620197077	0.207643470198851	-6.58338160435126	4.59866812299906e-11	1.9511972297383e-09	DOWN	NA	LOC102578851	RHOMBOID-like_protein_9%2C_chloroplastic%2C_transcript_variant_X2
gene-LOC102578851	413.213526054932	-1.36699620197077	0.207643470198851	-6.58338160435126	4.59866812299906e-11	1.9511972297383e-09	DOWN	NA	LOC102578851	RHOMBOID-like_protein_9%2C_chloroplastic%2C_transcript_variant_X3
gene-LOC102578852	312.181086907645	-1.13309151338324	0.256460539936578	-4.4181904696272	9.95306913928644e-06	0.0001186444692623	DOWN	NA	LOC102578852	uncharacterized_LOC102578852
gene-LOC102578853	225.563744461543	0.0806764408372689	0.221791336097313	0.363749289115024	0.716045233554617	0.840389068296794	NO	NA	LOC102578853	dof_zinc_finger_protein_DOF4.6-like
gene-LOC102578854	125.95069789792	2.39302041025308	0.353118807522734	6.77681380677809	1.22855048193976e-11	5.90340127025668e-10	UP	NA	LOC102578854	LOB_domain-containing_protein_15-like
gene-LOC102578855	1058.22714529668	-1.16468137514503	0.196157161846253	-5.93749095971269	2.89416998647526e-09	8.31321673466636e-08	DOWN	NA	LOC102578855	uncharacterized_LOC102578855
gene-LOC102578856	318.292194606153	-0.0528381838830788	0.202340539647356	-0.261134936059608	0.793988451010756	0.888302017147583	NO	NA	LOC102578856	E3_ubiquitin-protein_ligase_ATL6-like
gene-LOC102578857	15.0662250093844	0.0134557745930112	0.706928519779068	0.0190341374220076	0.984813872613227	0.993199531475731	NO	NA	LOC102578857	probable_polyamine_transporter_At3g13620
gene-LOC102578858	168.65499281691	2.29983894638008	0.464105253100547	4.95542537175685	7.21722202565148e-07	1.17877907102988e-05	UP	NA	LOC102578858	probable_polygalacturonase_At3g15720
gene-LOC102578859	673.50448054361	0.0799502289987962	0.160664857647962	0.497621136129084	0.618751103405559	0.774073223546769	NO	NA	LOC102578859	microfibrillar-associated_protein_1-like%2C_transcript_variant_X1
gene-LOC102578859	673.50448054361	0.0799502289987962	0.160664857647962	0.497621136129084	0.618751103405559	0.774073223546769	NO	NA	LOC102578859	microfibrillar-associated_protein_1-like%2C_transcript_variant_X2
gene-LOC102578860	267.216175854519	-0.667617263518503	0.250171478861076	-2.66863859364737	0.0076159350213682	0.0321261788278689	NO	NA	LOC102578860	20_kDa_chaperonin%2C_chloroplastic-like
gene-LOC102578861	7.68300487251292	0.0134687213846546	0.698801045495579	0.0192740429790039	0.984622490783931	0.993072837443828	NO	NA	LOC102578861	synaptonemal_complex_protein_1-like
gene-LOC102578862	178.075453469877	0.0338207866930781	0.279003802948212	0.121219805377907	0.90351693737065	0.951510657493479	NO	NA	LOC102578862	uncharacterized_LOC102578862
gene-LOC102578864	662.932641272787	-0.331618761800512	0.182842889807831	-1.81368147347182	0.0697267789598088	0.177794859687783	NO	NA	LOC102578864	uncharacterized_LOC102578864%2C_transcript_variant_X1
gene-LOC102578864	662.932641272787	-0.331618761800512	0.182842889807831	-1.81368147347182	0.0697267789598088	0.177794859687783	NO	NA	LOC102578864	uncharacterized_LOC102578864%2C_transcript_variant_X2
gene-LOC102578864	662.932641272787	-0.331618761800512	0.182842889807831	-1.81368147347182	0.0697267789598088	0.177794859687783	NO	NA	LOC102578864	uncharacterized_LOC102578864%2C_transcript_variant_X3
gene-LOC102578865	52.2315109047171	-0.210637164780714	0.605157287692235	-0.348070111795196	0.727787529848167	0.847612443810021	NO	NA	LOC102578865	uncharacterized_LOC102578865
gene-LOC102578866	1.87648052933287	-0.426723634710309	1.28725807422913	-0.331498122445921	0.740268258963865	0.85506823382732	NO	NA	LOC102578866	uncharacterized_oxidoreductase_SSP1627-like
gene-LOC102578867	392.811958778294	0.913503966245086	0.192058797336381	4.75637658318318	1.97098642656046e-06	2.88064382708072e-05	NO	NA	LOC102578867	probable_carboxylesterase_12
gene-LOC102578868	60.1384609297706	-0.124362029229072	0.528710970147454	-0.235217417929475	0.814039987657654	0.90091336004704	NO	NA	LOC102578868	tryptophan_synthase_beta_chain_1-like
gene-LOC102578869	1.39555881155547	1.53653284143664	1.74967253905632	0.878183092629075	0.379844365788188	0.578396443723039	NO	NA	LOC102578869	LRR_receptor-like_serine/threonine-protein_kinase_EFR
gene-LOC102578871	8.20089532654474	-0.300619632565475	1.12102251483149	-0.268165561876038	0.788571882073522	0.885350464930552	NO	NA	LOC102578871	pentatricopeptide_repeat-containing_protein_At1g71420
gene-LOC102578872	143.607333380137	-0.0545928916071277	0.286938017040274	-0.190260224735104	0.84910522036356	0.920848185841274	NO	NA	LOC102578872	leucine-rich_repeat_receptor-like_serine/threonine-protein_kinase_At1g17230
gene-LOC102578873	3156.0784497745	0.0098989590415302	0.145340804653874	0.0681086021582472	0.945699182727986	0.973940909297738	NO	NA	LOC102578873	plasma_membrane_ATPase_1
gene-LOC102578875	136.159498904761	-0.0963309021148132	0.196197623549688	-0.490989138257412	0.623434129840622	0.777500181563578	NO	NA	LOC102578875	F-box/kelch-repeat_protein_At3g23880-like%2C_transcript_variant_X1
gene-LOC102578875	136.159498904761	-0.0963309021148132	0.196197623549688	-0.490989138257412	0.623434129840622	0.777500181563578	NO	NA	LOC102578875	F-box/kelch-repeat_protein_At3g23880-like%2C_transcript_variant_X10
gene-LOC102578875	136.159498904761	-0.0963309021148132	0.196197623549688	-0.490989138257412	0.623434129840622	0.777500181563578	NO	NA	LOC102578875	F-box/kelch-repeat_protein_At3g23880-like%2C_transcript_variant_X11
gene-LOC102578875	136.159498904761	-0.0963309021148132	0.196197623549688	-0.490989138257412	0.623434129840622	0.777500181563578	NO	NA	LOC102578875	F-box/kelch-repeat_protein_At3g23880-like%2C_transcript_variant_X12
gene-LOC102578875	136.159498904761	-0.0963309021148132	0.196197623549688	-0.490989138257412	0.623434129840622	0.777500181563578	NO	NA	LOC102578875	F-box/kelch-repeat_protein_At3g23880-like%2C_transcript_variant_X13
gene-LOC102578875	136.159498904761	-0.0963309021148132	0.196197623549688	-0.490989138257412	0.623434129840622	0.777500181563578	NO	NA	LOC102578875	F-box/kelch-repeat_protein_At3g23880-like%2C_transcript_variant_X2
gene-LOC102578875	136.159498904761	-0.0963309021148132	0.196197623549688	-0.490989138257412	0.623434129840622	0.777500181563578	NO	NA	LOC102578875	F-box/kelch-repeat_protein_At3g23880-like%2C_transcript_variant_X3
gene-LOC102578875	136.159498904761	-0.0963309021148132	0.196197623549688	-0.490989138257412	0.623434129840622	0.777500181563578	NO	NA	LOC102578875	F-box/kelch-repeat_protein_At3g23880-like%2C_transcript_variant_X4
gene-LOC102578875	136.159498904761	-0.0963309021148132	0.196197623549688	-0.490989138257412	0.623434129840622	0.777500181563578	NO	NA	LOC102578875	F-box/kelch-repeat_protein_At3g23880-like%2C_transcript_variant_X5
gene-LOC102578875	136.159498904761	-0.0963309021148132	0.196197623549688	-0.490989138257412	0.623434129840622	0.777500181563578	NO	NA	LOC102578875	F-box/kelch-repeat_protein_At3g23880-like%2C_transcript_variant_X6
gene-LOC102578875	136.159498904761	-0.0963309021148132	0.196197623549688	-0.490989138257412	0.623434129840622	0.777500181563578	NO	NA	LOC102578875	F-box/kelch-repeat_protein_At3g23880-like%2C_transcript_variant_X7
gene-LOC102578875	136.159498904761	-0.0963309021148132	0.196197623549688	-0.490989138257412	0.623434129840622	0.777500181563578	NO	NA	LOC102578875	F-box/kelch-repeat_protein_At3g23880-like%2C_transcript_variant_X8
gene-LOC102578875	136.159498904761	-0.0963309021148132	0.196197623549688	-0.490989138257412	0.623434129840622	0.777500181563578	NO	NA	LOC102578875	F-box/kelch-repeat_protein_At3g23880-like%2C_transcript_variant_X9
gene-LOC102578877	35.1228231450223	-0.159466973842812	0.525684993840835	-0.303350819808819	0.761622520943291	0.868563381047936	NO	NA	LOC102578877	flotillin-like_protein_6%2C_transcript_variant_X1
gene-LOC102578877	35.1228231450223	-0.159466973842812	0.525684993840835	-0.303350819808819	0.761622520943291	0.868563381047936	NO	NA	LOC102578877	flotillin-like_protein_6%2C_transcript_variant_X2
gene-LOC102578879	977.206970803408	0.152035082574426	0.155483820137894	0.977819315473408	0.328163696095529	0.525607736927423	NO	NA	LOC102578879	uncharacterized_LOC102578879%2C_transcript_variant_X1
gene-LOC102578879	977.206970803408	0.152035082574426	0.155483820137894	0.977819315473408	0.328163696095529	0.525607736927423	NO	NA	LOC102578879	uncharacterized_LOC102578879%2C_transcript_variant_X2
gene-LOC102578881	419.445531591122	0.0121734170785383	0.149193367932548	0.081594894245179	0.934968861559666	0.968563306014029	NO	NA	LOC102578881	dihydroorotate_dehydrogenase_(quinone)%2C_mitochondrial
gene-LOC102578883	210.651901873327	0.232485332302818	0.155714589939629	1.49302215285641	0.135431388199445	0.288634506815485	NO	NA	LOC102578883	alpha/beta_hydrolase_domain-containing_protein_17C-like
gene-LOC102578884	138.346366096547	0.298532428862033	0.261742733948733	1.14055669992545	0.254054444855365	0.445973759744331	NO	NA	LOC102578884	uncharacterized_LOC102578884
gene-LOC102578887	55.5930416522306	0.136978691707334	0.40382056681074	0.339206823439312	0.734453929317288	0.851275531638281	NO	NA	LOC102578887	chloride_channel_protein_CLC-c
gene-LOC102578889	24.9376971948384	-2.03296689144117	0.84691382015759	-2.4004412763779	0.0163753179575643	0.0592170075533047	DOWN	NA	LOC102578889	transcription_factor_MYB113-like
gene-LOC102578890	340.427998350162	-0.917126389632989	0.187313848407484	-4.89620173537766	9.77067632781481e-07	1.54473860280827e-05	NO	NA	LOC102578890	uncharacterized_LOC102578890%2C_transcript_variant_X1
gene-LOC102578890	340.427998350162	-0.917126389632989	0.187313848407484	-4.89620173537766	9.77067632781481e-07	1.54473860280827e-05	NO	NA	LOC102578890	uncharacterized_LOC102578890%2C_transcript_variant_X10
gene-LOC102578890	340.427998350162	-0.917126389632989	0.187313848407484	-4.89620173537766	9.77067632781481e-07	1.54473860280827e-05	NO	NA	LOC102578890	uncharacterized_LOC102578890%2C_transcript_variant_X2
gene-LOC102578890	340.427998350162	-0.917126389632989	0.187313848407484	-4.89620173537766	9.77067632781481e-07	1.54473860280827e-05	NO	NA	LOC102578890	uncharacterized_LOC102578890%2C_transcript_variant_X3
gene-LOC102578890	340.427998350162	-0.917126389632989	0.187313848407484	-4.89620173537766	9.77067632781481e-07	1.54473860280827e-05	NO	NA	LOC102578890	uncharacterized_LOC102578890%2C_transcript_variant_X4
gene-LOC102578890	340.427998350162	-0.917126389632989	0.187313848407484	-4.89620173537766	9.77067632781481e-07	1.54473860280827e-05	NO	NA	LOC102578890	uncharacterized_LOC102578890%2C_transcript_variant_X5
gene-LOC102578890	340.427998350162	-0.917126389632989	0.187313848407484	-4.89620173537766	9.77067632781481e-07	1.54473860280827e-05	NO	NA	LOC102578890	uncharacterized_LOC102578890%2C_transcript_variant_X6
gene-LOC102578890	340.427998350162	-0.917126389632989	0.187313848407484	-4.89620173537766	9.77067632781481e-07	1.54473860280827e-05	NO	NA	LOC102578890	uncharacterized_LOC102578890%2C_transcript_variant_X7
gene-LOC102578890	340.427998350162	-0.917126389632989	0.187313848407484	-4.89620173537766	9.77067632781481e-07	1.54473860280827e-05	NO	NA	LOC102578890	uncharacterized_LOC102578890%2C_transcript_variant_X8
gene-LOC102578890	340.427998350162	-0.917126389632989	0.187313848407484	-4.89620173537766	9.77067632781481e-07	1.54473860280827e-05	NO	NA	LOC102578890	uncharacterized_LOC102578890%2C_transcript_variant_X9
gene-LOC102578891	142.10037243981	-0.65390442491308	0.282602671641847	-2.31386497910324	0.0206751296653497	0.0707324711679101	NO	NA	LOC102578891	auxin-responsive_protein_SAUR32-like
gene-LOC102578893	104.74608788883	-1.10656409088517	0.225472097986853	-4.90776508829793	9.2120097802221e-07	1.46539777237268e-05	DOWN	NA	LOC102578893	alkane_hydroxylase_MAH1-like
gene-LOC102578894	799.796923635137	-0.628441736542366	0.136738437466256	-4.59594060154043	4.30801419912458e-06	5.72978232363797e-05	NO	NA	LOC102578894	asparagine--tRNA_ligase%2C_chloroplastic/mitochondrial
gene-LOC102578895	149.192915260612	-0.0738541462499223	0.250580616243468	-0.294732080067057	0.768198554804654	0.872122419584999	NO	NA	LOC102578895	uncharacterized_LOC102578895
gene-LOC102578897	224.860422758869	0.319651142097675	0.159054656251946	2.00969370925766	0.0444636161782646	0.127260583041231	NO	NA	LOC102578897	transmembrane_protein_161A
gene-LOC102578899	67.0458733632345	0.224401805929865	0.281121690268197	0.798237253467636	0.42473282265725	0.618110363747937	NO	NA	LOC102578899	uncharacterized_protein_At2g39795%2C_mitochondrial
gene-LOC102578900	485.140390064363	0.720782210424342	0.290993435715332	2.47697068716511	0.0132502783775157	0.0500285848159692	NO	NA	LOC102578900	short-chain_dehydrogenase_TIC_32%2C_chloroplastic-like
gene-LOC102578902	7388.5845888679	0.554060131324279	0.143461993360753	3.86206909819681	0.0001124307547336	0.0009625250411703	NO	NA	LOC102578902	S-adenosylmethionine_synthase_2%2C_transcript_variant_X1
gene-LOC102578902	7388.5845888679	0.554060131324279	0.143461993360753	3.86206909819681	0.0001124307547336	0.0009625250411703	NO	NA	LOC102578902	S-adenosylmethionine_synthase_2%2C_transcript_variant_X2
gene-LOC102578903	1001.7173694705	0.250769513440674	0.214663988639107	1.16819553680365	0.242727900399616	0.431759773976109	NO	NA	LOC102578903	cyanate_hydratase
gene-LOC102578905	14.3544228147399	-1.93343215464541	0.827932638466668	-2.33525297206078	0.0195302093403654	0.0676330391794301	DOWN	NA	LOC102578905	patatin-like_protein_2
gene-LOC102578906	738.967376482834	-0.343222114643359	0.165294441509149	-2.07642865367835	0.0378543234263661	0.112954614605622	NO	NA	LOC102578906	cleavage_and_polyadenylation_specificity_factor_subunit_3-II
gene-LOC102578907	41.9375111716209	3.29184599575199	0.640521525365397	5.1393214207346	2.75732396826608e-07	5.01133374937254e-06	UP	NA	LOC102578907	abscisic_acid_receptor_PYL4
gene-LOC102578908	160.982793753939	0.0340408941755949	0.327014248722173	0.104096057919836	0.917093119188294	0.958559522776001	NO	NA	LOC102578908	uncharacterized_LOC102578908%2C_transcript_variant_X1
gene-LOC102578908	160.982793753939	0.0340408941755949	0.327014248722173	0.104096057919836	0.917093119188294	0.958559522776001	NO	NA	LOC102578908	uncharacterized_LOC102578908%2C_transcript_variant_X2
gene-LOC102578910	1.22666313666239	1.05837268678577	1.71975326001495	0.615421241752187	0.538276566822442	0.713551567248232	NO	NA	LOC102578910	MLO-like_protein_9
gene-LOC102578911	869.935409657731	0.223572774195897	0.206725386306988	1.08149646344785	0.279476332990884	0.474144432069179	NO	NA	LOC102578911	probable_prolyl_4-hydroxylase_4
gene-LOC102578912	427.629612035354	-0.815536406311443	0.254904610194089	-3.19937880170342	0.001377240804618	0.0079151117755737	NO	NA	LOC102578912	protein_PHLOEM_PROTEIN_2-LIKE_A9-like
gene-LOC102578914	160.219541551145	0.727357409014915	0.242438341995422	3.00017481982553	0.0026982469196028	0.0137332484116363	NO	NA	LOC102578914	GDSL_esterase/lipase_At3g26430-like
gene-LOC102578915	876.869716506824	0.0813443943443918	0.255136150929534	0.318827394894964	0.749857403404081	0.860894719028877	NO	NA	LOC102578915	uncharacterized_LOC102578915%2C_transcript_variant_X1
gene-LOC102578915	876.869716506824	0.0813443943443918	0.255136150929534	0.318827394894964	0.749857403404081	0.860894719028877	NO	NA	LOC102578915	uncharacterized_LOC102578915%2C_transcript_variant_X2
gene-LOC102578916	37.6267827304871	1.540712613786	0.484818340059615	3.17791734858164	0.0014833703025546	0.0084051614628886	UP	NA	LOC102578916	uncharacterized_LOC102578916
gene-LOC102578919	194.932821592151	1.15705601945902	0.403827140235253	2.86522599443159	0.0041671173068364	0.0196974797503805	UP	NA	LOC102578919	AT-hook_motif_nuclear-localized_protein_26-like
gene-LOC102578920	294.347365548282	-0.27994028753657	0.225197649373779	-1.24308707624177	0.213835747649028	0.397446453686737	NO	NA	LOC102578920	G_patch_domain-containing_protein_8
gene-LOC102578921	445.024223140186	0.398260141402342	0.262497389472371	1.51719657937498	0.129217059697262	0.279210384369588	NO	NA	LOC102578921	haloacid_dehalogenase-like_hydrolase_domain-containing_protein_Sgpp%2C_transcript_variant_X1
gene-LOC102578921	445.024223140186	0.398260141402342	0.262497389472371	1.51719657937498	0.129217059697262	0.279210384369588	NO	NA	LOC102578921	haloacid_dehalogenase-like_hydrolase_domain-containing_protein_Sgpp%2C_transcript_variant_X2
gene-LOC102578922	1.28838427888586	-1.34435104599702	1.64734938619625	-0.816069169820218	0.414460575769773	0.609544103861647	NO	NA	LOC102578922	probable_LRR_receptor-like_serine/threonine-protein_kinase_At3g47570
gene-LOC102578924	62.8834349169645	-0.794154657756244	0.337769421234824	-2.35117393058542	0.0187142837997201	0.0655014044198015	NO	NA	LOC102578924	cytochrome_P450_704C1-like
gene-LOC102578926	63.2858297154609	0.41524104071715	0.375313579356692	1.10638427053158	0.268560230756205	0.462026427632949	NO	NA	LOC102578926	uncharacterized_LOC102578926%2C_transcript_variant_X1
gene-LOC102578926	63.2858297154609	0.41524104071715	0.375313579356692	1.10638427053158	0.268560230756205	0.462026427632949	NO	NA	LOC102578926	uncharacterized_LOC102578926%2C_transcript_variant_X2
gene-LOC102578927	16.1133061462495	0.108696602715201	0.575961053807667	0.188722140145779	0.850310598070228	0.921577280206067	NO	NA	LOC102578927	nuclear_pore_complex_protein_NUP98A-like
gene-LOC102578930	874.504663923948	-0.358838424218728	0.1304336543336	-2.75111838315099	0.0059392175467779	0.0262358774349389	NO	NA	LOC102578930	sporulation_protein_RMD1
gene-LOC102578931	286.168940830512	0.214986891885363	0.13378647215964	1.60694043586732	0.10806743505067	0.244672431966735	NO	NA	LOC102578931	neurofilament_medium_polypeptide-like%2C_transcript_variant_X1
gene-LOC102578931	286.168940830512	0.214986891885363	0.13378647215964	1.60694043586732	0.10806743505067	0.244672431966735	NO	NA	LOC102578931	neurofilament_medium_polypeptide-like%2C_transcript_variant_X2
gene-LOC102578931	286.168940830512	0.214986891885363	0.13378647215964	1.60694043586732	0.10806743505067	0.244672431966735	NO	NA	LOC102578931	neurofilament_medium_polypeptide-like%2C_transcript_variant_X3
gene-LOC102578931	286.168940830512	0.214986891885363	0.13378647215964	1.60694043586732	0.10806743505067	0.244672431966735	NO	NA	LOC102578931	neurofilament_medium_polypeptide-like%2C_transcript_variant_X4
gene-LOC102578931	286.168940830512	0.214986891885363	0.13378647215964	1.60694043586732	0.10806743505067	0.244672431966735	NO	NA	LOC102578931	neurofilament_medium_polypeptide-like%2C_transcript_variant_X5
gene-LOC102578932	579.266993363377	0.0083837066930204	0.238466939634177	0.0351566833787594	0.971954802517119	0.987012577614405	NO	NA	LOC102578932	endoglucanase_6
gene-LOC102578937	848.174524879557	-0.48967867053781	0.161575285996242	-3.03065328041072	0.0024402529005621	0.012613770505378	NO	NA	LOC102578937	U-box_domain-containing_protein_45
gene-LOC102578938	1629.79444886506	0.51064920787555	0.10808115425139	4.72468314584995	2.30474424324827e-06	3.31007482311566e-05	NO	NA	LOC102578938	dolichyl-diphosphooligosaccharide--protein_glycosyltransferase_subunit_1A
gene-LOC102578939	7269.50569393945	-0.516913481508685	0.20664388195655	-2.50147004892878	0.0123678903339968	0.0473595721434963	NO	NA	LOC102578939	cysteine_proteinase_3
gene-LOC102578941	11.4669228445734	3.16182304692852	0.653874024201751	4.83552325050452	1.32795850723453e-06	2.02900520042174e-05	UP	NA	LOC102578941	pyruvate_decarboxylase_1
gene-LOC102578945	84.4827008978837	0.927583412296698	0.317685716042216	2.91981466416776	0.0035023961067131	0.0171099165360546	NO	NA	LOC102578945	ferric_reduction_oxidase_4-like
gene-LOC102578946	369.293584159827	0.597150308694364	0.197672046438426	3.02091428430865	0.0025201269051055	0.0129602537869699	NO	NA	LOC102578946	probable_caffeoyl-CoA_O-methyltransferase_At4g26220
gene-LOC102578947	210.549659309715	-0.317466125700176	0.16798352977506	-1.88986459639991	0.0587760715709754	0.156150852231086	NO	NA	LOC102578947	NAC_domain-containing_protein_40-like
gene-LOC102578950	37.6193471021651	-0.265302719803176	0.456065389683907	-0.581720792246599	0.560754764001439	0.730535820514306	NO	NA	LOC102578950	IRK-interacting_protein%2C_transcript_variant_X1
gene-LOC102578950	37.6193471021651	-0.265302719803176	0.456065389683907	-0.581720792246599	0.560754764001439	0.730535820514306	NO	NA	LOC102578950	IRK-interacting_protein%2C_transcript_variant_X2
gene-LOC102578951	37.059706721525	-1.13353914274504	0.400362410041607	-2.83128264371083	0.0046361732185024	0.0213705946828647	DOWN	NA	LOC102578951	uncharacterized_protein_At1g66480-like
gene-LOC102578953	120.032969611298	-0.631484873982827	0.36678174605606	-1.72169111678286	0.0851254873764283	0.205542804465202	NO	NA	LOC102578953	probable_receptor-like_protein_kinase_At1g67000
gene-LOC102578955	20.7233047103885	-0.274293871310253	0.468383088859485	-0.585618648141545	0.558131813865837	0.728677552455711	NO	NA	LOC102578955	receptor-like_cytosolic_serine/threonine-protein_kinase_RBK1
gene-LOC102578956	55.2015073803829	-2.5258240359029	0.796943302797909	-3.1693898763378	0.0015275933358267	0.0085948881772613	DOWN	NA	LOC102578956	protein_TIFY_4A-like
gene-LOC102578957	665.852645669314	0.629175458094168	0.16839408956766	3.7363274430209	0.0001867274832836	0.0014861996431859	NO	NA	LOC102578957	probable_xyloglucan_6-xylosyltransferase_5
gene-LOC102578961	1557.6990482353	0.362924808665946	0.0911080063293576	3.98345681447538	6.79200186501767e-05	0.0006196366795801	NO	NA	LOC102578961	uncharacterized_LOC102578961
gene-LOC102578965	455.139304658141	0.317520468219678	0.229990155509159	1.38058286676116	0.167407254318207	0.335204466005632	NO	NA	LOC102578965	charged_multivesicular_body_protein_5-like
gene-LOC102578966	402.037282145955	0.25471722574332	0.226778328789013	1.1231991482762	0.261352924249785	0.454115665006973	NO	NA	LOC102578966	probable_beta-1%2C3-galactosyltransferase_2
gene-LOC102578967	236.908030176514	0.161711959545042	0.240133411208252	0.67342548765444	0.500676638106051	0.68342081360956	NO	NA	LOC102578967	uncharacterized_protein_At1g03900-like
gene-LOC102578969	16.823417160048	1.37047987970062	0.537077295168387	2.55173676494915	0.0107187468223356	0.0423152568463324	UP	NA	LOC102578969	26.5_kDa_heat_shock_protein%2C_mitochondrial
gene-LOC102578970	595.327059101806	-0.122628185564839	0.272997671162014	-0.449191324756991	0.653293645078989	0.798488644546963	NO	NA	LOC102578970	probable_RNA-dependent_RNA_polymerase_1%2C_transcript_variant_X1
gene-LOC102578970	595.327059101806	-0.122628185564839	0.272997671162014	-0.449191324756991	0.653293645078989	0.798488644546963	NO	NA	LOC102578970	probable_RNA-dependent_RNA_polymerase_1%2C_transcript_variant_X2
gene-LOC102578970	595.327059101806	-0.122628185564839	0.272997671162014	-0.449191324756991	0.653293645078989	0.798488644546963	NO	NA	LOC102578970	probable_RNA-dependent_RNA_polymerase_1%2C_transcript_variant_X3
gene-LOC102578972	37.3893223571479	-0.472351382563621	0.633204263511361	-0.745969997018421	0.455685539428816	0.64614712598359	NO	NA	LOC102578972	ankyrin-3-like%2C_transcript_variant_X1
gene-LOC102578972	37.3893223571479	-0.472351382563621	0.633204263511361	-0.745969997018421	0.455685539428816	0.64614712598359	NO	NA	LOC102578972	ankyrin-3-like%2C_transcript_variant_X2
gene-LOC102578973	91.8550360932613	0.943992454435785	0.352296248308092	2.67954160445739	0.0073723041068031	0.0312918445528152	NO	NA	LOC102578973	probable_glutathione_S-transferase
gene-LOC102578974	747.135654793653	-0.083988768180888	0.188963083089766	-0.444471834432281	0.656701487895672	0.800537837657654	NO	NA	LOC102578974	protein_STRUBBELIG-RECEPTOR_FAMILY_3
gene-LOC102578976	447.710419989248	-0.237568355877826	0.128716461203431	-1.84567190285289	0.0649398592721164	0.168438667171049	NO	NA	LOC102578976	autophagy-related_protein_13a-like%2C_transcript_variant_X1
gene-LOC102578976	447.710419989248	-0.237568355877826	0.128716461203431	-1.84567190285289	0.0649398592721164	0.168438667171049	NO	NA	LOC102578976	autophagy-related_protein_13a-like%2C_transcript_variant_X2
gene-LOC102578977	227.237791440741	0.252380127885945	0.163927379033815	1.53958496361907	0.123661552982201	0.271016145718972	NO	NA	LOC102578977	UDP-galactose/UDP-glucose_transporter_5B-like
gene-LOC102578978	3.12088504290775	2.86284006960123	1.1359558233639	2.52020370046039	0.0117286937590853	0.0453307666035987	UP	NA	LOC102578978	60S_ribosomal_protein_L6%2C_mitochondrial-like%2C_transcript_variant_X1
gene-LOC102578978	3.12088504290775	2.86284006960123	1.1359558233639	2.52020370046039	0.0117286937590853	0.0453307666035987	UP	NA	LOC102578978	60S_ribosomal_protein_L6%2C_mitochondrial-like%2C_transcript_variant_X2
gene-LOC102578979	153.278382733771	0.317222058545089	0.207684915812975	1.52741982875037	0.126656648863999	0.275447354149602	NO	NA	LOC102578979	AT-hook_motif_nuclear-localized_protein_1
gene-LOC102578980	801.160515608809	-0.203377762796725	0.125338054207659	-1.6226337969135	0.104667711270671	0.239215451588479	NO	NA	LOC102578980	E3_ubiquitin-protein_ligase_RING1%2C_transcript_variant_X1
gene-LOC102578980	801.160515608809	-0.203377762796725	0.125338054207659	-1.6226337969135	0.104667711270671	0.239215451588479	NO	NA	LOC102578980	E3_ubiquitin-protein_ligase_RING1%2C_transcript_variant_X2
gene-LOC102578980	801.160515608809	-0.203377762796725	0.125338054207659	-1.6226337969135	0.104667711270671	0.239215451588479	NO	NA	LOC102578980	E3_ubiquitin-protein_ligase_RING1%2C_transcript_variant_X3
gene-LOC102578980	801.160515608809	-0.203377762796725	0.125338054207659	-1.6226337969135	0.104667711270671	0.239215451588479	NO	NA	LOC102578980	E3_ubiquitin-protein_ligase_RING1%2C_transcript_variant_X4
gene-LOC102578980	801.160515608809	-0.203377762796725	0.125338054207659	-1.6226337969135	0.104667711270671	0.239215451588479	NO	NA	LOC102578980	E3_ubiquitin-protein_ligase_RING1%2C_transcript_variant_X5
gene-LOC102578980	801.160515608809	-0.203377762796725	0.125338054207659	-1.6226337969135	0.104667711270671	0.239215451588479	NO	NA	LOC102578980	E3_ubiquitin-protein_ligase_RING1%2C_transcript_variant_X6
gene-LOC102578980	801.160515608809	-0.203377762796725	0.125338054207659	-1.6226337969135	0.104667711270671	0.239215451588479	NO	NA	LOC102578980	E3_ubiquitin-protein_ligase_RING1%2C_transcript_variant_X7
gene-LOC102578980	801.160515608809	-0.203377762796725	0.125338054207659	-1.6226337969135	0.104667711270671	0.239215451588479	NO	NA	LOC102578980	E3_ubiquitin-protein_ligase_RING1%2C_transcript_variant_X8
gene-LOC102578981	737.510529953059	-0.89343341042506	0.195808753818557	-4.56278584589198	5.04792975608188e-06	6.5634398716473e-05	NO	NA	LOC102578981	cytochrome_P450_CYP72A219-like
gene-LOC102578982	25.6182823040063	0.870170775273388	0.49798402402828	1.74738693067786	0.0805702429635499	0.197523478286789	NO	NA	LOC102578982	UDP-glycosyltransferase_86A1-like
gene-LOC102578984	43.7704086671873	-0.570028195607059	0.433000164476345	-1.31646184545087	0.188019076466495	0.363392865039161	NO	NA	LOC102578984	uncharacterized_LOC102578984
gene-LOC102578986	1523.34965673597	0.353920653975065	0.277059197737774	1.27741889410232	0.201454397768654	0.38164681395908	NO	NA	LOC102578986	histone_H2B.2
gene-LOC102578987	6.33804191750469	-1.42621418078574	1.01661897153276	-1.40289943501195	0.160646829390511	0.325194281813294	NO	NA	LOC102578987	lysosomal_Pro-X_carboxypeptidase-like
gene-LOC102578988	527.443348479312	-0.327574627304219	0.192939018414397	-1.69781431457606	0.0895428133292855	0.213564808813009	NO	NA	LOC102578988	phosphatidylinositol_4-phosphate_5-kinase_8%2C_transcript_variant_X1
gene-LOC102578988	527.443348479312	-0.327574627304219	0.192939018414397	-1.69781431457606	0.0895428133292855	0.213564808813009	NO	NA	LOC102578988	phosphatidylinositol_4-phosphate_5-kinase_8%2C_transcript_variant_X2
gene-LOC102578988	527.443348479312	-0.327574627304219	0.192939018414397	-1.69781431457606	0.0895428133292855	0.213564808813009	NO	NA	LOC102578988	phosphatidylinositol_4-phosphate_5-kinase_8%2C_transcript_variant_X3
gene-LOC102578988	527.443348479312	-0.327574627304219	0.192939018414397	-1.69781431457606	0.0895428133292855	0.213564808813009	NO	NA	LOC102578988	phosphatidylinositol_4-phosphate_5-kinase_8%2C_transcript_variant_X4
gene-LOC102578988	527.443348479312	-0.327574627304219	0.192939018414397	-1.69781431457606	0.0895428133292855	0.213564808813009	NO	NA	LOC102578988	phosphatidylinositol_4-phosphate_5-kinase_8%2C_transcript_variant_X5
gene-LOC102578988	527.443348479312	-0.327574627304219	0.192939018414397	-1.69781431457606	0.0895428133292855	0.213564808813009	NO	NA	LOC102578988	phosphatidylinositol_4-phosphate_5-kinase_8%2C_transcript_variant_X6
gene-LOC102578988	527.443348479312	-0.327574627304219	0.192939018414397	-1.69781431457606	0.0895428133292855	0.213564808813009	NO	NA	LOC102578988	phosphatidylinositol_4-phosphate_5-kinase_8%2C_transcript_variant_X7
gene-LOC102578989	265.562295766069	-0.267579861807481	0.218816970245434	-1.22284785091098	0.221387168306998	0.406543250360106	NO	NA	LOC102578989	uncharacterized_protein_At1g04910%2C_transcript_variant_X1
gene-LOC102578989	265.562295766069	-0.267579861807481	0.218816970245434	-1.22284785091098	0.221387168306998	0.406543250360106	NO	NA	LOC102578989	uncharacterized_protein_At1g04910%2C_transcript_variant_X2
gene-LOC102578991	104.347587762324	0.001937520072161	0.197897080897232	0.0097905439705155	0.992188400920745	0.996242566225892	NO	NA	LOC102578991	uncharacterized_LOC102578991
gene-LOC102578992	206.423810729877	0.0015236856299671	0.244071623407548	0.0062427807407292	0.995019013983939	0.997598008361192	NO	NA	LOC102578992	uncharacterized_LOC102578992
gene-LOC102578994	314.697945692188	-0.801247260606396	0.29495787173688	-2.71648034306796	0.0065980113126818	0.0285323727512637	NO	NA	LOC102578994	pentatricopeptide_repeat-containing_protein_At5g25630-like%2C_transcript_variant_X1
gene-LOC102578994	314.697945692188	-0.801247260606396	0.29495787173688	-2.71648034306796	0.0065980113126818	0.0285323727512637	NO	NA	LOC102578994	pentatricopeptide_repeat-containing_protein_At5g25630-like%2C_transcript_variant_X2
gene-LOC102578995	8.73268207658661	0.175089158971451	0.738623792533648	0.23704781885086	0.81261969317198	0.900157047481314	NO	NA	LOC102578995	RPM1-interacting_protein_4-like
gene-LOC102578997	1202.53764513198	0.219250904366091	0.107936409329261	2.03129699911792	0.0422248756167068	0.122376000597076	NO	NA	LOC102578997	transmembrane_9_superfamily_member_3-like%2C_transcript_variant_X1
gene-LOC102578997	1202.53764513198	0.219250904366091	0.107936409329261	2.03129699911792	0.0422248756167068	0.122376000597076	NO	NA	LOC102578997	transmembrane_9_superfamily_member_3-like%2C_transcript_variant_X2
gene-LOC102578999	540.297657509503	-0.0913374195082001	0.184131050923367	-0.496045718797389	0.619862155114004	0.775003003719275	NO	NA	LOC102578999	protein_TRANSPORT_INHIBITOR_RESPONSE_1
gene-LOC102579000	231.196509133886	0.836284210955124	0.187656742574579	4.45645703683023	8.33252907176636e-06	0.0001019450011737	NO	NA	LOC102579000	vacuolar_protein_sorting-associated_protein_2_homolog_2
gene-LOC102579001	158.732558049713	0.465977811302953	0.247588508167044	1.88206558839381	0.0598271108974655	0.158263731979081	NO	NA	LOC102579001	CMP-sialic_acid_transporter_4-like
gene-LOC102579002	1016.57863562539	-0.0292031043860941	0.116515148002738	-0.250637834536398	0.802094127434789	0.89333012239617	NO	NA	LOC102579002	sorting_nexin_2A-like
gene-LOC102579003	1443.58588934983	0.458103256129001	0.125195524776152	3.65910248747375	0.000253100112105	0.0019340180756678	NO	NA	LOC102579003	guanine_nucleotide-binding_protein_subunit_beta-like_protein
gene-LOC102579005	207.123970343846	-0.576022228055435	0.189498178537236	-3.03972435250741	0.002367947634256	0.0123085546793838	NO	NA	LOC102579005	tRNA_modification_GTPase_MnmE%2C_transcript_variant_X1
gene-LOC102579005	207.123970343846	-0.576022228055435	0.189498178537236	-3.03972435250741	0.002367947634256	0.0123085546793838	NO	NA	LOC102579005	tRNA_modification_GTPase_MnmE%2C_transcript_variant_X2
gene-LOC102579007	336.096116012355	-2.99086449170804	1.24490290344625	-2.40248816468214	0.0162839614885372	0.0589877418741159	DOWN	NA	LOC102579007	protein_ECERIFERUM_1-like
gene-LOC102579008	386.258405348231	0.471175027128986	0.206213149779327	2.28489321671872	0.022319089884732	0.0753131371234	NO	NA	LOC102579008	biotin_carboxyl_carrier_protein_of_acetyl-CoA_carboxylase_1%2C_chloroplastic-like
gene-LOC102579009	509.065922151144	-2.14467929991277	0.367236407630396	-5.84005086464975	5.21848871445316e-09	1.42154817574816e-07	DOWN	NA	LOC102579009	photosynthetic_NDH_subunit_of_lumenal_location_2%2C_chloroplastic%2C_transcript_variant_X1
gene-LOC102579009	509.065922151144	-2.14467929991277	0.367236407630396	-5.84005086464975	5.21848871445316e-09	1.42154817574816e-07	DOWN	NA	LOC102579009	photosynthetic_NDH_subunit_of_lumenal_location_2%2C_chloroplastic%2C_transcript_variant_X2
gene-LOC102579009	509.065922151144	-2.14467929991277	0.367236407630396	-5.84005086464975	5.21848871445316e-09	1.42154817574816e-07	DOWN	NA	LOC102579009	photosynthetic_NDH_subunit_of_lumenal_location_2%2C_chloroplastic%2C_transcript_variant_X3
gene-LOC102579009	509.065922151144	-2.14467929991277	0.367236407630396	-5.84005086464975	5.21848871445316e-09	1.42154817574816e-07	DOWN	NA	LOC102579009	photosynthetic_NDH_subunit_of_lumenal_location_2%2C_chloroplastic%2C_transcript_variant_X4
gene-LOC102579011	52.5538184264236	-0.174459773087172	0.621166420336473	-0.280858345486015	0.778819050639252	0.879272309564704	NO	NA	LOC102579011	uncharacterized_LOC102579011
gene-LOC102579012	140.391816574559	-0.228600703994311	0.310780635497082	-0.735569330530112	0.461992832886827	0.651408740447988	NO	NA	LOC102579012	adenylate_isopentenyltransferase_3%2C_chloroplastic-like
gene-LOC102579013	40.6749035542085	0.247494878511438	0.405181618543105	0.610824546783107	0.541315740969792	0.716107901970355	NO	NA	LOC102579013	probable_ATP-dependent_RNA_helicase_DDX11
gene-LOC102579014	1090.37307628161	-0.497490736150801	0.244559691822077	-2.03423030362967	0.0419283805365333	0.121852715235713	NO	NA	LOC102579014	F-box_protein_SKP2A
gene-LOC102579016	1496.66969293977	-0.193094225993659	0.111380049348185	-1.73365182654954	0.0829798788375506	0.201747329555909	NO	NA	LOC102579016	probable_WRKY_transcription_factor_11
gene-LOC102579017	316.584662764395	0.0478151164711147	0.164791502353464	0.290155231236106	0.77169748385645	0.874271546559814	NO	NA	LOC102579017	serine/threonine-protein_kinase_D6PKL1-like
gene-LOC102579018	1410.99403962188	0.384899221197212	0.114342697804185	3.36618978377055	0.0007621425278646	0.0048369061879165	NO	NA	LOC102579018	uncharacterized_protein_At1g04910-like%2C_transcript_variant_X1
gene-LOC102579018	1410.99403962188	0.384899221197212	0.114342697804185	3.36618978377055	0.0007621425278646	0.0048369061879165	NO	NA	LOC102579018	uncharacterized_protein_At1g04910-like%2C_transcript_variant_X2
gene-LOC102579019	457.727671557395	0.612626828153789	0.290678862687928	2.10757267483705	0.0350679692496369	0.1066420988358	NO	NA	LOC102579019	kinesin-like_protein_BC2
gene-LOC102579020	563.11898824355	0.177143772590591	0.129803903748483	1.36470296712985	0.172346426702667	0.341879334815573	NO	NA	LOC102579020	derlin-1
gene-LOC102579021	2041.0640107005	-0.115664834812159	0.182450274679902	-0.633952648276829	0.526111724977211	0.704026430503851	NO	NA	LOC102579021	protein_SPIRAL1-like_1
gene-LOC102579022	127.352340445382	-0.0506035701968982	0.275446262103091	-0.183714855342487	0.854237154389797	0.923814832311299	NO	NA	LOC102579022	F-box/LRR-repeat_protein_4
gene-LOC102579023	74.6490051613393	-1.66251085748731	0.708877928665326	-2.34527101248234	0.0190132537042763	0.0663120908064661	DOWN	NA	LOC102579023	LRR_receptor-like_serine/threonine-protein_kinase_ERL1
gene-LOC102579024	149.34558389263	0.188992309682851	0.280309749483542	0.674226672568688	0.500167214646747	0.682966457888824	NO	NA	LOC102579024	transcription_factor_TGA6-like%2C_transcript_variant_X1
gene-LOC102579024	149.34558389263	0.188992309682851	0.280309749483542	0.674226672568688	0.500167214646747	0.682966457888824	NO	NA	LOC102579024	transcription_factor_TGA6-like%2C_transcript_variant_X2
gene-LOC102579025	146.109859742576	-0.386534744530686	0.254454305351973	-1.51907331257772	0.128744043388189	0.278603310302703	NO	NA	LOC102579025	cell_number_regulator_8-like
gene-LOC102579026	131.881344854499	-0.299534019417417	0.247249127497461	-1.21146643650135	0.22571669055158	0.41169514641194	NO	NA	LOC102579026	glycerol-3-phosphate_dehydrogenase_[NAD(+)]_2%2C_chloroplastic
gene-LOC102579027	297.029246314173	0.52191490966068	0.238701166874665	2.18647825016591	0.0287806342324361	0.0914525930860639	NO	NA	LOC102579027	geraniol_8-hydroxylase-like
gene-LOC102579029	397.26779720664	-0.865933382961169	0.196337409516288	-4.41043500112664	1.03163169510023e-05	0.0001220965834348	NO	NA	LOC102579029	probable_(S)-N-methylcoclaurine_3'-hydroxylase_isozyme_2
gene-LOC102579030	178.589909008747	-1.32019747170948	0.269207809366985	-4.90400882059769	9.39002700006804e-07	1.48759820235208e-05	DOWN	NA	LOC102579030	uncharacterized_LOC102579030%2C_transcript_variant_X1
gene-LOC102579030	178.589909008747	-1.32019747170948	0.269207809366985	-4.90400882059769	9.39002700006804e-07	1.48759820235208e-05	DOWN	NA	LOC102579030	uncharacterized_LOC102579030%2C_transcript_variant_X2
gene-LOC102579031	199.323928035174	0.457799540940948	0.193072631340043	2.37112602528664	0.0177339831251637	0.0627995139383469	NO	NA	LOC102579031	ATP-dependent_DNA_helicase_2_subunit_KU80
gene-LOC102579032	1.90713194489213	-3.3771554203932	2.5684793140617	-1.31484626016033	0.188561576698202	0.364056703567803	NO	NA	LOC102579032	sugar_carrier_protein_C-like
gene-LOC102579033	11.8290161357109	-0.316731723296423	1.50941592595793	-0.209837274040562	0.833794680172496	0.912489338958083	NO	NA	LOC102579033	zingipain-2-like
gene-LOC102579034	8.47547332289941	-1.01066648561166	0.662458748610304	-1.52562931311847	0.127102207613808	0.276080031493577	NO	NA	LOC102579034	glycosyltransferase-like_KOBITO_1%2C_transcript_variant_X1
gene-LOC102579034	8.47547332289941	-1.01066648561166	0.662458748610304	-1.52562931311847	0.127102207613808	0.276080031493577	NO	NA	LOC102579034	glycosyltransferase-like_KOBITO_1%2C_transcript_variant_X2
gene-LOC102579034	8.47547332289941	-1.01066648561166	0.662458748610304	-1.52562931311847	0.127102207613808	0.276080031493577	NO	NA	LOC102579034	glycosyltransferase-like_KOBITO_1%2C_transcript_variant_X3
gene-LOC102579034	8.47547332289941	-1.01066648561166	0.662458748610304	-1.52562931311847	0.127102207613808	0.276080031493577	NO	NA	LOC102579034	glycosyltransferase-like_KOBITO_1%2C_transcript_variant_X4
gene-LOC102579034	8.47547332289941	-1.01066648561166	0.662458748610304	-1.52562931311847	0.127102207613808	0.276080031493577	NO	NA	LOC102579034	glycosyltransferase-like_KOBITO_1%2C_transcript_variant_X5
gene-LOC102579035	52.4283104935852	-0.147182836456406	0.298511207852238	-0.493056316094039	0.621972795948322	0.776581585199795	NO	NA	LOC102579035	SNF1-related_protein_kinase_regulatory_subunit_beta-3%2C_transcript_variant_X1
gene-LOC102579035	52.4283104935852	-0.147182836456406	0.298511207852238	-0.493056316094039	0.621972795948322	0.776581585199795	NO	NA	LOC102579035	SNF1-related_protein_kinase_regulatory_subunit_beta-3%2C_transcript_variant_X2
gene-LOC102579037	419.704108788243	-0.561045660922746	0.200843092461895	-2.7934526104212	0.0052148669348353	0.0235837581236541	NO	NA	LOC102579037	ruvB-like_protein_1%2C_transcript_variant_X1
gene-LOC102579037	419.704108788243	-0.561045660922746	0.200843092461895	-2.7934526104212	0.0052148669348353	0.0235837581236541	NO	NA	LOC102579037	ruvB-like_protein_1%2C_transcript_variant_X2
gene-LOC102579038	48.2882516739587	1.24536822098663	0.446415096549437	2.78970901883179	0.0052755431415334	0.0238117621104339	UP	NA	LOC102579038	glucan_endo-1%2C3-beta-D-glucosidase-like
gene-LOC102579039	246.662796337759	0.414212356072463	0.357043345169149	1.16011784472899	0.246000829751885	0.43601161772877	NO	NA	LOC102579039	uncharacterized_LOC102579039
gene-LOC102579040	36.145893377897	5.76138391966296	0.738085941701352	7.80584427117319	5.91045264194422e-15	5.08058130988457e-13	UP	NA	LOC102579040	uncharacterized_LOC102579040
gene-LOC102579041	567.869598654188	-0.334829901407405	0.131084712036679	-2.55430168938172	0.0106401020728772	0.0420835257343913	NO	NA	LOC102579041	E3_ubiquitin-protein_ligase_RNF6
gene-LOC102579042	951.303364133259	-0.0948082535561296	0.107295289614517	-0.883619904440816	0.376901430527027	0.575820058369187	NO	NA	LOC102579042	phospholipase_D_delta
gene-LOC102579043	182.825389525192	0.153131146683348	0.208838118946081	0.733252853722956	0.463404224436043	0.652737066513086	NO	NA	LOC102579043	uncharacterized_LOC102579043
gene-LOC102579044	39.6444125507492	-0.537704348199979	0.417039666786766	-1.28933622152281	0.197281223652474	0.376210630066927	NO	NA	LOC102579044	putative_pentatricopeptide_repeat-containing_protein_At3g11460
gene-LOC102579045	221.636298384558	0.219375435555374	0.175975769815833	1.24662296283722	0.212535777896776	0.396013396692861	NO	NA	LOC102579045	uncharacterized_LOC102579045
gene-LOC102579046	531.694320030718	0.0216209066291224	0.129070044839073	0.167512970620563	0.866966442646337	0.931159432059736	NO	NA	LOC102579046	histone-lysine_N-methyltransferase%2C_H3_lysine-9_specific_SUVH1-like
gene-LOC102579047	775.643497427044	0.287239129377483	0.154808061103899	1.85545330991972	0.0635315207191908	0.16574899554538	NO	NA	LOC102579047	protein_BONZAI_1-like%2C_transcript_variant_X1
gene-LOC102579047	775.643497427044	0.287239129377483	0.154808061103899	1.85545330991972	0.0635315207191908	0.16574899554538	NO	NA	LOC102579047	protein_BONZAI_1-like%2C_transcript_variant_X2
gene-LOC102579048	435.477560203507	0.187260013384849	0.144859213226099	1.29270350994224	0.196113623357469	0.374586543042012	NO	NA	LOC102579048	polygalacturonate_4-alpha-galacturonosyltransferase-like%2C_transcript_variant_X1
gene-LOC102579048	435.477560203507	0.187260013384849	0.144859213226099	1.29270350994224	0.196113623357469	0.374586543042012	NO	NA	LOC102579048	polygalacturonate_4-alpha-galacturonosyltransferase-like%2C_transcript_variant_X2
gene-LOC102579051	32.9858492250134	0.150913006673043	0.407871804118916	0.370001076683997	0.71138168816544	0.836963509408083	NO	NA	LOC102579051	L-aminoadipate-semialdehyde_dehydrogenase-phosphopantetheinyl_transferase-like
gene-LOC102579052	113.266354703614	0.375722628167868	0.267600567983684	1.40404271559983	0.160306130084424	0.324739894660853	NO	NA	LOC102579052	glucose-induced_degradation_protein_8_homolog%2C_transcript_variant_X1
gene-LOC102579052	113.266354703614	0.375722628167868	0.267600567983684	1.40404271559983	0.160306130084424	0.324739894660853	NO	NA	LOC102579052	glucose-induced_degradation_protein_8_homolog%2C_transcript_variant_X2
gene-LOC102579053	173.908362962074	-0.043406106676318	0.212955462704994	-0.203827157683427	0.838488569561752	0.914840222403098	NO	NA	LOC102579053	beta-glucuronosyltransferase_GlcAT14B-like
gene-LOC102579054	334.163278437492	-0.0551444493423729	0.161531821855864	-0.34138443254592	0.732814192994223	0.850436752097751	NO	NA	LOC102579054	uncharacterized_protein_At2g33490%2C_transcript_variant_X1
gene-LOC102579054	334.163278437492	-0.0551444493423729	0.161531821855864	-0.34138443254592	0.732814192994223	0.850436752097751	NO	NA	LOC102579054	uncharacterized_protein_At2g33490%2C_transcript_variant_X2
gene-LOC102579055	8.79149741345709	0.122404546669974	0.608284575276492	0.201229081987383	0.840519452436305	0.916022538110171	NO	NA	LOC102579055	subtilisin-like_protease_SBT1.7
gene-LOC102579056	245.225434844491	-0.135514150434194	0.177211294168446	-0.764703802148086	0.444447941614696	0.636523429477661	NO	NA	LOC102579056	uncharacterized_LOC102579056%2C_transcript_variant_X1
gene-LOC102579056	245.225434844491	-0.135514150434194	0.177211294168446	-0.764703802148086	0.444447941614696	0.636523429477661	NO	NA	LOC102579056	uncharacterized_LOC102579056%2C_transcript_variant_X2
gene-LOC102579056	245.225434844491	-0.135514150434194	0.177211294168446	-0.764703802148086	0.444447941614696	0.636523429477661	NO	NA	LOC102579056	uncharacterized_LOC102579056%2C_transcript_variant_X3
gene-LOC102579057	130.958396182023	0.393484632713205	0.223282060200894	1.76227607519912	0.078022664095641	0.193237324366185	NO	NA	LOC102579057	reactive_oxygen_species_modulator_1-like
gene-LOC102579058	682.856598138215	-1.08425973503401	0.21580365568677	-5.02428808067907	5.05303409374363e-07	8.56653530180393e-06	DOWN	NA	LOC102579058	solute_carrier_family_25_member_44
gene-LOC102579059	15.710552373249	1.05895922938768	0.558114509491329	1.89738702610119	0.0577768766747277	0.154344329045091	NO	NA	LOC102579059	uncharacterized_LOC102579059
gene-LOC102579060	1463.64679523081	0.0785196300521859	0.130804167554046	0.600283855785735	0.548317076148378	0.721895005491089	NO	NA	LOC102579060	protein_MEI2-like_4%2C_transcript_variant_X1
gene-LOC102579060	1463.64679523081	0.0785196300521859	0.130804167554046	0.600283855785735	0.548317076148378	0.721895005491089	NO	NA	LOC102579060	protein_MEI2-like_4%2C_transcript_variant_X2
gene-LOC102579060	1463.64679523081	0.0785196300521859	0.130804167554046	0.600283855785735	0.548317076148378	0.721895005491089	NO	NA	LOC102579060	protein_MEI2-like_4%2C_transcript_variant_X3
gene-LOC102579061	264.635921645918	-1.11507886307897	0.176028542355404	-6.33464805285729	2.37883648938943e-10	8.84782309010245e-09	DOWN	NA	LOC102579061	uncharacterized_LOC102579061
gene-LOC102579062	715.749820059643	-0.774067829686301	0.136025740503916	-5.69059816780793	1.26595105518156e-08	3.15929656340954e-07	NO	NA	LOC102579062	translation_initiation_factor_IF-3
gene-LOC102579064	1074.7065456237	1.3426148451505	0.316067250387624	4.24787713217335	2.15805688188792e-05	0.0002306001020798	UP	NA	LOC102579064	protein_EXORDIUM-like
gene-LOC102579065	600.577390512938	-0.0687998511827882	0.129189537009618	-0.532549715521207	0.59434531848888	0.756134434950853	NO	NA	LOC102579065	probable_NOT_transcription_complex_subunit_VIP2%2C_transcript_variant_X1
gene-LOC102579065	600.577390512938	-0.0687998511827882	0.129189537009618	-0.532549715521207	0.59434531848888	0.756134434950853	NO	NA	LOC102579065	probable_NOT_transcription_complex_subunit_VIP2%2C_transcript_variant_X2
gene-LOC102579065	600.577390512938	-0.0687998511827882	0.129189537009618	-0.532549715521207	0.59434531848888	0.756134434950853	NO	NA	LOC102579065	probable_NOT_transcription_complex_subunit_VIP2%2C_transcript_variant_X3
gene-LOC102579065	600.577390512938	-0.0687998511827882	0.129189537009618	-0.532549715521207	0.59434531848888	0.756134434950853	NO	NA	LOC102579065	probable_NOT_transcription_complex_subunit_VIP2%2C_transcript_variant_X4
gene-LOC102579066	86.4469440769157	-0.757883250868621	0.35744286094821	-2.12029203453145	0.0339814249991981	0.104115497400183	NO	NA	LOC102579066	transcription_factor_PAR1
gene-LOC102579068	1310.39051088391	-0.0655806496215265	0.226751997348989	-0.289217516882961	0.772414927853143	0.87466378687785	NO	NA	LOC102579068	homeobox-leucine_zipper_protein_ATHB-14-like
gene-LOC102579069	516.934699239641	0.270626784000233	0.120733684441496	2.24151847309332	0.0249925102939358	0.0820672285529084	NO	NA	LOC102579069	protein_FLX-like_3
gene-LOC102579071	73.5508687916173	-0.118110405820666	0.343718612500026	-0.343625283954203	0.731128107510565	0.849456960713492	NO	NA	LOC102579071	uncharacterized_LOC102579071%2C_transcript_variant_X1
gene-LOC102579071	73.5508687916173	-0.118110405820666	0.343718612500026	-0.343625283954203	0.731128107510565	0.849456960713492	NO	NA	LOC102579071	uncharacterized_LOC102579071%2C_transcript_variant_X2
gene-LOC102579071	73.5508687916173	-0.118110405820666	0.343718612500026	-0.343625283954203	0.731128107510565	0.849456960713492	NO	NA	LOC102579071	uncharacterized_LOC102579071%2C_transcript_variant_X3
gene-LOC102579071	73.5508687916173	-0.118110405820666	0.343718612500026	-0.343625283954203	0.731128107510565	0.849456960713492	NO	NA	LOC102579071	uncharacterized_LOC102579071%2C_transcript_variant_X4
gene-LOC102579071	73.5508687916173	-0.118110405820666	0.343718612500026	-0.343625283954203	0.731128107510565	0.849456960713492	NO	NA	LOC102579071	uncharacterized_LOC102579071%2C_transcript_variant_X5
gene-LOC102579071	73.5508687916173	-0.118110405820666	0.343718612500026	-0.343625283954203	0.731128107510565	0.849456960713492	NO	NA	LOC102579071	uncharacterized_LOC102579071%2C_transcript_variant_X6
gene-LOC102579071	73.5508687916173	-0.118110405820666	0.343718612500026	-0.343625283954203	0.731128107510565	0.849456960713492	NO	NA	LOC102579071	uncharacterized_LOC102579071%2C_transcript_variant_X7
gene-LOC102579072	1431.74087178554	-0.0851473012064794	0.138301758141138	-0.615663187156201	0.538116838460527	0.7134620796247	NO	NA	LOC102579072	uncharacterized_LOC102579072
gene-LOC102579075	3.14188573904406	1.49758425863562	1.07113086572958	1.39813379163112	0.162072894122812	0.327347471908133	NO	NA	LOC102579075	DCN1-like_protein_1
gene-LOC102579076	135.746620049036	0.0384820930527186	0.288203143242638	0.133524196230992	0.893778829774808	0.946942064285744	NO	NA	LOC102579076	putative_disease_resistance_protein_RGA1
gene-LOC102579077	172.76180262991	0.672601805659962	0.355673520710812	1.89106516649249	0.0586156457168027	0.155885243662344	NO	NA	LOC102579077	E2F_transcription_factor-like_E2FE%2C_transcript_variant_X1
gene-LOC102579077	172.76180262991	0.672601805659962	0.355673520710812	1.89106516649249	0.0586156457168027	0.155885243662344	NO	NA	LOC102579077	E2F_transcription_factor-like_E2FE%2C_transcript_variant_X2
gene-LOC102579078	111.789735573306	0.0182024046093803	0.481259727060899	0.03782241393965	0.96982927341674	0.986404645546655	NO	NA	LOC102579078	UDP-glycosyltransferase_89B2-like
gene-LOC102579079	117.783241285005	1.71287361774762	0.436798381348907	3.92142849169445	8.80255720435554e-05	0.0007735651274361	UP	NA	LOC102579079	WAT1-related_protein_At5g07050
gene-LOC102579080	11.1949389448414	-0.0178354829413077	0.646943219755103	-0.0275688536438472	0.978006023410353	0.989497857432112	NO	NA	LOC102579080	uncharacterized_LOC102579080
gene-LOC102579082	186.696101527379	0.433607852888801	0.178337914784197	2.43138344088805	0.0150412870540202	0.0553501238682027	NO	NA	LOC102579082	monocopper_oxidase-like_protein_SKU5
gene-LOC102579084	582.219672943009	-1.6552715825726	0.259852534851529	-6.37004208374712	1.88976340047827e-10	7.20189142228244e-09	DOWN	NA	LOC102579084	thioredoxin_F1%2C_chloroplastic-like
gene-LOC102579086	126.67799104572	-0.883108141239307	0.349196573848132	-2.52897137995225	0.0114397355163527	0.0444806201372141	NO	NA	LOC102579086	auxin-responsive_protein_SAUR71
gene-LOC102579088	100.227548389381	-2.93008969094268	1.05140582038874	-2.78683038853574	0.0053226329635446	0.0239869880487198	DOWN	NA	LOC102579088	salicylic_acid-binding_protein_2-like
gene-LOC102579089	43.6247041366736	1.17461264526237	0.422881520784777	2.77764004225709	0.005475523905205	0.0245710429845135	UP	NA	LOC102579089	TMV_resistance_protein_N-like
gene-LOC102579090	306.408928856919	0.473819086610036	0.203947515224191	2.32324030076653	0.0201662469025699	0.0693384882760353	NO	NA	LOC102579090	uncharacterized_protein_DDB_G0275933
gene-LOC102579091	461.464511705492	0.152379118602077	0.133223779712667	1.14378318143145	0.252713566458529	0.444470230671112	NO	NA	LOC102579091	peptidyl-prolyl_cis-trans_isomerase_Pin1-like
gene-LOC102579092	97.5489525612428	0.494959013490126	0.395640219706231	1.25103310744707	0.210922398714509	0.393987762717508	NO	NA	LOC102579092	acidic_endochitinase
gene-LOC102579093	159.119065877006	0.269505495943754	0.22517813269247	1.19685465334159	0.231363211592077	0.418702772248272	NO	NA	LOC102579093	uncharacterized_LOC102579093%2C_transcript_variant_X1
gene-LOC102579093	159.119065877006	0.269505495943754	0.22517813269247	1.19685465334159	0.231363211592077	0.418702772248272	NO	NA	LOC102579093	uncharacterized_LOC102579093%2C_transcript_variant_X2
gene-LOC102579093	159.119065877006	0.269505495943754	0.22517813269247	1.19685465334159	0.231363211592077	0.418702772248272	NO	NA	LOC102579093	uncharacterized_LOC102579093%2C_transcript_variant_X3
gene-LOC102579094	66.4595104800262	0.798835610134195	0.370005459955862	2.15898330319095	0.0308514623138849	0.0966781537940535	NO	NA	LOC102579094	ethylene-responsive_transcription_factor_ERF062
gene-LOC102579095	182.389440335182	-0.209476750197777	0.157699826891118	-1.32832580940249	0.184070496992752	0.3577667000004	NO	NA	LOC102579095	pentatricopeptide_repeat-containing_protein_At1g07590%2C_mitochondrial%2C_transcript_variant_X1
gene-LOC102579095	182.389440335182	-0.209476750197777	0.157699826891118	-1.32832580940249	0.184070496992752	0.3577667000004	NO	NA	LOC102579095	pentatricopeptide_repeat-containing_protein_At1g07590%2C_mitochondrial%2C_transcript_variant_X2
gene-LOC102579095	182.389440335182	-0.209476750197777	0.157699826891118	-1.32832580940249	0.184070496992752	0.3577667000004	NO	NA	LOC102579095	pentatricopeptide_repeat-containing_protein_At1g07590%2C_mitochondrial%2C_transcript_variant_X3
gene-LOC102579095	182.389440335182	-0.209476750197777	0.157699826891118	-1.32832580940249	0.184070496992752	0.3577667000004	NO	NA	LOC102579095	pentatricopeptide_repeat-containing_protein_At1g07590%2C_mitochondrial%2C_transcript_variant_X4
gene-LOC102579097	106.369901608904	0.474549465230211	0.32460700269421	1.4619199872199	0.143763137152032	0.300974079935189	NO	NA	LOC102579097	D-tyrosyl-tRNA(Tyr)_deacylase
gene-LOC102579098	76.2814429562487	-0.87225766594116	0.410602107307757	-2.12433801584798	0.0336418890247548	0.103375427297171	NO	NA	LOC102579098	uncharacterized_LOC102579098
gene-LOC102579099	3.69491407538549	-1.85290762521329	1.09681208386802	-1.68935741360436	0.0911509569227333	0.216001894958109	NO	NA	LOC102579099	cytochrome_P450_81E8-like
gene-LOC102579100	109.34295843862	5.23636388444144	0.695501313460181	7.52890581671236	5.11672722577831e-14	3.78197841347417e-12	UP	NA	LOC102579100	glucan_endo-1%2C3-beta-glucosidase_A-like
gene-LOC102579101	304.085597009211	-0.9445335146883	0.256992133169362	-3.67534018664236	0.000237532693801	0.001830310853396	NO	NA	LOC102579101	uncharacterized_LOC102579101
gene-LOC102579102	206.121372059756	-0.101580278236279	0.212731574274474	-0.47750447286784	0.633002936540365	0.783915754450954	NO	NA	LOC102579102	uncharacterized_LOC102579102
gene-LOC102579105	582.846072756626	-0.403575332266917	0.161580645941715	-2.49767123973804	0.0125012071039765	0.04781485096839	NO	NA	LOC102579105	putative_uridine_kinase_C227.14%2C_transcript_variant_X1
gene-LOC102579105	582.846072756626	-0.403575332266917	0.161580645941715	-2.49767123973804	0.0125012071039765	0.04781485096839	NO	NA	LOC102579105	putative_uridine_kinase_C227.14%2C_transcript_variant_X2
gene-LOC102579106	60.0296848803157	0.819605750276825	0.313924535463779	2.61083686582819	0.0090320967750755	0.0368899158936385	NO	NA	LOC102579106	uncharacterized_protein_DDB_G0271670-like
gene-LOC102579107	18.0404069477644	0.813416496767645	0.788629433449207	1.03143055821544	0.302338956907331	0.498380375827866	NO	NA	LOC102579107	apyrase-like
gene-LOC102579112	1885.16499494636	0.210834592760327	0.227775799401877	0.925623324839444	0.354641767419879	0.552903147028081	NO	NA	LOC102579112	5'-adenylylsulfate_reductase_3%2C_chloroplastic-like
gene-LOC102579113	246.872164493535	-0.209390168108412	0.18193521052096	-1.15090513545364	0.249771264846907	0.44076500044342	NO	NA	LOC102579113	uncharacterized_LOC102579113%2C_transcript_variant_X1
gene-LOC102579113	246.872164493535	-0.209390168108412	0.18193521052096	-1.15090513545364	0.249771264846907	0.44076500044342	NO	NA	LOC102579113	uncharacterized_LOC102579113%2C_transcript_variant_X2
gene-LOC102579113	246.872164493535	-0.209390168108412	0.18193521052096	-1.15090513545364	0.249771264846907	0.44076500044342	NO	NA	LOC102579113	uncharacterized_LOC102579113%2C_transcript_variant_X3
gene-LOC102579114	290.217499376954	0.464166878496716	0.220291956798195	2.1070532271949	0.0351129660223474	0.106725450957183	NO	NA	LOC102579114	probable_inactive_receptor_kinase_At5g58300
gene-LOC102579115	56.2971982348447	-0.51465150389244	0.325412164041008	-1.58153738785126	0.113755217300089	0.254300215596008	NO	NA	LOC102579115	pentatricopeptide_repeat-containing_protein_At3g24000%2C_mitochondrial
gene-LOC102579116	176.10894668783	0.101856257861126	0.189319925682085	0.538011292230102	0.590569252687748	0.753680961172534	NO	NA	LOC102579116	probable_complex_I_intermediate-associated_protein_30%2C_transcript_variant_X1
gene-LOC102579116	176.10894668783	0.101856257861126	0.189319925682085	0.538011292230102	0.590569252687748	0.753680961172534	NO	NA	LOC102579116	probable_complex_I_intermediate-associated_protein_30%2C_transcript_variant_X2
gene-LOC102579116	176.10894668783	0.101856257861126	0.189319925682085	0.538011292230102	0.590569252687748	0.753680961172534	NO	NA	LOC102579116	probable_complex_I_intermediate-associated_protein_30%2C_transcript_variant_X3
gene-LOC102579118	64.4288179542878	-0.315272083402423	0.258987700516554	-1.21732454002105	0.223480761007471	0.408921868670955	NO	NA	LOC102579118	protein_BIG_GRAIN_1-like_A
gene-LOC102579119	876.831746371696	0.257873284421871	0.146383131928562	1.76163251205555	0.0781314071026666	0.193279879284352	NO	NA	LOC102579119	probable_protein_phosphatase_2C_10
gene-LOC102579121	644.979774129307	0.109846081963843	0.106312982368959	1.03323300236863	0.301494872000833	0.4975040514943	NO	NA	LOC102579121	kinesin-related_protein_11-like%2C_transcript_variant_X1
gene-LOC102579121	644.979774129307	0.109846081963843	0.106312982368959	1.03323300236863	0.301494872000833	0.4975040514943	NO	NA	LOC102579121	kinesin-related_protein_11-like%2C_transcript_variant_X2
gene-LOC102579121	644.979774129307	0.109846081963843	0.106312982368959	1.03323300236863	0.301494872000833	0.4975040514943	NO	NA	LOC102579121	kinesin-related_protein_11-like%2C_transcript_variant_X3
gene-LOC102579122	2.04796741620348	0.425296366854794	1.76027128939186	0.241608421052942	0.809083596327545	0.897696777281097	NO	NA	LOC102579122	rho_guanine_nucleotide_exchange_factor_8-like
gene-LOC102579123	437.849604236398	0.286947588731978	0.12418853417835	2.3105803658161	0.0208560447835103	0.0712359004239133	NO	NA	LOC102579123	plant_UBX_domain-containing_protein_10-like
gene-LOC102579124	121.510481933254	0.613477527846699	0.25139765937459	2.44026746061545	0.014676391389211	0.0542741185073611	NO	NA	LOC102579124	heat_shock_factor_protein_HSF8%2C_transcript_variant_X1
gene-LOC102579124	121.510481933254	0.613477527846699	0.25139765937459	2.44026746061545	0.014676391389211	0.0542741185073611	NO	NA	LOC102579124	heat_shock_factor_protein_HSF8%2C_transcript_variant_X2
gene-LOC102579124	121.510481933254	0.613477527846699	0.25139765937459	2.44026746061545	0.014676391389211	0.0542741185073611	NO	NA	LOC102579124	heat_shock_factor_protein_HSF8%2C_transcript_variant_X3
gene-LOC102579128	521.933960702439	-0.370724346298557	0.165528588339546	-2.23963938808018	0.0251143434467622	0.0823624130360187	NO	NA	LOC102579128	E3_ubiquitin-protein_ligase_BRE1-like_2%2C_transcript_variant_X1
gene-LOC102579128	521.933960702439	-0.370724346298557	0.165528588339546	-2.23963938808018	0.0251143434467622	0.0823624130360187	NO	NA	LOC102579128	E3_ubiquitin-protein_ligase_BRE1-like_2%2C_transcript_variant_X2
gene-LOC102579128	521.933960702439	-0.370724346298557	0.165528588339546	-2.23963938808018	0.0251143434467622	0.0823624130360187	NO	NA	LOC102579128	E3_ubiquitin-protein_ligase_BRE1-like_2%2C_transcript_variant_X3
gene-LOC102579129	21.3483981386941	-0.473152857827118	0.454111876421465	-1.041930155088	0.297444062163797	0.493272229225329	NO	NA	LOC102579129	protein_NLP3-like
gene-LOC102579131	155.68731089345	0.921554247209424	0.189373652388717	4.86632768384169	1.13690958565156e-06	1.75910230489247e-05	NO	NA	LOC102579131	protein_BREAST_CANCER_SUSCEPTIBILITY_1_homolog%2C_transcript_variant_X1
gene-LOC102579131	155.68731089345	0.921554247209424	0.189373652388717	4.86632768384169	1.13690958565156e-06	1.75910230489247e-05	NO	NA	LOC102579131	protein_BREAST_CANCER_SUSCEPTIBILITY_1_homolog%2C_transcript_variant_X2
gene-LOC102579133	83.0471171971709	-0.592654521473559	0.305661517433093	-1.93892422719941	0.0525105654087047	0.144107569181817	NO	NA	LOC102579133	protein_NRT1/_PTR_FAMILY_1.2-like
gene-LOC102579134	88.4561322642173	0.248272312760466	0.293350555775465	0.846333193759133	0.397366895391568	0.59373516224444	NO	NA	LOC102579134	receptor-like_protein_kinase_HERK_1
gene-LOC102579136	2016.99196009478	-0.0221594547433499	0.279395340290372	-0.0793121843775916	0.936784315100542	0.969354788204097	NO	NA	LOC102579136	squalene_monooxygenase-like
gene-LOC102579139	5.82879533366561	0.365109123213603	0.794837076757948	0.45935089578715	0.645982204432826	0.79255693481375	NO	NA	LOC102579139	galactose_oxidase-like
gene-LOC102579142	2.88304372067777	0.238722466760196	1.23974872364918	0.192557138560725	0.847305815100622	0.919704455274078	NO	NA	LOC102579142	casparian_strip_membrane_protein_3-like
gene-LOC102579143	873.334042556905	-1.20137269466804	0.150774813397709	-7.96799324499309	1.61271677431696e-15	1.54031043683631e-13	DOWN	NA	LOC102579143	ferredoxin-thioredoxin_reductase_catalytic_chain%2C_chloroplastic
gene-LOC102579144	4.37496378792022	-1.20036835345293	1.13984495575263	-1.05309792125223	0.292296115492363	0.487804741817952	NO	NA	LOC102579144	uncharacterized_LOC102579144
gene-LOC102579145	136.098078237025	0.204116898870471	0.33072003117896	0.617189403807289	0.537109804040138	0.712615414278143	NO	NA	LOC102579145	uncharacterized_LOC102579145
gene-LOC102579146	812.552272058783	-0.0466291272524174	0.126874479915081	-0.367521721339288	0.713229892478434	0.838144434153518	NO	NA	LOC102579146	nuclear_pore_complex_protein_NUP155
gene-LOC102579148	151.658125888861	0.109565027570096	0.221702838276388	0.494197676592238	0.621166580469809	0.776054578115764	NO	NA	LOC102579148	probable_RNA-dependent_RNA_polymerase_5%2C_transcript_variant_X1
gene-LOC102579148	151.658125888861	0.109565027570096	0.221702838276388	0.494197676592238	0.621166580469809	0.776054578115764	NO	NA	LOC102579148	probable_RNA-dependent_RNA_polymerase_5%2C_transcript_variant_X2
gene-LOC102579148	151.658125888861	0.109565027570096	0.221702838276388	0.494197676592238	0.621166580469809	0.776054578115764	NO	NA	LOC102579148	probable_RNA-dependent_RNA_polymerase_5%2C_transcript_variant_X3
gene-LOC102579149	1861.02000385792	0.412072105443458	0.122064709628841	3.37584963497178	0.0007358812501367	0.0047010921922444	NO	NA	LOC102579149	glycine-rich_RNA-binding_protein_2%2C_mitochondrial-like
gene-LOC102579150	44.4765466407701	0.430622895010857	0.45224497300377	0.952189456414957	0.341000907234162	0.538460338549303	NO	NA	LOC102579150	uncharacterized_LOC102579150
gene-LOC102579151	1480.83453278304	0.0085065880628014	0.103754093046192	0.0819879757323335	0.934656275238624	0.968412388036305	NO	NA	LOC102579151	DNA_damage-binding_protein_1%2C_transcript_variant_X1
gene-LOC102579151	1480.83453278304	0.0085065880628014	0.103754093046192	0.0819879757323335	0.934656275238624	0.968412388036305	NO	NA	LOC102579151	DNA_damage-binding_protein_1%2C_transcript_variant_X2
gene-LOC102579153	319.298495350272	-0.160798929117756	0.160420435158676	-1.0023593874353	0.316170049468009	0.513038570796548	NO	NA	LOC102579153	F-box_protein_At5g51380-like%2C_transcript_variant_X1
gene-LOC102579153	319.298495350272	-0.160798929117756	0.160420435158676	-1.0023593874353	0.316170049468009	0.513038570796548	NO	NA	LOC102579153	F-box_protein_At5g51380-like%2C_transcript_variant_X2
gene-LOC102579154	11.3186041903105	0.552039595067437	0.491200121139661	1.12385883331344	0.261072917849705	0.453875756582307	NO	NA	LOC102579154	cationic_amino_acid_transporter_6%2C_chloroplastic-like
gene-LOC102579155	40.5670547612332	-0.0827971432447696	0.409969215826892	-0.201959415605806	0.839948452015429	0.915750288644742	NO	NA	LOC102579155	uncharacterized_LOC102579155
gene-LOC102579158	244.416230463047	0.196135343198458	0.158606280513476	1.23661775916745	0.216229023617839	0.400355756613197	NO	NA	LOC102579158	60S_ribosomal_protein_L2%2C_mitochondrial
gene-LOC102579159	1271.56168235857	-0.342358804218817	0.118125050772401	-2.89827434553624	0.0037522221099197	0.0181238965554897	NO	NA	LOC102579159	glycine-rich_RNA-binding_protein_3%2C_mitochondrial
gene-LOC102579160	661.659123535853	0.404195955073895	0.170423548089203	2.37171423553704	0.0177057787687365	0.0627379266326115	NO	NA	LOC102579160	reticulon-like_protein_B2
gene-LOC102579161	33.504271192347	1.00421385332093	0.466661121087511	2.15191240054603	0.0314042543936898	0.0980047519461001	UP	NA	LOC102579161	classical_arabinogalactan_protein_9-like
gene-LOC102579162	379.007457658546	0.556513612054153	0.229647302110402	2.42334051800274	0.0153785040346597	0.0563142474188098	NO	NA	LOC102579162	kinesin-like_protein_NACK1
gene-LOC102579163	40.0602269370641	0.207227695756845	0.484627583898804	0.427601941453082	0.668940952231904	0.807677616615476	NO	NA	LOC102579163	auxin_efflux_carrier_component_3-like
gene-LOC102579164	190.478890970454	-0.334304515409578	0.174598188578208	-1.91470781072756	0.0555297769274007	0.150016365115591	NO	NA	LOC102579164	dof_zinc_finger_protein_DOF2.4-like
gene-LOC102579167	231.987533971666	0.292600313462446	0.392079068256399	0.746278843100853	0.455498989138075	0.646034057346383	NO	NA	LOC102579167	aspartic_proteinase_nepenthesin-1
gene-LOC102579168	883.901417761257	-0.178114156954771	0.122832757303707	-1.45005421081918	0.147043402522988	0.305770773764775	NO	NA	LOC102579168	CAX-interacting_protein_4%2C_transcript_variant_X1
gene-LOC102579168	883.901417761257	-0.178114156954771	0.122832757303707	-1.45005421081918	0.147043402522988	0.305770773764775	NO	NA	LOC102579168	CAX-interacting_protein_4%2C_transcript_variant_X2
gene-LOC102579169	105.234136119528	-0.273342335471511	0.298676088866558	-0.91517984083967	0.360097225876174	0.558955090647413	NO	NA	LOC102579169	putative_F-box_protein_At1g65770
gene-LOC102579170	56.0418478595156	-0.327392694600634	0.400857744430584	-0.816730371682587	0.414082530658295	0.609358069193436	NO	NA	LOC102579170	cyclin-P3-1-like
gene-LOC102579171	474.823809909661	-0.0717687388640753	0.174880166386169	-0.410388098016765	0.681521275729353	0.815751794141442	NO	NA	LOC102579171	transcription_initiation_factor_TFIID_subunit_10
gene-LOC102579172	391.886752016538	1.86177518610923	0.380318755249923	4.89530206020416	9.81548448717585e-07	1.55076636802494e-05	UP	NA	LOC102579172	cytochrome_P450_81D1-like
gene-LOC102579173	4.83879652575108	1.79826442557874	0.964817930424323	1.86383810755659	0.0623444424779698	0.163349759028133	NO	NA	LOC102579173	U-box_domain-containing_protein_15-like
gene-LOC102579174	28.2569628640148	-2.41139462392221	2.20642909661173	-1.09289468110497	0.274440043878607	0.468516291164295	NO	NA	LOC102579174	galactose_oxidase-like
gene-LOC102579175	128.323305293163	0.999942961596648	0.227462993613751	4.39606876578186	1.10229026130188e-05	0.0001286226982129	NO	NA	LOC102579175	vesicle-associated_membrane_protein_724%2C_transcript_variant_X1
gene-LOC102579175	128.323305293163	0.999942961596648	0.227462993613751	4.39606876578186	1.10229026130188e-05	0.0001286226982129	NO	NA	LOC102579175	vesicle-associated_membrane_protein_724%2C_transcript_variant_X2
gene-LOC102579176	34.4898688002979	0.73456722810957	0.468726252458924	1.56715614765772	0.117078197759826	0.25967774195411	NO	NA	LOC102579176	glutamate_receptor_2.8-like%2C_transcript_variant_X1
gene-LOC102579176	34.4898688002979	0.73456722810957	0.468726252458924	1.56715614765772	0.117078197759826	0.25967774195411	NO	NA	LOC102579176	glutamate_receptor_2.8-like%2C_transcript_variant_X2
gene-LOC102579177	174.725824737154	0.550874795096332	0.309091101529247	1.78224087452161	0.0747099598762555	0.187089281265431	NO	NA	LOC102579177	flavonol_synthase/flavanone_3-hydroxylase
gene-LOC102579178	799.395555815412	0.351343500350553	0.102942178430482	3.41301792625089	0.0006424771585322	0.0041968061841756	NO	NA	LOC102579178	signal_peptide_peptidase
gene-LOC102579180	4906.32753506945	-0.953866283246448	0.156744620144816	-6.0854802057332	1.16142673632168e-09	3.6426423139581e-08	NO	NA	LOC102579180	serine_decarboxylase-like%2C_transcript_variant_X1
gene-LOC102579180	4906.32753506945	-0.953866283246448	0.156744620144816	-6.0854802057332	1.16142673632168e-09	3.6426423139581e-08	NO	NA	LOC102579180	serine_decarboxylase-like%2C_transcript_variant_X2
gene-LOC102579181	118.574166889079	-0.303805112876636	0.199268727671577	-1.5246000535385	0.127358884046667	0.276430593831394	NO	NA	LOC102579181	F-box_protein_SKIP8
gene-LOC102579182	360.168778239583	0.465172464118981	0.280784024915898	1.65669134580684	0.0975818935740839	0.226749916696127	NO	NA	LOC102579182	probable_trehalase
gene-LOC102579183	212.111870800727	-0.395669762554134	0.199936983411724	-1.97897235320062	0.0478191190729481	0.134297426738148	NO	NA	LOC102579183	CBL-interacting_protein_kinase_2-like
gene-LOC102579185	165.2277072364	-0.0276906894634088	0.196261956819774	-0.141090458447008	0.887798481305797	0.943031778469382	NO	NA	LOC102579185	uncharacterized_LOC102579185%2C_transcript_variant_X1
gene-LOC102579185	165.2277072364	-0.0276906894634088	0.196261956819774	-0.141090458447008	0.887798481305797	0.943031778469382	NO	NA	LOC102579185	uncharacterized_LOC102579185%2C_transcript_variant_X2
gene-LOC102579185	165.2277072364	-0.0276906894634088	0.196261956819774	-0.141090458447008	0.887798481305797	0.943031778469382	NO	NA	LOC102579185	uncharacterized_LOC102579185%2C_transcript_variant_X3
gene-LOC102579186	375.17266475939	-0.162061211608453	0.199572219101438	-0.812042940335703	0.416766992486603	0.61160396384224	NO	NA	LOC102579186	universal_stress_protein_A-like_protein
gene-LOC102579187	390.191849333422	0.129604794473994	0.192045277517117	0.674865824089022	0.499761015371546	0.682612606271081	NO	NA	LOC102579187	ferredoxin--NADP_reductase%2C_root-type_isozyme%2C_chloroplastic%2C_transcript_variant_X1
gene-LOC102579187	390.191849333422	0.129604794473994	0.192045277517117	0.674865824089022	0.499761015371546	0.682612606271081	NO	NA	LOC102579187	ferredoxin--NADP_reductase%2C_root-type_isozyme%2C_chloroplastic%2C_transcript_variant_X2
gene-LOC102579188	53.4457009687966	0.273371510538602	0.400494039450968	0.682585715665991	0.494868662770774	0.679052829396036	NO	NA	LOC102579188	uncharacterized_LOC102579188
gene-LOC102579190	403.429255680479	0.219534766590182	0.1100690440349	1.99451869974063	0.0460953984730569	0.130753862522755	NO	NA	LOC102579190	uncharacterized_LOC102579190
gene-LOC102579191	136.587901052322	-0.17456843464938	0.26135223132291	-0.66794315765261	0.504169877229662	0.686010358247243	NO	NA	LOC102579191	N-acylphosphatidylethanolamine_synthase
gene-LOC102579194	8.06795199841636	-2.92799441821224	2.05355147610776	-1.42581983080447	0.153920355150366	0.316024196982028	NO	NA	LOC102579194	protein_FLOWERING_LOCUS_T-like
gene-LOC102579195	280.478050359578	-0.0780400246322569	0.174543391726771	-0.447109591833874	0.654795933815227	0.799513827226305	NO	NA	LOC102579195	aspartic_proteinase_Asp1
gene-LOC102579197	22.5335087845832	-0.412800243152448	0.506598881370611	-0.814846337669776	0.415160273084895	0.610263777188379	NO	NA	LOC102579197	probable_carboxylesterase_7
gene-LOC102579198	33.6789487366111	-0.186640779548703	0.390851633215327	-0.477523345657556	0.632989500776891	0.783915754450954	NO	NA	LOC102579198	uncharacterized_LOC102579198%2C_transcript_variant_X1
gene-LOC102579198	33.6789487366111	-0.186640779548703	0.390851633215327	-0.477523345657556	0.632989500776891	0.783915754450954	NO	NA	LOC102579198	uncharacterized_LOC102579198%2C_transcript_variant_X2
gene-LOC102579200	591.333842372938	-2.17197113255076	0.250174523801258	-8.68182379064385	3.89472493048742e-18	5.79440198151811e-16	DOWN	NA	LOC102579200	cytochrome_P450_CYP736A12-like
gene-LOC102579201	1.28613132529326	0.270206440323764	1.3666819990172	0.19770981143973	0.843272112827747	0.917426939617313	NO	NA	LOC102579201	probable_LRR_receptor-like_serine/threonine-protein_kinase_At3g47570
gene-LOC102579204	2894.5989541177	0.75774239618886	0.128307735069042	5.90566418915527	3.51228777719916e-09	9.88081054800186e-08	NO	NA	LOC102579204	probable_glutathione_S-transferase
gene-LOC102579205	644.924198028625	-0.113326304600798	0.21560833195203	-0.525611898087554	0.599157888211724	0.75984128886432	NO	NA	LOC102579205	protein_NRT1/_PTR_FAMILY_2.11-like
gene-LOC102579206	10.9109957873247	-1.52418052469875	0.585125813250195	-2.60487657557336	0.0091907361200822	0.0374421264895539	DOWN	NA	LOC102579206	uncharacterized_LOC102579206
gene-LOC102579208	175.531841487483	0.0487883283231202	0.202709376238993	0.24068116250133	0.80980224	0.898024186918973	NO	NA	LOC102579208	dol-P-Man:Man(7)GlcNAc(2)-PP-Dol_alpha-1%2C6-mannosyltransferase%2C_transcript_variant_X1
gene-LOC102579208	175.531841487483	0.0487883283231202	0.202709376238993	0.24068116250133	0.80980224	0.898024186918973	NO	NA	LOC102579208	dol-P-Man:Man(7)GlcNAc(2)-PP-Dol_alpha-1%2C6-mannosyltransferase%2C_transcript_variant_X2
gene-LOC102579208	175.531841487483	0.0487883283231202	0.202709376238993	0.24068116250133	0.80980224	0.898024186918973	NO	NA	LOC102579208	dol-P-Man:Man(7)GlcNAc(2)-PP-Dol_alpha-1%2C6-mannosyltransferase%2C_transcript_variant_X3
gene-LOC102579208	175.531841487483	0.0487883283231202	0.202709376238993	0.24068116250133	0.80980224	0.898024186918973	NO	NA	LOC102579208	dol-P-Man:Man(7)GlcNAc(2)-PP-Dol_alpha-1%2C6-mannosyltransferase%2C_transcript_variant_X4
gene-LOC102579208	175.531841487483	0.0487883283231202	0.202709376238993	0.24068116250133	0.80980224	0.898024186918973	NO	NA	LOC102579208	dol-P-Man:Man(7)GlcNAc(2)-PP-Dol_alpha-1%2C6-mannosyltransferase%2C_transcript_variant_X5
gene-LOC102579208	175.531841487483	0.0487883283231202	0.202709376238993	0.24068116250133	0.80980224	0.898024186918973	NO	NA	LOC102579208	dol-P-Man:Man(7)GlcNAc(2)-PP-Dol_alpha-1%2C6-mannosyltransferase%2C_transcript_variant_X6
gene-LOC102579208	175.531841487483	0.0487883283231202	0.202709376238993	0.24068116250133	0.80980224	0.898024186918973	NO	NA	LOC102579208	dol-P-Man:Man(7)GlcNAc(2)-PP-Dol_alpha-1%2C6-mannosyltransferase%2C_transcript_variant_X7
gene-LOC102579211	6.00270324024368	-0.387329959888232	0.720109964775323	-0.537876128417526	0.59066256988364	0.753680961172534	NO	NA	LOC102579211	(Iso)eugenol_O-methyltransferase-like
gene-LOC102579212	1475.38212720635	0.180842189144042	0.140603519959376	1.28618536147809	0.198378378621213	0.377607134373799	NO	NA	LOC102579212	phenylalanine--tRNA_ligase_beta_subunit%2C_cytoplasmic
gene-LOC102579213	372.176928363629	-0.33577969452224	0.299406133425112	-1.12148569129505	0.262081178812152	0.454769833506796	NO	NA	LOC102579213	protein_CLP1_homolog%2C_transcript_variant_X1
gene-LOC102579213	372.176928363629	-0.33577969452224	0.299406133425112	-1.12148569129505	0.262081178812152	0.454769833506796	NO	NA	LOC102579213	protein_CLP1_homolog%2C_transcript_variant_X2
gene-LOC102579213	372.176928363629	-0.33577969452224	0.299406133425112	-1.12148569129505	0.262081178812152	0.454769833506796	NO	NA	LOC102579213	protein_CLP1_homolog%2C_transcript_variant_X3
gene-LOC102579213	372.176928363629	-0.33577969452224	0.299406133425112	-1.12148569129505	0.262081178812152	0.454769833506796	NO	NA	LOC102579213	protein_CLP1_homolog%2C_transcript_variant_X4
gene-LOC102579213	372.176928363629	-0.33577969452224	0.299406133425112	-1.12148569129505	0.262081178812152	0.454769833506796	NO	NA	LOC102579213	protein_CLP1_homolog%2C_transcript_variant_X5
gene-LOC102579213	372.176928363629	-0.33577969452224	0.299406133425112	-1.12148569129505	0.262081178812152	0.454769833506796	NO	NA	LOC102579213	protein_CLP1_homolog%2C_transcript_variant_X6
gene-LOC102579214	448.130751902466	0.0545942223640122	0.135613558079285	0.402572007823098	0.687263105644353	0.819815952096509	NO	NA	LOC102579214	UDP-glycosyltransferase_89A2-like
gene-LOC102579216	175.296343522648	0.694448544113099	0.297098524336859	2.33743518471911	0.0194165674345352	0.0673474940670629	NO	NA	LOC102579216	probable_WRKY_transcription_factor_65%2C_transcript_variant_X1
gene-LOC102579216	175.296343522648	0.694448544113099	0.297098524336859	2.33743518471911	0.0194165674345352	0.0673474940670629	NO	NA	LOC102579216	probable_WRKY_transcription_factor_65%2C_transcript_variant_X2
gene-LOC102579218	25.8644333364653	0.28843852136237	0.485475702149208	0.594135854967507	0.552421251308238	0.725136859997336	NO	NA	LOC102579218	uncharacterized_LOC102579218
gene-LOC102579219	168.038954146237	0.185256304887625	0.190336843806407	0.973307643348601	0.330400424801694	0.527971871331762	NO	NA	LOC102579219	uncharacterized_LOC102579219
gene-LOC102579222	54.5326951024354	0.385181419046324	0.356759341636309	1.07966736702578	0.280290330575276	0.475089540736728	NO	NA	LOC102579222	E3_ubiquitin-protein_ligase_RMA1H1-like
gene-LOC102579224	460.237770823364	0.675453262446174	0.235694062209154	2.86580517181964	0.0041595014860203	0.0196735011186154	NO	NA	LOC102579224	fibrous_sheath_CABYR-binding_protein-like
gene-LOC102579226	528.313295383208	-0.126109267443437	0.118079776370115	-1.06800056131673	0.285520258595405	0.480783550877223	NO	NA	LOC102579226	uncharacterized_LOC102579226%2C_transcript_variant_X1
gene-LOC102579226	528.313295383208	-0.126109267443437	0.118079776370115	-1.06800056131673	0.285520258595405	0.480783550877223	NO	NA	LOC102579226	uncharacterized_LOC102579226%2C_transcript_variant_X2
gene-LOC102579226	528.313295383208	-0.126109267443437	0.118079776370115	-1.06800056131673	0.285520258595405	0.480783550877223	NO	NA	LOC102579226	uncharacterized_LOC102579226%2C_transcript_variant_X3
gene-LOC102579226	528.313295383208	-0.126109267443437	0.118079776370115	-1.06800056131673	0.285520258595405	0.480783550877223	NO	NA	LOC102579226	uncharacterized_LOC102579226%2C_transcript_variant_X4
gene-LOC102579226	528.313295383208	-0.126109267443437	0.118079776370115	-1.06800056131673	0.285520258595405	0.480783550877223	NO	NA	LOC102579226	uncharacterized_LOC102579226%2C_transcript_variant_X5
gene-LOC102579226	528.313295383208	-0.126109267443437	0.118079776370115	-1.06800056131673	0.285520258595405	0.480783550877223	NO	NA	LOC102579226	uncharacterized_LOC102579226%2C_transcript_variant_X6
gene-LOC102579227	150.180221023121	0.368101044622652	0.259257928501177	1.41982560283005	0.155658459284688	0.318775009400717	NO	NA	LOC102579227	probable_calcium-binding_protein_CML21
gene-LOC102579228	219.403198625443	0.387914519533878	0.193110735661992	2.00876724022665	0.0445618239962461	0.127431662534361	NO	NA	LOC102579228	uncharacterized_protein_At4g15545-like
gene-LOC102579229	5.02329510657513	0.504557754849574	1.24533053481199	0.405159707198338	0.685360120451603	0.818600051080624	NO	NA	LOC102579229	CEN-like_protein_1
gene-LOC102579230	1888.31017323995	0.361856680579006	0.112845715093817	3.20664971884993	0.0013429040417138	0.0077618586915335	NO	NA	LOC102579230	profilin-1-like
gene-LOC102579231	387.186807638367	1.2165615337646	0.281689853030869	4.31879785755464	1.5688138874912e-05	0.0001739636957228	UP	NA	LOC102579231	ethylene-responsive_transcription_factor_ERF003-like
gene-LOC102579232	864.887541918192	-0.217622373434154	0.111003472304548	-1.96050059440561	0.049937308574102	0.138685532451398	NO	NA	LOC102579232	uncharacterized_LOC102579232%2C_transcript_variant_X1
gene-LOC102579232	864.887541918192	-0.217622373434154	0.111003472304548	-1.96050059440561	0.049937308574102	0.138685532451398	NO	NA	LOC102579232	uncharacterized_LOC102579232%2C_transcript_variant_X2
gene-LOC102579233	51.7483378983174	-0.273920441440682	0.38434827821159	-0.712688092984988	0.476038786137462	0.663128514942942	NO	NA	LOC102579233	uncharacterized_LOC102579233
gene-LOC102579235	367.909288250101	0.0304308404864677	0.20481911131168	0.148574223819183	0.881889613641449	0.939578408143793	NO	NA	LOC102579235	protein_VAC14_homolog%2C_transcript_variant_X1
gene-LOC102579235	367.909288250101	0.0304308404864677	0.20481911131168	0.148574223819183	0.881889613641449	0.939578408143793	NO	NA	LOC102579235	protein_VAC14_homolog%2C_transcript_variant_X2
gene-LOC102579235	367.909288250101	0.0304308404864677	0.20481911131168	0.148574223819183	0.881889613641449	0.939578408143793	NO	NA	LOC102579235	protein_VAC14_homolog%2C_transcript_variant_X3
gene-LOC102579236	155.938957690376	0.0658955135617247	0.15456568737693	0.426326920806358	0.669869644032848	0.808180894834597	NO	NA	LOC102579236	uncharacterized_LOC102579236%2C_transcript_variant_X1
gene-LOC102579236	155.938957690376	0.0658955135617247	0.15456568737693	0.426326920806358	0.669869644032848	0.808180894834597	NO	NA	LOC102579236	uncharacterized_LOC102579236%2C_transcript_variant_X2
gene-LOC102579236	155.938957690376	0.0658955135617247	0.15456568737693	0.426326920806358	0.669869644032848	0.808180894834597	NO	NA	LOC102579236	uncharacterized_LOC102579236%2C_transcript_variant_X3
gene-LOC102579237	204.173205896088	-0.34920014663171	0.201457652060512	-1.73336749962131	0.083030370363031	0.201769370301404	NO	NA	LOC102579237	putative_E3_ubiquitin-protein_ligase_RF298%2C_transcript_variant_X1
gene-LOC102579237	204.173205896088	-0.34920014663171	0.201457652060512	-1.73336749962131	0.083030370363031	0.201769370301404	NO	NA	LOC102579237	putative_E3_ubiquitin-protein_ligase_RF298%2C_transcript_variant_X2
gene-LOC102579237	204.173205896088	-0.34920014663171	0.201457652060512	-1.73336749962131	0.083030370363031	0.201769370301404	NO	NA	LOC102579237	putative_E3_ubiquitin-protein_ligase_RF298%2C_transcript_variant_X3
gene-LOC102579239	1920.20463755087	0.239303061668986	0.0990608491459902	2.4157178515229	0.0157042250326597	0.0573080752803459	NO	NA	LOC102579239	acyl_carrier_protein_1%2C_chloroplastic-like
gene-LOC102579240	167.169177866137	-0.566611353923412	0.218589794272579	-2.59212172191743	0.0095386016102528	0.0385480419244922	NO	NA	LOC102579240	probable_BOI-related_E3_ubiquitin-protein_ligase_3%2C_transcript_variant_X1
gene-LOC102579240	167.169177866137	-0.566611353923412	0.218589794272579	-2.59212172191743	0.0095386016102528	0.0385480419244922	NO	NA	LOC102579240	probable_BOI-related_E3_ubiquitin-protein_ligase_3%2C_transcript_variant_X2
gene-LOC102579242	291.281071299346	-0.639020597170387	0.182328806885688	-3.50477035464298	0.0004570012986921	0.0031651874489246	NO	NA	LOC102579242	chloroplast_sensor_kinase%2C_chloroplastic
gene-LOC102579244	115.791559419614	-0.664884723091218	0.705165706711868	-0.942877279429147	0.345743677615009	0.543656166244359	NO	NA	LOC102579244	proteinase_inhibitor_type-2-like
gene-LOC102579245	571.01690898946	0.161739665899609	0.190096526930668	0.850829147228964	0.394864267907866	0.591483012841877	NO	NA	LOC102579245	BTB/POZ_domain-containing_protein_At3g50780
gene-LOC102579246	643.764926347272	1.03167116888388	0.214470814213316	4.81031031037055	1.50696157782569e-06	2.2740618504393e-05	UP	NA	LOC102579246	probable_LRR_receptor-like_serine/threonine-protein_kinase_At1g07650%2C_transcript_variant_X1
gene-LOC102579246	643.764926347272	1.03167116888388	0.214470814213316	4.81031031037055	1.50696157782569e-06	2.2740618504393e-05	UP	NA	LOC102579246	probable_LRR_receptor-like_serine/threonine-protein_kinase_At1g07650%2C_transcript_variant_X2
gene-LOC102579246	643.764926347272	1.03167116888388	0.214470814213316	4.81031031037055	1.50696157782569e-06	2.2740618504393e-05	UP	NA	LOC102579246	probable_LRR_receptor-like_serine/threonine-protein_kinase_At1g07650%2C_transcript_variant_X3
gene-LOC102579247	177.197640456653	-1.10891974414486	0.332962435116639	-3.33046502304802	0.0008670105541886	0.0053904227034998	DOWN	NA	LOC102579247	protein_LITTLE_ZIPPER_2-like
gene-LOC102579248	257.266394127307	0.261058827696764	0.444511831358264	0.587293316578468	0.557006729011776	0.727892525413934	NO	NA	LOC102579248	pectin_acetylesterase_10-like%2C_transcript_variant_X1
gene-LOC102579248	257.266394127307	0.261058827696764	0.444511831358264	0.587293316578468	0.557006729011776	0.727892525413934	NO	NA	LOC102579248	pectin_acetylesterase_10-like%2C_transcript_variant_X2
gene-LOC102579249	34.7782143017259	1.00254894746454	0.452355761342816	2.21628424602901	0.0266720412717508	0.0862400955525305	UP	NA	LOC102579249	dynamin-related_protein_1E-like
gene-LOC102579251	17.9568698803813	-0.461748777937355	0.684266790394957	-0.67480810762544	0.499797688659653	0.682622524339545	NO	NA	LOC102579251	cytochrome_P450_704C1-like%2C_transcript_variant_X1
gene-LOC102579251	17.9568698803813	-0.461748777937355	0.684266790394957	-0.67480810762544	0.499797688659653	0.682622524339545	NO	NA	LOC102579251	cytochrome_P450_704C1-like%2C_transcript_variant_X2
gene-LOC102579252	225.947075679846	-2.05431737404961	0.29242223427619	-7.02517501493859	2.13798086827628e-12	1.20146242062529e-10	DOWN	NA	LOC102579252	ferric_reduction_oxidase_2-like
gene-LOC102579253	18.3897232902732	0.583560925167438	0.517331416318545	1.12802143221883	0.259310867917559	0.451882949694671	NO	NA	LOC102579253	(+)-neomenthol_dehydrogenase-like
gene-LOC102579254	18.2009119070428	-0.75291217084191	0.779785641939613	-0.965537360971588	0.334275732275301	0.531529560864446	NO	NA	LOC102579254	transcription_factor_HEC1
gene-LOC102579255	65.0594929931783	0.0535319217498616	0.34102747909716	0.156972458323835	0.875266554057021	0.936008366453777	NO	NA	LOC102579255	uncharacterized_LOC102579255
gene-LOC102579257	400.557983058916	-0.268395787611525	0.192653736821452	-1.39315121543824	0.163574068461169	0.329461993831056	NO	NA	LOC102579257	uncharacterized_LOC102579257%2C_transcript_variant_X1
gene-LOC102579257	400.557983058916	-0.268395787611525	0.192653736821452	-1.39315121543824	0.163574068461169	0.329461993831056	NO	NA	LOC102579257	uncharacterized_LOC102579257%2C_transcript_variant_X2
gene-LOC102579257	400.557983058916	-0.268395787611525	0.192653736821452	-1.39315121543824	0.163574068461169	0.329461993831056	NO	NA	LOC102579257	uncharacterized_LOC102579257%2C_transcript_variant_X3
gene-LOC102579258	78.2948873532206	-0.102161956140026	0.298939041534352	-0.341748456861518	0.73254020193072	0.850308154781872	NO	NA	LOC102579258	uncharacterized_LOC102579258%2C_transcript_variant_X1
gene-LOC102579258	78.2948873532206	-0.102161956140026	0.298939041534352	-0.341748456861518	0.73254020193072	0.850308154781872	NO	NA	LOC102579258	uncharacterized_LOC102579258%2C_transcript_variant_X2
gene-LOC102579259	39.9730292730816	-0.483567746093484	0.37825091141059	-1.2784311458501	0.20109744799652	0.38118757134503	NO	NA	LOC102579259	putative_GEM-like_protein_8
gene-LOC102579261	4.33242612886847	0.772373608713677	0.930348810838913	0.830197878167022	0.406426914711861	0.602232156263014	NO	NA	LOC102579261	AAA-ATPase_At3g50940-like
gene-LOC102579262	109.295820115259	0.475091995721484	0.260894626590004	1.82101104162674	0.0686051784504879	0.175687695758289	NO	NA	LOC102579262	tryptophan_aminotransferase-related_protein_3-like
gene-LOC102579263	3062.81911580297	-0.296055912010715	0.0943539899280682	-3.13771481456605	0.0017027045522576	0.0093844858592609	NO	NA	LOC102579263	ribonuclease_P_protein_subunit_p25-like_protein%2C_transcript_variant_X1
gene-LOC102579263	3062.81911580297	-0.296055912010715	0.0943539899280682	-3.13771481456605	0.0017027045522576	0.0093844858592609	NO	NA	LOC102579263	ribonuclease_P_protein_subunit_p25-like_protein%2C_transcript_variant_X2
gene-LOC102579264	543.13202996694	-0.0417527829684944	0.165785547705631	-0.251848146876051	0.801158440632814	0.892830416241572	NO	NA	LOC102579264	outer_envelope_pore_protein_21B%2C_chloroplastic-like
gene-LOC102579265	673.553328911958	-0.878920233475611	0.178133100929187	-4.93406463420297	8.05357693301664e-07	1.29712329658836e-05	NO	NA	LOC102579265	uncharacterized_LOC102579265
gene-LOC102579268	110.525020910277	0.248483723169475	0.232751902559406	1.06759051349131	0.285705264694714	0.48106017761895	NO	NA	LOC102579268	dnaJ_protein_ERDJ3A%2C_transcript_variant_X1
gene-LOC102579268	110.525020910277	0.248483723169475	0.232751902559406	1.06759051349131	0.285705264694714	0.48106017761895	NO	NA	LOC102579268	dnaJ_protein_ERDJ3A%2C_transcript_variant_X2
gene-LOC102579269	504.631792603138	0.428153094421959	0.128758937993012	3.32523008573739	0.0008834559512898	0.005472145495993	NO	NA	LOC102579269	protein_LONGIFOLIA_1%2C_transcript_variant_X1
gene-LOC102579269	504.631792603138	0.428153094421959	0.128758937993012	3.32523008573739	0.0008834559512898	0.005472145495993	NO	NA	LOC102579269	protein_LONGIFOLIA_1%2C_transcript_variant_X2
gene-LOC102579269	504.631792603138	0.428153094421959	0.128758937993012	3.32523008573739	0.0008834559512898	0.005472145495993	NO	NA	LOC102579269	protein_LONGIFOLIA_1%2C_transcript_variant_X3
gene-LOC102579270	4.7105573168247	-1.05355848354382	0.792628546439147	-1.32919573522413	0.183783401748557	0.357328388303783	NO	NA	LOC102579270	peroxisomal_(S)-2-hydroxy-acid_oxidase_GLO3-like
gene-LOC102579271	493.401453359865	1.32074404495275	0.43314360005106	3.04920595570858	0.0022944712333593	0.0120181410189657	UP	NA	LOC102579271	DUF21_domain-containing_protein_At5g52790
gene-LOC102579272	18.3165861720157	-0.0227009523115718	0.652417244831771	-0.0347951445051476	0.972243092412383	0.987042996010629	NO	NA	LOC102579272	cation/H(+)_antiporter_2-like
gene-LOC102579273	10.8801468015331	0.317794148911643	0.739213567797472	0.429908436148607	0.66726224853817	0.806791686244226	NO	NA	LOC102579273	uncharacterized_LOC102579273
gene-LOC102579274	13.1218052907991	-0.704287617430349	0.50739254627487	-1.3880527465392	0.165120984045461	0.331814245870217	NO	NA	LOC102579274	uncharacterized_LOC102579274
gene-LOC102579277	2.78837361717867	0.950280828254246	1.10402360735103	0.860743214118698	0.389379486696652	0.586569563126331	NO	NA	LOC102579277	probably_inactive_leucine-rich_repeat_receptor-like_protein_kinase_At5g48380
gene-LOC102579278	326.865581276931	0.363080260264728	0.236234473359528	1.53694867265266	0.124305879048719	0.271867961143887	NO	NA	LOC102579278	50S_ribosomal_protein_L7/L12
gene-LOC102579279	746.408327561571	0.682524935490483	0.159679942504787	4.27433104486508	1.91712015151782e-05	0.0002078208388443	NO	NA	LOC102579279	COBRA-like_protein_7
gene-LOC102579280	72.6756177371938	0.642946578417363	0.419106328528856	1.53408940560318	0.125007659315461	0.272961027853281	NO	NA	LOC102579280	uncharacterized_protein_At1g66480-like
gene-LOC102579281	3.12025198567432	-2.50004390646938	1.75129974123243	-1.42753627355078	0.15342537735703	0.315355000116641	NO	NA	LOC102579281	exocyst_complex_component_EXO70B1-like
gene-LOC102579282	4.80037230055903	0.211430184915025	0.853555893292861	0.24770514336134	0.804362552046812	0.89489335651851	NO	NA	LOC102579282	probable_receptor-like_protein_kinase_At5g39020
gene-LOC102579285	695.830952347405	-1.08132246068405	0.161628247881982	-6.69018240842164	2.22892589617806e-11	1.01832954969285e-09	DOWN	NA	LOC102579285	alanine--tRNA_ligase%2C_chloroplastic/mitochondrial%2C_transcript_variant_X1
gene-LOC102579285	695.830952347405	-1.08132246068405	0.161628247881982	-6.69018240842164	2.22892589617806e-11	1.01832954969285e-09	DOWN	NA	LOC102579285	alanine--tRNA_ligase%2C_chloroplastic/mitochondrial%2C_transcript_variant_X2
gene-LOC102579288	217.169066193194	-0.117095510157998	0.165820596542647	-0.706157815129332	0.480090000966411	0.666916486759722	NO	NA	LOC102579288	aspartic_proteinase-like_protein_2%2C_transcript_variant_X1
gene-LOC102579288	217.169066193194	-0.117095510157998	0.165820596542647	-0.706157815129332	0.480090000966411	0.666916486759722	NO	NA	LOC102579288	aspartic_proteinase-like_protein_2%2C_transcript_variant_X2
gene-LOC102579288	217.169066193194	-0.117095510157998	0.165820596542647	-0.706157815129332	0.480090000966411	0.666916486759722	NO	NA	LOC102579288	aspartic_proteinase-like_protein_2%2C_transcript_variant_X3
gene-LOC102579288	217.169066193194	-0.117095510157998	0.165820596542647	-0.706157815129332	0.480090000966411	0.666916486759722	NO	NA	LOC102579288	aspartic_proteinase-like_protein_2%2C_transcript_variant_X4
gene-LOC102579288	217.169066193194	-0.117095510157998	0.165820596542647	-0.706157815129332	0.480090000966411	0.666916486759722	NO	NA	LOC102579288	aspartic_proteinase-like_protein_2%2C_transcript_variant_X5
gene-LOC102579290	689.377374476791	0.0640077953248796	0.158357512616316	0.40419803435511	0.686067099077923	0.81911149687218	NO	NA	LOC102579290	conserved_oligomeric_Golgi_complex_subunit_8
gene-LOC102579292	1529.57711628319	0.203260288849914	0.170699568498998	1.1907486974761	0.233752254321164	0.421011646014272	NO	NA	LOC102579292	ubiquitin-conjugating_enzyme_E2_10-like
gene-LOC102579293	421.638999441215	-0.0170633736144138	0.145825628938219	-0.117012172268038	0.906850407671265	0.953153038960514	NO	NA	LOC102579293	uncharacterized_LOC102579293%2C_transcript_variant_X1
gene-LOC102579293	421.638999441215	-0.0170633736144138	0.145825628938219	-0.117012172268038	0.906850407671265	0.953153038960514	NO	NA	LOC102579293	uncharacterized_LOC102579293%2C_transcript_variant_X2
gene-LOC102579293	421.638999441215	-0.0170633736144138	0.145825628938219	-0.117012172268038	0.906850407671265	0.953153038960514	NO	NA	LOC102579293	uncharacterized_LOC102579293%2C_transcript_variant_X3
gene-LOC102579293	421.638999441215	-0.0170633736144138	0.145825628938219	-0.117012172268038	0.906850407671265	0.953153038960514	NO	NA	LOC102579293	uncharacterized_LOC102579293%2C_transcript_variant_X4
gene-LOC102579293	421.638999441215	-0.0170633736144138	0.145825628938219	-0.117012172268038	0.906850407671265	0.953153038960514	NO	NA	LOC102579293	uncharacterized_LOC102579293%2C_transcript_variant_X5
gene-LOC102579293	421.638999441215	-0.0170633736144138	0.145825628938219	-0.117012172268038	0.906850407671265	0.953153038960514	NO	NA	LOC102579293	uncharacterized_LOC102579293%2C_transcript_variant_X6
gene-LOC102579293	421.638999441215	-0.0170633736144138	0.145825628938219	-0.117012172268038	0.906850407671265	0.953153038960514	NO	NA	LOC102579293	uncharacterized_LOC102579293%2C_transcript_variant_X7
gene-LOC102579293	421.638999441215	-0.0170633736144138	0.145825628938219	-0.117012172268038	0.906850407671265	0.953153038960514	NO	NA	LOC102579293	uncharacterized_LOC102579293%2C_transcript_variant_X8
gene-LOC102579293	421.638999441215	-0.0170633736144138	0.145825628938219	-0.117012172268038	0.906850407671265	0.953153038960514	NO	NA	LOC102579293	uncharacterized_LOC102579293%2C_transcript_variant_X9
gene-LOC102579294	256.414819959954	-0.730971034624384	0.253729254570957	-2.88090955794757	0.0039652940585003	0.0189402160534541	NO	NA	LOC102579294	ribonuclease_Z%2C_chloroplastic
gene-LOC102579296	97.5105533170359	0.181546325642514	0.335104223349884	0.541760780654084	0.587983312433483	0.751956397303763	NO	NA	LOC102579296	putative_late_blight_resistance_protein_homolog_R1C-3
gene-LOC102579297	162.57961757264	0.779503068164792	0.320741576449398	2.43031501183562	0.0150857048221963	0.0554783906224615	NO	NA	LOC102579297	uncharacterized_LOC102579297
gene-LOC102579299	435.646186189335	-0.0110465442211534	0.194063134773331	-0.0569224249317416	0.954606990760255	0.978425792640644	NO	NA	LOC102579299	H/ACA_ribonucleoprotein_complex_subunit_3-like_protein
gene-LOC102579301	1941.78338641824	0.570616032743218	0.105100108245444	5.42926208420871	5.65875334740537e-08	1.20049366032844e-06	NO	NA	LOC102579301	dihydrolipoyllysine-residue_acetyltransferase_component_2_of_pyruvate_dehydrogenase_complex%2C_mitochondrial-like%2C_transcript_variant_X1
gene-LOC102579301	1941.78338641824	0.570616032743218	0.105100108245444	5.42926208420871	5.65875334740537e-08	1.20049366032844e-06	NO	NA	LOC102579301	dihydrolipoyllysine-residue_acetyltransferase_component_2_of_pyruvate_dehydrogenase_complex%2C_mitochondrial-like%2C_transcript_variant_X2
gene-LOC102579303	3.05165823863088	0.906008050640895	1.17416025000029	0.771622144967584	0.440338254421657	0.632844792053517	NO	NA	LOC102579303	protein_NRT1/_PTR_FAMILY_2.7-like
gene-LOC102579304	66.3108196600007	0.0472122522063381	0.559839239850002	0.0843318024992098	0.932792627717021	0.96714646238606	NO	NA	LOC102579304	sister_chromatid_cohesion_1_protein_3
gene-LOC102579305	636.76264232654	0.105927947026334	0.224165278301893	0.472543954303557	0.636538575856451	0.785945832156853	NO	NA	LOC102579305	lysine-specific_demethylase_JMJ25%2C_transcript_variant_X1
gene-LOC102579305	636.76264232654	0.105927947026334	0.224165278301893	0.472543954303557	0.636538575856451	0.785945832156853	NO	NA	LOC102579305	lysine-specific_demethylase_JMJ25%2C_transcript_variant_X2
gene-LOC102579305	636.76264232654	0.105927947026334	0.224165278301893	0.472543954303557	0.636538575856451	0.785945832156853	NO	NA	LOC102579305	lysine-specific_demethylase_JMJ25%2C_transcript_variant_X3
gene-LOC102579307	402.969161988842	-0.116624178879041	0.242327003483208	-0.481267779499127	0.630326193805135	0.782249546749085	NO	NA	LOC102579307	60S_ribosomal_protein_L35-like
gene-LOC102579308	70.2783559490941	-0.315586614737745	0.323886037465135	-0.974375484684846	0.329870137257355	0.527384031555114	NO	NA	LOC102579308	U-box_domain-containing_protein_5-like%2C_transcript_variant_X1
gene-LOC102579308	70.2783559490941	-0.315586614737745	0.323886037465135	-0.974375484684846	0.329870137257355	0.527384031555114	NO	NA	LOC102579308	U-box_domain-containing_protein_5-like%2C_transcript_variant_X2
gene-LOC102579309	542.655931601637	0.271208835931458	0.128043004351645	2.11810740699771	0.0341659723807735	0.10456500760547	NO	NA	LOC102579309	vesicle-associated_protein_1-1%2C_transcript_variant_X1
gene-LOC102579309	542.655931601637	0.271208835931458	0.128043004351645	2.11810740699771	0.0341659723807735	0.10456500760547	NO	NA	LOC102579309	vesicle-associated_protein_1-1%2C_transcript_variant_X2
gene-LOC102579310	47.2157068216566	0.159064510096387	0.318593255136329	0.499271430050589	0.617588179293176	0.773206411450952	NO	NA	LOC102579310	probable_polyamine_oxidase_5
gene-LOC102579311	551.232794365145	-1.17442451837233	0.337045339334114	-3.4844704296834	0.0004931119467269	0.0033685358900986	DOWN	NA	LOC102579311	leucine--tRNA_ligase%2C_chloroplastic/mitochondrial
gene-LOC102579312	469.678360023097	1.02314361755213	0.242534144394931	4.2185549589508	2.45873043017398e-05	0.0002580944122745	UP	NA	LOC102579312	cytochrome_P450_CYP72A219-like
gene-LOC102579313	401.88815626677	-0.0777638782370672	0.155610288905955	-0.499734810492284	0.61726181789129	0.773152024949869	NO	NA	LOC102579313	translin
gene-LOC102579314	86.4746258331612	-0.0785569675671434	0.223795499819073	-0.351021211912897	0.725572434905587	0.84626416612512	NO	NA	LOC102579314	pentatricopeptide_repeat-containing_protein_At3g14730%2C_transcript_variant_X1
gene-LOC102579314	86.4746258331612	-0.0785569675671434	0.223795499819073	-0.351021211912897	0.725572434905587	0.84626416612512	NO	NA	LOC102579314	pentatricopeptide_repeat-containing_protein_At3g14730%2C_transcript_variant_X2
gene-LOC102579314	86.4746258331612	-0.0785569675671434	0.223795499819073	-0.351021211912897	0.725572434905587	0.84626416612512	NO	NA	LOC102579314	pentatricopeptide_repeat-containing_protein_At3g14730%2C_transcript_variant_X3
gene-LOC102579314	86.4746258331612	-0.0785569675671434	0.223795499819073	-0.351021211912897	0.725572434905587	0.84626416612512	NO	NA	LOC102579314	pentatricopeptide_repeat-containing_protein_At3g14730%2C_transcript_variant_X4
gene-LOC102579314	86.4746258331612	-0.0785569675671434	0.223795499819073	-0.351021211912897	0.725572434905587	0.84626416612512	NO	NA	LOC102579314	pentatricopeptide_repeat-containing_protein_At3g14730%2C_transcript_variant_X5
gene-LOC102579314	86.4746258331612	-0.0785569675671434	0.223795499819073	-0.351021211912897	0.725572434905587	0.84626416612512	NO	NA	LOC102579314	pentatricopeptide_repeat-containing_protein_At3g14730%2C_transcript_variant_X6
gene-LOC102579314	86.4746258331612	-0.0785569675671434	0.223795499819073	-0.351021211912897	0.725572434905587	0.84626416612512	NO	NA	LOC102579314	pentatricopeptide_repeat-containing_protein_At3g14730%2C_transcript_variant_X7
gene-LOC102579314	86.4746258331612	-0.0785569675671434	0.223795499819073	-0.351021211912897	0.725572434905587	0.84626416612512	NO	NA	LOC102579314	pentatricopeptide_repeat-containing_protein_At3g14730%2C_transcript_variant_X8
gene-LOC102579315	40.0072766243469	0.127531802956203	0.325702223445401	0.391559509809675	0.695383710113143	0.825774412107582	NO	NA	LOC102579315	uncharacterized_LOC102579315
gene-LOC102579316	801.608809081518	-1.46578809507771	0.194312095925403	-7.54347323617169	4.57616787771819e-14	3.41505724353574e-12	DOWN	NA	LOC102579316	pheophorbide_a_oxygenase%2C_chloroplastic
gene-LOC102579319	176.507525709649	0.0426867476306784	0.222240956153565	0.192074171968476	0.847684105996867	0.919942972789735	NO	NA	LOC102579319	AMSH-like_ubiquitin_thioesterase_2%2C_transcript_variant_X1
gene-LOC102579319	176.507525709649	0.0426867476306784	0.222240956153565	0.192074171968476	0.847684105996867	0.919942972789735	NO	NA	LOC102579319	AMSH-like_ubiquitin_thioesterase_2%2C_transcript_variant_X2
gene-LOC102579319	176.507525709649	0.0426867476306784	0.222240956153565	0.192074171968476	0.847684105996867	0.919942972789735	NO	NA	LOC102579319	AMSH-like_ubiquitin_thioesterase_2%2C_transcript_variant_X3
gene-LOC102579319	176.507525709649	0.0426867476306784	0.222240956153565	0.192074171968476	0.847684105996867	0.919942972789735	NO	NA	LOC102579319	AMSH-like_ubiquitin_thioesterase_2%2C_transcript_variant_X4
gene-LOC102579319	176.507525709649	0.0426867476306784	0.222240956153565	0.192074171968476	0.847684105996867	0.919942972789735	NO	NA	LOC102579319	AMSH-like_ubiquitin_thioesterase_2%2C_transcript_variant_X5
gene-LOC102579322	63.6935330854516	1.25790284006095	0.380705611895596	3.30413527081368	0.0009526985133768	0.0058156706462291	UP	NA	LOC102579322	RING-H2_finger_protein_ATL47-like
gene-LOC102579324	224.151110058325	0.0323900897233281	0.248176840215545	0.130512136810175	0.896161252485381	0.947980328520163	NO	NA	LOC102579324	uncharacterized_LOC102579324%2C_transcript_variant_X1
gene-LOC102579324	224.151110058325	0.0323900897233281	0.248176840215545	0.130512136810175	0.896161252485381	0.947980328520163	NO	NA	LOC102579324	uncharacterized_LOC102579324%2C_transcript_variant_X2
gene-LOC102579324	224.151110058325	0.0323900897233281	0.248176840215545	0.130512136810175	0.896161252485381	0.947980328520163	NO	NA	LOC102579324	uncharacterized_LOC102579324%2C_transcript_variant_X3
gene-LOC102579324	224.151110058325	0.0323900897233281	0.248176840215545	0.130512136810175	0.896161252485381	0.947980328520163	NO	NA	LOC102579324	uncharacterized_LOC102579324%2C_transcript_variant_X4
gene-LOC102579327	253.318051673579	0.056796557925475	0.206792437107262	0.274654908660973	0.783581376907902	0.882479628137397	NO	NA	LOC102579327	rRNA-processing_protein_FYV7
gene-LOC102579328	670.631927260752	0.0121773872552837	0.15232285481591	0.0799445839562335	0.936281330411646	0.969176624717032	NO	NA	LOC102579328	vacuolar_protein_sorting-associated_protein_54%2C_chloroplastic-like%2C_transcript_variant_X1
gene-LOC102579328	670.631927260752	0.0121773872552837	0.15232285481591	0.0799445839562335	0.936281330411646	0.969176624717032	NO	NA	LOC102579328	vacuolar_protein_sorting-associated_protein_54%2C_chloroplastic-like%2C_transcript_variant_X2
gene-LOC102579329	309.421505673	0.013921868298735	0.157363289308116	0.0884696066023131	0.929503440013534	0.965110664434872	NO	NA	LOC102579329	CMP-sialic_acid_transporter_2
gene-LOC102579330	588.699631771147	0.678440749610191	0.460597674221037	1.47295739336411	0.140762524727014	0.296484021815889	NO	NA	LOC102579330	laccase-12
gene-LOC102579333	48.3917924634756	-0.24102709626364	0.439764846582969	-0.548081771738811	0.583635756245578	0.748210465460872	NO	NA	LOC102579333	protein_ECERIFERUM_1-like
gene-LOC102579334	14.8498749928179	0.128444645618732	0.833321440077875	0.154135774553849	0.877502681303786	0.937333407203116	NO	NA	LOC102579334	UDP-glucose_6-dehydrogenase_1-like
gene-LOC102579336	139.141463661815	-0.327958554584119	0.243573632934754	-1.34644522328889	0.178158974690123	0.349673711930914	NO	NA	LOC102579336	microtubule-associated_protein_futsch-like
gene-LOC102579337	232.928487919101	-0.15595059515344	0.199828454732804	-0.780422364582491	0.435142308083556	0.627826546581578	NO	NA	LOC102579337	adenine_phosphoribosyltransferase_4
gene-LOC102579339	124.267578169695	-0.118587722544279	0.309848057624154	-0.382728629811603	0.701920984311245	0.83057429004179	NO	NA	LOC102579339	uncharacterized_LOC102579339
gene-LOC102579340	64.504391924131	0.686261974950389	0.278385260011943	2.46515198010465	0.0136955147018126	0.0514002588477312	NO	NA	LOC102579340	sister_chromatid_cohesion_protein_PDS5_homolog_A-like%2C_transcript_variant_X1
gene-LOC102579340	64.504391924131	0.686261974950389	0.278385260011943	2.46515198010465	0.0136955147018126	0.0514002588477312	NO	NA	LOC102579340	sister_chromatid_cohesion_protein_PDS5_homolog_A-like%2C_transcript_variant_X2
gene-LOC102579340	64.504391924131	0.686261974950389	0.278385260011943	2.46515198010465	0.0136955147018126	0.0514002588477312	NO	NA	LOC102579340	sister_chromatid_cohesion_protein_PDS5_homolog_A-like%2C_transcript_variant_X3
gene-LOC102579340	64.504391924131	0.686261974950389	0.278385260011943	2.46515198010465	0.0136955147018126	0.0514002588477312	NO	NA	LOC102579340	sister_chromatid_cohesion_protein_PDS5_homolog_A-like%2C_transcript_variant_X4
gene-LOC102579340	64.504391924131	0.686261974950389	0.278385260011943	2.46515198010465	0.0136955147018126	0.0514002588477312	NO	NA	LOC102579340	sister_chromatid_cohesion_protein_PDS5_homolog_A-like%2C_transcript_variant_X5
gene-LOC102579343	81.7661891531123	0.989832145702073	0.393374681184259	2.51625789113364	0.0118608359183007	0.0457196712884639	NO	NA	LOC102579343	UDP-glycosyltransferase_74G1-like
gene-LOC102579344	1.200126484913	-2.602488104388	2.08333489960184	-1.24919335095159	0.211594363331767	0.394798101018328	NO	NA	LOC102579344	uridine_kinase-like_protein_5
gene-LOC102579345	549.765239268147	-0.930011675326817	0.275366628190391	-3.37735796613596	0.0007318573880893	0.0046801199541188	NO	NA	LOC102579345	mechanosensitive_ion_channel_protein_3%2C_chloroplastic-like%2C_transcript_variant_X1
gene-LOC102579345	549.765239268147	-0.930011675326817	0.275366628190391	-3.37735796613596	0.0007318573880893	0.0046801199541188	NO	NA	LOC102579345	mechanosensitive_ion_channel_protein_3%2C_chloroplastic-like%2C_transcript_variant_X2
gene-LOC102579346	195.788848441886	-1.8985547385251	0.533658303415144	-3.55762240815013	0.0003742267270622	0.0026800702354786	DOWN	NA	LOC102579346	uncharacterized_LOC102579346
gene-LOC102579347	188.51195636656	0.488750121406616	0.211055620990461	2.31574084174098	0.0205724230082791	0.0704434000588889	NO	NA	LOC102579347	putative_methylesterase_11%2C_chloroplastic
gene-LOC102579348	368.248314554246	-0.665376154379405	0.346986500685872	-1.9175851310186	0.0551636369890607	0.14929904154524	NO	NA	LOC102579348	importin_subunit_alpha-3
gene-LOC102579349	896.621962045608	0.412537240908304	0.143164639076911	2.88155820856489	0.0039571413625658	0.0189168473499054	NO	NA	LOC102579349	heterogeneous_nuclear_ribonucleoprotein_1%2C_transcript_variant_X1
gene-LOC102579349	896.621962045608	0.412537240908304	0.143164639076911	2.88155820856489	0.0039571413625658	0.0189168473499054	NO	NA	LOC102579349	heterogeneous_nuclear_ribonucleoprotein_1%2C_transcript_variant_X2
gene-LOC102579350	872.879959641811	0.785393717900969	0.306664512763681	2.56108445944054	0.0104345985452716	0.0414402117791254	NO	NA	LOC102579350	gibberellin_receptor_GID1B-like
gene-LOC102579351	836.031162220532	0.304758703150364	0.0961202086824327	3.17059968270816	0.0015212462781382	0.0085687161933762	NO	NA	LOC102579351	acyl-coenzyme_A_oxidase_4%2C_peroxisomal-like%2C_transcript_variant_X1
gene-LOC102579351	836.031162220532	0.304758703150364	0.0961202086824327	3.17059968270816	0.0015212462781382	0.0085687161933762	NO	NA	LOC102579351	acyl-coenzyme_A_oxidase_4%2C_peroxisomal-like%2C_transcript_variant_X2
gene-LOC102579352	316.287155881494	0.328250803675506	0.190923425236527	1.71927988023916	0.0855634216901543	0.206364070872575	NO	NA	LOC102579352	L-type_lectin-domain_containing_receptor_kinase_VIII.1-like
gene-LOC102579353	54.3890942594064	-0.916657823902797	0.571168733314187	-1.60488095800329	0.108520004897439	0.245170913429832	NO	NA	LOC102579353	two-component_response_regulator_ARR17-like
gene-LOC102579355	138.375081628344	0.743916804268609	0.180954997955293	4.11105972575791	3.93847297043587e-05	0.0003885444898764	NO	NA	LOC102579355	scarecrow-like_protein_28
gene-LOC102579356	273.746046762962	-2.55935477793918	0.39041773706296	-6.55542649571386	5.54830733193261e-11	2.31390499728194e-09	DOWN	NA	LOC102579356	carboxymethylenebutenolidase_homolog%2C_transcript_variant_X1
gene-LOC102579356	273.746046762962	-2.55935477793918	0.39041773706296	-6.55542649571386	5.54830733193261e-11	2.31390499728194e-09	DOWN	NA	LOC102579356	carboxymethylenebutenolidase_homolog%2C_transcript_variant_X2
gene-LOC102579357	64.1927553159611	0.363542279412668	0.355584204082628	1.02238028359716	0.306600948510593	0.50324621032407	NO	NA	LOC102579357	uncharacterized_LOC102579357
gene-LOC102579358	47.8835512667001	0.103757903901479	0.468610979844234	0.221415861693997	0.824768643060053	0.907225365602605	NO	NA	LOC102579358	hypoxanthine-guanine_phosphoribosyltransferase
gene-LOC102579359	600.460305475447	0.336622869404689	0.238092758364159	1.41383077636419	0.157411594853054	0.321090323865753	NO	NA	LOC102579359	probable_WRKY_transcription_factor_7
gene-LOC102579361	1180.55573577599	0.0008736128660795	0.118991932752462	0.0073417823029815	0.994142157876397	0.99712372989628	NO	NA	LOC102579361	eukaryotic_translation_initiation_factor_4B3-like
gene-LOC102579362	75.117115549656	-1.22506609805843	0.599915438056952	-2.04206463168586	0.0411451206496182	0.120238869951774	DOWN	NA	LOC102579362	kiwellin-like
gene-LOC102579363	298.29106035007	0.0118640981244641	0.158091691360022	0.075045677748149	0.940178368745611	0.970703100411464	NO	NA	LOC102579363	RING-H2_finger_protein_ATL48-like
gene-LOC102579364	38.5680971262832	-0.21096750654788	0.355348885963482	-0.593691200060664	0.55271866988442	0.725363167053859	NO	NA	LOC102579364	pentatricopeptide_repeat-containing_protein_At3g14580%2C_mitochondrial
gene-LOC102579365	2817.08702921954	0.120427840226433	0.0921567196493203	1.30677221025977	0.191290085887346	0.367825319250987	NO	NA	LOC102579365	translational_activator_GCN1
gene-LOC102579366	851.077300642916	-0.265267559034666	0.133805836967312	-1.98248122090122	0.04742540713634	0.133433904015919	NO	NA	LOC102579366	sm-like_protein_LSM5
gene-LOC102579368	196.106145926263	0.531647545554133	0.309713232468607	1.71658001602505	0.08605593640908	0.207271275677645	NO	NA	LOC102579368	protein_BOLA1%2C_chloroplastic
gene-LOC102579369	2.16001223385902	-2.85195112431093	1.55672527799588	-1.8320195378227	0.066948509801703	0.172408752166919	NO	NA	LOC102579369	uncharacterized_LOC102579369
gene-LOC102579372	6161.93882927069	-0.306375878868284	0.0946061971034183	-3.23843350910057	0.0012018803234394	0.0070834028508647	NO	NA	LOC102579372	FRIGIDA-like_protein_4a
gene-LOC102579373	205.552401475269	-0.303053654008828	0.187565029122063	-1.61572578549068	0.106153613407991	0.241730692070846	NO	NA	LOC102579373	uncharacterized_LOC102579373
gene-LOC102579376	254.181840619314	-0.130849932233267	0.150434962457324	-0.869810648374951	0.384403891284602	0.582571930378468	NO	NA	LOC102579376	probable_pectate_lyase_4
gene-LOC102579377	182.464576077224	-0.725969107872763	0.158671640945129	-4.57529211614956	4.75555971419906e-06	6.23921907330955e-05	NO	NA	LOC102579377	uncharacterized_LOC102579377%2C_transcript_variant_X1
gene-LOC102579377	182.464576077224	-0.725969107872763	0.158671640945129	-4.57529211614956	4.75555971419906e-06	6.23921907330955e-05	NO	NA	LOC102579377	uncharacterized_LOC102579377%2C_transcript_variant_X2
gene-LOC102579378	146.65392553179	-0.238197723779324	0.282992986821849	-0.841708928742025	0.399950899196146	0.596022885542786	NO	NA	LOC102579378	iron-sulfur_assembly_protein_IscA-like_1%2C_mitochondrial
gene-LOC102579379	94.8274539218132	0.427347515945396	0.251881067736035	1.69662420358344	0.0897677309049062	0.213881456377371	NO	NA	LOC102579379	shugoshin-1%2C_transcript_variant_X1
gene-LOC102579379	94.8274539218132	0.427347515945396	0.251881067736035	1.69662420358344	0.0897677309049062	0.213881456377371	NO	NA	LOC102579379	shugoshin-1%2C_transcript_variant_X2
gene-LOC102579379	94.8274539218132	0.427347515945396	0.251881067736035	1.69662420358344	0.0897677309049062	0.213881456377371	NO	NA	LOC102579379	shugoshin-1%2C_transcript_variant_X3
gene-LOC102579379	94.8274539218132	0.427347515945396	0.251881067736035	1.69662420358344	0.0897677309049062	0.213881456377371	NO	NA	LOC102579379	shugoshin-1%2C_transcript_variant_X4
gene-LOC102579379	94.8274539218132	0.427347515945396	0.251881067736035	1.69662420358344	0.0897677309049062	0.213881456377371	NO	NA	LOC102579379	shugoshin-1%2C_transcript_variant_X5
gene-LOC102579379	94.8274539218132	0.427347515945396	0.251881067736035	1.69662420358344	0.0897677309049062	0.213881456377371	NO	NA	LOC102579379	shugoshin-1%2C_transcript_variant_X6
gene-LOC102579380	300.864744317332	-0.173984267630792	0.178693311404955	-0.973647341710002	0.330231671569322	0.527774884000303	NO	NA	LOC102579380	protein_QUIRKY-like
gene-LOC102579381	101.049197710861	0.0496895490499978	0.280012198863496	0.177454943933429	0.859151053033934	0.926667756755487	NO	NA	LOC102579381	subtilisin-like_protease_SBT1.7
gene-LOC102579382	874.250066257659	0.0352940275847119	0.154730627282501	0.228099815819097	0.819568643275265	0.904616380928122	NO	NA	LOC102579382	uncharacterized_LOC102579382
gene-LOC102579383	375.494001899226	0.104114591781116	0.178619043863775	0.582886289888099	0.559969850644898	0.729882954246945	NO	NA	LOC102579383	BOI-related_E3_ubiquitin-protein_ligase_1-like
gene-LOC102579385	180.370238527992	0.297889999192673	0.190054862555629	1.56738951683217	0.117023672819117	0.259581613539032	NO	NA	LOC102579385	AT-rich_interactive_domain-containing_protein_2-like%2C_transcript_variant_X1
gene-LOC102579385	180.370238527992	0.297889999192673	0.190054862555629	1.56738951683217	0.117023672819117	0.259581613539032	NO	NA	LOC102579385	AT-rich_interactive_domain-containing_protein_2-like%2C_transcript_variant_X2
gene-LOC102579386	24.0761881818586	-0.596186137481849	0.928361200956121	-0.642192001203665	0.520748525914462	0.699682372338842	NO	NA	LOC102579386	uncharacterized_LOC102579386
gene-LOC102579389	460.475041455568	0.365565639159858	0.337398808912489	1.0834823049262	0.278594400895217	0.473033685739783	NO	NA	LOC102579389	protein_EXORDIUM-like
gene-LOC102579391	111.249176432013	0.0498312574126302	0.415313867932424	0.119984573741078	0.904495368041945	0.952004419826476	NO	NA	LOC102579391	UDP-glycosyltransferase_83A1-like
gene-LOC102579393	4918.21450633103	1.0123290074972	0.347006019769442	2.91732405152456	0.0035304877191745	0.01721771159368	UP	NA	LOC102579393	ferredoxin--NADP_reductase%2C_root-type_isozyme%2C_chloroplastic-like
gene-LOC102579394	83.2061929016168	-0.276059912922154	0.426523131235243	-0.647233157373348	0.517481054793612	0.696651163397423	NO	NA	LOC102579394	3-ketoacyl-CoA_synthase_6-like
gene-LOC102579395	136.214994471133	-0.731372494226996	0.214745413816624	-3.40576537225391	0.0006597885574828	0.0042905667219444	NO	NA	LOC102579395	uncharacterized_LOC102579395%2C_transcript_variant_X1
gene-LOC102579395	136.214994471133	-0.731372494226996	0.214745413816624	-3.40576537225391	0.0006597885574828	0.0042905667219444	NO	NA	LOC102579395	uncharacterized_LOC102579395%2C_transcript_variant_X10
gene-LOC102579395	136.214994471133	-0.731372494226996	0.214745413816624	-3.40576537225391	0.0006597885574828	0.0042905667219444	NO	NA	LOC102579395	uncharacterized_LOC102579395%2C_transcript_variant_X11
gene-LOC102579395	136.214994471133	-0.731372494226996	0.214745413816624	-3.40576537225391	0.0006597885574828	0.0042905667219444	NO	NA	LOC102579395	uncharacterized_LOC102579395%2C_transcript_variant_X12
gene-LOC102579395	136.214994471133	-0.731372494226996	0.214745413816624	-3.40576537225391	0.0006597885574828	0.0042905667219444	NO	NA	LOC102579395	uncharacterized_LOC102579395%2C_transcript_variant_X13
gene-LOC102579395	136.214994471133	-0.731372494226996	0.214745413816624	-3.40576537225391	0.0006597885574828	0.0042905667219444	NO	NA	LOC102579395	uncharacterized_LOC102579395%2C_transcript_variant_X14
gene-LOC102579395	136.214994471133	-0.731372494226996	0.214745413816624	-3.40576537225391	0.0006597885574828	0.0042905667219444	NO	NA	LOC102579395	uncharacterized_LOC102579395%2C_transcript_variant_X15
gene-LOC102579395	136.214994471133	-0.731372494226996	0.214745413816624	-3.40576537225391	0.0006597885574828	0.0042905667219444	NO	NA	LOC102579395	uncharacterized_LOC102579395%2C_transcript_variant_X16
gene-LOC102579395	136.214994471133	-0.731372494226996	0.214745413816624	-3.40576537225391	0.0006597885574828	0.0042905667219444	NO	NA	LOC102579395	uncharacterized_LOC102579395%2C_transcript_variant_X17
gene-LOC102579395	136.214994471133	-0.731372494226996	0.214745413816624	-3.40576537225391	0.0006597885574828	0.0042905667219444	NO	NA	LOC102579395	uncharacterized_LOC102579395%2C_transcript_variant_X18
gene-LOC102579395	136.214994471133	-0.731372494226996	0.214745413816624	-3.40576537225391	0.0006597885574828	0.0042905667219444	NO	NA	LOC102579395	uncharacterized_LOC102579395%2C_transcript_variant_X19
gene-LOC102579395	136.214994471133	-0.731372494226996	0.214745413816624	-3.40576537225391	0.0006597885574828	0.0042905667219444	NO	NA	LOC102579395	uncharacterized_LOC102579395%2C_transcript_variant_X2
gene-LOC102579395	136.214994471133	-0.731372494226996	0.214745413816624	-3.40576537225391	0.0006597885574828	0.0042905667219444	NO	NA	LOC102579395	uncharacterized_LOC102579395%2C_transcript_variant_X20
gene-LOC102579395	136.214994471133	-0.731372494226996	0.214745413816624	-3.40576537225391	0.0006597885574828	0.0042905667219444	NO	NA	LOC102579395	uncharacterized_LOC102579395%2C_transcript_variant_X21
gene-LOC102579395	136.214994471133	-0.731372494226996	0.214745413816624	-3.40576537225391	0.0006597885574828	0.0042905667219444	NO	NA	LOC102579395	uncharacterized_LOC102579395%2C_transcript_variant_X22
gene-LOC102579395	136.214994471133	-0.731372494226996	0.214745413816624	-3.40576537225391	0.0006597885574828	0.0042905667219444	NO	NA	LOC102579395	uncharacterized_LOC102579395%2C_transcript_variant_X3
gene-LOC102579395	136.214994471133	-0.731372494226996	0.214745413816624	-3.40576537225391	0.0006597885574828	0.0042905667219444	NO	NA	LOC102579395	uncharacterized_LOC102579395%2C_transcript_variant_X4
gene-LOC102579395	136.214994471133	-0.731372494226996	0.214745413816624	-3.40576537225391	0.0006597885574828	0.0042905667219444	NO	NA	LOC102579395	uncharacterized_LOC102579395%2C_transcript_variant_X5
gene-LOC102579395	136.214994471133	-0.731372494226996	0.214745413816624	-3.40576537225391	0.0006597885574828	0.0042905667219444	NO	NA	LOC102579395	uncharacterized_LOC102579395%2C_transcript_variant_X6
gene-LOC102579395	136.214994471133	-0.731372494226996	0.214745413816624	-3.40576537225391	0.0006597885574828	0.0042905667219444	NO	NA	LOC102579395	uncharacterized_LOC102579395%2C_transcript_variant_X7
gene-LOC102579395	136.214994471133	-0.731372494226996	0.214745413816624	-3.40576537225391	0.0006597885574828	0.0042905667219444	NO	NA	LOC102579395	uncharacterized_LOC102579395%2C_transcript_variant_X8
gene-LOC102579395	136.214994471133	-0.731372494226996	0.214745413816624	-3.40576537225391	0.0006597885574828	0.0042905667219444	NO	NA	LOC102579395	uncharacterized_LOC102579395%2C_transcript_variant_X9
gene-LOC102579396	5.12513954796741	0.296043839429498	1.43210098003023	0.206719947516026	0.836228578012167	0.913758016965476	NO	NA	LOC102579396	beta-amyrin_11-oxidase-like%2C_transcript_variant_X1
gene-LOC102579396	5.12513954796741	0.296043839429498	1.43210098003023	0.206719947516026	0.836228578012167	0.913758016965476	NO	NA	LOC102579396	beta-amyrin_11-oxidase-like%2C_transcript_variant_X2
gene-LOC102579399	81.4149595766858	-0.125701312593159	0.363966067011485	-0.345365472186155	0.729819631263463	0.848712470731433	NO	NA	LOC102579399	uncharacterized_LOC102579399
gene-LOC102579401	353.28381467756	0.594167313900762	0.227197160221863	2.61520572405282	0.0089173726749603	0.0364890712056684	NO	NA	LOC102579401	probable_cyclic_nucleotide-gated_ion_channel_20%2C_chloroplastic%2C_transcript_variant_X1
gene-LOC102579401	353.28381467756	0.594167313900762	0.227197160221863	2.61520572405282	0.0089173726749603	0.0364890712056684	NO	NA	LOC102579401	probable_cyclic_nucleotide-gated_ion_channel_20%2C_chloroplastic%2C_transcript_variant_X2
gene-LOC102579401	353.28381467756	0.594167313900762	0.227197160221863	2.61520572405282	0.0089173726749603	0.0364890712056684	NO	NA	LOC102579401	probable_cyclic_nucleotide-gated_ion_channel_20%2C_chloroplastic%2C_transcript_variant_X3
gene-LOC102579405	71.8198689101738	-4.75667319033794	0.734743873027383	-6.47392018491955	9.54923575351255e-11	3.86111868646817e-09	DOWN	NA	LOC102579405	ethylene-responsive_transcription_factor_ERF017
gene-LOC102579406	300.994154573189	-0.996146505558015	0.172650210932506	-5.76973813224842	7.93948114582923e-09	2.06346492624357e-07	NO	NA	LOC102579406	cytochrome_P450_94A2%2C_transcript_variant_X1
gene-LOC102579406	300.994154573189	-0.996146505558015	0.172650210932506	-5.76973813224842	7.93948114582923e-09	2.06346492624357e-07	NO	NA	LOC102579406	cytochrome_P450_94A2%2C_transcript_variant_X2
gene-LOC102579407	116.124366987685	0.518247590946653	0.319808318763154	1.6204944041198	0.105126115420658	0.2400031490063	NO	NA	LOC102579407	tyramine_N-feruloyltransferase_4/11-like
gene-LOC102579409	554.733679956273	-1.3079050982896	0.134862142356963	-9.69808928904406	3.07197411106127e-22	8.48779132662155e-20	DOWN	NA	LOC102579409	probable_sodium/metabolite_cotransporter_BASS3%2C_chloroplastic
gene-LOC102579410	514.560482886909	0.439050581897895	0.139136264988918	3.15554382556456	0.0016019919700248	0.0089333569515395	NO	NA	LOC102579410	nucleolar_complex_protein_4_homolog
gene-LOC102579411	626.086986548911	0.281386690958138	0.171007983979704	1.64545937803427	0.0998751131831609	0.2309557219607	NO	NA	LOC102579411	biotin_carboxyl_carrier_protein_of_acetyl-CoA_carboxylase%2C_chloroplastic-like%2C_transcript_variant_X1
gene-LOC102579411	626.086986548911	0.281386690958138	0.171007983979704	1.64545937803427	0.0998751131831609	0.2309557219607	NO	NA	LOC102579411	biotin_carboxyl_carrier_protein_of_acetyl-CoA_carboxylase%2C_chloroplastic-like%2C_transcript_variant_X2
gene-LOC102579413	86.1856806659207	-0.757138998002376	0.284743346807406	-2.65902261278993	0.0078367702956809	0.0328546968555744	NO	NA	LOC102579413	CASP-like_protein_4C2
gene-LOC102579414	128.827168658975	-0.450879600516759	0.746586771542331	-0.603921228855036	0.54589601412375	0.719925743278246	NO	NA	LOC102579414	uncharacterized_LOC102579414
gene-LOC102579415	771.410943014384	0.0997934464496564	0.156453479804136	0.637847407258618	0.523573016071998	0.701796484551833	NO	NA	LOC102579415	SEC14_cytosolic_factor
gene-LOC102579416	49.4749549331974	0.972395888292909	0.486330847148842	1.99945344613377	0.0455593141046372	0.129549880060589	NO	NA	LOC102579416	uncharacterized_LOC102579416
gene-LOC102579417	937.276962503412	-0.026930461768459	0.113670716564063	-0.236916442356387	0.81272161392563	0.900226981224644	NO	NA	LOC102579417	kynurenine_formamidase%2C_transcript_variant_X1
gene-LOC102579417	937.276962503412	-0.026930461768459	0.113670716564063	-0.236916442356387	0.81272161392563	0.900226981224644	NO	NA	LOC102579417	kynurenine_formamidase%2C_transcript_variant_X2
gene-LOC102579420	195.509746768043	0.0579302007677983	0.291913358707294	0.1984499819547	0.842693015020363	0.91722691663068	NO	NA	LOC102579420	bet1-like_protein_At4g14600
gene-LOC102579421	1268.71787700477	-0.0195853505699771	0.145378415103399	-0.134719796993572	0.892833420147041	0.94654535210089	NO	NA	LOC102579421	nucleolin-like%2C_transcript_variant_X1
gene-LOC102579421	1268.71787700477	-0.0195853505699771	0.145378415103399	-0.134719796993572	0.892833420147041	0.94654535210089	NO	NA	LOC102579421	nucleolin-like%2C_transcript_variant_X2
gene-LOC102579422	2166.45115164543	-0.0667876567739068	0.101009541981009	-0.661201461407115	0.508483124185097	0.689544542279452	NO	NA	LOC102579422	plastidial_pyruvate_kinase_2
gene-LOC102579423	25.3260548294244	-0.433903489938696	0.909934874216241	-0.476851148619216	0.633468120463208	0.784135359079429	NO	NA	LOC102579423	PLASMODESMATA_CALLOSE-BINDING_PROTEIN_3
gene-LOC102579426	1544.88755647464	-0.203133661443656	0.154438397418986	-1.31530542169873	0.188407276737647	0.363819326549967	NO	NA	LOC102579426	cytochrome_P450_81D11-like
gene-LOC102579428	652.890752725131	-0.337090676589049	0.126621365531817	-2.66219429219744	0.0077633053006507	0.0326115027552587	NO	NA	LOC102579428	serine/threonine-protein_kinase_rio2
gene-LOC102579429	635.865473574169	-0.0113979419398751	0.127966568832832	-0.0890696847140179	0.929026529705187	0.965110664434872	NO	NA	LOC102579429	putative_late_blight_resistance_protein_homolog_R1A-3%2C_transcript_variant_X1
gene-LOC102579429	635.865473574169	-0.0113979419398751	0.127966568832832	-0.0890696847140179	0.929026529705187	0.965110664434872	NO	NA	LOC102579429	putative_late_blight_resistance_protein_homolog_R1A-3%2C_transcript_variant_X2
gene-LOC102579429	635.865473574169	-0.0113979419398751	0.127966568832832	-0.0890696847140179	0.929026529705187	0.965110664434872	NO	NA	LOC102579429	putative_late_blight_resistance_protein_homolog_R1A-3%2C_transcript_variant_X3
gene-LOC102579430	667.910544876501	-1.45693368030581	0.280032435109626	-5.2027318897379	1.96380085793207e-07	3.67860000901901e-06	DOWN	NA	LOC102579430	uncharacterized_LOC102579430%2C_transcript_variant_X1
gene-LOC102579430	667.910544876501	-1.45693368030581	0.280032435109626	-5.2027318897379	1.96380085793207e-07	3.67860000901901e-06	DOWN	NA	LOC102579430	uncharacterized_LOC102579430%2C_transcript_variant_X2
gene-LOC102579433	469.120319135487	-0.0601724474329141	0.176982890803085	-0.339990194305637	0.733863912356904	0.851009756119892	NO	NA	LOC102579433	trihelix_transcription_factor_ASR3-like%2C_transcript_variant_X1
gene-LOC102579433	469.120319135487	-0.0601724474329141	0.176982890803085	-0.339990194305637	0.733863912356904	0.851009756119892	NO	NA	LOC102579433	trihelix_transcription_factor_ASR3-like%2C_transcript_variant_X2
gene-LOC102579434	3366.71692376065	0.0476056577386734	0.0804304197375524	0.591886227798045	0.55392677674256	0.72627642078638	NO	NA	LOC102579434	glyoxysomal_fatty_acid_beta-oxidation_multifunctional_protein_MFP-a-like
gene-LOC102579436	1.5792033483616	-0.0609991134406522	1.24890758212584	-0.0488419754300972	0.96104523051809	0.981130040219604	NO	NA	LOC102579436	uncharacterized_LOC102579436
gene-LOC102579438	437.380421247084	0.703101481763884	0.205075660619843	3.42849794870223	0.0006069311220325	0.0040006431159479	NO	NA	LOC102579438	lipase-like_PAD4
gene-LOC102579439	2566.54340875699	0.264392256343387	0.0829069194495593	3.18902521163199	0.0014275342685839	0.0081444549753109	NO	NA	LOC102579439	RNA-binding_protein_pno1
gene-LOC102579442	804.395527569035	0.0723547263214888	0.176179907239232	0.410686595624321	0.681302357099933	0.815682828024241	NO	NA	LOC102579442	mechanosensitive_ion_channel_protein_10-like
gene-LOC102579443	108.231663421303	0.644980467865686	0.307992854453378	2.0941410118439	0.0362474206302927	0.109255374728372	NO	NA	LOC102579443	tobamovirus_multiplication_protein_1-like%2C_transcript_variant_X1
gene-LOC102579443	108.231663421303	0.644980467865686	0.307992854453378	2.0941410118439	0.0362474206302927	0.109255374728372	NO	NA	LOC102579443	tobamovirus_multiplication_protein_1-like%2C_transcript_variant_X2
gene-LOC102579444	675.798609479566	0.761552680982393	0.184784543163129	4.12130077519574	3.76739182950289e-05	0.0003735036272196	NO	NA	LOC102579444	non-specific_lipid-transfer_protein-like_protein_At5g64080
gene-LOC102579445	593.947114576368	-0.336824827510463	0.152755866529605	-2.20498783557477	0.0274549481479399	0.0881253147995546	NO	NA	LOC102579445	armadillo_repeat-containing_protein_6%2C_transcript_variant_X1
gene-LOC102579445	593.947114576368	-0.336824827510463	0.152755866529605	-2.20498783557477	0.0274549481479399	0.0881253147995546	NO	NA	LOC102579445	armadillo_repeat-containing_protein_6%2C_transcript_variant_X2
gene-LOC102579446	2448.66744454318	1.19482709404694	0.142411807068648	8.38994405478606	4.86373567497294e-17	5.81868254022922e-15	UP	NA	LOC102579446	aspartate_aminotransferase%2C_cytoplasmic
gene-LOC102579447	422.188402738728	-0.0441440097719295	0.208546419261878	-0.211674743340937	0.832360793500143	0.911477945431501	NO	NA	LOC102579447	POC1_centriolar_protein_homolog_A-like%2C_transcript_variant_X1
gene-LOC102579447	422.188402738728	-0.0441440097719295	0.208546419261878	-0.211674743340937	0.832360793500143	0.911477945431501	NO	NA	LOC102579447	POC1_centriolar_protein_homolog_A-like%2C_transcript_variant_X2
gene-LOC102579448	73.3245684155593	0.201685970839235	0.301601191246095	0.668717421194358	0.50367575236165	0.685520067333213	NO	NA	LOC102579448	IMPACT_family_member_in_pol_5'region
gene-LOC102579450	26.5352124166622	-0.499338040396245	0.413542851083553	-1.20746384343943	0.227253561365859	0.413737676948558	NO	NA	LOC102579450	short-chain_dehydrogenase_TIC_32%2C_chloroplastic-like%2C_transcript_variant_X1
gene-LOC102579450	26.5352124166622	-0.499338040396245	0.413542851083553	-1.20746384343943	0.227253561365859	0.413737676948558	NO	NA	LOC102579450	short-chain_dehydrogenase_TIC_32%2C_chloroplastic-like%2C_transcript_variant_X2
gene-LOC102579450	26.5352124166622	-0.499338040396245	0.413542851083553	-1.20746384343943	0.227253561365859	0.413737676948558	NO	NA	LOC102579450	short-chain_dehydrogenase_TIC_32%2C_chloroplastic-like%2C_transcript_variant_X3
gene-LOC102579451	149.079914910306	-0.482078658418671	0.259051848511822	-1.86093502589568	0.0627533527489822	0.16410620438886	NO	NA	LOC102579451	thioredoxin-like_3-3%2C_transcript_variant_X1
gene-LOC102579451	149.079914910306	-0.482078658418671	0.259051848511822	-1.86093502589568	0.0627533527489822	0.16410620438886	NO	NA	LOC102579451	thioredoxin-like_3-3%2C_transcript_variant_X2
gene-LOC102579452	159.085419517249	0.930327147829713	0.246996278794437	3.76656341694921	0.0001655100568775	0.0013384400383524	NO	NA	LOC102579452	intracellular_protein_transport_protein_USO1-like%2C_transcript_variant_X1
gene-LOC102579452	159.085419517249	0.930327147829713	0.246996278794437	3.76656341694921	0.0001655100568775	0.0013384400383524	NO	NA	LOC102579452	intracellular_protein_transport_protein_USO1-like%2C_transcript_variant_X2
gene-LOC102579454	65.501252993089	3.50787632510696	0.404875283461	8.66409106310602	4.55129487938567e-18	6.64345929909824e-16	UP	NA	LOC102579454	subtilisin-like_protease_SBT1.7
gene-LOC102579455	169.07942590026	0.208964747254983	0.273101508460308	0.765154130539539	0.444179769885072	0.63643463879878	NO	NA	LOC102579455	protein_NRT1/_PTR_FAMILY_1.2-like
gene-LOC102579457	1373.97573428754	0.265378841680676	0.0902464824398554	2.94060039245893	0.0032757683085472	0.0161725817215641	NO	NA	LOC102579457	eukaryotic_translation_initiation_factor_2_subunit_alpha-like
gene-LOC102579458	4591.09874742267	0.0448345135240928	0.0854789570355523	0.524509365567543	0.599924307489962	0.760480815584386	NO	NA	LOC102579458	60S_ribosomal_protein_L7a-2-like
gene-LOC102579459	448.572318300286	0.127100712938772	0.250276200580784	0.507841786969058	0.611564302045242	0.768643712392687	NO	NA	LOC102579459	E3_ubiquitin-protein_ligase_At1g63170%2C_transcript_variant_X1
gene-LOC102579459	448.572318300286	0.127100712938772	0.250276200580784	0.507841786969058	0.611564302045242	0.768643712392687	NO	NA	LOC102579459	E3_ubiquitin-protein_ligase_At1g63170%2C_transcript_variant_X2
gene-LOC102579460	147.475097817157	0.686599477543386	0.245650547774473	2.79502522491316	0.0051895665759918	0.023492227552603	NO	NA	LOC102579460	uncharacterized_LOC102579460%2C_transcript_variant_X1
gene-LOC102579460	147.475097817157	0.686599477543386	0.245650547774473	2.79502522491316	0.0051895665759918	0.023492227552603	NO	NA	LOC102579460	uncharacterized_LOC102579460%2C_transcript_variant_X2
gene-LOC102579462	12.2656927213705	-1.26148704530293	0.648597412312316	-1.94494615821176	0.0517814588144416	0.142544879329187	NO	NA	LOC102579462	pectate_lyase-like
gene-LOC102579464	4.32835500039161	2.6678636870806	1.13273523605011	2.35524030874464	0.0185107304981631	0.0649358440344419	UP	NA	LOC102579464	uncharacterized_LOC102579464
gene-LOC102579465	35.4455711826161	-0.159010348864168	0.542550529273644	-0.293079335996682	0.76946151110168	0.872809339891774	NO	NA	LOC102579465	probable_acyl-activating_enzyme_1%2C_peroxisomal
gene-LOC102579466	124.345829040483	0.140033116019525	0.204605916964876	0.68440403922221	0.493720066108149	0.678193005107956	NO	NA	LOC102579466	OTU_domain-containing_protein_DDB_G0284757-like%2C_transcript_variant_X1
gene-LOC102579466	124.345829040483	0.140033116019525	0.204605916964876	0.68440403922221	0.493720066108149	0.678193005107956	NO	NA	LOC102579466	OTU_domain-containing_protein_DDB_G0284757-like%2C_transcript_variant_X2
gene-LOC102579467	598.528722014252	-0.0976285606006072	0.131252875796502	-0.743820354473402	0.456985164375655	0.647072703312462	NO	NA	LOC102579467	protein_bicaudal_C_homolog_1-like%2C_transcript_variant_X1
gene-LOC102579467	598.528722014252	-0.0976285606006072	0.131252875796502	-0.743820354473402	0.456985164375655	0.647072703312462	NO	NA	LOC102579467	protein_bicaudal_C_homolog_1-like%2C_transcript_variant_X2
gene-LOC102579469	232.440761749491	0.661047757438339	0.292478454422684	2.26015881663203	0.0238113958319284	0.079129250553154	NO	NA	LOC102579469	uncharacterized_LOC102579469
gene-LOC102579470	299.096991830212	0.0773767527846853	0.238200732860324	0.324838432928153	0.745303355271733	0.858041642611778	NO	NA	LOC102579470	glucan_endo-1%2C3-beta-glucosidase_11-like%2C_transcript_variant_X1
gene-LOC102579470	299.096991830212	0.0773767527846853	0.238200732860324	0.324838432928153	0.745303355271733	0.858041642611778	NO	NA	LOC102579470	glucan_endo-1%2C3-beta-glucosidase_11-like%2C_transcript_variant_X2
gene-LOC102579470	299.096991830212	0.0773767527846853	0.238200732860324	0.324838432928153	0.745303355271733	0.858041642611778	NO	NA	LOC102579470	glucan_endo-1%2C3-beta-glucosidase_11-like%2C_transcript_variant_X3
gene-LOC102579471	4.73483778895851	-0.0673248579864361	1.18266991379742	-0.0569261610539016	0.954604014591925	0.978425792640644	NO	NA	LOC102579471	alpha-dioxygenase_1-like
gene-LOC102579472	6.65369475065197	1.38031413450389	0.859533156164142	1.60588817848964	0.108298481385962	0.244888473845913	NO	NA	LOC102579472	uncharacterized_LOC102579472
gene-LOC102579473	3280.04404402824	0.365871009586408	0.0963665748620151	3.79665885303374	0.0001466593964413	0.0012074558112835	NO	NA	LOC102579473	calmodulin-7
gene-LOC102579474	709.169737590434	0.491576456203466	0.289767728350132	1.69644997737458	0.0898006958295228	0.213916078159437	NO	NA	LOC102579474	uncharacterized_LOC102579474
gene-LOC102579475	148.294378567456	3.12593007548229	0.411422935841196	7.59785078362489	3.01089211350666e-14	2.34495956585155e-12	UP	NA	LOC102579475	uncharacterized_LOC102579475
gene-LOC102579476	85.9409058041723	0.487664977087354	0.321707270567565	1.51586557626442	0.129553346253926	0.279728682966543	NO	NA	LOC102579476	(S)-ureidoglycine_aminohydrolase
gene-LOC102579477	426.712082986151	0.0175631590029464	0.136887693117184	0.128303418685793	0.897908859748341	0.948503332843259	NO	NA	LOC102579477	CDP-diacylglycerol--glycerol-3-phosphate_3-phosphatidyltransferase_2-like
gene-LOC102579478	334.417007247653	0.0362299000420349	0.264202195548477	0.137129443481053	0.890928479770378	0.945087028063015	NO	NA	LOC102579478	BTB/POZ_domain-containing_protein_At1g03010%2C_transcript_variant_X1
gene-LOC102579478	334.417007247653	0.0362299000420349	0.264202195548477	0.137129443481053	0.890928479770378	0.945087028063015	NO	NA	LOC102579478	BTB/POZ_domain-containing_protein_At1g03010%2C_transcript_variant_X2
gene-LOC102579479	4564.64211805779	0.148182708981668	0.0938269098440069	1.57931993314104	0.114262692005909	0.255090690531468	NO	NA	LOC102579479	pyrophosphate-energized_vacuolar_membrane_proton_pump-like
gene-LOC102579480	3.29812708626878	0.526931685597124	1.11674889162613	0.471844377503563	0.637037872575874	0.786353153101449	NO	NA	LOC102579480	aquaporin-like
gene-LOC102579481	41.0121101938498	-0.533355908166848	0.323271284568526	-1.64987097099801	0.0989693291589498	0.229285202680182	NO	NA	LOC102579481	pentatricopeptide_repeat-containing_protein_At1g77360%2C_mitochondrial%2C_transcript_variant_X1
gene-LOC102579481	41.0121101938498	-0.533355908166848	0.323271284568526	-1.64987097099801	0.0989693291589498	0.229285202680182	NO	NA	LOC102579481	pentatricopeptide_repeat-containing_protein_At1g77360%2C_mitochondrial%2C_transcript_variant_X2
gene-LOC102579482	792.790296662094	-0.505370133288627	0.151492841374823	-3.33593408574496	0.0008501331762779	0.0053011125438564	NO	NA	LOC102579482	uncharacterized_zinc_finger_CCHC_domain-containing_protein_At4g19190
gene-LOC102579483	2251.80663216281	0.421470501971644	0.110977579092671	3.79779866723977	0.0001459868224866	0.0012023449833546	NO	NA	LOC102579483	60S_ribosomal_protein_L8-like
gene-LOC102579484	537.002650623243	1.12619449551312	0.249449836231363	4.51471330880563	6.34024775297614e-06	8.07190400980928e-05	UP	NA	LOC102579484	protein_SGT1_homolog_A-like%2C_transcript_variant_X1
gene-LOC102579484	537.002650623243	1.12619449551312	0.249449836231363	4.51471330880563	6.34024775297614e-06	8.07190400980928e-05	UP	NA	LOC102579484	protein_SGT1_homolog_A-like%2C_transcript_variant_X2
gene-LOC102579485	3.77267314199224	0.62454217767495	1.22378350421043	0.51033714339686	0.609815284916911	0.767277618325739	NO	NA	LOC102579485	protein_FAM91A1-like
gene-LOC102579488	70.6215775389259	0.592677717517921	0.315372053810476	1.87929688238671	0.060203967159782	0.158979846832561	NO	NA	LOC102579488	transcription_factor-like_protein_DPA
gene-LOC102579489	2.11696914128552	-4.37887388060895	1.6669651001825	-2.626853963607	0.0086178310329273	0.0355512336372575	DOWN	NA	LOC102579489	uncharacterized_LOC102579489
gene-LOC102579490	4.0487716380437	0.0327266918019053	1.25928630946341	0.0259882852342374	0.979266682325381	0.990059262506089	NO	NA	LOC102579490	probable_magnesium_transporter_NIPA2
gene-LOC102579491	550.586437021484	0.241346921245362	0.121019002449075	1.99428946166467	0.0461204302459041	0.130776916991715	NO	NA	LOC102579491	50S_ribosomal_protein_L3-2%2C_chloroplastic-like
gene-LOC102579492	39.0580968234244	0.480045661149556	0.341841822326822	1.40429177998765	0.160231981033534	0.324677643629103	NO	NA	LOC102579492	putative_B3_domain-containing_protein_Os03g0621600%2C_transcript_variant_X1
gene-LOC102579492	39.0580968234244	0.480045661149556	0.341841822326822	1.40429177998765	0.160231981033534	0.324677643629103	NO	NA	LOC102579492	putative_B3_domain-containing_protein_Os03g0621600%2C_transcript_variant_X2
gene-LOC102579493	32.4775763870556	0.631028567955742	0.358701870568174	1.75920066141894	0.0785434319722086	0.194004137018722	NO	NA	LOC102579493	exonuclease_1
gene-LOC102579495	2169.05960575886	-0.240886103559785	0.125885548748004	-1.91353261717108	0.05567990201229	0.150278114867282	NO	NA	LOC102579495	mitochondrial_Rho_GTPase_1-like
gene-LOC102579496	547.088030525631	0.149031300334865	0.164284795409104	0.907152119365313	0.364326359715105	0.562285562271724	NO	NA	LOC102579496	uncharacterized_LOC102579496%2C_transcript_variant_X1
gene-LOC102579496	547.088030525631	0.149031300334865	0.164284795409104	0.907152119365313	0.364326359715105	0.562285562271724	NO	NA	LOC102579496	uncharacterized_LOC102579496%2C_transcript_variant_X2
gene-LOC102579496	547.088030525631	0.149031300334865	0.164284795409104	0.907152119365313	0.364326359715105	0.562285562271724	NO	NA	LOC102579496	uncharacterized_LOC102579496%2C_transcript_variant_X3
gene-LOC102579496	547.088030525631	0.149031300334865	0.164284795409104	0.907152119365313	0.364326359715105	0.562285562271724	NO	NA	LOC102579496	uncharacterized_LOC102579496%2C_transcript_variant_X4
gene-LOC102579498	8.40147505115575	1.07012890735145	0.829227474649341	1.29051308605516	0.196872571265784	0.375724790524524	NO	NA	LOC102579498	G2/mitotic-specific_cyclin-2-like
gene-LOC102579500	279.978882539467	2.2159281718701	0.302276349751903	7.33080233927944	2.28778882176613e-13	1.52578421736696e-11	UP	NA	LOC102579500	putative_lipid-transfer_protein_DIR1
gene-LOC102579501	99.2330094395465	-0.229991540538207	0.227698903508285	-1.0100687223109	0.312462366175134	0.509414612082633	NO	NA	LOC102579501	receptor-like_protein_kinase
gene-LOC102579503	153.569141129851	0.208227619747981	0.270939830411617	0.76853823755495	0.442167482694359	0.634438504712226	NO	NA	LOC102579503	uncharacterized_LOC102579503
gene-LOC102579504	6.06748588142441	-0.402983829284581	1.31025697029659	-0.307560912416562	0.758416466681253	0.866450084388437	NO	NA	LOC102579504	uncharacterized_LOC102579504
gene-LOC102579507	232.570901945542	-0.400930428779342	0.402589903436602	-0.995878002296891	0.319309424684567	0.516291795841167	NO	NA	LOC102579507	CBL-interacting_serine/threonine-protein_kinase_11-like
gene-LOC102579508	774.625623058365	0.0579783940857495	0.124359603677787	0.466215655012623	0.641061144749063	0.78909509989292	NO	NA	LOC102579508	uncharacterized_LOC102579508
gene-LOC102579509	487.67286173611	-0.820251512915353	0.115432315188008	-7.10590887464559	1.19533266699068e-12	7.02341161219918e-11	NO	NA	LOC102579509	pentatricopeptide_repeat-containing_protein_At3g53170%2C_transcript_variant_X1
gene-LOC102579509	487.67286173611	-0.820251512915353	0.115432315188008	-7.10590887464559	1.19533266699068e-12	7.02341161219918e-11	NO	NA	LOC102579509	pentatricopeptide_repeat-containing_protein_At3g53170%2C_transcript_variant_X2
gene-LOC102579509	487.67286173611	-0.820251512915353	0.115432315188008	-7.10590887464559	1.19533266699068e-12	7.02341161219918e-11	NO	NA	LOC102579509	pentatricopeptide_repeat-containing_protein_At3g53170%2C_transcript_variant_X3
gene-LOC102579509	487.67286173611	-0.820251512915353	0.115432315188008	-7.10590887464559	1.19533266699068e-12	7.02341161219918e-11	NO	NA	LOC102579509	pentatricopeptide_repeat-containing_protein_At3g53170%2C_transcript_variant_X4
gene-LOC102579511	351.054856008373	-0.0547910542698914	0.162247176687161	-0.33770112607591	0.735588426080822	0.851739761570036	NO	NA	LOC102579511	U4/U6.U5_small_nuclear_ribonucleoprotein_27_kDa_protein%2C_transcript_variant_X1
gene-LOC102579511	351.054856008373	-0.0547910542698914	0.162247176687161	-0.33770112607591	0.735588426080822	0.851739761570036	NO	NA	LOC102579511	U4/U6.U5_small_nuclear_ribonucleoprotein_27_kDa_protein%2C_transcript_variant_X2
gene-LOC102579511	351.054856008373	-0.0547910542698914	0.162247176687161	-0.33770112607591	0.735588426080822	0.851739761570036	NO	NA	LOC102579511	U4/U6.U5_small_nuclear_ribonucleoprotein_27_kDa_protein%2C_transcript_variant_X3
gene-LOC102579512	847.071892230666	-0.0770112394098186	0.112723705399976	-0.683185840427801	0.494489418801507	0.678848037440209	NO	NA	LOC102579512	serine/threonine-protein_phosphatase_PP2A_catalytic_subunit
gene-LOC102579513	178.134481745505	-0.758625132646582	0.3933649323465	-1.92855303120498	0.0537863747171768	0.146758519963668	NO	NA	LOC102579513	probable_mitochondrial_adenine_nucleotide_transporter_BTL3
gene-LOC102579515	3063.84720090197	0.0454280332873901	0.116272147097065	0.390704346841263	0.696015785446866	0.826113857238228	NO	NA	LOC102579515	probable_UDP-N-acetylglucosamine--peptide_N-acetylglucosaminyltransferase_SEC
gene-LOC102579516	264.770871371476	0.328802759189522	0.165619016821825	1.98529592494353	0.0471115571627232	0.132711752662901	NO	NA	LOC102579516	kinesin_heavy_chain
gene-LOC102579517	93.5005392628438	-0.182213018014358	0.299575525180986	-0.608237331485191	0.543030078304065	0.71747609514739	NO	NA	LOC102579517	ribosomal_RNA_small_subunit_methyltransferase_E%2C_transcript_variant_X1
gene-LOC102579517	93.5005392628438	-0.182213018014358	0.299575525180986	-0.608237331485191	0.543030078304065	0.71747609514739	NO	NA	LOC102579517	ribosomal_RNA_small_subunit_methyltransferase_E%2C_transcript_variant_X2
gene-LOC102579517	93.5005392628438	-0.182213018014358	0.299575525180986	-0.608237331485191	0.543030078304065	0.71747609514739	NO	NA	LOC102579517	ribosomal_RNA_small_subunit_methyltransferase_E%2C_transcript_variant_X3
gene-LOC102579519	97.0680224251381	0.670197194085282	0.226517831998531	2.95869507566905	0.0030894463295886	0.0154001202455806	NO	NA	LOC102579519	2-hydroxyisoflavanone_dehydratase-like
gene-LOC102579521	347.482652035585	-0.839807732153785	0.242603809675676	-3.46164280468834	0.0005368892015771	0.0036138809395021	NO	NA	LOC102579521	uncharacterized_LOC102579521
gene-LOC102579524	9.14643214328873	2.47501918752739	1.03840080734221	2.38349120111164	0.0171492944307836	0.0612995494292401	UP	NA	LOC102579524	probable_LRR_receptor-like_serine/threonine-protein_kinase_At3g47570
gene-LOC102579526	93.3808341703793	-0.342466722782593	0.383107796150958	-0.893917394068507	0.371366090462412	0.569514708176432	NO	NA	LOC102579526	GATA_transcription_factor_5-like
gene-LOC102579529	58.872832612341	-1.02687577383008	0.555150721784304	-1.84972428844118	0.064353297964695	0.167272448478285	NO	NA	LOC102579529	protein_NRT1/_PTR_FAMILY_2.11-like
gene-LOC102579530	722.382838768541	0.0511192905605675	0.100720566413102	0.507535773288877	0.611778942538278	0.768789727509388	NO	NA	LOC102579530	nucleolar_MIF4G_domain-containing_protein_1%2C_transcript_variant_X1
gene-LOC102579530	722.382838768541	0.0511192905605675	0.100720566413102	0.507535773288877	0.611778942538278	0.768789727509388	NO	NA	LOC102579530	nucleolar_MIF4G_domain-containing_protein_1%2C_transcript_variant_X2
gene-LOC102579533	3.23356368596243	0.746680049382975	1.04256265763454	0.716196809769796	0.473869832687013	0.660979923482955	NO	NA	LOC102579533	leucine-rich_repeat_extensin-like_protein_5
gene-LOC102579534	591.890326477504	-0.0468152676372443	0.137247677944536	-0.341100617062265	0.733027836707344	0.850503683094529	NO	NA	LOC102579534	phospholipase_SGR2%2C_transcript_variant_X1
gene-LOC102579534	591.890326477504	-0.0468152676372443	0.137247677944536	-0.341100617062265	0.733027836707344	0.850503683094529	NO	NA	LOC102579534	phospholipase_SGR2%2C_transcript_variant_X2
gene-LOC102579534	591.890326477504	-0.0468152676372443	0.137247677944536	-0.341100617062265	0.733027836707344	0.850503683094529	NO	NA	LOC102579534	phospholipase_SGR2%2C_transcript_variant_X3
gene-LOC102579534	591.890326477504	-0.0468152676372443	0.137247677944536	-0.341100617062265	0.733027836707344	0.850503683094529	NO	NA	LOC102579534	phospholipase_SGR2%2C_transcript_variant_X4
gene-LOC102579534	591.890326477504	-0.0468152676372443	0.137247677944536	-0.341100617062265	0.733027836707344	0.850503683094529	NO	NA	LOC102579534	phospholipase_SGR2%2C_transcript_variant_X5
gene-LOC102579534	591.890326477504	-0.0468152676372443	0.137247677944536	-0.341100617062265	0.733027836707344	0.850503683094529	NO	NA	LOC102579534	phospholipase_SGR2%2C_transcript_variant_X6
gene-LOC102579534	591.890326477504	-0.0468152676372443	0.137247677944536	-0.341100617062265	0.733027836707344	0.850503683094529	NO	NA	LOC102579534	phospholipase_SGR2%2C_transcript_variant_X7
gene-LOC102579535	289.355097463844	-0.615871284978708	0.162006242292695	-3.80152811560199	0.0001438064164817	0.0011894522879988	NO	NA	LOC102579535	UDP-glycosyltransferase_89A2-like
gene-LOC102579538	233.370174413917	-0.01166993348464	0.199673752880597	-0.0584450049958169	0.953394167212117	0.977960100186777	NO	NA	LOC102579538	uncharacterized_LOC102579538%2C_transcript_variant_X1
gene-LOC102579538	233.370174413917	-0.01166993348464	0.199673752880597	-0.0584450049958169	0.953394167212117	0.977960100186777	NO	NA	LOC102579538	uncharacterized_LOC102579538%2C_transcript_variant_X2
gene-LOC102579538	233.370174413917	-0.01166993348464	0.199673752880597	-0.0584450049958169	0.953394167212117	0.977960100186777	NO	NA	LOC102579538	uncharacterized_LOC102579538%2C_transcript_variant_X3
gene-LOC102579540	27.7445575263535	-1.22322692173515	0.573426602077793	-2.13318830570962	0.0329092820534476	0.101608557559993	DOWN	NA	LOC102579540	9-cis-epoxycarotenoid_dioxygenase_NCED6%2C_chloroplastic
gene-LOC102579543	492.042101352543	-0.0828858288579386	0.177776783039634	-0.4662353961004	0.641047015773903	0.78909509989292	NO	NA	LOC102579543	histone-lysine_N-methyltransferase_ATX4
gene-LOC102579544	116.035356937877	0.264587894239324	0.301025772805809	0.878954289438894	0.379426060811449	0.578245416335473	NO	NA	LOC102579544	uncharacterized_LOC102579544
gene-LOC102579545	674.212102493879	-0.543422949592684	0.281896114941417	-1.9277418906806	0.0538872387820893	0.14698189268933	NO	NA	LOC102579545	WAT1-related_protein_At1g68170-like
gene-LOC102579546	54.9873196117729	0.0390050116751112	0.357754552568275	0.10902729649448	0.913180839913824	0.956408579131766	NO	NA	LOC102579546	alkane_hydroxylase_MAH1-like%2C_transcript_variant_X1
gene-LOC102579546	54.9873196117729	0.0390050116751112	0.357754552568275	0.10902729649448	0.913180839913824	0.956408579131766	NO	NA	LOC102579546	alkane_hydroxylase_MAH1-like%2C_transcript_variant_X2
gene-LOC102579548	275.857419466498	0.138018684464679	0.295485310038761	0.467091526298124	0.640434396476222	0.78844907213116	NO	NA	LOC102579548	zinc_finger_protein_4-like
gene-LOC102579550	4.54030217060892	-1.13383459381851	0.818206806258756	-1.38575551455378	0.165821570312811	0.332948596365606	NO	NA	LOC102579550	myb-related_protein_Zm1-like
gene-LOC102579551	429.745895856849	0.0816977411348685	0.121458034708506	0.672641718029931	0.501175254299779	0.683739506057111	NO	NA	LOC102579551	E3_ubiquitin-protein_ligase_XBAT33
gene-LOC102579553	598.597608749423	1.56197295824158	0.297675624767155	5.24723164506119	1.5440171361357e-07	2.98847484970391e-06	UP	NA	LOC102579553	beta-amyrin_28-oxidase-like
gene-LOC102579554	13.6673365905069	-0.712105266739602	0.757535228418316	-0.940029242239243	0.3472025612935	0.545063869389939	NO	NA	LOC102579554	sulfate_transporter_1.3-like
gene-LOC102579555	6.81364472746453	-0.672763704633434	0.737735455994487	-0.911930827191341	0.361805132387142	0.560169329190732	NO	NA	LOC102579555	oxygen-evolving_enhancer_protein_2%2C_chloroplastic-like%2C_transcript_variant_X1
gene-LOC102579555	6.81364472746453	-0.672763704633434	0.737735455994487	-0.911930827191341	0.361805132387142	0.560169329190732	NO	NA	LOC102579555	oxygen-evolving_enhancer_protein_2%2C_chloroplastic-like%2C_transcript_variant_X2
gene-LOC102579555	6.81364472746453	-0.672763704633434	0.737735455994487	-0.911930827191341	0.361805132387142	0.560169329190732	NO	NA	LOC102579555	oxygen-evolving_enhancer_protein_2%2C_chloroplastic-like%2C_transcript_variant_X3
gene-LOC102579557	8.88107467817253	2.08191745939842	0.957864706003785	2.17349845583536	0.0297428219104267	0.0938546775960699	UP	NA	LOC102579557	patatin-like_protein_2%2C_transcript_variant_X1
gene-LOC102579557	8.88107467817253	2.08191745939842	0.957864706003785	2.17349845583536	0.0297428219104267	0.0938546775960699	UP	NA	LOC102579557	patatin-like_protein_2%2C_transcript_variant_X2
gene-LOC102579557	8.88107467817253	2.08191745939842	0.957864706003785	2.17349845583536	0.0297428219104267	0.0938546775960699	UP	NA	LOC102579557	patatin-like_protein_2%2C_transcript_variant_X3
gene-LOC102579558	328.229796062287	-0.574381281544059	0.263536549879889	-2.17951279170135	0.0292935954512038	0.0928157074166538	NO	NA	LOC102579558	uncharacterized_LOC102579558
gene-LOC102579559	447.078692159903	-0.420796605163847	0.281468343400263	-1.49500508682588	0.134913114577368	0.287899823117519	NO	NA	LOC102579559	probable_purine_permease_9
gene-LOC102579560	225.304569935769	-0.260496560198786	0.229549613039442	-1.13481594131037	0.256452445520476	0.448869140881201	NO	NA	LOC102579560	E3_ubiquitin-protein_ligase_MIEL1
gene-LOC102579561	1678.13928685559	0.17931105185851	0.0899878806435058	1.99261334499993	0.046303802751642	0.131140916240477	NO	NA	LOC102579561	coatomer_subunit_alpha-1-like
gene-LOC102579562	89.5074481132067	-2.53998559397824	0.760851181123736	-3.33834744164663	0.0008427829550111	0.00526589317791	DOWN	NA	LOC102579562	probable_cinnamyl_alcohol_dehydrogenase_6
gene-LOC102579564	353.773571376944	0.414067417570241	0.203462645539378	2.03510288816186	0.0418405214533814	0.121650422186973	NO	NA	LOC102579564	metal_tolerance_protein_C4
gene-LOC102579565	268.114750240067	-0.0436967265793912	0.172296064571692	-0.253614188391454	0.799793634195774	0.892380676700626	NO	NA	LOC102579565	protein_TRIGALACTOSYLDIACYLGLYCEROL_4%2C_chloroplastic
gene-LOC102579566	8.73751101677379	1.75317171354047	0.794832758181847	2.20571144746323	0.0274042098811997	0.0880554211730254	UP	NA	LOC102579566	uncharacterized_LOC102579566
gene-LOC102579567	201.150281032245	-0.211594353293531	0.155874425496678	-1.35746677249528	0.174632944302262	0.345029029055181	NO	NA	LOC102579567	uncharacterized_LOC102579567%2C_transcript_variant_X1
gene-LOC102579567	201.150281032245	-0.211594353293531	0.155874425496678	-1.35746677249528	0.174632944302262	0.345029029055181	NO	NA	LOC102579567	uncharacterized_LOC102579567%2C_transcript_variant_X2
gene-LOC102579568	1.88701130668466	0.477534145777408	1.76742203716035	0.270186823371651	0.787016529279017	0.884631277994803	NO	NA	LOC102579568	protein_DETOXIFICATION_27-like
gene-LOC102579570	39.2213656876579	-0.517885616633013	0.391430289653856	-1.32305963621513	0.185815546407806	0.36031356141522	NO	NA	LOC102579570	ycf49-like_protein%2C_transcript_variant_X1
gene-LOC102579570	39.2213656876579	-0.517885616633013	0.391430289653856	-1.32305963621513	0.185815546407806	0.36031356141522	NO	NA	LOC102579570	ycf49-like_protein%2C_transcript_variant_X2
gene-LOC102579571	579.490303806102	0.0204880971401368	0.223663925278374	0.0916021531618795	0.927014140669267	0.963898601148873	NO	NA	LOC102579571	uncharacterized_LOC102579571%2C_transcript_variant_X1
gene-LOC102579571	579.490303806102	0.0204880971401368	0.223663925278374	0.0916021531618795	0.927014140669267	0.963898601148873	NO	NA	LOC102579571	uncharacterized_LOC102579571%2C_transcript_variant_X2
gene-LOC102579572	62.0628873528464	0.836466269897768	0.311334484189246	2.68671256277964	0.0072159018843379	0.0307460743223057	NO	NA	LOC102579572	probable_purine_permease_11
gene-LOC102579573	334.401133792431	0.135596305944873	0.172357355092517	0.78671609849251	0.431448078017244	0.624320621154823	NO	NA	LOC102579573	spastin%2C_transcript_variant_X1
gene-LOC102579573	334.401133792431	0.135596305944873	0.172357355092517	0.78671609849251	0.431448078017244	0.624320621154823	NO	NA	LOC102579573	spastin%2C_transcript_variant_X2
gene-LOC102579574	1185.47195107536	-0.0028540258976728	0.17958068891516	-0.0158927216223187	0.987319976574423	0.994434994633913	NO	NA	LOC102579574	probable_receptor-like_protein_kinase_At5g24010
gene-LOC102579576	15.4729480527331	0.465914732615966	0.551493243420909	0.844824008587848	0.398209107756582	0.594502395756572	NO	NA	LOC102579576	uncharacterized_LOC102579576
gene-LOC102579578	174.352655633895	-0.674347028981089	0.385718235258812	-1.74828921046113	0.0804139605975498	0.197244516118002	NO	NA	LOC102579578	uncharacterized_LOC102579578
gene-LOC102579579	2.3403914376676	3.06049175763814	1.83980201548722	1.66348972980533	0.096214444972987	0.224561650581059	NO	NA	LOC102579579	transcription_elongation_factor_1_homolog
gene-LOC102579580	4.39860807840875	1.78827482256654	0.944873940681142	1.8926067759657	0.0584101819925871	0.155570566199903	NO	NA	LOC102579580	lysM_domain_receptor-like_kinase_4
gene-LOC102579582	370.632057305633	-0.100345429277917	0.136804323891411	-0.733496035970081	0.463255944676232	0.652607418512332	NO	NA	LOC102579582	pyridine_nucleotide-disulfide_oxidoreductase_domain-containing_protein_2
gene-LOC102579586	33.2590843764019	-0.405375491281281	0.714471969468432	-0.567377739931324	0.570457570188846	0.737855007626908	NO	NA	LOC102579586	uncharacterized_LOC102579586%2C_transcript_variant_X1
gene-LOC102579586	33.2590843764019	-0.405375491281281	0.714471969468432	-0.567377739931324	0.570457570188846	0.737855007626908	NO	NA	LOC102579586	uncharacterized_LOC102579586%2C_transcript_variant_X2
gene-LOC102579587	659.257100589213	-0.0046291641632059	0.159510628320854	-0.0290210389861575	0.976847810975585	0.989035503421557	NO	NA	LOC102579587	transcription_initiation_factor_IIE_subunit_alpha-like%2C_transcript_variant_X1
gene-LOC102579587	659.257100589213	-0.0046291641632059	0.159510628320854	-0.0290210389861575	0.976847810975585	0.989035503421557	NO	NA	LOC102579587	transcription_initiation_factor_IIE_subunit_alpha-like%2C_transcript_variant_X2
gene-LOC102579589	302.039181884689	-0.18282066454017	0.184885397242559	-0.988832364625963	0.32274516651969	0.520035585237121	NO	NA	LOC102579589	probable_inactive_leucine-rich_repeat_receptor-like_protein_kinase_At1g66830
gene-LOC102579590	199.292187366275	-0.683192481946757	0.208180415911846	-3.28173271704893	0.0010317135023153	0.0062211064367983	NO	NA	LOC102579590	probable_GTP-binding_protein_OBGC2
gene-LOC102579591	76.5810383148351	0.734447104889425	0.251472347820969	2.92058793443286	0.0034937158627069	0.017077854140178	NO	NA	LOC102579591	S-adenosylmethionine_carrier_1%2C_chloroplastic/mitochondrial-like%2C_transcript_variant_X1
gene-LOC102579591	76.5810383148351	0.734447104889425	0.251472347820969	2.92058793443286	0.0034937158627069	0.017077854140178	NO	NA	LOC102579591	S-adenosylmethionine_carrier_1%2C_chloroplastic/mitochondrial-like%2C_transcript_variant_X2
gene-LOC102579591	76.5810383148351	0.734447104889425	0.251472347820969	2.92058793443286	0.0034937158627069	0.017077854140178	NO	NA	LOC102579591	S-adenosylmethionine_carrier_1%2C_chloroplastic/mitochondrial-like%2C_transcript_variant_X3
gene-LOC102579591	76.5810383148351	0.734447104889425	0.251472347820969	2.92058793443286	0.0034937158627069	0.017077854140178	NO	NA	LOC102579591	S-adenosylmethionine_carrier_1%2C_chloroplastic/mitochondrial-like%2C_transcript_variant_X4
gene-LOC102579591	76.5810383148351	0.734447104889425	0.251472347820969	2.92058793443286	0.0034937158627069	0.017077854140178	NO	NA	LOC102579591	S-adenosylmethionine_carrier_1%2C_chloroplastic/mitochondrial-like%2C_transcript_variant_X5
gene-LOC102579591	76.5810383148351	0.734447104889425	0.251472347820969	2.92058793443286	0.0034937158627069	0.017077854140178	NO	NA	LOC102579591	S-adenosylmethionine_carrier_1%2C_chloroplastic/mitochondrial-like%2C_transcript_variant_X6
gene-LOC102579592	63.4713652567176	-0.784300831167966	0.346103678222928	-2.26608637965065	0.0234460950099731	0.0781839682595498	NO	NA	LOC102579592	RING-H2_finger_protein_ATL80
gene-LOC102579593	885.127688549709	-0.0470032901146529	0.113915739491808	-0.41261453706345	0.679889048831001	0.814722476988781	NO	NA	LOC102579593	probable_LRR_receptor-like_serine/threonine-protein_kinase_At1g67720
gene-LOC102579594	507.066097473574	0.372620519601588	0.149679882980244	2.48944956518151	0.0127941069674118	0.0486465315541712	NO	NA	LOC102579594	uncharacterized_LOC102579594%2C_transcript_variant_X1
gene-LOC102579594	507.066097473574	0.372620519601588	0.149679882980244	2.48944956518151	0.0127941069674118	0.0486465315541712	NO	NA	LOC102579594	uncharacterized_LOC102579594%2C_transcript_variant_X2
gene-LOC102579595	470.097721356181	0.06178936150498	0.14251460326713	0.433565123071364	0.664604265986715	0.805052213428271	NO	NA	LOC102579595	importin-11
gene-LOC102579596	4.40982993489535	-1.29781407186163	0.991619557577594	-1.30878224611869	0.190608122502296	0.366787489856213	NO	NA	LOC102579596	peroxisomal_(S)-2-hydroxy-acid_oxidase_GLO4-like%2C_transcript_variant_X1
gene-LOC102579596	4.40982993489535	-1.29781407186163	0.991619557577594	-1.30878224611869	0.190608122502296	0.366787489856213	NO	NA	LOC102579596	peroxisomal_(S)-2-hydroxy-acid_oxidase_GLO4-like%2C_transcript_variant_X2
gene-LOC102579598	1179.62234015196	-0.183241494369083	0.0847540213172492	-2.16203893952333	0.0306151748659624	0.0961368682808985	NO	NA	LOC102579598	serine/arginine-rich_splicing_factor_SR45a-like
gene-LOC102579599	1100.84232915353	0.446915625521344	0.10150612972791	4.40284371711652	1.06841131427641e-05	0.0001255755292005	NO	NA	LOC102579599	nicalin-like
gene-LOC102579600	8.33344736449819	1.3984500451008	0.838062733911154	1.66866988414385	0.0951828207020966	0.22275870582585	NO	NA	LOC102579600	uncharacterized_LOC102579600
gene-LOC102579602	164.572535396507	-0.882909601974496	0.221457391695759	-3.9868147782913	6.69662631759277e-05	0.0006121386380662	NO	NA	LOC102579602	putative_L-ascorbate_peroxidase_6%2C_transcript_variant_X1
gene-LOC102579602	164.572535396507	-0.882909601974496	0.221457391695759	-3.9868147782913	6.69662631759277e-05	0.0006121386380662	NO	NA	LOC102579602	putative_L-ascorbate_peroxidase_6%2C_transcript_variant_X2
gene-LOC102579602	164.572535396507	-0.882909601974496	0.221457391695759	-3.9868147782913	6.69662631759277e-05	0.0006121386380662	NO	NA	LOC102579602	putative_L-ascorbate_peroxidase_6%2C_transcript_variant_X3
gene-LOC102579604	730.662809038139	-0.0040659760698419	0.144328968919604	-0.0281715867595979	0.977525298707802	0.989246736622891	NO	NA	LOC102579604	E3_UFM1-protein_ligase_1_homolog
gene-LOC102579605	8.96615092935707	-0.406365479586603	0.875667072824035	-0.464063903049444	0.64260196262862	0.790111726565355	NO	NA	LOC102579605	probable_pectate_lyase_P59
gene-LOC102579606	1042.13185590432	-0.22394969224843	0.118384011195239	-1.89172245464036	0.0585279699165047	0.155759162228203	NO	NA	LOC102579606	probable_aldo-keto_reductase_2%2C_transcript_variant_X1
gene-LOC102579606	1042.13185590432	-0.22394969224843	0.118384011195239	-1.89172245464036	0.0585279699165047	0.155759162228203	NO	NA	LOC102579606	probable_aldo-keto_reductase_2%2C_transcript_variant_X2
gene-LOC102579607	148.772499332039	0.443125034524751	0.173331651408391	2.55651539072164	0.0105726393911791	0.0418737862849616	NO	NA	LOC102579607	uncharacterized_protein_At1g66480-like
gene-LOC102579608	13.3811315985005	3.87303830159518	0.788146760634438	4.91410799998402	8.91875784112333e-07	1.42264914594248e-05	UP	NA	LOC102579608	glycerophosphodiester_phosphodiesterase_GDPD3-like
gene-LOC102579610	540.209970982179	-0.299426248602696	0.163846696219009	-1.82747809697953	0.0676279164931621	0.173759813184505	NO	NA	LOC102579610	transcription_initiation_factor_TFIID_subunit_4b-like%2C_transcript_variant_X1
gene-LOC102579610	540.209970982179	-0.299426248602696	0.163846696219009	-1.82747809697953	0.0676279164931621	0.173759813184505	NO	NA	LOC102579610	transcription_initiation_factor_TFIID_subunit_4b-like%2C_transcript_variant_X2
gene-LOC102579610	540.209970982179	-0.299426248602696	0.163846696219009	-1.82747809697953	0.0676279164931621	0.173759813184505	NO	NA	LOC102579610	transcription_initiation_factor_TFIID_subunit_4b-like%2C_transcript_variant_X3
gene-LOC102579611	166.497432093439	-0.306660821619613	0.297376405930949	-1.03122109052196	0.302437152534963	0.498421066050128	NO	NA	LOC102579611	pyridoxine/pyridoxamine_5'-phosphate_oxidase_1%2C_chloroplastic-like%2C_transcript_variant_X1
gene-LOC102579611	166.497432093439	-0.306660821619613	0.297376405930949	-1.03122109052196	0.302437152534963	0.498421066050128	NO	NA	LOC102579611	pyridoxine/pyridoxamine_5'-phosphate_oxidase_1%2C_chloroplastic-like%2C_transcript_variant_X2
gene-LOC102579611	166.497432093439	-0.306660821619613	0.297376405930949	-1.03122109052196	0.302437152534963	0.498421066050128	NO	NA	LOC102579611	pyridoxine/pyridoxamine_5'-phosphate_oxidase_1%2C_chloroplastic-like%2C_transcript_variant_X3
gene-LOC102579611	166.497432093439	-0.306660821619613	0.297376405930949	-1.03122109052196	0.302437152534963	0.498421066050128	NO	NA	LOC102579611	pyridoxine/pyridoxamine_5'-phosphate_oxidase_1%2C_chloroplastic-like%2C_transcript_variant_X4
gene-LOC102579611	166.497432093439	-0.306660821619613	0.297376405930949	-1.03122109052196	0.302437152534963	0.498421066050128	NO	NA	LOC102579611	pyridoxine/pyridoxamine_5'-phosphate_oxidase_1%2C_chloroplastic-like%2C_transcript_variant_X5
gene-LOC102579611	166.497432093439	-0.306660821619613	0.297376405930949	-1.03122109052196	0.302437152534963	0.498421066050128	NO	NA	LOC102579611	pyridoxine/pyridoxamine_5'-phosphate_oxidase_1%2C_chloroplastic-like%2C_transcript_variant_X6
gene-LOC102579612	93.0559348792628	-0.700379317228018	0.288648961826723	-2.42640511434945	0.0152492373476199	0.0559478743839051	NO	NA	LOC102579612	pre-rRNA-processing_protein_esf2-like%2C_transcript_variant_X1
gene-LOC102579612	93.0559348792628	-0.700379317228018	0.288648961826723	-2.42640511434945	0.0152492373476199	0.0559478743839051	NO	NA	LOC102579612	pre-rRNA-processing_protein_esf2-like%2C_transcript_variant_X2
gene-LOC102579613	195.239365221373	0.0861412479597528	0.248015143311895	0.347322533654425	0.728349023852635	0.847902964943549	NO	NA	LOC102579613	ADP-ribosylation_factor-like_protein_8B
gene-LOC102579615	26.5760685031927	0.942761454557371	0.492704331125905	1.91344259629912	0.0556914156565769	0.150278114867282	NO	NA	LOC102579615	12-oxophytodienoate_reductase-like_protein
gene-LOC102579616	291.473435034897	0.290467681515517	0.561656488342882	0.517162513999467	0.605042717437611	0.763985286562766	NO	NA	LOC102579616	SPX_domain-containing_protein_1-like
gene-LOC102579617	318.902199519957	-0.152231545800623	0.255396040336002	-0.59606071261068	0.551134668680596	0.72421106658164	NO	NA	LOC102579617	cinnamoyl-CoA_reductase_1-like
gene-LOC102579619	321.87889035138	-0.472909405252915	0.163745440547947	-2.88807678351471	0.0038760524139305	0.0186135527570687	NO	NA	LOC102579619	transcriptional_activator_TAF-1-like%2C_transcript_variant_X1
gene-LOC102579619	321.87889035138	-0.472909405252915	0.163745440547947	-2.88807678351471	0.0038760524139305	0.0186135527570687	NO	NA	LOC102579619	transcriptional_activator_TAF-1-like%2C_transcript_variant_X2
gene-LOC102579622	739.633628952229	-0.730795636537722	0.128490054495073	-5.6875657762737	1.28862975522443e-08	3.20899227349825e-07	NO	NA	LOC102579622	uncharacterized_LOC102579622%2C_transcript_variant_X1
gene-LOC102579622	739.633628952229	-0.730795636537722	0.128490054495073	-5.6875657762737	1.28862975522443e-08	3.20899227349825e-07	NO	NA	LOC102579622	uncharacterized_LOC102579622%2C_transcript_variant_X2
gene-LOC102579622	739.633628952229	-0.730795636537722	0.128490054495073	-5.6875657762737	1.28862975522443e-08	3.20899227349825e-07	NO	NA	LOC102579622	uncharacterized_LOC102579622%2C_transcript_variant_X3
gene-LOC102579622	739.633628952229	-0.730795636537722	0.128490054495073	-5.6875657762737	1.28862975522443e-08	3.20899227349825e-07	NO	NA	LOC102579622	uncharacterized_LOC102579622%2C_transcript_variant_X4
gene-LOC102579623	80.5898214134398	0.419677054549529	0.324415988508738	1.29363862884404	0.195790272928865	0.374153680066366	NO	NA	LOC102579623	mimitin%2C_mitochondrial%2C_transcript_variant_X1
gene-LOC102579623	80.5898214134398	0.419677054549529	0.324415988508738	1.29363862884404	0.195790272928865	0.374153680066366	NO	NA	LOC102579623	mimitin%2C_mitochondrial%2C_transcript_variant_X2
gene-LOC102579624	138.864172566969	0.149990641262119	0.248437503580995	0.603735905811899	0.546019238224936	0.719925743278246	NO	NA	LOC102579624	serine/threonine-protein_kinase_19%2C_transcript_variant_X1
gene-LOC102579624	138.864172566969	0.149990641262119	0.248437503580995	0.603735905811899	0.546019238224936	0.719925743278246	NO	NA	LOC102579624	serine/threonine-protein_kinase_19%2C_transcript_variant_X2
gene-LOC102579625	1404.53750353232	-2.16335698298923	0.239120806137233	-9.04712985012131	1.46775443979628e-19	2.60039028955968e-17	DOWN	NA	LOC102579625	uncharacterized_LOC102579625
gene-LOC102579626	609.972844329466	2.1854987383314	0.358861144982173	6.09009576235946	1.12843168147405e-09	3.55356457195809e-08	UP	NA	LOC102579626	zeatin_O-glucosyltransferase-like
gene-LOC102579628	809.369355027095	-0.0759260782382407	0.216512828938533	-0.350677041219557	0.725830651520178	0.846437724406181	NO	NA	LOC102579628	DNA-directed_RNA_polymerase_I_subunit_2
gene-LOC102579632	4.73709671469436	0.955732284738115	0.852576373841754	1.12099316150591	0.262290773303139	0.454970594737859	NO	NA	LOC102579632	uncharacterized_LOC102579632%2C_transcript_variant_X1
gene-LOC102579632	4.73709671469436	0.955732284738115	0.852576373841754	1.12099316150591	0.262290773303139	0.454970594737859	NO	NA	LOC102579632	uncharacterized_LOC102579632%2C_transcript_variant_X2
gene-LOC102579632	4.73709671469436	0.955732284738115	0.852576373841754	1.12099316150591	0.262290773303139	0.454970594737859	NO	NA	LOC102579632	uncharacterized_LOC102579632%2C_transcript_variant_X3
gene-LOC102579634	257.204698183982	-0.142989561215972	0.229574770834738	-0.622845274748875	0.533386203129812	0.709930898119997	NO	NA	LOC102579634	uncharacterized_LOC102579634%2C_transcript_variant_X1
gene-LOC102579634	257.204698183982	-0.142989561215972	0.229574770834738	-0.622845274748875	0.533386203129812	0.709930898119997	NO	NA	LOC102579634	uncharacterized_LOC102579634%2C_transcript_variant_X2
gene-LOC102579636	1162.90482995788	0.509902535390544	0.11768536010945	4.33276097312635	1.47250953910324e-05	0.0001645424838374	NO	NA	LOC102579636	peptidyl-prolyl_cis-trans_isomerase_FKBP53
gene-LOC102579637	1780.9236653469	-0.295206632998508	0.105010592504737	-2.81120814536108	0.0049355845324026	0.0225181799513532	NO	NA	LOC102579637	calcium_permeable_stress-gated_cation_channel_1-like%2C_transcript_variant_X1
gene-LOC102579637	1780.9236653469	-0.295206632998508	0.105010592504737	-2.81120814536108	0.0049355845324026	0.0225181799513532	NO	NA	LOC102579637	calcium_permeable_stress-gated_cation_channel_1-like%2C_transcript_variant_X2
gene-LOC102579637	1780.9236653469	-0.295206632998508	0.105010592504737	-2.81120814536108	0.0049355845324026	0.0225181799513532	NO	NA	LOC102579637	calcium_permeable_stress-gated_cation_channel_1-like%2C_transcript_variant_X3
gene-LOC102579638	2386.32303869901	0.861223664729561	0.225133029107089	3.82539900140509	0.0001305604535483	0.0010963664147111	NO	NA	LOC102579638	cytochrome_P450_CYP72A219-like%2C_transcript_variant_X1
gene-LOC102579638	2386.32303869901	0.861223664729561	0.225133029107089	3.82539900140509	0.0001305604535483	0.0010963664147111	NO	NA	LOC102579638	cytochrome_P450_CYP72A219-like%2C_transcript_variant_X2
gene-LOC102579638	2386.32303869901	0.861223664729561	0.225133029107089	3.82539900140509	0.0001305604535483	0.0010963664147111	NO	NA	LOC102579638	cytochrome_P450_CYP72A219-like%2C_transcript_variant_X3
gene-LOC102579638	2386.32303869901	0.861223664729561	0.225133029107089	3.82539900140509	0.0001305604535483	0.0010963664147111	NO	NA	LOC102579638	cytochrome_P450_CYP72A219-like%2C_transcript_variant_X4
gene-LOC102579641	286.804993631678	0.608544649198542	0.200968887193569	3.02805403212689	0.0024613407437547	0.0127057956676611	NO	NA	LOC102579641	arogenate_dehydratase/prephenate_dehydratase_6%2C_chloroplastic-like
gene-LOC102579642	313.883542205615	-0.1180065496063	0.156315932818664	-0.754923362439289	0.450294967087698	0.641592233478936	NO	NA	LOC102579642	E3_ubiquitin-protein_ligase_RGLG1-like%2C_transcript_variant_X1
gene-LOC102579642	313.883542205615	-0.1180065496063	0.156315932818664	-0.754923362439289	0.450294967087698	0.641592233478936	NO	NA	LOC102579642	E3_ubiquitin-protein_ligase_RGLG1-like%2C_transcript_variant_X2
gene-LOC102579642	313.883542205615	-0.1180065496063	0.156315932818664	-0.754923362439289	0.450294967087698	0.641592233478936	NO	NA	LOC102579642	E3_ubiquitin-protein_ligase_RGLG1-like%2C_transcript_variant_X3
gene-LOC102579642	313.883542205615	-0.1180065496063	0.156315932818664	-0.754923362439289	0.450294967087698	0.641592233478936	NO	NA	LOC102579642	E3_ubiquitin-protein_ligase_RGLG1-like%2C_transcript_variant_X4
gene-LOC102579643	4.27176686569636	-1.11255852919391	0.806507268223333	-1.3794773748844	0.16774761734657	0.335625383706598	NO	NA	LOC102579643	(R%2CS)-reticuline_7-O-methyltransferase-like
gene-LOC102579644	1254.86398562234	0.682912641888911	0.110593025374772	6.17500642174034	6.61607814935381e-10	2.1998933777701e-08	NO	NA	LOC102579644	uncharacterized_LOC102579644
gene-LOC102579648	234.660633950756	0.167059988289541	0.17765249035386	0.940375155770571	0.347025161236065	0.544859083150306	NO	NA	LOC102579648	E3_ubiquitin-protein_ligase_MIEL1
gene-LOC102579649	767.123166891512	0.0704363781387006	0.154775715945578	0.455086753812642	0.649046827259495	0.795297387353658	NO	NA	LOC102579649	gamma-soluble_NSF_attachment_protein-like%2C_transcript_variant_X1
gene-LOC102579650	1625.49148801301	-0.20177650290908	0.121024257763027	-1.66724016026745	0.0954666600586732	0.223242893027884	NO	NA	LOC102579650	probable_E3_ubiquitin-protein_ligase_ARI8
gene-LOC102579651	4.7440648907084	-1.79880258953334	1.26807780510228	-1.41852698808828	0.156036965098111	0.319285627070992	NO	NA	LOC102579651	dehydration-responsive_element-binding_protein_2A-like
gene-LOC102579653	24.0477049160457	-0.256427511558726	0.442227373717187	-0.579854452254502	0.562012773501064	0.731566021836443	NO	NA	LOC102579653	pentatricopeptide_repeat-containing_protein_At4g33170-like
gene-LOC102579654	339.797174707756	2.2644842916631	0.243530732392385	9.29855656991365	1.42365188790183e-20	3.05940154317719e-18	UP	NA	LOC102579654	transmembrane_protein_45A-like
gene-LOC102579655	105.179406307709	-0.0203369614539942	0.206121754579074	-0.0986647988492277	0.921404418897682	0.960969551918812	NO	NA	LOC102579655	protein_NLP7-like%2C_transcript_variant_X1
gene-LOC102579655	105.179406307709	-0.0203369614539942	0.206121754579074	-0.0986647988492277	0.921404418897682	0.960969551918812	NO	NA	LOC102579655	protein_NLP7-like%2C_transcript_variant_X2
gene-LOC102579656	483.890127486417	0.23318373095244	0.169142675333044	1.37862151283405	0.168011480127177	0.336008482746373	NO	NA	LOC102579656	uncharacterized_LOC102579656%2C_transcript_variant_X1
gene-LOC102579656	483.890127486417	0.23318373095244	0.169142675333044	1.37862151283405	0.168011480127177	0.336008482746373	NO	NA	LOC102579656	uncharacterized_LOC102579656%2C_transcript_variant_X2
gene-LOC102579659	81.4018979309214	0.405609037904922	0.437231684748709	0.927675308201964	0.353576020417471	0.551760134291399	NO	NA	LOC102579659	uncharacterized_LOC102579659%2C_transcript_variant_X1
gene-LOC102579659	81.4018979309214	0.405609037904922	0.437231684748709	0.927675308201964	0.353576020417471	0.551760134291399	NO	NA	LOC102579659	uncharacterized_LOC102579659%2C_transcript_variant_X2
gene-LOC102579659	81.4018979309214	0.405609037904922	0.437231684748709	0.927675308201964	0.353576020417471	0.551760134291399	NO	NA	LOC102579659	uncharacterized_LOC102579659%2C_transcript_variant_X3
gene-LOC102579660	76.7926151341778	-0.339666981893506	0.317615141729111	-1.0694294360286	0.284876209290267	0.480012483041804	NO	NA	LOC102579660	zinc_transporter_6%2C_chloroplastic
gene-LOC102579661	146.048242233275	-0.593071918922203	0.27718617754376	-2.13961577802188	0.0323858304532513	0.100352835646129	NO	NA	LOC102579661	protein_ROOT_PRIMORDIUM_DEFECTIVE_1
gene-LOC102579662	32.9090543585363	-0.375695609762161	0.789263287377737	-0.476007963084636	0.63406870480596	0.784439566869075	NO	NA	LOC102579662	mitochondrial_arginine_transporter_BAC2
gene-LOC102579664	10.6631314992624	-0.238150742453953	0.631357271930009	-0.377204402391605	0.706021708899145	0.8333871346679	NO	NA	LOC102579664	receptor-like_cytosolic_serine/threonine-protein_kinase_RBK1
gene-LOC102579665	10.0994159884228	0.449073379159735	0.623987702943394	0.71968305952413	0.471720158872225	0.659487571065927	NO	NA	LOC102579665	UDP-glycosyltransferase_74G1-like
gene-LOC102579666	83.1127910190448	0.421440403449671	0.345296684404388	1.22051679753782	0.2222690257768	0.40745803796905	NO	NA	LOC102579666	uncharacterized_LOC102579666%2C_transcript_variant_X1
gene-LOC102579666	83.1127910190448	0.421440403449671	0.345296684404388	1.22051679753782	0.2222690257768	0.40745803796905	NO	NA	LOC102579666	uncharacterized_LOC102579666%2C_transcript_variant_X2
gene-LOC102579667	303.504392441547	0.220300443281376	0.188445550932965	1.16904029938994	0.242387395210933	0.431309442264091	NO	NA	LOC102579667	uncharacterized_protein_At1g04910
gene-LOC102579668	462.509433490555	-0.464637308846547	0.572838565860257	-0.811113874899084	0.417300278586664	0.611834783954002	NO	NA	LOC102579668	protein_LONGIFOLIA_1
gene-LOC102579669	305.957865772378	-0.293672100467886	0.136025552645857	-2.1589480414203	0.0308541981624609	0.0966781537940535	NO	NA	LOC102579669	protein-tyrosine-phosphatase_IBR5-like
gene-LOC102579670	58.5106460129806	0.207842273853496	0.314871953412381	0.660085065059097	0.509199242278232	0.690223409300052	NO	NA	LOC102579670	KH_domain-containing_protein_At4g18375-like%2C_transcript_variant_X1
gene-LOC102579670	58.5106460129806	0.207842273853496	0.314871953412381	0.660085065059097	0.509199242278232	0.690223409300052	NO	NA	LOC102579670	KH_domain-containing_protein_At4g18375-like%2C_transcript_variant_X2
gene-LOC102579670	58.5106460129806	0.207842273853496	0.314871953412381	0.660085065059097	0.509199242278232	0.690223409300052	NO	NA	LOC102579670	KH_domain-containing_protein_At4g18375-like%2C_transcript_variant_X3
gene-LOC102579671	280.666645709755	0.17750506448123	0.205232725577881	0.864896492415733	0.387095602958919	0.584661737915995	NO	NA	LOC102579671	ATP-citrate_synthase_beta_chain_protein_2-like
gene-LOC102579672	1.50175843231354	0.373239438702675	1.6689460798473	0.223637805444754	0.823039144127476	0.906462274826246	NO	NA	LOC102579672	cytochrome_P450_83B1-like
gene-LOC102579673	203.279980031031	-0.0847152676311527	0.19366629124974	-0.437429080117557	0.661800198378075	0.80325634802968	NO	NA	LOC102579673	protein_FAR1-RELATED_SEQUENCE_12-like%2C_transcript_variant_X1
gene-LOC102579673	203.279980031031	-0.0847152676311527	0.19366629124974	-0.437429080117557	0.661800198378075	0.80325634802968	NO	NA	LOC102579673	protein_FAR1-RELATED_SEQUENCE_12-like%2C_transcript_variant_X2
gene-LOC102579673	203.279980031031	-0.0847152676311527	0.19366629124974	-0.437429080117557	0.661800198378075	0.80325634802968	NO	NA	LOC102579673	protein_FAR1-RELATED_SEQUENCE_12-like%2C_transcript_variant_X3
gene-LOC102579674	427.880739570063	0.0261056908459868	0.168757750929447	0.154693284914071	0.877063124129638	0.937103307610937	NO	NA	LOC102579674	uncharacterized_protein_At5g41620
gene-LOC102579675	301.362373043847	0.366076881241443	0.176435033150782	2.0748536994271	0.038000095949566	0.113316745071756	NO	NA	LOC102579675	transmembrane_9_superfamily_member_4-like%2C_transcript_variant_X1
gene-LOC102579675	301.362373043847	0.366076881241443	0.176435033150782	2.0748536994271	0.038000095949566	0.113316745071756	NO	NA	LOC102579675	transmembrane_9_superfamily_member_4-like%2C_transcript_variant_X2
gene-LOC102579677	1132.23888497196	0.150093931894	0.101630034063111	1.47686590167621	0.139711586823564	0.295154398196624	NO	NA	LOC102579677	plant_UBX_domain-containing_protein_8%2C_transcript_variant_X1
gene-LOC102579677	1132.23888497196	0.150093931894	0.101630034063111	1.47686590167621	0.139711586823564	0.295154398196624	NO	NA	LOC102579677	plant_UBX_domain-containing_protein_8%2C_transcript_variant_X2
gene-LOC102579678	687.251150466273	0.588423535638563	0.132703146544523	4.43413401234718	9.24431130303664e-06	0.0001113395023519	NO	NA	LOC102579678	uncharacterized_LOC102579678
gene-LOC102579679	21.7646052297932	-0.195108349265335	0.469020136431372	-0.415991412969715	0.677416286767482	0.812850511818142	NO	NA	LOC102579679	protein_cornichon_homolog_4-like%2C_transcript_variant_X1
gene-LOC102579679	21.7646052297932	-0.195108349265335	0.469020136431372	-0.415991412969715	0.677416286767482	0.812850511818142	NO	NA	LOC102579679	protein_cornichon_homolog_4-like%2C_transcript_variant_X2
gene-LOC102579679	21.7646052297932	-0.195108349265335	0.469020136431372	-0.415991412969715	0.677416286767482	0.812850511818142	NO	NA	LOC102579679	protein_cornichon_homolog_4-like%2C_transcript_variant_X3
gene-LOC102579680	185.935322720034	0.58244034386521	0.194297938158033	2.99766610694284	0.0027205555557695	0.0138225424461153	NO	NA	LOC102579680	uncharacterized_LOC102579680
gene-LOC102579681	179.392566783383	0.48030264981085	0.283066802180986	1.69678198259278	0.0897378863223291	0.213859270146891	NO	NA	LOC102579681	probable_WRKY_transcription_factor_14
gene-LOC102579682	29.8505925857089	0.167488726209025	0.476873032077645	0.351222893606101	0.725421136213502	0.846185348849247	NO	NA	LOC102579682	putative_RING-H2_finger_protein_ATL21A
gene-LOC102579683	785.261219833813	0.248469489305132	0.158367143729538	1.56894595339468	0.116660532975406	0.258998881751118	NO	NA	LOC102579683	tRNA-dihydrouridine(16/17)_synthase_[NAD(P)(+)]-like
gene-LOC102579684	59.8724130956574	-0.0909163534184576	0.304519013326729	-0.298557231041959	0.765277902443813	0.870440325303527	NO	NA	LOC102579684	pentatricopeptide_repeat-containing_protein_At2g28050%2C_transcript_variant_X1
gene-LOC102579684	59.8724130956574	-0.0909163534184576	0.304519013326729	-0.298557231041959	0.765277902443813	0.870440325303527	NO	NA	LOC102579684	pentatricopeptide_repeat-containing_protein_At2g28050%2C_transcript_variant_X2
gene-LOC102579684	59.8724130956574	-0.0909163534184576	0.304519013326729	-0.298557231041959	0.765277902443813	0.870440325303527	NO	NA	LOC102579684	pentatricopeptide_repeat-containing_protein_At2g28050%2C_transcript_variant_X3
gene-LOC102579685	170.54524317723	-0.32945251533323	0.184537176599635	-1.78529075497886	0.0742141676568221	0.186048457242081	NO	NA	LOC102579685	OTU_domain-containing_protein_DDB_G0284757-like%2C_transcript_variant_X1
gene-LOC102579685	170.54524317723	-0.32945251533323	0.184537176599635	-1.78529075497886	0.0742141676568221	0.186048457242081	NO	NA	LOC102579685	OTU_domain-containing_protein_DDB_G0284757-like%2C_transcript_variant_X2
gene-LOC102579685	170.54524317723	-0.32945251533323	0.184537176599635	-1.78529075497886	0.0742141676568221	0.186048457242081	NO	NA	LOC102579685	OTU_domain-containing_protein_DDB_G0284757-like%2C_transcript_variant_X3
gene-LOC102579685	170.54524317723	-0.32945251533323	0.184537176599635	-1.78529075497886	0.0742141676568221	0.186048457242081	NO	NA	LOC102579685	OTU_domain-containing_protein_DDB_G0284757-like%2C_transcript_variant_X4
gene-LOC102579685	170.54524317723	-0.32945251533323	0.184537176599635	-1.78529075497886	0.0742141676568221	0.186048457242081	NO	NA	LOC102579685	OTU_domain-containing_protein_DDB_G0284757-like%2C_transcript_variant_X5
gene-LOC102579685	170.54524317723	-0.32945251533323	0.184537176599635	-1.78529075497886	0.0742141676568221	0.186048457242081	NO	NA	LOC102579685	OTU_domain-containing_protein_DDB_G0284757-like%2C_transcript_variant_X6
[truncated: 31,114 more rows]
