# Supplementary material for: Comparative transcriptome profiling provides insights into the growth promotion activity of Pseudomonas fluorescens strain SLU99 in tomato and potato plants
Source: Front Plant Sci. 2023 Jul 18;14:1141692. doi: 10.3389/fpls.2023.1141692 (PMC10393259; doi:10.3389/fpls.2023.1141692)
Supplement: Supplementary file 3 [file Table_3.xlsx]

## Sheet: Sheet1
GeneId	baseMean	log2FoldChange	lfcSE	stat	pvalue	padj	diffexpressed	Na	Gene symbol	Product
gene-5PT2	1845.80367062894	1.02779579031672	0.248536261548092	4.13539571213773	3.54343507999942e-05	0.0004678846049072	UP	NA	5PT2	inositol-1%2C4%2C5-triphosphate-5-phosphatase%2C_transcript_variant_X1
gene-5PT2	1845.80367062894	1.02779579031672	0.248536261548092	4.13539571213773	3.54343507999942e-05	0.0004678846049072	UP	NA	5PT2	inositol-1%2C4%2C5-triphosphate-5-phosphatase%2C_transcript_variant_X10
gene-5PT2	1845.80367062894	1.02779579031672	0.248536261548092	4.13539571213773	3.54343507999942e-05	0.0004678846049072	UP	NA	5PT2	inositol-1%2C4%2C5-triphosphate-5-phosphatase%2C_transcript_variant_X11
gene-5PT2	1845.80367062894	1.02779579031672	0.248536261548092	4.13539571213773	3.54343507999942e-05	0.0004678846049072	UP	NA	5PT2	inositol-1%2C4%2C5-triphosphate-5-phosphatase%2C_transcript_variant_X12
gene-5PT2	1845.80367062894	1.02779579031672	0.248536261548092	4.13539571213773	3.54343507999942e-05	0.0004678846049072	UP	NA	5PT2	inositol-1%2C4%2C5-triphosphate-5-phosphatase%2C_transcript_variant_X2
gene-5PT2	1845.80367062894	1.02779579031672	0.248536261548092	4.13539571213773	3.54343507999942e-05	0.0004678846049072	UP	NA	5PT2	inositol-1%2C4%2C5-triphosphate-5-phosphatase%2C_transcript_variant_X3
gene-5PT2	1845.80367062894	1.02779579031672	0.248536261548092	4.13539571213773	3.54343507999942e-05	0.0004678846049072	UP	NA	5PT2	inositol-1%2C4%2C5-triphosphate-5-phosphatase%2C_transcript_variant_X4
gene-5PT2	1845.80367062894	1.02779579031672	0.248536261548092	4.13539571213773	3.54343507999942e-05	0.0004678846049072	UP	NA	5PT2	inositol-1%2C4%2C5-triphosphate-5-phosphatase%2C_transcript_variant_X5
gene-5PT2	1845.80367062894	1.02779579031672	0.248536261548092	4.13539571213773	3.54343507999942e-05	0.0004678846049072	UP	NA	5PT2	inositol-1%2C4%2C5-triphosphate-5-phosphatase%2C_transcript_variant_X6
gene-5PT2	1845.80367062894	1.02779579031672	0.248536261548092	4.13539571213773	3.54343507999942e-05	0.0004678846049072	UP	NA	5PT2	inositol-1%2C4%2C5-triphosphate-5-phosphatase%2C_transcript_variant_X7
gene-5PT2	1845.80367062894	1.02779579031672	0.248536261548092	4.13539571213773	3.54343507999942e-05	0.0004678846049072	UP	NA	5PT2	inositol-1%2C4%2C5-triphosphate-5-phosphatase%2C_transcript_variant_X8
gene-5PT2	1845.80367062894	1.02779579031672	0.248536261548092	4.13539571213773	3.54343507999942e-05	0.0004678846049072	UP	NA	5PT2	inositol-1%2C4%2C5-triphosphate-5-phosphatase%2C_transcript_variant_X9
gene-5PT3	583.535305317363	0.269195435654961	0.247877293363717	1.08600280405662	0.277477751668821	0.529376859376017	NO	NA	5PT3	inositol-1%2C4%2C5-triphosphate-5-phosphatase%2C_transcript_variant_X1
gene-AAP2	3597.10977261602	0.10916749750045	0.419949133210053	0.259954096502078	0.794899182239238	0.906052378446837	NO	NA	AAP2	amino_acid_transporter%2C_transcript_variant_X1
gene-ABC1K1	3921.1643627995	0.268669088462067	0.155671690221074	1.72586992587106	0.0843708162828378	0.251597469227668	NO	NA	ABC1K1	ABC1-like_kinase_1%2C_transcript_variant_X1
gene-ABI3	12.2574155269398	-0.469961362407892	1.40087455435884	-0.33547712102101	0.737265200559609	0.87345529821547	NO	NA	ABI3	ABI3_protein%2C_transcript_variant_X1
gene-ABI3	12.2574155269398	-0.469961362407892	1.40087455435884	-0.33547712102101	0.737265200559609	0.87345529821547	NO	NA	ABI3	ABI3_protein%2C_transcript_variant_X2
gene-ABI3	12.2574155269398	-0.469961362407892	1.40087455435884	-0.33547712102101	0.737265200559609	0.87345529821547	NO	NA	ABI3	ABI3_protein%2C_transcript_variant_X3
gene-ABI3	12.2574155269398	-0.469961362407892	1.40087455435884	-0.33547712102101	0.737265200559609	0.87345529821547	NO	NA	ABI3	ABI3_protein%2C_transcript_variant_X4
gene-ACA10	6812.10970670743	0.757696006213384	0.151614049453029	4.99753162023499	5.80688192032145e-07	1.20914553502963e-05	NO	NA	ACA10	auto-inhibited_Ca2_-transporting_ATPase_10%2C_transcript_variant_X1
gene-ACA10	6812.10970670743	0.757696006213384	0.151614049453029	4.99753162023499	5.80688192032145e-07	1.20914553502963e-05	NO	NA	ACA10	auto-inhibited_Ca2_-transporting_ATPase_10%2C_transcript_variant_X2
gene-ACA10	6812.10970670743	0.757696006213384	0.151614049453029	4.99753162023499	5.80688192032145e-07	1.20914553502963e-05	NO	NA	ACA10	auto-inhibited_Ca2_-transporting_ATPase_10%2C_transcript_variant_X3
gene-ACA10	6812.10970670743	0.757696006213384	0.151614049453029	4.99753162023499	5.80688192032145e-07	1.20914553502963e-05	NO	NA	ACA10	auto-inhibited_Ca2_-transporting_ATPase_10%2C_transcript_variant_X4
gene-ACI112	1717.39197621696	0.761273364620215	0.163973087245699	4.64267263248825	3.43931060542212e-06	5.8977551930197e-05	NO	NA	ACI112	ACI112_protein%2C_transcript_variant_X1
gene-ACI112	1717.39197621696	0.761273364620215	0.163973087245699	4.64267263248825	3.43931060542212e-06	5.8977551930197e-05	NO	NA	ACI112	ACI112_protein%2C_transcript_variant_X2
gene-ACI112	1717.39197621696	0.761273364620215	0.163973087245699	4.64267263248825	3.43931060542212e-06	5.8977551930197e-05	NO	NA	ACI112	ACI112_protein%2C_transcript_variant_X3
gene-ADH	1686.17182750525	-0.155965116592178	0.152736504266423	-1.02113844585656	0.307188850447957	0.560978051350772	NO	NA	ADH	alcohol_dehydrogenase-like%2C_transcript_variant_X1
gene-AGO10	725.443427922249	-0.248029425599604	0.427844495020427	-0.579718632555416	0.562104376196153	0.770921585373897	NO	NA	AGO10	protein_argonaute_10%2C_transcript_variant_X1
gene-AGO4B	11934.5696435733	0.512662506159166	0.269613287927919	1.90147344034551	0.0572400281338097	0.192880576491147	NO	NA	AGO4B	Argonaute_4B%2C_transcript_variant_X1
gene-AGO4D	11.146970191756	2.94158389653126	1.44426176965061	2.03673873971121	0.0416762301666852	0.154898172055109	UP	NA	AGO4D	Argonaute_4D%2C_transcript_variant_X1
gene-AGO4D	11.146970191756	2.94158389653126	1.44426176965061	2.03673873971121	0.0416762301666852	0.154898172055109	UP	NA	AGO4D	Argonaute_4D%2C_transcript_variant_X2
gene-AGO4D	11.146970191756	2.94158389653126	1.44426176965061	2.03673873971121	0.0416762301666852	0.154898172055109	UP	NA	AGO4D	Argonaute_4D%2C_transcript_variant_X3
gene-AGO4D	11.146970191756	2.94158389653126	1.44426176965061	2.03673873971121	0.0416762301666852	0.154898172055109	UP	NA	AGO4D	Argonaute_4D%2C_transcript_variant_X4
gene-AGO6	1232.65405448233	-0.264632191260295	0.189641666853856	-1.39543274244804	0.162885383428384	0.383545789889523	NO	NA	AGO6	Argonaute_6%2C_transcript_variant_X1
gene-AGO6	1232.65405448233	-0.264632191260295	0.189641666853856	-1.39543274244804	0.162885383428384	0.383545789889523	NO	NA	AGO6	Argonaute_6%2C_transcript_variant_X2
gene-AGP-S2	1314.98242420234	0.361828297382001	0.175918313241687	2.05679721863238	0.0397057357502537	0.149781913974226	NO	NA	AGP-S2	ADP-glucose_pyrophosphorylase_large_subunit%2C_transcript_variant_X1
gene-AGP-S2	1314.98242420234	0.361828297382001	0.175918313241687	2.05679721863238	0.0397057357502537	0.149781913974226	NO	NA	AGP-S2	ADP-glucose_pyrophosphorylase_large_subunit%2C_transcript_variant_X2
gene-AGP-S2	1314.98242420234	0.361828297382001	0.175918313241687	2.05679721863238	0.0397057357502537	0.149781913974226	NO	NA	AGP-S2	ADP-glucose_pyrophosphorylase_large_subunit%2C_transcript_variant_X3
gene-AIM1	4.43981838920676	1.11975305392682	1.87051020572462	0.598635094585352	0.549416247920617	0.761340865360182	NO	NA	AIM1	ABA-induced_MYB_transcription_factor%2C_transcript_variant_X1
gene-AML1	6481.25664064576	-0.197399946322483	0.153306444331056	-1.28761675468913	0.197879404087838	0.432400790254842	NO	NA	AML1	mei2-like_protein%2C_transcript_variant_X1
gene-AML1	6481.25664064576	-0.197399946322483	0.153306444331056	-1.28761675468913	0.197879404087838	0.432400790254842	NO	NA	AML1	mei2-like_protein%2C_transcript_variant_X2
gene-AML1	6481.25664064576	-0.197399946322483	0.153306444331056	-1.28761675468913	0.197879404087838	0.432400790254842	NO	NA	AML1	mei2-like_protein%2C_transcript_variant_X3
gene-AML1	6481.25664064576	-0.197399946322483	0.153306444331056	-1.28761675468913	0.197879404087838	0.432400790254842	NO	NA	AML1	mei2-like_protein%2C_transcript_variant_X4
gene-AO1	4715.03428579114	-0.253087662333517	0.256871365468258	-0.985270047022004	0.324491441501892	0.576798213010737	NO	NA	AO1	aldehyde_oxidase%2C_transcript_variant_X1
gene-AO1	4715.03428579114	-0.253087662333517	0.256871365468258	-0.985270047022004	0.324491441501892	0.576798213010737	NO	NA	AO1	aldehyde_oxidase%2C_transcript_variant_X2
gene-AOC	4136.17461160438	2.36053668165559	0.393915654616434	5.99249269225948	2.06648725657975e-09	7.000354094553e-08	UP	NA	AOC	allene_oxide_cyclase%2C_transcript_variant_X1
gene-AP1M2	2025.84105513264	0.122434607877181	0.122098412173634	1.00275348137262	0.315979818634915	0.568980937522515	NO	NA	AP1M2	adaptor_protein-2_mu-adaptin%2C_transcript_variant_X1
gene-AP2b	713.623160548656	-0.416897656050607	0.179820250781457	-2.31841327235874	0.0204268714197236	0.0912043065553431	NO	NA	AP2b	AP2_transcription_factor_SlAP2b%2C_transcript_variant_X1
gene-AREB	2943.12819182009	2.55645405229345	0.25454182018025	10.0433557459561	9.82728685846754e-24	2.7498902555879e-21	UP	NA	AREB	AREB-like_protein%2C_transcript_variant_X1
gene-AREB	2943.12819182009	2.55645405229345	0.25454182018025	10.0433557459561	9.82728685846754e-24	2.7498902555879e-21	UP	NA	AREB	AREB-like_protein%2C_transcript_variant_X2
gene-ARF10	1077.60170257902	0.167960516846052	0.133382063496496	1.25924365273045	0.207942338742515	0.446043287233473	NO	NA	ARF10	auxin_response_factor_10%2C_transcript_variant_X1
gene-ARF10	1077.60170257902	0.167960516846052	0.133382063496496	1.25924365273045	0.207942338742515	0.446043287233473	NO	NA	ARF10	auxin_response_factor_10%2C_transcript_variant_X2
gene-ARF12	441.402620615407	0.126878823165644	0.217098548754614	0.584429623751447	0.558931300966899	0.767892315934462	NO	NA	ARF12	auxin_response_factor_12%2C_transcript_variant_X1
gene-ARF12	441.402620615407	0.126878823165644	0.217098548754614	0.584429623751447	0.558931300966899	0.767892315934462	NO	NA	ARF12	auxin_response_factor_12%2C_transcript_variant_X2
gene-ARF12	441.402620615407	0.126878823165644	0.217098548754614	0.584429623751447	0.558931300966899	0.767892315934462	NO	NA	ARF12	auxin_response_factor_12%2C_transcript_variant_X3
gene-ARF19-1	2829.45647528667	-0.523639270797469	0.226283834034997	-2.31408166222109	0.0206632431048585	0.0919782233390598	NO	NA	ARF19-1	auxin_response_factor_19-1%2C_transcript_variant_X1
gene-ARF2	13052.8415082531	0.205790611168308	0.154562903893285	1.33143597839228	0.183045597631706	0.411885767444701	NO	NA	ARF2	auxin_response_factor_2A%2C_transcript_variant_X1
gene-ARF3	2971.41074015143	-0.360688938222765	0.155722632213183	-2.31622682648329	0.0205458871924991	0.0915892593196159	NO	NA	ARF3	auxin_response_factor_3%2C_transcript_variant_X1
gene-ARF3	2971.41074015143	-0.360688938222765	0.155722632213183	-2.31622682648329	0.0205458871924991	0.0915892593196159	NO	NA	ARF3	auxin_response_factor_3%2C_transcript_variant_X2
gene-ARF8-1	5574.48682427174	0.188493943028901	0.154918970288953	1.21672602572379	0.223708473491484	0.465524507307282	NO	NA	ARF8-1	auxin_response_factor_8-1%2C_transcript_variant_X1
gene-ARF8-1	5574.48682427174	0.188493943028901	0.154918970288953	1.21672602572379	0.223708473491484	0.465524507307282	NO	NA	ARF8-1	auxin_response_factor_8-1%2C_transcript_variant_X2
gene-ARF9	790.466978977331	-0.25082698889646	0.327223690101761	-0.766530653139622	0.443360620003164	0.683356778450512	NO	NA	ARF9	auxin_response_factor_9%2C_transcript_variant_X1
gene-ARG2	286.199211086872	3.2990712340433	0.625285584704779	5.27610313549915	1.31959839983503e-07	3.19756067774973e-06	UP	NA	ARG2	arginase_2%2C_transcript_variant_X1
gene-AUREA	1202.75527187206	-0.327721164971812	0.194305298517005	-1.68663009950359	0.0916745005253616	0.266112693226028	NO	NA	AUREA	phytochromobilin_synthase%2C_transcript_variant_X1
gene-AUREA	1202.75527187206	-0.327721164971812	0.194305298517005	-1.68663009950359	0.0916745005253616	0.266112693226028	NO	NA	AUREA	phytochromobilin_synthase%2C_transcript_variant_X2
gene-AUREA	1202.75527187206	-0.327721164971812	0.194305298517005	-1.68663009950359	0.0916745005253616	0.266112693226028	NO	NA	AUREA	phytochromobilin_synthase%2C_transcript_variant_X3
gene-AUREA	1202.75527187206	-0.327721164971812	0.194305298517005	-1.68663009950359	0.0916745005253616	0.266112693226028	NO	NA	AUREA	phytochromobilin_synthase%2C_transcript_variant_X4
gene-AUREA	1202.75527187206	-0.327721164971812	0.194305298517005	-1.68663009950359	0.0916745005253616	0.266112693226028	NO	NA	AUREA	phytochromobilin_synthase%2C_transcript_variant_X5
gene-Asc-1	223.949885106683	1.61055536049756	0.535584065273848	3.00710096681847	0.0026375214424527	0.0181158878631415	UP	NA	Asc-1	alternaria_stem_canker_resistance_protein%2C_transcript_variant_X1
gene-BBR/BPC4	1713.09655705549	0.144292854243264	0.155821322156657	0.926014824198433	0.354438276365481	0.604753647787979	NO	NA	BBR/BPC4	GAGA-binding_transcriptional_activator%2C_transcript_variant_X1
gene-BBR/BPC4	1713.09655705549	0.144292854243264	0.155821322156657	0.926014824198433	0.354438276365481	0.604753647787979	NO	NA	BBR/BPC4	GAGA-binding_transcriptional_activator%2C_transcript_variant_X10
gene-BBR/BPC4	1713.09655705549	0.144292854243264	0.155821322156657	0.926014824198433	0.354438276365481	0.604753647787979	NO	NA	BBR/BPC4	GAGA-binding_transcriptional_activator%2C_transcript_variant_X2
gene-BBR/BPC4	1713.09655705549	0.144292854243264	0.155821322156657	0.926014824198433	0.354438276365481	0.604753647787979	NO	NA	BBR/BPC4	GAGA-binding_transcriptional_activator%2C_transcript_variant_X3
gene-BBR/BPC4	1713.09655705549	0.144292854243264	0.155821322156657	0.926014824198433	0.354438276365481	0.604753647787979	NO	NA	BBR/BPC4	GAGA-binding_transcriptional_activator%2C_transcript_variant_X4
gene-BBR/BPC4	1713.09655705549	0.144292854243264	0.155821322156657	0.926014824198433	0.354438276365481	0.604753647787979	NO	NA	BBR/BPC4	GAGA-binding_transcriptional_activator%2C_transcript_variant_X5
gene-BBR/BPC4	1713.09655705549	0.144292854243264	0.155821322156657	0.926014824198433	0.354438276365481	0.604753647787979	NO	NA	BBR/BPC4	GAGA-binding_transcriptional_activator%2C_transcript_variant_X6
gene-BBR/BPC4	1713.09655705549	0.144292854243264	0.155821322156657	0.926014824198433	0.354438276365481	0.604753647787979	NO	NA	BBR/BPC4	GAGA-binding_transcriptional_activator%2C_transcript_variant_X7
gene-BBR/BPC4	1713.09655705549	0.144292854243264	0.155821322156657	0.926014824198433	0.354438276365481	0.604753647787979	NO	NA	BBR/BPC4	GAGA-binding_transcriptional_activator%2C_transcript_variant_X8
gene-BBR/BPC4	1713.09655705549	0.144292854243264	0.155821322156657	0.926014824198433	0.354438276365481	0.604753647787979	NO	NA	BBR/BPC4	GAGA-binding_transcriptional_activator%2C_transcript_variant_X9
gene-BBR/BPC5	350.163290636302	-0.321758126051795	0.348483259968912	-0.923310135702067	0.355845607360805	0.605990681247117	NO	NA	BBR/BPC5	GAGA-binding_transcriptional_activator%2C_transcript_variant_X1
gene-BBR/BPC5	350.163290636302	-0.321758126051795	0.348483259968912	-0.923310135702067	0.355845607360805	0.605990681247117	NO	NA	BBR/BPC5	GAGA-binding_transcriptional_activator%2C_transcript_variant_X2
gene-BBR/BPC5	350.163290636302	-0.321758126051795	0.348483259968912	-0.923310135702067	0.355845607360805	0.605990681247117	NO	NA	BBR/BPC5	GAGA-binding_transcriptional_activator%2C_transcript_variant_X3
gene-BI-1	4866.80219872225	0.464299993085532	0.203574315975276	2.28073954644613	0.0225638635538605	0.0979413601391222	NO	NA	BI-1	Bax_inhibitor%2C_transcript_variant_X1
gene-BL3	2277.71883809295	0.787888146908959	0.268271835362924	2.93690221279877	0.0033150861887888	0.021738444719492	NO	NA	BL3	bell-like_homeodomain_protein_3%2C_transcript_variant_X1
gene-BSL1	2448.92676513393	0.500767344140117	0.134716685955424	3.71718871043052	0.0002014519705603	0.0020637208639093	NO	NA	BSL1	Hop-interacting_protein_THI129%2C_transcript_variant_X1
gene-BSL1	2448.92676513393	0.500767344140117	0.134716685955424	3.71718871043052	0.0002014519705603	0.0020637208639093	NO	NA	BSL1	Hop-interacting_protein_THI129%2C_transcript_variant_X2
gene-BSL1	2448.92676513393	0.500767344140117	0.134716685955424	3.71718871043052	0.0002014519705603	0.0020637208639093	NO	NA	BSL1	Hop-interacting_protein_THI129%2C_transcript_variant_X3
gene-Bs4	475.617669437226	0.139834749393234	0.21590457825601	0.647669218146102	0.517198917518641	0.740923086342189	NO	NA	Bs4	bacterial_spot_disease_resistance_protein_4%2C_transcript_variant_X1
gene-Bs4	475.617669437226	0.139834749393234	0.21590457825601	0.647669218146102	0.517198917518641	0.740923086342189	NO	NA	Bs4	bacterial_spot_disease_resistance_protein_4%2C_transcript_variant_X2
gene-Bs4	475.617669437226	0.139834749393234	0.21590457825601	0.647669218146102	0.517198917518641	0.740923086342189	NO	NA	Bs4	bacterial_spot_disease_resistance_protein_4%2C_transcript_variant_X3
gene-Bs4	475.617669437226	0.139834749393234	0.21590457825601	0.647669218146102	0.517198917518641	0.740923086342189	NO	NA	Bs4	bacterial_spot_disease_resistance_protein_4%2C_transcript_variant_X4
gene-CAS1	4791.25770283357	1.66139010794518	0.331944085674454	5.00503000247621	5.58533310013683e-07	1.16658076928932e-05	UP	NA	CAS1	cycloartenol_synthase%2C_transcript_variant_X1
gene-CBL1	1065.67269282641	0.212121779447131	0.190520150384152	1.11338238511477	0.265544236977848	0.517187808834727	NO	NA	CBL1	calcineurin_B-like_1%2C_transcript_variant_X1
gene-CBL1	1065.67269282641	0.212121779447131	0.190520150384152	1.11338238511477	0.265544236977848	0.517187808834727	NO	NA	CBL1	calcineurin_B-like_1%2C_transcript_variant_X2
gene-CBL2	1445.08594418809	-0.14868565235306	0.194934925424328	-0.762745064946188	0.445615449023481	0.685384141043796	NO	NA	CBL2	calcineurin_B-like_2%2C_transcript_variant_X1
gene-CBL2	1445.08594418809	-0.14868565235306	0.194934925424328	-0.762745064946188	0.445615449023481	0.685384141043796	NO	NA	CBL2	calcineurin_B-like_2%2C_transcript_variant_X2
gene-CDKC	1568.07210232222	-0.0915593718389201	0.125894127467569	-0.727272778172329	0.467058870540659	0.702393546972984	NO	NA	CDKC	cyclin_dependent_kinase_C%2C_transcript_variant_X1
gene-CDKC	1568.07210232222	-0.0915593718389201	0.125894127467569	-0.727272778172329	0.467058870540659	0.702393546972984	NO	NA	CDKC	cyclin_dependent_kinase_C%2C_transcript_variant_X2
gene-CIP2b	4896.7870686663	0.756490630242411	0.180333230937508	4.19495966611146	2.72920148512016e-05	0.000370674193727	NO	NA	CIP2b	CONSTANS_interacting_protein_2b%2C_transcript_variant_X1
gene-CIP2b	4896.7870686663	0.756490630242411	0.180333230937508	4.19495966611146	2.72920148512016e-05	0.000370674193727	NO	NA	CIP2b	CONSTANS_interacting_protein_2b%2C_transcript_variant_X2
gene-CIP2b	4896.7870686663	0.756490630242411	0.180333230937508	4.19495966611146	2.72920148512016e-05	0.000370674193727	NO	NA	CIP2b	CONSTANS_interacting_protein_2b%2C_transcript_variant_X3
gene-CNGC5	951.882043818973	0.659480098735799	0.26431064379536	2.49509474634096	0.0125923501927361	0.0629036748642966	NO	NA	CNGC5	cyclic_nucleotide-gated_ion_channel_1-like%2C_transcript_variant_X1
gene-CQW56_mgp04	10.9867314840594	0.441746050509712	0.96055522897972	0.45988615457221	0.645597938677671	0.823542481386991	NO	NA	atp6	ATP_synthase_subunit_6
gene-CQW56_mgp08	10.0125278053463	-0.817523920925926	1.02657539435598	-0.79636033107807	0.425822628244947	0.668650199042554	NO	NA	rps13	ribosomal_protein_S13
gene-CQW56_mgp10	7.91154091742693	-0.095178365452601	1.00862001039114	-0.0943649387004438	0.924819266352448	0.968336826786686	NO	NA	ccmFN	cytochrome_c_maturation_protein_CcmFN
gene-CQW56_mgp13	35.8347540195838	-0.36009510464857	0.583115412288107	-0.617536592345554	0.536880853023649	0.753840059438691	NO	NA	nad4	NADH_dehydrogenase_subunit_4
gene-CQW56_mgp16	11.5141083141803	-0.373154350836357	0.826753566469091	-0.451348946010634	0.651738073211154	0.827182547412693	NO	NA	matR	maturase_R
gene-CQW56_mgp23	132.436372353666	-0.175355887623322	0.275111352622237	-0.637399678173616	0.523864537956895	0.745527367128046	NO	NA	atp1	ATP_synthase_subunit_1
gene-CQW56_mgp28	5.09843555569016	1.22050787123243	1.72460696145032	0.707702043720172	0.479130308000835	0.712158539004079	NO	NA	ccmC	cytochrome_c_maturation_protein_CcmC
gene-CQW56_mgp30	32.6070601913886	-0.787205793596862	0.559575811219619	-1.40679024684987	0.15948959549754	0.379133476926364	NO	NA	cob	apocytochrome_b
gene-CQW56_mgp31	16.992874162439	-0.0127804771958554	0.661813386119252	-0.0193113005326134	0.984592769088964	0.993697896216968	NO	NA	sdh4	succinate_dehydrogenase_subunit_4
gene-CQW56_mgp32	27.4012837792728	0.133162413685788	0.764540437069025	0.174173146676564	0.861729388802102	0.941010703788119	NO	NA	cox3	cytochrome_c_oxidase_subunit_3
gene-CQW56_mgp33	15.3182480024612	-0.0639298903432375	0.634054611521339	-0.100827104135155	0.919687710488673	0.96571380811163	NO	NA	atp8	ATP_synthase_subunit_8
gene-CQW56_mgp34	14.6702935320527	-0.925710878969445	0.754218447940124	-1.22737766690498	0.219680676379631	0.460757601318883	NO	NA	rps1	ribosomal_protein_S1
gene-CQW56_mgp35	3.92749454463472	-0.254960791440884	1.96210244633933	-0.129942649995958	0.896611800510963	0.956553618816375	NO	NA	nad4L	NADH_dehydrogenase_subunit_4L
gene-CQW56_mgp38	5.51611450931526	-0.430087223463948	1.34127215535577	-0.320656193261441	0.748470948257226	0.880229337723414	NO	NA	rpl5	ribosomal_protein_L5
gene-CQW56_mgp39	26.2582811305175	-0.292819245842344	0.833513882237021	-0.351306981302415	0.725358058004012	0.867593211748117	NO	NA	rps12	ribosomal_protein_S12
gene-CQW56_mgp40	16.4490626790034	0.171853510595799	0.670090024073496	0.256463317497396	0.797593101822167	0.907427995418517	NO	NA	nad3	NADH_dehydrogenase_subunit_3
gene-CRY1a	5821.08095460724	-0.0611410263417031	0.153699355451142	-0.397796244247352	0.690780385962747	0.846372767770005	NO	NA	CRY1a	cryptochrome_1%2C_transcript_variant_X1
gene-CTR3	1360.16609756351	0.0941943939885393	0.129139606329744	0.729399729994716	0.465757182916752	0.701566418553504	NO	NA	CTR3	CTR1-like_protein_kinase%2C_transcript_variant_X1
gene-CTR4	751.9597266203	0.352346860220778	0.143210317104652	2.46034550683452	0.0138803318083125	0.0678309899158848	NO	NA	CTR4	CTR1-like_protein_kinase%2C_transcript_variant_X1
gene-CYC1	2681.51757554681	0.53182251882423	0.186295721033858	2.85472213678797	0.0043074496777805	0.0269532689004947	NO	NA	CYC1	cyclopropyl_isomerase%2C_transcript_variant_X1
gene-CYC1	2681.51757554681	0.53182251882423	0.186295721033858	2.85472213678797	0.0043074496777805	0.0269532689004947	NO	NA	CYC1	cyclopropyl_isomerase%2C_transcript_variant_X2
gene-CYP85A1	849.831161918621	-0.447006327076063	0.240761934236546	-1.85663206475523	0.0633635187843122	0.206959801440222	NO	NA	CYP85A1	6-deoxocastasterone_oxidase%2C_transcript_variant_X1
gene-CycA2	2380.0644562311	-0.270567302310525	0.241622141370919	-1.11979515112057	0.262801066051489	0.513994821857903	NO	NA	CycA2	cyclin_A2%2C_transcript_variant_X1
gene-DCL2a	981.322724483023	-0.379614042888553	0.211977648620531	-1.79082108589719	0.0733220104184218	0.229013563733502	NO	NA	DCL2a	endoribonuclease_Dicer_2a%2C_transcript_variant_X1
gene-DCL2a	981.322724483023	-0.379614042888553	0.211977648620531	-1.79082108589719	0.0733220104184218	0.229013563733502	NO	NA	DCL2a	endoribonuclease_Dicer_2a%2C_transcript_variant_X2
gene-DCL2d	1079.99160408399	1.44203272891431	0.447298270746113	3.22387280082468	0.001264695621963	0.0099018541471211	UP	NA	DCL2d	endoribonuclease_Dicer_2d%2C_transcript_variant_X1
gene-DCL2d	1079.99160408399	1.44203272891431	0.447298270746113	3.22387280082468	0.001264695621963	0.0099018541471211	UP	NA	DCL2d	endoribonuclease_Dicer_2d%2C_transcript_variant_X2
gene-DCL2d	1079.99160408399	1.44203272891431	0.447298270746113	3.22387280082468	0.001264695621963	0.0099018541471211	UP	NA	DCL2d	endoribonuclease_Dicer_2d%2C_transcript_variant_X3
gene-DCL2d	1079.99160408399	1.44203272891431	0.447298270746113	3.22387280082468	0.001264695621963	0.0099018541471211	UP	NA	DCL2d	endoribonuclease_Dicer_2d%2C_transcript_variant_X4
gene-DCL2d	1079.99160408399	1.44203272891431	0.447298270746113	3.22387280082468	0.001264695621963	0.0099018541471211	UP	NA	DCL2d	endoribonuclease_Dicer_2d%2C_transcript_variant_X5
gene-DCL3	1120.67288000475	-0.13586552347178	0.16552162098234	-0.82083248499769	0.411741692187155	0.656210310236953	NO	NA	DCL3	endoribonuclease_Dicer_homolog_3a%2C_transcript_variant_X1
gene-DCL4	1920.09573120732	0.481997199653287	0.12304146395701	3.91735585836085	8.95255435942333e-05	0.0010268041993258	NO	NA	DCL4	dicer-like_protein_4%2C_transcript_variant_X1
gene-DDB1	3968.72629925178	-0.106056858594583	0.113326131797251	-0.935855278148258	0.349347705810323	0.600178770949324	NO	NA	DDB1	UV-damaged_DNA_binding_protein_1%2C_transcript_variant_X1
gene-DDTFR19	6341.3193999995	-0.210324447256385	0.169100207363523	-1.2437858624516	0.213578384948563	0.453260795454546	NO	NA	DDTFR19	ripening_regulated_protein_DDTFR19%2C_transcript_variant_X1
gene-DGK1	847.412475815188	1.07333574697407	0.279149138807466	3.84502618048328	0.0001205395683109	0.0013252216156549	UP	NA	DGK1	diacylglycerol_kinase%2C_transcript_variant_X1
gene-DGK1	847.412475815188	1.07333574697407	0.279149138807466	3.84502618048328	0.0001205395683109	0.0013252216156549	UP	NA	DGK1	diacylglycerol_kinase%2C_transcript_variant_X2
gene-DGK1	847.412475815188	1.07333574697407	0.279149138807466	3.84502618048328	0.0001205395683109	0.0013252216156549	UP	NA	DGK1	diacylglycerol_kinase%2C_transcript_variant_X3
gene-DP1	587.537154667595	0.16016057682682	0.222343769625718	0.720328602399908	0.471322698168224	0.705263166342863	NO	NA	DP1	transcription_factor-like_protein_DPB%2C_transcript_variant_X1
gene-Det1	787.871342806881	-0.170914728964678	0.173907887135888	-0.982788830222109	0.325711380378267	0.577895107008327	NO	NA	Det1	deetiolated1_homolog%2C_transcript_variant_X1
gene-Det1	787.871342806881	-0.170914728964678	0.173907887135888	-0.982788830222109	0.325711380378267	0.577895107008327	NO	NA	Det1	deetiolated1_homolog%2C_transcript_variant_X2
gene-Det1	787.871342806881	-0.170914728964678	0.173907887135888	-0.982788830222109	0.325711380378267	0.577895107008327	NO	NA	Det1	deetiolated1_homolog%2C_transcript_variant_X3
gene-Det1	787.871342806881	-0.170914728964678	0.173907887135888	-0.982788830222109	0.325711380378267	0.577895107008327	NO	NA	Det1	deetiolated1_homolog%2C_transcript_variant_X4
gene-Det1	787.871342806881	-0.170914728964678	0.173907887135888	-0.982788830222109	0.325711380378267	0.577895107008327	NO	NA	Det1	deetiolated1_homolog%2C_transcript_variant_X5
gene-Det1	787.871342806881	-0.170914728964678	0.173907887135888	-0.982788830222109	0.325711380378267	0.577895107008327	NO	NA	Det1	deetiolated1_homolog%2C_transcript_variant_X6
gene-EIN2	5527.29267830332	-0.144632376666404	0.172561389677856	-0.838150277628209	0.401946308502207	0.647571357660272	NO	NA	EIN2	ethylene_signaling_protein%2C_transcript_variant_X1
gene-EIN2	5527.29267830332	-0.144632376666404	0.172561389677856	-0.838150277628209	0.401946308502207	0.647571357660272	NO	NA	EIN2	ethylene_signaling_protein%2C_transcript_variant_X2
gene-ELIP	308.527049019415	0.946012126732118	0.338772576043237	2.79246962012468	0.0052307379146748	0.0315186676646204	NO	NA	ELIP	early_light_inducible_protein%2C_transcript_variant_X1
gene-ELIP	308.527049019415	0.946012126732118	0.338772576043237	2.79246962012468	0.0052307379146748	0.0315186676646204	NO	NA	ELIP	early_light_inducible_protein%2C_transcript_variant_X2
gene-ER66	5397.91963682576	-0.0824259062040387	0.114760379755474	-0.718243581797723	0.472607110205551	0.706524110082611	NO	NA	ER66	ER66_protein%2C_transcript_variant_X1
gene-ER69	37288.8934408335	0.200050025894376	0.196882243148858	1.0160897331057	0.30958665767805	0.56352937590354	NO	NA	ER69	5-methyltetrahydropteroyltriglutamate--homocysteine_methyltransferase%2C_transcript_variant_X1
gene-ETR1	1603.23644823323	-0.127169797029189	0.141807693777688	-0.896776427579126	0.369838228773672	0.618932123476962	NO	NA	ETR1	Ethylene_receptor_1%2C_transcript_variant_X1
gene-ETR1	1603.23644823323	-0.127169797029189	0.141807693777688	-0.896776427579126	0.369838228773672	0.618932123476962	NO	NA	ETR1	Ethylene_receptor_1%2C_transcript_variant_X2
gene-ETR3	2717.09835075252	-0.686598793155678	0.213010926654206	-3.22330316073539	0.0012672135938696	0.0099177670812164	NO	NA	ETR3	ethylene_receptor_neverripe%2C_transcript_variant_X1
gene-EZ2	2018.04049072878	-0.21427064788035	0.199640529570752	-1.07328230565734	0.283144471743871	0.535717628129704	NO	NA	EZ2	EZ2_protein%2C_transcript_variant_X1
gene-FALSIFLORA	52.4472371030927	-0.0540691672153776	0.391529614027634	-0.138097260789988	0.890163550608452	0.953209859032416	NO	NA	FALSIFLORA	FLORICAULA/LEAFY-like_protein%2C_transcript_variant_X1
gene-FLACCA	593.823456571927	0.602044698626208	0.23816304832266	2.5278677900132	0.0114757557147598	0.0587065519622838	NO	NA	FLACCA	molybdenum_cofactor_sulfurase%2C_transcript_variant_X1
gene-FSB1	1019.55243677044	-0.0243312859981204	0.165604322505213	-0.146924220515769	0.883191834174996	0.950643234277895	NO	NA	FSB1	fruit_SANT/MYB_Binding_protein1%2C_transcript_variant_X1
gene-FTB	944.453948212554	-0.0180451019212812	0.159797140687594	-0.11292506138492	0.910089967301619	0.962121370022188	NO	NA	FTB	farnesyl_protein_transferase_subunit_B%2C_transcript_variant_X1
gene-FUL1	155.270690063915	0.285397886846562	0.615363250725361	0.46378766770708	0.642799879731321	0.821938850909026	NO	NA	FUL1	TDR4_transcription_factor%2C_transcript_variant_X1
gene-FUL1	155.270690063915	0.285397886846562	0.615363250725361	0.46378766770708	0.642799879731321	0.821938850909026	NO	NA	FUL1	TDR4_transcription_factor%2C_transcript_variant_X2
gene-Frk1	170.265807974718	0.345382466054868	0.302156886307044	1.14305674206577	0.253015033009604	0.502042410147338	NO	NA	Frk1	fructokinase%2C_transcript_variant_X1
gene-GABA-TP3	3008.85273035784	-0.542435188438874	0.203167090848383	-2.66989691181666	0.0075874537933107	0.0424162338905195	NO	NA	GABA-TP3	gamma-aminobutyrate_transaminase_subunit_precursor_isozyme_3%2C_transcript_variant_X1
gene-GBF12	2609.71647028039	-0.0145093269516943	0.125850519445942	-0.115290163406331	0.908215134837901	0.96109985801864	NO	NA	GBF12	G-box_binding_protein%2C_transcript_variant_X1
gene-GBF12	2609.71647028039	-0.0145093269516943	0.125850519445942	-0.115290163406331	0.908215134837901	0.96109985801864	NO	NA	GBF12	G-box_binding_protein%2C_transcript_variant_X2
gene-GBF12	2609.71647028039	-0.0145093269516943	0.125850519445942	-0.115290163406331	0.908215134837901	0.96109985801864	NO	NA	GBF12	G-box_binding_protein%2C_transcript_variant_X3
gene-GBF4	1244.75189690977	0.650759739695011	0.198842033273573	3.2727473612165	0.0010650763080249	0.0086129508091942	NO	NA	GBF4	G-box_binding_protein%2C_transcript_variant_X1
gene-GBF4	1244.75189690977	0.650759739695011	0.198842033273573	3.2727473612165	0.0010650763080249	0.0086129508091942	NO	NA	GBF4	G-box_binding_protein%2C_transcript_variant_X2
gene-GBF4	1244.75189690977	0.650759739695011	0.198842033273573	3.2727473612165	0.0010650763080249	0.0086129508091942	NO	NA	GBF4	G-box_binding_protein%2C_transcript_variant_X3
gene-GGH3	95.7866353767791	-0.517463664072968	0.400198309325321	-1.29301811630674	0.196004793433842	0.429314809722614	NO	NA	GGH3	gamma-glutamylhydrolase_3%2C_transcript_variant_X1
gene-GLX1	3301.48023149266	0.448191403764343	0.145612566838565	3.07797200128499	0.0020841449566605	0.014932595240163	NO	NA	GLX1	glyoxalase-I%2C_transcript_variant_X1
gene-GME1	7625.2555204542	0.394558868291401	0.167468666875795	2.35601605752335	0.018472119181094	0.084249704948012	NO	NA	GME1	GDP-mannose_3'%2C5'-epimerase%2C_transcript_variant_X1
gene-GPA1	1139.58605466961	0.337895570503587	0.114939407708573	2.93977128680111	0.003284545970499	0.0215873296458767	NO	NA	GPA1	G_protein_alpha_subunit%2C_transcript_variant_X1
gene-GPA1	1139.58605466961	0.337895570503587	0.114939407708573	2.93977128680111	0.003284545970499	0.0215873296458767	NO	NA	GPA1	G_protein_alpha_subunit%2C_transcript_variant_X2
gene-GPAT	6439.2456032562	-0.0746462626700199	0.142972076419558	-0.52210378795204	0.601598069231513	0.795754954360689	NO	NA	GPAT	glycerol-3-phosphate_acyltransferase%2C_transcript_variant_X1
gene-GPAT	6439.2456032562	-0.0746462626700199	0.142972076419558	-0.52210378795204	0.601598069231513	0.795754954360689	NO	NA	GPAT	glycerol-3-phosphate_acyltransferase%2C_transcript_variant_X2
gene-GPAT	6439.2456032562	-0.0746462626700199	0.142972076419558	-0.52210378795204	0.601598069231513	0.795754954360689	NO	NA	GPAT	glycerol-3-phosphate_acyltransferase%2C_transcript_variant_X3
gene-GPI	4455.36176438865	0.0611965059357537	0.126213770260579	0.484863940039257	0.627772863059797	0.813134072897221	NO	NA	GPI	glucose-6-phosphate_isomerase%2C_transcript_variant_X1
gene-GPS	1448.29379344279	0.227235056831898	0.129172138121871	1.75916463206258	0.078549549639826	0.239753230547974	NO	NA	GPS	geranyl_pyrophosphate_synthase%2C_transcript_variant_X1
gene-GPS	1448.29379344279	0.227235056831898	0.129172138121871	1.75916463206258	0.078549549639826	0.239753230547974	NO	NA	GPS	geranyl_pyrophosphate_synthase%2C_transcript_variant_X2
gene-GPS	1448.29379344279	0.227235056831898	0.129172138121871	1.75916463206258	0.078549549639826	0.239753230547974	NO	NA	GPS	geranyl_pyrophosphate_synthase%2C_transcript_variant_X3
gene-GRAS6	3145.49345242906	0.440673238690292	0.118168762883272	3.72918551348119	0.0001920996909448	0.0019848358052253	NO	NA	GRAS6	GRAS6_protein%2C_transcript_variant_X1
gene-GRAS6	3145.49345242906	0.440673238690292	0.118168762883272	3.72918551348119	0.0001920996909448	0.0019848358052253	NO	NA	GRAS6	GRAS6_protein%2C_transcript_variant_X2
gene-GRAS6	3145.49345242906	0.440673238690292	0.118168762883272	3.72918551348119	0.0001920996909448	0.0019848358052253	NO	NA	GRAS6	GRAS6_protein%2C_transcript_variant_X3
gene-GRAS6	3145.49345242906	0.440673238690292	0.118168762883272	3.72918551348119	0.0001920996909448	0.0019848358052253	NO	NA	GRAS6	GRAS6_protein%2C_transcript_variant_X4
gene-GRAS6	3145.49345242906	0.440673238690292	0.118168762883272	3.72918551348119	0.0001920996909448	0.0019848358052253	NO	NA	GRAS6	GRAS6_protein%2C_transcript_variant_X5
gene-GSH1	7161.66870881842	0.0771602455047091	0.134833300955033	0.572264010138282	0.567143128020969	0.774543154291364	NO	NA	GSH1	gamma-glutamylcysteine_synthetase%2C_transcript_variant_X1
gene-GSH1	7161.66870881842	0.0771602455047091	0.134833300955033	0.572264010138282	0.567143128020969	0.774543154291364	NO	NA	GSH1	gamma-glutamylcysteine_synthetase%2C_transcript_variant_X2
gene-GWD	12834.3512816788	-0.0433726636688437	0.159755769128248	-0.271493567371737	0.786011446482378	0.900420943000013	NO	NA	GWD	glucan_water_dikinase%2C_transcript_variant_X1
gene-GWD	12834.3512816788	-0.0433726636688437	0.159755769128248	-0.271493567371737	0.786011446482378	0.900420943000013	NO	NA	GWD	glucan_water_dikinase%2C_transcript_variant_X2
gene-HMGS	1414.75970136152	0.676574669706535	0.481647715743396	1.40470856103258	0.160107958992299	0.379851948703333	NO	NA	HMGS	3-hydroxy-3-methylglutaryl_coenzyme_A_synthase%2C_transcript_variant_X1
gene-HO2	741.280687066951	0.0931785146994821	0.144362114772082	0.645449914935035	0.518635665436367	0.741836757780874	NO	NA	HO2	heme_oxygenase_2%2C_transcript_variant_X1
gene-HSFA3	2531.95885374801	0.0806411882606387	0.165499904636936	0.487258215873566	0.626075354541321	0.81210930892534	NO	NA	HSFA3	heat_stress_transcription_factor_A3%2C_transcript_variant_X1
gene-HXK3	1632.59105002971	-1.34868624833399	0.240857026996146	-5.59953041501075	2.14933222435539e-08	6.04743930398175e-07	DOWN	NA	HXK3	hexokinase%2C_transcript_variant_X1
gene-Hxk2	689.120853309071	0.188168613514809	0.171830241513299	1.09508438012785	0.273479671099158	0.525164880229404	NO	NA	Hxk2	hexokinase%2C_transcript_variant_X1
gene-INT4	1684.18635732406	-0.189920425667697	0.261511654806773	-0.726240770446835	0.467691182168009	0.702956810901372	NO	NA	INT4	inositiol_transporter_4%2C_transcript_variant_X1
gene-INT4	1684.18635732406	-0.189920425667697	0.261511654806773	-0.726240770446835	0.467691182168009	0.702956810901372	NO	NA	INT4	inositiol_transporter_4%2C_transcript_variant_X2
gene-J	855.16230419705	-0.748361381887513	0.231731946915354	-3.22942689538129	0.001240385888712	0.0097601550649927	NO	NA	J	MADS-box_protein_JOINTLESS%2C_transcript_variant_X1
gene-JJH1	649.515682246641	0.363234533329464	0.199421416627518	1.82144194676902	0.0685397037594197	0.218204157433236	NO	NA	JJH1	anti-PCD_protein-like%2C_transcript_variant_X1
gene-JJH1	649.515682246641	0.363234533329464	0.199421416627518	1.82144194676902	0.0685397037594197	0.218204157433236	NO	NA	JJH1	anti-PCD_protein-like%2C_transcript_variant_X2
gene-LAPA2	12929.0795823042	0.438031792027757	0.150688818960361	2.90686326331207	0.0036507274020782	0.0235496701472752	NO	NA	LAPA2	leucine_aminopeptidase%2C_transcript_variant_X1
gene-LCA1	2678.90831363944	0.695948860891846	0.220891542336419	3.15063607022089	0.0016291534955101	0.0122034171077325	NO	NA	LCA1	Ca2+-ATPase%2C_transcript_variant_X1
gene-LCA1	2678.90831363944	0.695948860891846	0.220891542336419	3.15063607022089	0.0016291534955101	0.0122034171077325	NO	NA	LCA1	Ca2+-ATPase%2C_transcript_variant_X2
gene-LCA1	2678.90831363944	0.695948860891846	0.220891542336419	3.15063607022089	0.0016291534955101	0.0122034171077325	NO	NA	LCA1	Ca2+-ATPase%2C_transcript_variant_X3
gene-LCA1	2678.90831363944	0.695948860891846	0.220891542336419	3.15063607022089	0.0016291534955101	0.0122034171077325	NO	NA	LCA1	Ca2+-ATPase%2C_transcript_variant_X4
gene-LE16	341.450465206538	3.00151400805665	0.917192529736837	3.27250158580974	0.001066002745554	0.0086170312953825	UP	NA	LE16	non-specific_lipid-transfer_protein_2%2C_transcript_variant_X1
gene-LIN8	1778.79652511316	-0.870275909660166	0.298289565378163	-2.91755398334787	0.0035278857558152	0.0228893542943051	NO	NA	LIN8	invertase_8%2C_transcript_variant_X1
gene-LLP	12077.4652598914	-0.68951209898539	0.273289043060709	-2.52301406329057	0.0116353747704721	0.0591969615034701	NO	NA	LLP	LOV/LOV_protein%2C_transcript_variant_X1
gene-LLP	12077.4652598914	-0.68951209898539	0.273289043060709	-2.52301406329057	0.0116353747704721	0.0591969615034701	NO	NA	LLP	LOV/LOV_protein%2C_transcript_variant_X2
gene-LLP	12077.4652598914	-0.68951209898539	0.273289043060709	-2.52301406329057	0.0116353747704721	0.0591969615034701	NO	NA	LLP	LOV/LOV_protein%2C_transcript_variant_X3
gene-LLP	12077.4652598914	-0.68951209898539	0.273289043060709	-2.52301406329057	0.0116353747704721	0.0591969615034701	NO	NA	LLP	LOV/LOV_protein%2C_transcript_variant_X4
gene-LLP	12077.4652598914	-0.68951209898539	0.273289043060709	-2.52301406329057	0.0116353747704721	0.0591969615034701	NO	NA	LLP	LOV/LOV_protein%2C_transcript_variant_X5
gene-LOC100037501	704.360653709423	-0.728236162055237	0.231332510522128	-3.14800613373181	0.0016438824388412	0.0122957109403919	NO	NA	LOC100037501	scarecrow-like_protein_8
gene-LOC100037503	28.0339706173745	0.494604318541729	0.89665484371129	0.551610602463867	0.58121517075941	0.782887061859707	NO	NA	LOC100037503	nodulation-signaling_pathway_1_protein
gene-LOC100037504	679.643637704943	-0.159528473883459	0.173868657075657	-0.917522896688861	0.358868700350078	0.609360843063261	NO	NA	LOC100037504	guanylyl_cyclase%2C_transcript_variant_X1
gene-LOC100037504	679.643637704943	-0.159528473883459	0.173868657075657	-0.917522896688861	0.358868700350078	0.609360843063261	NO	NA	LOC100037504	guanylyl_cyclase%2C_transcript_variant_X2
gene-LOC100037511	849.523738331736	-0.0006773503587647	0.174661885797437	-0.0038780662173216	0.996905758595351	0.999008728945606	NO	NA	LOC100037511	GAMyb-like1%2C_transcript_variant_X1
gene-LOC100037511	849.523738331736	-0.0006773503587647	0.174661885797437	-0.0038780662173216	0.996905758595351	0.999008728945606	NO	NA	LOC100037511	GAMyb-like1%2C_transcript_variant_X2
gene-LOC100037511	849.523738331736	-0.0006773503587647	0.174661885797437	-0.0038780662173216	0.996905758595351	0.999008728945606	NO	NA	LOC100037511	GAMyb-like1%2C_transcript_variant_X3
gene-LOC100037512	169.909502742724	0.628563859609881	0.241280941033447	2.60511193680543	0.0091844248772783	0.0494101256171096	NO	NA	LOC100037512	GAMYB-like2%2C_transcript_variant_X1
gene-LOC100037512	169.909502742724	0.628563859609881	0.241280941033447	2.60511193680543	0.0091844248772783	0.0494101256171096	NO	NA	LOC100037512	GAMYB-like2%2C_transcript_variant_X2
gene-LOC100037517	813.339213634098	0.0934507256397669	0.162639680734851	0.574587488228768	0.565570315877296	0.773324028633187	NO	NA	LOC100037517	L19_ribosomal_protein-like%2C_transcript_variant_X1
gene-LOC100037728	14.0883229882225	1.18050972135591	0.776904154483002	1.51950496666026	0.128635438822795	0.331024309629369	NO	NA	LOC100037728	nodulation-signaling_pathway_2_protein
gene-LOC100125911	5239.56246312639	-0.174169109533848	0.136978651968089	-1.27150550126908	0.20354887158543	0.439988656071491	NO	NA	LOC100125911	structural_maintenance_of_chromosomes_protein_3
gene-LOC100134876	4569.4817743624	-0.024723840333053	0.152287800889472	-0.162349447484616	0.871030677671466	0.944969437748838	NO	NA	LOC100134876	structural_maintenance_of_chromosomes_protein_1
gene-LOC100134879	17883.6415990033	-0.361803255647239	0.173337003279883	-2.08728228134326	0.0368626254827196	0.141966801792831	NO	NA	LOC100134879	probable_alkaline/neutral_invertase_D
gene-LOC100134887	2789.75789465308	0.0178315617045203	0.131002490382241	0.136116203993459	0.891729417816098	0.95403324871573	NO	NA	LOC100134887	embryonic_flower_2%2C_transcript_variant_X1
gene-LOC100134887	2789.75789465308	0.0178315617045203	0.131002490382241	0.136116203993459	0.891729417816098	0.95403324871573	NO	NA	LOC100134887	embryonic_flower_2%2C_transcript_variant_X2
gene-LOC100134887	2789.75789465308	0.0178315617045203	0.131002490382241	0.136116203993459	0.891729417816098	0.95403324871573	NO	NA	LOC100134887	embryonic_flower_2%2C_transcript_variant_X3
gene-LOC100134887	2789.75789465308	0.0178315617045203	0.131002490382241	0.136116203993459	0.891729417816098	0.95403324871573	NO	NA	LOC100134887	embryonic_flower_2%2C_transcript_variant_X4
gene-LOC100134887	2789.75789465308	0.0178315617045203	0.131002490382241	0.136116203993459	0.891729417816098	0.95403324871573	NO	NA	LOC100134887	embryonic_flower_2%2C_transcript_variant_X5
gene-LOC100134910	4705.71285962776	-0.27206389361935	0.164525178601722	-1.6536307447382	0.0982025619274549	0.278222431691002	NO	NA	LOC100134910	trehalose-phosphate_synthase_1%2C_transcript_variant_X1
gene-LOC100134910	4705.71285962776	-0.27206389361935	0.164525178601722	-1.6536307447382	0.0982025619274549	0.278222431691002	NO	NA	LOC100134910	trehalose-phosphate_synthase_1%2C_transcript_variant_X2
gene-LOC100134910	4705.71285962776	-0.27206389361935	0.164525178601722	-1.6536307447382	0.0982025619274549	0.278222431691002	NO	NA	LOC100134910	trehalose-phosphate_synthase_1%2C_transcript_variant_X3
gene-LOC100134910	4705.71285962776	-0.27206389361935	0.164525178601722	-1.6536307447382	0.0982025619274549	0.278222431691002	NO	NA	LOC100134910	trehalose-phosphate_synthase_1%2C_transcript_variant_X4
gene-LOC100134910	4705.71285962776	-0.27206389361935	0.164525178601722	-1.6536307447382	0.0982025619274549	0.278222431691002	NO	NA	LOC100134910	trehalose-phosphate_synthase_1%2C_transcript_variant_X5
gene-LOC100134910	4705.71285962776	-0.27206389361935	0.164525178601722	-1.6536307447382	0.0982025619274549	0.278222431691002	NO	NA	LOC100134910	trehalose-phosphate_synthase_1%2C_transcript_variant_X6
gene-LOC100134910	4705.71285962776	-0.27206389361935	0.164525178601722	-1.6536307447382	0.0982025619274549	0.278222431691002	NO	NA	LOC100134910	trehalose-phosphate_synthase_1%2C_transcript_variant_X7
gene-LOC100134915	2521.07612759044	-0.438503304650771	0.291676773930566	-1.50338780404626	0.132739069720663	0.337670472341252	NO	NA	LOC100134915	omega-3_fatty_acid_desaturase%2C_transcript_variant_X1
gene-LOC100134915	2521.07612759044	-0.438503304650771	0.291676773930566	-1.50338780404626	0.132739069720663	0.337670472341252	NO	NA	LOC100134915	omega-3_fatty_acid_desaturase%2C_transcript_variant_X2
gene-LOC100134915	2521.07612759044	-0.438503304650771	0.291676773930566	-1.50338780404626	0.132739069720663	0.337670472341252	NO	NA	LOC100134915	omega-3_fatty_acid_desaturase%2C_transcript_variant_X3
gene-LOC100134915	2521.07612759044	-0.438503304650771	0.291676773930566	-1.50338780404626	0.132739069720663	0.337670472341252	NO	NA	LOC100134915	omega-3_fatty_acid_desaturase%2C_transcript_variant_X4
gene-LOC100136876	3243.96798802902	-0.17434926134497	0.18687815757912	-0.932956872025851	0.350842236472631	0.601645039023626	NO	NA	LOC100136876	ribonuclease_E%2C_transcript_variant_X1
gene-LOC100136876	3243.96798802902	-0.17434926134497	0.18687815757912	-0.932956872025851	0.350842236472631	0.601645039023626	NO	NA	LOC100136876	ribonuclease_E%2C_transcript_variant_X2
gene-LOC100136876	3243.96798802902	-0.17434926134497	0.18687815757912	-0.932956872025851	0.350842236472631	0.601645039023626	NO	NA	LOC100136876	ribonuclease_E%2C_transcript_variant_X3
gene-LOC100147717	22279.6614593129	-0.635719753756816	0.334973581712704	-1.89782056992797	0.057719722555132	0.194048843422265	NO	NA	LOC100147717	protein_PELPK1
gene-LOC100147719	18507.6482737453	-0.366852181147617	0.435161087639333	-0.843026161042388	0.399213812766024	0.645028344790801	NO	NA	LOC100147719	protein_kreg-1
gene-LOC100191110	43997.2569120804	0.123719878964702	0.159013542898076	0.778046175878258	0.436541791737971	0.677138672627499	NO	NA	LOC100191110	glycerate_dehydrogenase
gene-LOC100191113	3248.50380814791	0.118237742762002	0.138675028735511	0.852624613386682	0.393867508687891	0.640414837217826	NO	NA	LOC100191113	D-cysteine_desulfhydrase%2C_transcript_variant_X1
gene-LOC100191114	16516.3224906234	1.02042819794837	0.16490332525325	6.18803893967118	6.09172825952544e-10	2.27072505761544e-08	UP	NA	LOC100191114	jasmonate_ZIM-domain_protein_3%2C_transcript_variant_X1
gene-LOC100191116	3984.23013630182	0.527184856710824	0.161552915367178	3.26323332211392	0.0011014879480666	0.0088797750514187	NO	NA	LOC100191116	BEL1-like_homeodomain_protein_2%2C_transcript_variant_X1
gene-LOC100191116	3984.23013630182	0.527184856710824	0.161552915367178	3.26323332211392	0.0011014879480666	0.0088797750514187	NO	NA	LOC100191116	BEL1-like_homeodomain_protein_2%2C_transcript_variant_X2
gene-LOC100191117	798.124470424883	-0.13545010370161	0.245994653337915	-0.550622145090066	0.581892724932518	0.78348972989233	NO	NA	LOC100191117	starch_synthase_VI%2C_transcript_variant_X1
gene-LOC100191117	798.124470424883	-0.13545010370161	0.245994653337915	-0.550622145090066	0.581892724932518	0.78348972989233	NO	NA	LOC100191117	starch_synthase_VI%2C_transcript_variant_X2
gene-LOC100191117	798.124470424883	-0.13545010370161	0.245994653337915	-0.550622145090066	0.581892724932518	0.78348972989233	NO	NA	LOC100191117	starch_synthase_VI%2C_transcript_variant_X3
gene-LOC100191117	798.124470424883	-0.13545010370161	0.245994653337915	-0.550622145090066	0.581892724932518	0.78348972989233	NO	NA	LOC100191117	starch_synthase_VI%2C_transcript_variant_X4
gene-LOC100191119	960.040186805557	0.0347924077229984	0.139694659065732	0.249060400416791	0.803314060278909	0.910262179470643	NO	NA	LOC100191119	tousled-like_protein%2C_transcript_variant_X1
gene-LOC100191131	1038.72828079375	-0.516457659464582	0.268130431738263	-1.92614339266318	0.0540864717219622	0.185653563748029	NO	NA	LOC100191131	auxin_response_factor_7%2C_transcript_variant_X1
gene-LOC100191131	1038.72828079375	-0.516457659464582	0.268130431738263	-1.92614339266318	0.0540864717219622	0.185653563748029	NO	NA	LOC100191131	auxin_response_factor_7%2C_transcript_variant_X2
gene-LOC100301922	414.87007070066	1.64487710746032	0.264949147609955	6.20827476630281	5.35694296741524e-10	2.03017205928369e-08	UP	NA	LOC100301922	PI-phospholipase_C_PLC2%2C_transcript_variant_X1
gene-LOC100301941	135.018636734134	-0.203574334462218	0.297147825304814	-0.685094478660214	0.493284304150941	0.723423407147087	NO	NA	LOC100301941	PI-phospholipase_C_PLC6%2C_transcript_variant_X1
gene-LOC100301941	135.018636734134	-0.203574334462218	0.297147825304814	-0.685094478660214	0.493284304150941	0.723423407147087	NO	NA	LOC100301941	PI-phospholipase_C_PLC6%2C_transcript_variant_X2
gene-LOC100301945	2968.73631459827	-0.308646504270522	0.19158878122005	-1.61098422519858	0.107183160737126	0.294085233366873	NO	NA	LOC100301945	auxin_response_factor_8%2C_transcript_variant_X1
gene-LOC100301945	2968.73631459827	-0.308646504270522	0.19158878122005	-1.61098422519858	0.107183160737126	0.294085233366873	NO	NA	LOC100301945	auxin_response_factor_8%2C_transcript_variant_X2
gene-LOC100301981	2905.13126593689	-0.383221835819637	0.319919262316453	-1.19787046595703	0.230967449088113	0.474396818551443	NO	NA	LOC100301981	N-acetyl-glutamate_synthase%2C_transcript_variant_X1
gene-LOC100316877	121.864929057209	0.442763512858835	0.358125536636487	1.2363360541593	0.216333674673019	0.456389444795707	NO	NA	LOC100316877	9-cis-epoxycarotenoid_dioxygenase_2
gene-LOC100316879	3509.31808445845	0.758521711625009	0.249249854348531	3.04321827431985	0.0023406249008388	0.0163964145574197	NO	NA	LOC100316879	calcium-dependent_protein_kinase%2C_transcript_variant_X1
gene-LOC100316881	2022.87042547099	-0.234635529221114	0.208197542997429	-1.126985101952	0.25974877993345	0.509985421732083	NO	NA	LOC100316881	starch_synthase_IV%2C_transcript_variant_X1
gene-LOC100316881	2022.87042547099	-0.234635529221114	0.208197542997429	-1.126985101952	0.25974877993345	0.509985421732083	NO	NA	LOC100316881	starch_synthase_IV%2C_transcript_variant_X2
gene-LOC100316881	2022.87042547099	-0.234635529221114	0.208197542997429	-1.126985101952	0.25974877993345	0.509985421732083	NO	NA	LOC100316881	starch_synthase_IV%2C_transcript_variant_X3
gene-LOC100316887	1451.16747501152	2.80766463693895	0.323974784425162	8.66630605811088	4.46366057120792e-18	7.06815461147784e-16	UP	NA	LOC100316887	U-box_domain-containing_protein_43%2C_transcript_variant_X1
gene-LOC100316887	1451.16747501152	2.80766463693895	0.323974784425162	8.66630605811088	4.46366057120792e-18	7.06815461147784e-16	UP	NA	LOC100316887	U-box_domain-containing_protein_43%2C_transcript_variant_X2
gene-LOC100316888	760.832503912622	0.17919474658577	0.298752426750788	0.599810179065924	0.548632748714463	0.760780803978287	NO	NA	LOC100316888	ELF4-like_protein%2C_transcript_variant_X1
gene-LOC100316888	760.832503912622	0.17919474658577	0.298752426750788	0.599810179065924	0.548632748714463	0.760780803978287	NO	NA	LOC100316888	ELF4-like_protein%2C_transcript_variant_X2
gene-LOC100462656	3225.63109992646	0.0231026995592676	0.142762866479164	0.161825691295148	0.871443120968635	0.944969437748838	NO	NA	LOC100462656	mismatch_repair_protein%2C_transcript_variant_X1
gene-LOC100462656	3225.63109992646	0.0231026995592676	0.142762866479164	0.161825691295148	0.871443120968635	0.944969437748838	NO	NA	LOC100462656	mismatch_repair_protein%2C_transcript_variant_X2
gene-LOC100462656	3225.63109992646	0.0231026995592676	0.142762866479164	0.161825691295148	0.871443120968635	0.944969437748838	NO	NA	LOC100462656	mismatch_repair_protein%2C_transcript_variant_X3
gene-LOC100462656	3225.63109992646	0.0231026995592676	0.142762866479164	0.161825691295148	0.871443120968635	0.944969437748838	NO	NA	LOC100462656	mismatch_repair_protein%2C_transcript_variant_X4
gene-LOC100529104	1845.51607483509	0.38814095069459	0.177650447352848	2.18485771625257	0.0288992806446839	0.118318424620462	NO	NA	LOC100529104	beta-hexosaminidase_2%2C_transcript_variant_X1
gene-LOC100529104	1845.51607483509	0.38814095069459	0.177650447352848	2.18485771625257	0.0288992806446839	0.118318424620462	NO	NA	LOC100529104	beta-hexosaminidase_2%2C_transcript_variant_X2
gene-LOC100736452	3137.41554267058	-0.007680518654547	0.102707938851842	-0.0747801848660047	0.940389607852919	0.975460324267387	NO	NA	LOC100736452	putative_peptide:N-glycanase%2C_transcript_variant_X1
gene-LOC100736452	3137.41554267058	-0.007680518654547	0.102707938851842	-0.0747801848660047	0.940389607852919	0.975460324267387	NO	NA	LOC100736452	putative_peptide:N-glycanase%2C_transcript_variant_X2
gene-LOC100736452	3137.41554267058	-0.007680518654547	0.102707938851842	-0.0747801848660047	0.940389607852919	0.975460324267387	NO	NA	LOC100736452	putative_peptide:N-glycanase%2C_transcript_variant_X3
gene-LOC100736465	1610.52112041183	-0.085637901212631	0.192332347689603	-0.445260000417811	0.656131870731393	0.829792330573932	NO	NA	LOC100736465	trithorax%2C_transcript_variant_X1
gene-LOC100736465	1610.52112041183	-0.085637901212631	0.192332347689603	-0.445260000417811	0.656131870731393	0.829792330573932	NO	NA	LOC100736465	trithorax%2C_transcript_variant_X2
gene-LOC100736465	1610.52112041183	-0.085637901212631	0.192332347689603	-0.445260000417811	0.656131870731393	0.829792330573932	NO	NA	LOC100736465	trithorax%2C_transcript_variant_X3
gene-LOC100736465	1610.52112041183	-0.085637901212631	0.192332347689603	-0.445260000417811	0.656131870731393	0.829792330573932	NO	NA	LOC100736465	trithorax%2C_transcript_variant_X4
gene-LOC100736465	1610.52112041183	-0.085637901212631	0.192332347689603	-0.445260000417811	0.656131870731393	0.829792330573932	NO	NA	LOC100736465	trithorax%2C_transcript_variant_X5
gene-LOC100736465	1610.52112041183	-0.085637901212631	0.192332347689603	-0.445260000417811	0.656131870731393	0.829792330573932	NO	NA	LOC100736465	trithorax%2C_transcript_variant_X6
gene-LOC100736465	1610.52112041183	-0.085637901212631	0.192332347689603	-0.445260000417811	0.656131870731393	0.829792330573932	NO	NA	LOC100736465	trithorax%2C_transcript_variant_X7
gene-LOC100736465	1610.52112041183	-0.085637901212631	0.192332347689603	-0.445260000417811	0.656131870731393	0.829792330573932	NO	NA	LOC100736465	trithorax%2C_transcript_variant_X8
gene-LOC100736469	1979.88943443741	0.187789717487457	0.183380796256734	1.02404243694389	0.305815231141538	0.559662572752193	NO	NA	LOC100736469	autophagy_8f%2C_transcript_variant_X1
gene-LOC100736471	2586.38950072751	-0.000575013086916	0.180809408868379	-0.0031802166187856	0.997462558537049	0.999358069246616	NO	NA	LOC100736471	ubiquitin-protein_ligase-like_protein%2C_transcript_variant_X1
gene-LOC100736471	2586.38950072751	-0.000575013086916	0.180809408868379	-0.0031802166187856	0.997462558537049	0.999358069246616	NO	NA	LOC100736471	ubiquitin-protein_ligase-like_protein%2C_transcript_variant_X2
gene-LOC100736472	2903.86878836619	0.628704843581555	0.233132266273152	2.69677318215972	0.0070014942254535	0.039793968431647	NO	NA	LOC100736472	AP2_transcription_factor_SlAP2d%2C_transcript_variant_X1
gene-LOC100736476	27.6916220154704	-0.535729433940382	0.704088077097124	-0.760884115733268	0.446726286860643	0.68611111742123	NO	NA	LOC100736476	mitogen-activated_protein_kinase_15%2C_transcript_variant_X1
gene-LOC100736476	27.6916220154704	-0.535729433940382	0.704088077097124	-0.760884115733268	0.446726286860643	0.68611111742123	NO	NA	LOC100736476	mitogen-activated_protein_kinase_15%2C_transcript_variant_X2
gene-LOC100736479	428.771476650925	-0.931450038484595	0.267469868077051	-3.48244849104375	0.0004968507952811	0.0044592140576481	NO	NA	LOC100736479	LAX4_protein%2C_transcript_variant_X1
gene-LOC100736483	1277.04957876119	-0.210266751152276	0.175338159133475	-1.19920701911905	0.230447458644885	0.473727736144348	NO	NA	LOC100736483	Lyk3%2C_transcript_variant_X1
gene-LOC100736483	1277.04957876119	-0.210266751152276	0.175338159133475	-1.19920701911905	0.230447458644885	0.473727736144348	NO	NA	LOC100736483	Lyk3%2C_transcript_variant_X2
gene-LOC100736484	153.064070851184	0.345891120214116	0.290325410386962	1.19139113504771	0.23350007144356	0.477185656325241	NO	NA	LOC100736484	Lyk11%2C_transcript_variant_X1
gene-LOC100736486	391.235858346699	0.210252175560231	0.185534429040686	1.13322458072795	0.257119954166375	0.506919149093383	NO	NA	LOC100736486	Lyk13%2C_transcript_variant_X1
gene-LOC100736533	3333.13041577101	-0.184933048601397	0.176617797046163	-1.04708048506041	0.295062459019352	0.548329771687437	NO	NA	LOC100736533	C-4_methyl_sterol_oxidase%2C_transcript_variant_X1
gene-LOC100736534	1119.80327987741	0.27615572067532	0.134957090979377	2.04624831990133	0.0407319454970003	0.152442552339176	NO	NA	LOC100736534	AP2_transcription_factor_SlAP2c%2C_transcript_variant_X1
gene-LOC100736535	861.469333083954	0.811342098083562	0.338803156550061	2.39473004426887	0.0166326061072603	0.0778538599800657	NO	NA	LOC100736535	AP2_transcription_factor_SlAP2e%2C_transcript_variant_X1
gene-LOC100736537	1401.40929652726	0.532441652422698	0.140859295395785	3.77995396701828	0.000156857356251	0.0016696848442626	NO	NA	LOC100736537	mitogen-activated_protein_kinase_11
gene-LOC100736538	3691.58461744574	-0.176722393343042	0.164280250775287	-1.07573729957823	0.282044760859092	0.534644425581726	NO	NA	LOC100736538	mitogen-activated_protein_kinase_13%2C_transcript_variant_X1
gene-LOC100736538	3691.58461744574	-0.176722393343042	0.164280250775287	-1.07573729957823	0.282044760859092	0.534644425581726	NO	NA	LOC100736538	mitogen-activated_protein_kinase_13%2C_transcript_variant_X2
gene-LOC100736538	3691.58461744574	-0.176722393343042	0.164280250775287	-1.07573729957823	0.282044760859092	0.534644425581726	NO	NA	LOC100736538	mitogen-activated_protein_kinase_13%2C_transcript_variant_X3
gene-LOC100736538	3691.58461744574	-0.176722393343042	0.164280250775287	-1.07573729957823	0.282044760859092	0.534644425581726	NO	NA	LOC100736538	mitogen-activated_protein_kinase_13%2C_transcript_variant_X4
gene-LOC100736538	3691.58461744574	-0.176722393343042	0.164280250775287	-1.07573729957823	0.282044760859092	0.534644425581726	NO	NA	LOC100736538	mitogen-activated_protein_kinase_13%2C_transcript_variant_X5
gene-LOC100750256	98.5565049680084	-0.423814381709824	0.387871204966031	-1.09266781417027	0.274539676225017	0.526335278025047	NO	NA	LOC100750256	zinc_transporter_6%2C_chloroplastic
gene-LOC101055499	574.470503284218	-0.307355208255164	0.175556082890311	-1.75075225645813	0.0799885938028711	0.242890888302549	NO	NA	LOC101055499	inactive_leucine-rich_repeat_receptor-like_protein_kinase_CORYNE%2C_transcript_variant_X1
gene-LOC101055513	273.007861078713	-0.321148685475531	0.515665077432259	-0.622785407681052	0.533425548792335	0.751986451703314	NO	NA	LOC101055513	Hop-interacting_protein_THI143%2C_transcript_variant_X1
gene-LOC101055514	7888.19616548432	-0.188386052715191	0.149108390282913	-1.26341684970078	0.206439411838058	0.44421201655863	NO	NA	LOC101055514	Hop-interacting_protein_THI016%2C_transcript_variant_X1
gene-LOC101055517	3866.51771749212	0.28011641725749	0.166540941682497	1.68196729541448	0.092575181884187	0.267734923740089	NO	NA	LOC101055517	Hop-interacting_protein_THI028%2C_transcript_variant_X1
gene-LOC101055518	2703.36590648817	-0.0288448445277305	0.169971720258197	-0.169703786511742	0.8652430960639	0.942328893329989	NO	NA	LOC101055518	Hop-interacting_protein_THI030%2C_transcript_variant_X1
gene-LOC101055518	2703.36590648817	-0.0288448445277305	0.169971720258197	-0.169703786511742	0.8652430960639	0.942328893329989	NO	NA	LOC101055518	Hop-interacting_protein_THI030%2C_transcript_variant_X2
gene-LOC101055519	48463.9976213539	0.256656111933605	0.0903459507900068	2.84081477575189	0.0044998439760656	0.0279641961968645	NO	NA	LOC101055519	Hop-interacting_protein_THI032%2C_transcript_variant_X1
gene-LOC101055519	48463.9976213539	0.256656111933605	0.0903459507900068	2.84081477575189	0.0044998439760656	0.0279641961968645	NO	NA	LOC101055519	Hop-interacting_protein_THI032%2C_transcript_variant_X2
gene-LOC101055519	48463.9976213539	0.256656111933605	0.0903459507900068	2.84081477575189	0.0044998439760656	0.0279641961968645	NO	NA	LOC101055519	Hop-interacting_protein_THI032%2C_transcript_variant_X3
gene-LOC101055519	48463.9976213539	0.256656111933605	0.0903459507900068	2.84081477575189	0.0044998439760656	0.0279641961968645	NO	NA	LOC101055519	Hop-interacting_protein_THI032%2C_transcript_variant_X4
gene-LOC101055519	48463.9976213539	0.256656111933605	0.0903459507900068	2.84081477575189	0.0044998439760656	0.0279641961968645	NO	NA	LOC101055519	Hop-interacting_protein_THI032%2C_transcript_variant_X5
gene-LOC101055521	1444.44894979874	-0.0890698066753784	0.185220065973161	-0.480886378089753	0.630597254687346	0.814956986049501	NO	NA	LOC101055521	Hop-interacting_protein_THI034%2C_transcript_variant_X1
gene-LOC101055521	1444.44894979874	-0.0890698066753784	0.185220065973161	-0.480886378089753	0.630597254687346	0.814956986049501	NO	NA	LOC101055521	Hop-interacting_protein_THI034%2C_transcript_variant_X2
gene-LOC101055525	3202.15356225616	0.0634212281097202	0.132011261746048	0.480422861435295	0.63092674156398	0.815124947816547	NO	NA	LOC101055525	Hop-interacting_protein_THI044%2C_transcript_variant_X1
gene-LOC101055533	5324.4086079254	-0.476776589538428	0.247648264336124	-1.92521676183168	0.0542022459645826	0.185801187836638	NO	NA	LOC101055533	Hop-interacting_protein_THI119%2C_transcript_variant_X1
gene-LOC101055533	5324.4086079254	-0.476776589538428	0.247648264336124	-1.92521676183168	0.0542022459645826	0.185801187836638	NO	NA	LOC101055533	Hop-interacting_protein_THI119%2C_transcript_variant_X2
gene-LOC101055537	1749.15123909883	0.0204939098238194	0.237965160387337	0.0861214716913239	0.931369855094502	0.971175560176839	NO	NA	LOC101055537	Hop-interacting_protein_THI138%2C_transcript_variant_X1
gene-LOC101055537	1749.15123909883	0.0204939098238194	0.237965160387337	0.0861214716913239	0.931369855094502	0.971175560176839	NO	NA	LOC101055537	Hop-interacting_protein_THI138%2C_transcript_variant_X2
gene-LOC101055537	1749.15123909883	0.0204939098238194	0.237965160387337	0.0861214716913239	0.931369855094502	0.971175560176839	NO	NA	LOC101055537	Hop-interacting_protein_THI138%2C_transcript_variant_X3
gene-LOC101055542	78.7609338954658	-1.70286075689261	0.389158598596998	-4.37575004903346	1.21015624775272e-05	0.0001812306574255	DOWN	NA	LOC101055542	IAA2%2C_transcript_variant_X1
gene-LOC101055546	711.993363899781	-0.969580011421218	0.31436809300219	-3.08421889181503	0.0020408737696986	0.0146999042643278	NO	NA	LOC101055546	IAA13%2C_transcript_variant_X1
gene-LOC101055551	7.36860526785423	-1.48601126476882	1.14842651233849	-1.29395416145777	0.195681254586976	0.42902017682174	NO	NA	LOC101055551	IAA23%2C_transcript_variant_X1
gene-LOC101055567	847.835959028243	0.115696514584381	0.271914114443163	0.425489183675914	0.670480104876533	0.83620385743717	NO	NA	LOC101055567	calmodulin-binding_transcription_factor_SR2%2C_transcript_variant_X1
gene-LOC101055567	847.835959028243	0.115696514584381	0.271914114443163	0.425489183675914	0.670480104876533	0.83620385743717	NO	NA	LOC101055567	calmodulin-binding_transcription_factor_SR2%2C_transcript_variant_X2
gene-LOC101055567	847.835959028243	0.115696514584381	0.271914114443163	0.425489183675914	0.670480104876533	0.83620385743717	NO	NA	LOC101055567	calmodulin-binding_transcription_factor_SR2%2C_transcript_variant_X3
gene-LOC101055567	847.835959028243	0.115696514584381	0.271914114443163	0.425489183675914	0.670480104876533	0.83620385743717	NO	NA	LOC101055567	calmodulin-binding_transcription_factor_SR2%2C_transcript_variant_X4
gene-LOC101055567	847.835959028243	0.115696514584381	0.271914114443163	0.425489183675914	0.670480104876533	0.83620385743717	NO	NA	LOC101055567	calmodulin-binding_transcription_factor_SR2%2C_transcript_variant_X5
gene-LOC101055567	847.835959028243	0.115696514584381	0.271914114443163	0.425489183675914	0.670480104876533	0.83620385743717	NO	NA	LOC101055567	calmodulin-binding_transcription_factor_SR2%2C_transcript_variant_X6
gene-LOC101055567	847.835959028243	0.115696514584381	0.271914114443163	0.425489183675914	0.670480104876533	0.83620385743717	NO	NA	LOC101055567	calmodulin-binding_transcription_factor_SR2%2C_transcript_variant_X7
gene-LOC101055569	53.0908943393247	0.347134258502519	0.443047319017122	0.783515086543393	0.43332469791272	0.674504580070344	NO	NA	LOC101055569	calmodulin-binding_transcription_factor_SR4%2C_transcript_variant_X1
gene-LOC101055569	53.0908943393247	0.347134258502519	0.443047319017122	0.783515086543393	0.43332469791272	0.674504580070344	NO	NA	LOC101055569	calmodulin-binding_transcription_factor_SR4%2C_transcript_variant_X2
gene-LOC101055570	567.000133734685	0.62797639945947	0.162269208597189	3.86996648894946	0.0001088503143752	0.0012110486774197	NO	NA	LOC101055570	calmodulin-binding_transcription_factor_SR3L%2C_transcript_variant_X1
gene-LOC101055570	567.000133734685	0.62797639945947	0.162269208597189	3.86996648894946	0.0001088503143752	0.0012110486774197	NO	NA	LOC101055570	calmodulin-binding_transcription_factor_SR3L%2C_transcript_variant_X2
gene-LOC101055570	567.000133734685	0.62797639945947	0.162269208597189	3.86996648894946	0.0001088503143752	0.0012110486774197	NO	NA	LOC101055570	calmodulin-binding_transcription_factor_SR3L%2C_transcript_variant_X3
gene-LOC101055571	2166.2978596918	0.338454683124864	0.172662894197728	1.96020508458104	0.0499718244404898	0.175744156356383	NO	NA	LOC101055571	calmodulin-binding_transcription_activator_2%2C_transcript_variant_X1
gene-LOC101055571	2166.2978596918	0.338454683124864	0.172662894197728	1.96020508458104	0.0499718244404898	0.175744156356383	NO	NA	LOC101055571	calmodulin-binding_transcription_activator_2%2C_transcript_variant_X2
gene-LOC101055571	2166.2978596918	0.338454683124864	0.172662894197728	1.96020508458104	0.0499718244404898	0.175744156356383	NO	NA	LOC101055571	calmodulin-binding_transcription_activator_2%2C_transcript_variant_X3
gene-LOC101055571	2166.2978596918	0.338454683124864	0.172662894197728	1.96020508458104	0.0499718244404898	0.175744156356383	NO	NA	LOC101055571	calmodulin-binding_transcription_activator_2%2C_transcript_variant_X4
gene-LOC101055571	2166.2978596918	0.338454683124864	0.172662894197728	1.96020508458104	0.0499718244404898	0.175744156356383	NO	NA	LOC101055571	calmodulin-binding_transcription_activator_2%2C_transcript_variant_X5
gene-LOC101055579	71.3667149679204	2.03090895336631	0.652290329005303	3.11350462065459	0.0018487961499985	0.0134972691050825	UP	NA	LOC101055579	cytokinin_dehydrogenase_3%2C_transcript_variant_X1
gene-LOC101055579	71.3667149679204	2.03090895336631	0.652290329005303	3.11350462065459	0.0018487961499985	0.0134972691050825	UP	NA	LOC101055579	cytokinin_dehydrogenase_3%2C_transcript_variant_X2
gene-LOC101055579	71.3667149679204	2.03090895336631	0.652290329005303	3.11350462065459	0.0018487961499985	0.0134972691050825	UP	NA	LOC101055579	cytokinin_dehydrogenase_3%2C_transcript_variant_X3
gene-LOC101055581	80.0873096432005	-0.212180161090445	0.336158617012526	-0.631190605720924	0.52791590370096	0.748267106777459	NO	NA	LOC101055581	Tau1%2C_transcript_variant_X1
gene-LOC101055581	80.0873096432005	-0.212180161090445	0.336158617012526	-0.631190605720924	0.52791590370096	0.748267106777459	NO	NA	LOC101055581	Tau1%2C_transcript_variant_X2
gene-LOC101055581	80.0873096432005	-0.212180161090445	0.336158617012526	-0.631190605720924	0.52791590370096	0.748267106777459	NO	NA	LOC101055581	Tau1%2C_transcript_variant_X3
gene-LOC101055591	2650.56874447748	-1.18585464263671	0.19884585979263	-5.96368787297558	2.46607607854362e-09	8.17768442474196e-08	DOWN	NA	LOC101055591	putative_late_blight_resistance_protein_homolog_R1A-3%2C_transcript_variant_X1
gene-LOC101055592	248.2063474685	0.041175569948697	0.477556795846151	0.0862213045795751	0.931290495165884	0.971175560176839	NO	NA	LOC101055592	auxin-responsive_protein_SAUR32
gene-LOC101055593	2289.34659310206	-0.266302980736334	0.146674422790004	-1.81560612730418	0.069430813030705	0.219953972980492	NO	NA	LOC101055593	RNA-dependent_RNA_polymerase_6%2C_transcript_variant_X1
gene-LOC101055593	2289.34659310206	-0.266302980736334	0.146674422790004	-1.81560612730418	0.069430813030705	0.219953972980492	NO	NA	LOC101055593	RNA-dependent_RNA_polymerase_6%2C_transcript_variant_X2
gene-LOC101055599	507.378680036436	0.026167149643913	0.213800787295944	0.122390333426098	0.902589893766049	0.959072188928375	NO	NA	LOC101055599	trihelix_transcription_factor_ASIL2%2C_transcript_variant_X1
gene-LOC101055599	507.378680036436	0.026167149643913	0.213800787295944	0.122390333426098	0.902589893766049	0.959072188928375	NO	NA	LOC101055599	trihelix_transcription_factor_ASIL2%2C_transcript_variant_X2
gene-LOC101055599	507.378680036436	0.026167149643913	0.213800787295944	0.122390333426098	0.902589893766049	0.959072188928375	NO	NA	LOC101055599	trihelix_transcription_factor_ASIL2%2C_transcript_variant_X3
gene-LOC101055602	1276.15834599168	1.65358762821204	0.135435634169182	12.2093984966056	2.76928904424583e-34	3.32754513569468e-31	UP	NA	LOC101055602	Hop-interacting_protein_THI039%2C_transcript_variant_X1
gene-LOC101055610	3079.91823022016	0.488923743911594	0.163159151728467	2.99660631188664	0.0027300302749942	0.0186028372016791	NO	NA	LOC101055610	calmodulin-binding_transcription_factor_SR3%2C_transcript_variant_X1
gene-LOC101055610	3079.91823022016	0.488923743911594	0.163159151728467	2.99660631188664	0.0027300302749942	0.0186028372016791	NO	NA	LOC101055610	calmodulin-binding_transcription_factor_SR3%2C_transcript_variant_X2
gene-LOC101055611	197.312911629928	0.153200336127299	0.245158173617882	0.624904052214414	0.53203403262199	0.751217196679989	NO	NA	LOC101055611	sucrose-phosphate_synthase_A2%2C_transcript_variant_X1
gene-LOC101055611	197.312911629928	0.153200336127299	0.245158173617882	0.624904052214414	0.53203403262199	0.751217196679989	NO	NA	LOC101055611	sucrose-phosphate_synthase_A2%2C_transcript_variant_X2
gene-LOC101055611	197.312911629928	0.153200336127299	0.245158173617882	0.624904052214414	0.53203403262199	0.751217196679989	NO	NA	LOC101055611	sucrose-phosphate_synthase_A2%2C_transcript_variant_X3
gene-LOC101243626	214.211952742113	-0.0013258310133269	0.299611180308026	-0.0044251720245014	0.996469235086084	0.998914318354195	NO	NA	LOC101243626	probable_transcription_factor_KAN2
gene-LOC101243628	3682.70741684351	-0.153250788008594	0.165343399083083	-0.926863659864567	0.35399732728086	0.604405165861427	NO	NA	LOC101243628	lysine--tRNA_ligase%2C_chloroplastic/mitochondrial
gene-LOC101243629	205.566829288865	-0.0543969464296814	0.364048578232206	-0.149422219127538	0.88122048021208	0.949804281832639	NO	NA	LOC101243629	probable_polyamine_transporter_At3g13620
gene-LOC101243631	3970.95967508746	0.0342564414440645	0.251051206075141	0.136452009052732	0.891463960841115	0.953899126668489	NO	NA	LOC101243631	phenylalanine_ammonia-lyase-like%2C_transcript_variant_X1
gene-LOC101243631	3970.95967508746	0.0342564414440645	0.251051206075141	0.136452009052732	0.891463960841115	0.953899126668489	NO	NA	LOC101243631	phenylalanine_ammonia-lyase-like%2C_transcript_variant_X2
gene-LOC101243633	173.722350954631	-0.0747142935499678	0.298621338638675	-0.250197436963372	0.802434667245665	0.909855280354164	NO	NA	LOC101243633	pentatricopeptide_repeat-containing_protein_At3g09060
gene-LOC101243635	160.195689681403	-0.223021253865492	0.311320647803842	-0.716371546310075	0.473761959484098	0.707629098156016	NO	NA	LOC101243635	uncharacterized_LOC101243635
gene-LOC101243638	3614.34978581111	-0.156751555642224	0.246575969812022	-0.635713024921789	0.524963485369047	0.746133392404225	NO	NA	LOC101243638	thylakoid_lumenal_19_kDa_protein%2C_chloroplastic
gene-LOC101243639	642.271939504451	0.666876839412815	0.289368489729609	2.30459384169975	0.021189331198892	0.0936465747295037	NO	NA	LOC101243639	uncharacterized_LOC101243639
gene-LOC101243640	1074.99665721515	1.29030666887916	0.280634705661933	4.59781574711407	4.26943304293816e-06	7.19568554192226e-05	UP	NA	LOC101243640	cysteine_proteinase_inhibitor_B
gene-LOC101243641	6443.62745909461	0.314896670567769	0.163687656867982	1.92376552143905	0.0543839809897276	0.186236643701117	NO	NA	LOC101243641	acyl-coenzyme_A_oxidase_3%2C_peroxisomal-like%2C_transcript_variant_X1
gene-LOC101243641	6443.62745909461	0.314896670567769	0.163687656867982	1.92376552143905	0.0543839809897276	0.186236643701117	NO	NA	LOC101243641	acyl-coenzyme_A_oxidase_3%2C_peroxisomal-like%2C_transcript_variant_X2
gene-LOC101243642	46.3575583622816	-0.769599025644058	0.512261176368639	-1.50235672962698	0.133005004966104	0.337880019455615	NO	NA	LOC101243642	E3_ubiquitin-protein_ligase_RMA3-like%2C_transcript_variant_X1
gene-LOC101243642	46.3575583622816	-0.769599025644058	0.512261176368639	-1.50235672962698	0.133005004966104	0.337880019455615	NO	NA	LOC101243642	E3_ubiquitin-protein_ligase_RMA3-like%2C_transcript_variant_X2
gene-LOC101243643	395.962546777672	1.4534905622914	0.265328995388101	5.47806906729269	4.29992302941044e-08	1.13922863452357e-06	UP	NA	LOC101243643	PXMP2/4_family_protein_4
gene-LOC101243644	105.719694137052	-0.687986414058137	0.41780171183709	-1.64668165439781	0.0996234969726369	0.280807116415076	NO	NA	LOC101243644	uncharacterized_LOC101243644
gene-LOC101243645	760.574481435506	0.149882985860336	0.160806342279903	0.932071358226941	0.351299648874897	0.602152808775745	NO	NA	LOC101243645	SWIB/MDM2_domain-containing_protein%2C_transcript_variant_X1
gene-LOC101243646	990.819573665891	-0.423494807842087	0.348841467979191	-1.21400362833971	0.224746338624473	0.467256461837842	NO	NA	LOC101243646	DNA_mismatch_repair_protein_MSH5%2C_transcript_variant_X1
gene-LOC101243646	990.819573665891	-0.423494807842087	0.348841467979191	-1.21400362833971	0.224746338624473	0.467256461837842	NO	NA	LOC101243646	DNA_mismatch_repair_protein_MSH5%2C_transcript_variant_X2
gene-LOC101243646	990.819573665891	-0.423494807842087	0.348841467979191	-1.21400362833971	0.224746338624473	0.467256461837842	NO	NA	LOC101243646	DNA_mismatch_repair_protein_MSH5%2C_transcript_variant_X3
gene-LOC101243646	990.819573665891	-0.423494807842087	0.348841467979191	-1.21400362833971	0.224746338624473	0.467256461837842	NO	NA	LOC101243646	DNA_mismatch_repair_protein_MSH5%2C_transcript_variant_X4
gene-LOC101243646	990.819573665891	-0.423494807842087	0.348841467979191	-1.21400362833971	0.224746338624473	0.467256461837842	NO	NA	LOC101243646	DNA_mismatch_repair_protein_MSH5%2C_transcript_variant_X5
gene-LOC101243646	990.819573665891	-0.423494807842087	0.348841467979191	-1.21400362833971	0.224746338624473	0.467256461837842	NO	NA	LOC101243646	DNA_mismatch_repair_protein_MSH5%2C_transcript_variant_X6
gene-LOC101243646	990.819573665891	-0.423494807842087	0.348841467979191	-1.21400362833971	0.224746338624473	0.467256461837842	NO	NA	LOC101243646	DNA_mismatch_repair_protein_MSH5%2C_transcript_variant_X7
gene-LOC101243646	990.819573665891	-0.423494807842087	0.348841467979191	-1.21400362833971	0.224746338624473	0.467256461837842	NO	NA	LOC101243646	DNA_mismatch_repair_protein_MSH5%2C_transcript_variant_X8
gene-LOC101243646	990.819573665891	-0.423494807842087	0.348841467979191	-1.21400362833971	0.224746338624473	0.467256461837842	NO	NA	LOC101243646	DNA_mismatch_repair_protein_MSH5%2C_transcript_variant_X9
gene-LOC101243647	2163.08376642853	0.127796579419298	0.15535353734523	0.822617763349062	0.410725393939831	0.655050563867031	NO	NA	LOC101243647	BEL1-like_homeodomain_protein_7%2C_transcript_variant_X1
gene-LOC101243647	2163.08376642853	0.127796579419298	0.15535353734523	0.822617763349062	0.410725393939831	0.655050563867031	NO	NA	LOC101243647	BEL1-like_homeodomain_protein_7%2C_transcript_variant_X2
gene-LOC101243647	2163.08376642853	0.127796579419298	0.15535353734523	0.822617763349062	0.410725393939831	0.655050563867031	NO	NA	LOC101243647	BEL1-like_homeodomain_protein_7%2C_transcript_variant_X3
gene-LOC101243647	2163.08376642853	0.127796579419298	0.15535353734523	0.822617763349062	0.410725393939831	0.655050563867031	NO	NA	LOC101243647	BEL1-like_homeodomain_protein_7%2C_transcript_variant_X4
gene-LOC101243648	413.242371072322	0.300207024926037	0.278295973016588	1.0787329104045	0.280706810137571	0.533048062720105	NO	NA	LOC101243648	uncharacterized_LOC101243648
gene-LOC101243649	58.7182429080674	0.22086608914033	0.414215361618522	0.533215591708885	0.593884349661227	0.79113575130624	NO	NA	LOC101243649	putative_pentatricopeptide_repeat-containing_protein_At3g18840
gene-LOC101243651	76.0375790534732	-0.309758452620573	0.464912243815739	-0.666272950951451	0.505236651502368	0.732339952314695	NO	NA	LOC101243651	uncharacterized_LOC101243651%2C_transcript_variant_X1
gene-LOC101243651	76.0375790534732	-0.309758452620573	0.464912243815739	-0.666272950951451	0.505236651502368	0.732339952314695	NO	NA	LOC101243651	uncharacterized_LOC101243651%2C_transcript_variant_X2
gene-LOC101243653	3603.51819487805	-0.305608527770632	0.203357403091433	-1.50281486252667	0.132886792219661	0.337701876193752	NO	NA	LOC101243653	WD_repeat-containing_protein_43
gene-LOC101243654	3044.96101348945	0.0629765706050406	0.116874022893638	0.538841472602968	0.589996244425318	0.789198695886057	NO	NA	LOC101243654	protease_2
gene-LOC101243655	11975.5105103849	-0.567837039718228	0.231796613638399	-2.44972103261202	0.0142966932034457	0.0694833576176029	NO	NA	LOC101243655	B2_protein%2C_transcript_variant_X1
gene-LOC101243655	11975.5105103849	-0.567837039718228	0.231796613638399	-2.44972103261202	0.0142966932034457	0.0694833576176029	NO	NA	LOC101243655	B2_protein%2C_transcript_variant_X2
gene-LOC101243655	11975.5105103849	-0.567837039718228	0.231796613638399	-2.44972103261202	0.0142966932034457	0.0694833576176029	NO	NA	LOC101243655	B2_protein%2C_transcript_variant_X3
gene-LOC101243655	11975.5105103849	-0.567837039718228	0.231796613638399	-2.44972103261202	0.0142966932034457	0.0694833576176029	NO	NA	LOC101243655	B2_protein%2C_transcript_variant_X4
gene-LOC101243656	6305.7316362153	1.01065474105276	0.285860501833561	3.53548228793498	0.0004070315308465	0.0037741412077181	UP	NA	LOC101243656	phenylalanine_ammonia-lyase_6
gene-LOC101243657	752.065593848068	-0.709345207344749	0.240370844780465	-2.95104511527846	0.0031670065450031	0.0210245182628466	NO	NA	LOC101243657	secoisolariciresinol_dehydrogenase-like
gene-LOC101243658	478.53168236901	-0.318521736160627	0.278249292780845	-1.14473511496578	0.252318900640943	0.501093189827899	NO	NA	LOC101243658	protein_TONSOKU%2C_transcript_variant_X1
gene-LOC101243658	478.53168236901	-0.318521736160627	0.278249292780845	-1.14473511496578	0.252318900640943	0.501093189827899	NO	NA	LOC101243658	protein_TONSOKU%2C_transcript_variant_X2
gene-LOC101243660	1812.31869257087	-0.268056031980812	0.260221134748101	-1.03010861220129	0.302959022871431	0.556907560611995	NO	NA	LOC101243660	uncharacterized_LOC101243660%2C_transcript_variant_X1
gene-LOC101243660	1812.31869257087	-0.268056031980812	0.260221134748101	-1.03010861220129	0.302959022871431	0.556907560611995	NO	NA	LOC101243660	uncharacterized_LOC101243660%2C_transcript_variant_X2
gene-LOC101243660	1812.31869257087	-0.268056031980812	0.260221134748101	-1.03010861220129	0.302959022871431	0.556907560611995	NO	NA	LOC101243660	uncharacterized_LOC101243660%2C_transcript_variant_X3
gene-LOC101243660	1812.31869257087	-0.268056031980812	0.260221134748101	-1.03010861220129	0.302959022871431	0.556907560611995	NO	NA	LOC101243660	uncharacterized_LOC101243660%2C_transcript_variant_X4
gene-LOC101243660	1812.31869257087	-0.268056031980812	0.260221134748101	-1.03010861220129	0.302959022871431	0.556907560611995	NO	NA	LOC101243660	uncharacterized_LOC101243660%2C_transcript_variant_X5
gene-LOC101243660	1812.31869257087	-0.268056031980812	0.260221134748101	-1.03010861220129	0.302959022871431	0.556907560611995	NO	NA	LOC101243660	uncharacterized_LOC101243660%2C_transcript_variant_X6
gene-LOC101243662	3798.09761197527	0.239751008814006	0.15831626244095	1.51438017243131	0.129929445123582	0.333132769617096	NO	NA	LOC101243662	protein_transport_protein_Sec24-like_At3g07100%2C_transcript_variant_X1
gene-LOC101243662	3798.09761197527	0.239751008814006	0.15831626244095	1.51438017243131	0.129929445123582	0.333132769617096	NO	NA	LOC101243662	protein_transport_protein_Sec24-like_At3g07100%2C_transcript_variant_X2
gene-LOC101243664	341.311617409553	0.159852055653596	0.166344073543133	0.960972352358238	0.336566069407749	0.588242549318816	NO	NA	LOC101243664	mediator_of_RNA_polymerase_II_transcription_subunit_9%2C_transcript_variant_X1
gene-LOC101243664	341.311617409553	0.159852055653596	0.166344073543133	0.960972352358238	0.336566069407749	0.588242549318816	NO	NA	LOC101243664	mediator_of_RNA_polymerase_II_transcription_subunit_9%2C_transcript_variant_X2
gene-LOC101243664	341.311617409553	0.159852055653596	0.166344073543133	0.960972352358238	0.336566069407749	0.588242549318816	NO	NA	LOC101243664	mediator_of_RNA_polymerase_II_transcription_subunit_9%2C_transcript_variant_X3
gene-LOC101243667	7.50307504769025	-1.317753141624	1.50547032165929	-0.875309943122367	0.381405285422379	0.629776555276286	NO	NA	LOC101243667	uncharacterized_LOC101243667
gene-LOC101243668	110.825029353371	-0.293643455699574	0.298623589345288	-0.983323040029648	0.325448474045131	0.577629331768172	NO	NA	LOC101243668	BEL1-like_homeodomain_protein_9%2C_transcript_variant_X1
gene-LOC101243668	110.825029353371	-0.293643455699574	0.298623589345288	-0.983323040029648	0.325448474045131	0.577629331768172	NO	NA	LOC101243668	BEL1-like_homeodomain_protein_9%2C_transcript_variant_X2
gene-LOC101243669	172.766309284478	-0.0516164140540822	0.277376193618937	-0.186088118740981	0.852375659051349	0.936453374250627	NO	NA	LOC101243669	ubiquitin-like-specific_protease_1D%2C_transcript_variant_X1
gene-LOC101243669	172.766309284478	-0.0516164140540822	0.277376193618937	-0.186088118740981	0.852375659051349	0.936453374250627	NO	NA	LOC101243669	ubiquitin-like-specific_protease_1D%2C_transcript_variant_X2
gene-LOC101243669	172.766309284478	-0.0516164140540822	0.277376193618937	-0.186088118740981	0.852375659051349	0.936453374250627	NO	NA	LOC101243669	ubiquitin-like-specific_protease_1D%2C_transcript_variant_X3
gene-LOC101243671	355.506713086453	1.65634607743451	0.249337244130996	6.64299504555489	3.07372175776033e-11	1.46698398004136e-09	UP	NA	LOC101243671	uncharacterized_protein_At5g65660-like
gene-LOC101243672	515.041074977131	-0.156472891895754	0.335677826530342	-0.466140088885525	0.641115229694354	0.821327111757075	NO	NA	LOC101243672	DNA_repair_protein_RAD5B
gene-LOC101243673	1267.36761315561	-0.130583640289113	0.166958976858924	-0.782130094145539	0.434138122273317	0.675256180893707	NO	NA	LOC101243673	zinc_finger_CCCH_domain-containing_protein_64%2C_transcript_variant_X1
gene-LOC101243673	1267.36761315561	-0.130583640289113	0.166958976858924	-0.782130094145539	0.434138122273317	0.675256180893707	NO	NA	LOC101243673	zinc_finger_CCCH_domain-containing_protein_64%2C_transcript_variant_X2
gene-LOC101243673	1267.36761315561	-0.130583640289113	0.166958976858924	-0.782130094145539	0.434138122273317	0.675256180893707	NO	NA	LOC101243673	zinc_finger_CCCH_domain-containing_protein_64%2C_transcript_variant_X3
gene-LOC101243675	6.63963041699277	6.64665217901286	1.79975511113715	3.69308698604738	0.0002215481982042	0.0022278176400642	UP	NA	LOC101243675	CEN-like_protein_1
gene-LOC101243676	80.4394504537757	0.296699744242185	0.320886558412647	0.924625031693104	0.355160987705607	0.605278950096982	NO	NA	LOC101243676	pentatricopeptide_repeat-containing_protein_At4g25270%2C_chloroplastic
gene-LOC101243677	6373.82273678602	-0.409326961873245	0.222112036688291	-1.84288509518144	0.0653457889142676	0.211040280859225	NO	NA	LOC101243677	uncharacterized_LOC101243677
gene-LOC101243681	1805.44262289218	-0.248388572652839	0.182812144392252	-1.35870936517151	0.174238703283889	0.399952128551523	NO	NA	LOC101243681	DNA_polymerase_delta_small_subunit%2C_transcript_variant_X1
gene-LOC101243683	2162.76550868593	-0.146796244380896	0.125020085177155	-1.17418128593404	0.240322420192531	0.486190559302054	NO	NA	LOC101243683	TBC1_domain_family_member_15%2C_transcript_variant_X1
gene-LOC101243683	2162.76550868593	-0.146796244380896	0.125020085177155	-1.17418128593404	0.240322420192531	0.486190559302054	NO	NA	LOC101243683	TBC1_domain_family_member_15%2C_transcript_variant_X2
gene-LOC101243684	74.7529933534348	-0.754051661985393	0.72678336799729	-1.03751914970652	0.299493975829099	0.553243212539429	NO	NA	LOC101243684	protein_RESPONSE_TO_LOW_SULFUR_3-like
gene-LOC101243687	3567.09434690701	-0.163519259673083	0.184001532625191	-0.888684226376364	0.374172810675266	0.622276651532066	NO	NA	LOC101243687	uncharacterized_LOC101243687%2C_transcript_variant_X1
gene-LOC101243687	3567.09434690701	-0.163519259673083	0.184001532625191	-0.888684226376364	0.374172810675266	0.622276651532066	NO	NA	LOC101243687	uncharacterized_LOC101243687%2C_transcript_variant_X2
gene-LOC101243688	5.5754262705448	2.68659461391926	1.69575905116878	1.58430209295805	0.113124989758874	0.304336718966631	NO	NA	LOC101243688	cell_wall_/_vacuolar_inhibitor_of_fructosidase_1-like
gene-LOC101243689	503.647992588564	0.0284470211349588	0.253758160396189	0.112102882092717	0.91074183225316	0.962165273696763	NO	NA	LOC101243689	pentatricopeptide_repeat-containing_protein_At5g66520-like
gene-LOC101243690	97.616786666247	-0.308444116662225	0.288429165360308	-1.06939295225888	0.284892641706651	0.536966721535417	NO	NA	LOC101243690	protein_kish%2C_transcript_variant_X1
gene-LOC101243690	97.616786666247	-0.308444116662225	0.288429165360308	-1.06939295225888	0.284892641706651	0.536966721535417	NO	NA	LOC101243690	protein_kish%2C_transcript_variant_X2
gene-LOC101243690	97.616786666247	-0.308444116662225	0.288429165360308	-1.06939295225888	0.284892641706651	0.536966721535417	NO	NA	LOC101243690	protein_kish%2C_transcript_variant_X3
gene-LOC101243690	97.616786666247	-0.308444116662225	0.288429165360308	-1.06939295225888	0.284892641706651	0.536966721535417	NO	NA	LOC101243690	protein_kish%2C_transcript_variant_X4
gene-LOC101243690	97.616786666247	-0.308444116662225	0.288429165360308	-1.06939295225888	0.284892641706651	0.536966721535417	NO	NA	LOC101243690	protein_kish%2C_transcript_variant_X5
gene-LOC101243690	97.616786666247	-0.308444116662225	0.288429165360308	-1.06939295225888	0.284892641706651	0.536966721535417	NO	NA	LOC101243690	protein_kish%2C_transcript_variant_X6
gene-LOC101243690	97.616786666247	-0.308444116662225	0.288429165360308	-1.06939295225888	0.284892641706651	0.536966721535417	NO	NA	LOC101243690	protein_kish%2C_transcript_variant_X7
gene-LOC101243690	97.616786666247	-0.308444116662225	0.288429165360308	-1.06939295225888	0.284892641706651	0.536966721535417	NO	NA	LOC101243690	protein_kish%2C_transcript_variant_X8
gene-LOC101243697	47.8440725390421	-0.956004181214214	0.781202232770185	-1.22376017516511	0.22104271181851	0.462295430973349	NO	NA	LOC101243697	uncharacterized_LOC101243697
gene-LOC101243702	4551.41315110824	-0.248518215988572	0.230792566116327	-1.07680338310079	0.281568113616452	0.53408783144612	NO	NA	LOC101243702	receptor-like_protein_kinase_7%2C_transcript_variant_X1
gene-LOC101243702	4551.41315110824	-0.248518215988572	0.230792566116327	-1.07680338310079	0.281568113616452	0.53408783144612	NO	NA	LOC101243702	receptor-like_protein_kinase_7%2C_transcript_variant_X2
gene-LOC101243704	906.010719655315	0.600389044542682	0.287263541883414	2.09002869144582	0.0366152224410785	0.141307226299624	NO	NA	LOC101243704	probable_ubiquitin-conjugating_enzyme_E2_16%2C_transcript_variant_X1
gene-LOC101243705	1537.77359800828	-0.0658927116489781	0.140692278717494	-0.468346324685583	0.639536945684505	0.820282631514341	NO	NA	LOC101243705	DEAD-box_ATP-dependent_RNA_helicase_38
gene-LOC101243707	2275.16295690148	-0.296227611044242	0.142385169775334	-2.08046674742638	0.0374827425673032	0.14359714599068	NO	NA	LOC101243707	uncharacterized_LOC101243707
gene-LOC101243708	718.865624259175	0.0147014061655568	0.191151970455136	0.0769095193240884	0.938695524654471	0.974808614906069	NO	NA	LOC101243708	pentatricopeptide_repeat-containing_protein_At2g34370%2C_mitochondrial%2C_transcript_variant_X1
gene-LOC101243708	718.865624259175	0.0147014061655568	0.191151970455136	0.0769095193240884	0.938695524654471	0.974808614906069	NO	NA	LOC101243708	pentatricopeptide_repeat-containing_protein_At2g34370%2C_mitochondrial%2C_transcript_variant_X2
gene-LOC101243709	60.9246434046348	5.03858755578988	0.745831362097486	6.75566597470501	1.42180639324447e-11	7.20675910541062e-10	UP	NA	LOC101243709	LEAF_RUST_10_DISEASE-RESISTANCE_LOCUS_RECEPTOR-LIKE_PROTEIN_KINASE-like_2.1
gene-LOC101243711	31.3040576662218	-0.805470499045885	0.616888090224889	-1.30569954552413	0.191654752605515	0.423595906670757	NO	NA	LOC101243711	ethylene-responsive_transcription_factor_ERF038-like
gene-LOC101243715	50.6032686046771	-0.864754391442713	0.391667017981523	-2.2078815722071	0.0272525297475902	0.113010033527005	NO	NA	LOC101243715	organelle_RRM_domain-containing_protein_2%2C_mitochondrial%2C_transcript_variant_X1
gene-LOC101243715	50.6032686046771	-0.864754391442713	0.391667017981523	-2.2078815722071	0.0272525297475902	0.113010033527005	NO	NA	LOC101243715	organelle_RRM_domain-containing_protein_2%2C_mitochondrial%2C_transcript_variant_X2
gene-LOC101243716	2881.98173122938	-0.044418070555327	0.164304023357943	-0.270340735713819	0.786898129053775	0.901061264549572	NO	NA	LOC101243716	serine/threonine-protein_phosphatase_PP1_isozyme_2%2C_transcript_variant_X1
gene-LOC101243716	2881.98173122938	-0.044418070555327	0.164304023357943	-0.270340735713819	0.786898129053775	0.901061264549572	NO	NA	LOC101243716	serine/threonine-protein_phosphatase_PP1_isozyme_2%2C_transcript_variant_X2
gene-LOC101243716	2881.98173122938	-0.044418070555327	0.164304023357943	-0.270340735713819	0.786898129053775	0.901061264549572	NO	NA	LOC101243716	serine/threonine-protein_phosphatase_PP1_isozyme_2%2C_transcript_variant_X3
gene-LOC101243720	467.969745901916	1.70335992556513	0.42194843690799	4.03689118520556	5.41641758471027e-05	0.0006762907212889	UP	NA	LOC101243720	uncharacterized_LOC101243720
gene-LOC101243721	83.5234975132078	-0.687554929363843	0.437159494538687	-1.57277821470945	0.115770181739977	0.308598999440577	NO	NA	LOC101243721	uncharacterized_LOC101243721%2C_transcript_variant_X1
gene-LOC101243721	83.5234975132078	-0.687554929363843	0.437159494538687	-1.57277821470945	0.115770181739977	0.308598999440577	NO	NA	LOC101243721	uncharacterized_LOC101243721%2C_transcript_variant_X2
gene-LOC101243723	304.813920161653	1.96813340772908	0.306773838011702	6.4155842639163	1.40283793878176e-10	5.92061375526755e-09	UP	NA	LOC101243723	probable_LRR_receptor-like_serine/threonine-protein_kinase_At3g47570
gene-LOC101243726	1459.67211127178	0.265908465375161	0.145385248409479	1.82899206270382	0.0674007973108169	0.215633881180547	NO	NA	LOC101243726	ubiquitin_carboxyl-terminal_hydrolase_25%2C_transcript_variant_X1
gene-LOC101243726	1459.67211127178	0.265908465375161	0.145385248409479	1.82899206270382	0.0674007973108169	0.215633881180547	NO	NA	LOC101243726	ubiquitin_carboxyl-terminal_hydrolase_25%2C_transcript_variant_X2
gene-LOC101243726	1459.67211127178	0.265908465375161	0.145385248409479	1.82899206270382	0.0674007973108169	0.215633881180547	NO	NA	LOC101243726	ubiquitin_carboxyl-terminal_hydrolase_25%2C_transcript_variant_X3
gene-LOC101243726	1459.67211127178	0.265908465375161	0.145385248409479	1.82899206270382	0.0674007973108169	0.215633881180547	NO	NA	LOC101243726	ubiquitin_carboxyl-terminal_hydrolase_25%2C_transcript_variant_X4
gene-LOC101243727	1982.5604357417	-1.07273563963757	0.202113088693093	-5.30760103946813	1.11077435148302e-07	2.71907497971936e-06	DOWN	NA	LOC101243727	uncharacterized_LOC101243727
gene-LOC101243728	3364.94977553659	0.098911439216533	0.150518688947247	0.657137262544182	0.511092661094288	0.736670179803346	NO	NA	LOC101243728	WD-40_repeat-containing_protein_MSI4
gene-LOC101243730	256.186825574173	0.394415747415537	0.373471599302508	1.05607962734554	0.290931837154403	0.543337705410624	NO	NA	LOC101243730	uncharacterized_LOC101243730
gene-LOC101243731	225.100678956298	0.214440836684295	0.262073675555055	0.818246381404477	0.413216515881461	0.657358743818157	NO	NA	LOC101243731	ACT_domain-containing_protein_ACR8
gene-LOC101243733	4249.22549358366	-0.058866334779551	0.214233493198768	-0.274776524905628	0.783487934542279	0.898815457648833	NO	NA	LOC101243733	F-box/LRR-repeat_protein_15
gene-LOC101243734	1363.80958583884	-0.466830235802751	0.176349982700121	-2.64718050240235	0.0081166016541677	0.0446172825591186	NO	NA	LOC101243734	protein_phosphatase_inhibitor_2%2C_transcript_variant_X1
gene-LOC101243734	1363.80958583884	-0.466830235802751	0.176349982700121	-2.64718050240235	0.0081166016541677	0.0446172825591186	NO	NA	LOC101243734	protein_phosphatase_inhibitor_2%2C_transcript_variant_X2
gene-LOC101243734	1363.80958583884	-0.466830235802751	0.176349982700121	-2.64718050240235	0.0081166016541677	0.0446172825591186	NO	NA	LOC101243734	protein_phosphatase_inhibitor_2%2C_transcript_variant_X3
gene-LOC101243734	1363.80958583884	-0.466830235802751	0.176349982700121	-2.64718050240235	0.0081166016541677	0.0446172825591186	NO	NA	LOC101243734	protein_phosphatase_inhibitor_2%2C_transcript_variant_X4
gene-LOC101243735	611.528442884142	0.0213719249915114	0.165446396389433	0.129177337542037	0.897217327971805	0.956866445597497	NO	NA	LOC101243735	gamma-tubulin_complex_component_3
gene-LOC101243737	2619.90643635674	-0.0042754476507606	0.127198986845885	-0.0336122775564308	0.973186331726952	0.988576120055023	NO	NA	LOC101243737	phosphatidate_phosphatase_PAH1-like%2C_transcript_variant_X1
gene-LOC101243737	2619.90643635674	-0.0042754476507606	0.127198986845885	-0.0336122775564308	0.973186331726952	0.988576120055023	NO	NA	LOC101243737	phosphatidate_phosphatase_PAH1-like%2C_transcript_variant_X2
gene-LOC101243737	2619.90643635674	-0.0042754476507606	0.127198986845885	-0.0336122775564308	0.973186331726952	0.988576120055023	NO	NA	LOC101243737	phosphatidate_phosphatase_PAH1-like%2C_transcript_variant_X3
gene-LOC101243737	2619.90643635674	-0.0042754476507606	0.127198986845885	-0.0336122775564308	0.973186331726952	0.988576120055023	NO	NA	LOC101243737	phosphatidate_phosphatase_PAH1-like%2C_transcript_variant_X4
gene-LOC101243737	2619.90643635674	-0.0042754476507606	0.127198986845885	-0.0336122775564308	0.973186331726952	0.988576120055023	NO	NA	LOC101243737	phosphatidate_phosphatase_PAH1-like%2C_transcript_variant_X5
gene-LOC101243740	348.954065627513	0.579171751233574	0.22770212080471	2.54355009600593	0.0109732320594853	0.0567756360889327	NO	NA	LOC101243740	uncharacterized_protein_At5g01610-like
gene-LOC101243743	1410.96723348627	-0.370515760853194	0.199117916761975	-1.86078564339395	0.0627744537018553	0.205792612063521	NO	NA	LOC101243743	probable_serine/threonine-protein_kinase_WNK9
gene-LOC101243744	1208.10333046125	0.130844491515779	0.178556541842027	0.732790242048594	0.46368637372781	0.700166862451283	NO	NA	LOC101243744	F-box_protein_At1g55000
gene-LOC101243745	350.122608381313	0.979925488437278	0.206366805656029	4.74846468317492	2.04966670433571e-06	3.70190466573523e-05	NO	NA	LOC101243745	fatty_acid_amide_hydrolase%2C_transcript_variant_X1
gene-LOC101243745	350.122608381313	0.979925488437278	0.206366805656029	4.74846468317492	2.04966670433571e-06	3.70190466573523e-05	NO	NA	LOC101243745	fatty_acid_amide_hydrolase%2C_transcript_variant_X2
gene-LOC101243745	350.122608381313	0.979925488437278	0.206366805656029	4.74846468317492	2.04966670433571e-06	3.70190466573523e-05	NO	NA	LOC101243745	fatty_acid_amide_hydrolase%2C_transcript_variant_X3
gene-LOC101243745	350.122608381313	0.979925488437278	0.206366805656029	4.74846468317492	2.04966670433571e-06	3.70190466573523e-05	NO	NA	LOC101243745	fatty_acid_amide_hydrolase%2C_transcript_variant_X4
gene-LOC101243745	350.122608381313	0.979925488437278	0.206366805656029	4.74846468317492	2.04966670433571e-06	3.70190466573523e-05	NO	NA	LOC101243745	fatty_acid_amide_hydrolase%2C_transcript_variant_X5
gene-LOC101243746	2081.61933893172	-0.173523274808184	0.144055030731669	-1.20456240873257	0.228372275932441	0.471112955006259	NO	NA	LOC101243746	trafficking_protein_particle_complex_subunit_3
gene-LOC101243748	66.5767952976376	-0.812015636087035	0.515944920943019	-1.57384170892287	0.115524048800966	0.308262880905705	NO	NA	LOC101243748	uncharacterized_LOC101243748
gene-LOC101243750	3609.92533426601	0.0601650608265003	0.191703985532629	0.313843557604388	0.753639860348617	0.882869841563411	NO	NA	LOC101243750	NRC2
gene-LOC101243752	1591.84821558285	-0.0669485390645597	0.302936663957254	-0.220998469416058	0.825093624745897	0.922333081906635	NO	NA	LOC101243752	F-box/LRR-repeat_protein_3
gene-LOC101243754	1040.16349794731	-0.348333564993366	0.133920707990048	-2.60104333542838	0.0092940712746687	0.0498424767465629	NO	NA	LOC101243754	polypyrimidine_tract-binding_protein_homolog_3-like%2C_transcript_variant_X1
gene-LOC101243754	1040.16349794731	-0.348333564993366	0.133920707990048	-2.60104333542838	0.0092940712746687	0.0498424767465629	NO	NA	LOC101243754	polypyrimidine_tract-binding_protein_homolog_3-like%2C_transcript_variant_X2
gene-LOC101243755	3695.06499560151	-0.200944919658197	0.19711412068791	-1.01943442183096	0.307996771427055	0.561749844236338	NO	NA	LOC101243755	E3_ubiquitin-protein_ligase_RHF2A%2C_transcript_variant_X1
gene-LOC101243755	3695.06499560151	-0.200944919658197	0.19711412068791	-1.01943442183096	0.307996771427055	0.561749844236338	NO	NA	LOC101243755	E3_ubiquitin-protein_ligase_RHF2A%2C_transcript_variant_X2
gene-LOC101243755	3695.06499560151	-0.200944919658197	0.19711412068791	-1.01943442183096	0.307996771427055	0.561749844236338	NO	NA	LOC101243755	E3_ubiquitin-protein_ligase_RHF2A%2C_transcript_variant_X3
gene-LOC101243755	3695.06499560151	-0.200944919658197	0.19711412068791	-1.01943442183096	0.307996771427055	0.561749844236338	NO	NA	LOC101243755	E3_ubiquitin-protein_ligase_RHF2A%2C_transcript_variant_X4
gene-LOC101243755	3695.06499560151	-0.200944919658197	0.19711412068791	-1.01943442183096	0.307996771427055	0.561749844236338	NO	NA	LOC101243755	E3_ubiquitin-protein_ligase_RHF2A%2C_transcript_variant_X5
gene-LOC101243757	183.385927320418	0.0895948672493105	0.274408119333106	0.32650224587761	0.744044390359452	0.877719725217864	NO	NA	LOC101243757	60S_ribosomal_protein_L23a%2C_transcript_variant_X1
gene-LOC101243757	183.385927320418	0.0895948672493105	0.274408119333106	0.32650224587761	0.744044390359452	0.877719725217864	NO	NA	LOC101243757	60S_ribosomal_protein_L23a%2C_transcript_variant_X2
gene-LOC101243757	183.385927320418	0.0895948672493105	0.274408119333106	0.32650224587761	0.744044390359452	0.877719725217864	NO	NA	LOC101243757	60S_ribosomal_protein_L23a%2C_transcript_variant_X3
gene-LOC101243757	183.385927320418	0.0895948672493105	0.274408119333106	0.32650224587761	0.744044390359452	0.877719725217864	NO	NA	LOC101243757	60S_ribosomal_protein_L23a%2C_transcript_variant_X4
gene-LOC101243758	2990.49637357734	-0.291904262915692	0.152859385438398	-1.90962604015787	0.0561813798405431	0.190369059818596	NO	NA	LOC101243758	putative_ribosomal_large_subunit_pseudouridine_synthase_SVR1%2C_chloroplastic
gene-LOC101243759	480.922201351516	-0.304017031069195	0.265768363845401	-1.1439173070503	0.252657932778606	0.501510406458905	NO	NA	LOC101243759	putative_late_blight_resistance_protein_homolog_R1A-3%2C_transcript_variant_X1
gene-LOC101243759	480.922201351516	-0.304017031069195	0.265768363845401	-1.1439173070503	0.252657932778606	0.501510406458905	NO	NA	LOC101243759	putative_late_blight_resistance_protein_homolog_R1A-3%2C_transcript_variant_X2
gene-LOC101243759	480.922201351516	-0.304017031069195	0.265768363845401	-1.1439173070503	0.252657932778606	0.501510406458905	NO	NA	LOC101243759	putative_late_blight_resistance_protein_homolog_R1A-3%2C_transcript_variant_X3
gene-LOC101243759	480.922201351516	-0.304017031069195	0.265768363845401	-1.1439173070503	0.252657932778606	0.501510406458905	NO	NA	LOC101243759	putative_late_blight_resistance_protein_homolog_R1A-3%2C_transcript_variant_X4
gene-LOC101243759	480.922201351516	-0.304017031069195	0.265768363845401	-1.1439173070503	0.252657932778606	0.501510406458905	NO	NA	LOC101243759	putative_late_blight_resistance_protein_homolog_R1A-3%2C_transcript_variant_X5
gene-LOC101243759	480.922201351516	-0.304017031069195	0.265768363845401	-1.1439173070503	0.252657932778606	0.501510406458905	NO	NA	LOC101243759	putative_late_blight_resistance_protein_homolog_R1A-3%2C_transcript_variant_X6
gene-LOC101243759	480.922201351516	-0.304017031069195	0.265768363845401	-1.1439173070503	0.252657932778606	0.501510406458905	NO	NA	LOC101243759	putative_late_blight_resistance_protein_homolog_R1A-3%2C_transcript_variant_X7
gene-LOC101243761	1766.57015054865	0.243632106115075	0.181109066429138	1.34522313497983	0.17855318726033	0.405797280392385	NO	NA	LOC101243761	uncharacterized_LOC101243761
gene-LOC101243762	42.78795906088	-0.281310080030583	0.436466369701791	-0.644517194355167	0.519240111477219	0.742233572928282	NO	NA	LOC101243762	uncharacterized_LOC101243762
gene-LOC101243763	2173.54720096015	0.114435664012437	0.205958140317943	0.555625836569412	0.578466665372039	0.781042283838242	NO	NA	LOC101243763	probable_signal_peptidase_complex_subunit_1
gene-LOC101243764	984.401553862499	-0.227509418442484	0.205386041091606	-1.10771607083566	0.267984456572404	0.519265347556083	NO	NA	LOC101243764	DEAD-box_ATP-dependent_RNA_helicase_7-like
gene-LOC101243765	2833.75838630881	-0.173008419972107	0.11568947897417	-1.49545508810473	0.134795712737955	0.340379147905469	NO	NA	LOC101243765	acyl-protein_thioesterase_2
gene-LOC101243767	659.199520436559	0.323915154570772	0.346840839563649	0.933901425732565	0.350354743340455	0.601200969608155	NO	NA	LOC101243767	uncharacterized_LOC101243767
gene-LOC101243768	2081.95061257462	0.211520157438907	0.123208081799841	1.7167717762422	0.0860208797246466	0.2550288113404	NO	NA	LOC101243768	vacuolar_protein_sorting-associated_protein_35A-like%2C_transcript_variant_X1
gene-LOC101243768	2081.95061257462	0.211520157438907	0.123208081799841	1.7167717762422	0.0860208797246466	0.2550288113404	NO	NA	LOC101243768	vacuolar_protein_sorting-associated_protein_35A-like%2C_transcript_variant_X2
gene-LOC101243774	3020.46759598379	-0.228223192620862	0.1759144657862	-1.29735318582746	0.194509692244578	0.427323024680576	NO	NA	LOC101243774	phosphoglucan_phosphatase_LSF1%2C_chloroplastic%2C_transcript_variant_X1
gene-LOC101243774	3020.46759598379	-0.228223192620862	0.1759144657862	-1.29735318582746	0.194509692244578	0.427323024680576	NO	NA	LOC101243774	phosphoglucan_phosphatase_LSF1%2C_chloroplastic%2C_transcript_variant_X2
gene-LOC101243774	3020.46759598379	-0.228223192620862	0.1759144657862	-1.29735318582746	0.194509692244578	0.427323024680576	NO	NA	LOC101243774	phosphoglucan_phosphatase_LSF1%2C_chloroplastic%2C_transcript_variant_X3
gene-LOC101243774	3020.46759598379	-0.228223192620862	0.1759144657862	-1.29735318582746	0.194509692244578	0.427323024680576	NO	NA	LOC101243774	phosphoglucan_phosphatase_LSF1%2C_chloroplastic%2C_transcript_variant_X4
gene-LOC101243775	103.160597941414	0.0742974883840027	0.402025443773957	0.184807925803266	0.853379691054186	0.936599341777555	NO	NA	LOC101243775	histone-lysine_N-methyltransferase%2C_H3_lysine-9_specific_SUVH6-like
gene-LOC101243776	800.020693909151	-0.0876979268169963	0.170336630435053	-0.514850661264161	0.606657380553102	0.799191773991748	NO	NA	LOC101243776	NEDD8-conjugating_enzyme_Ubc12-like%2C_transcript_variant_X1
gene-LOC101243777	233.692689359495	-0.13939706112217	0.501937331293708	-0.277718058473323	0.781228797053567	0.897786815044344	NO	NA	LOC101243777	serine/threonine-protein_kinase_Aurora-2
gene-LOC101243779	102.703761002132	-0.0712036241910843	0.3733129398437	-0.190734412316101	0.84873367647051	0.934613628531704	NO	NA	LOC101243779	uncharacterized_LOC101243779
gene-LOC101243783	857.136776936334	-0.429515741885793	0.262449561740732	-1.6365649042695	0.101721413785393	0.284560291147631	NO	NA	LOC101243783	uncharacterized_LOC101243783
gene-LOC101243786	290.413594443792	0.636172202484389	0.231255041730637	2.75095495312658	0.0059421814059497	0.0350305741931703	NO	NA	LOC101243786	diacylglycerol_kinase_2
gene-LOC101243788	404.873569069218	-0.402574987319803	0.399728195044675	-1.00712182005277	0.313876236675975	0.567343587875421	NO	NA	LOC101243788	uncharacterized_LOC101243788
gene-LOC101243790	258.593245011909	0.966176232741461	0.259364900343872	3.72516185289714	0.0001951899436582	0.0020096496870504	NO	NA	LOC101243790	BAG_family_molecular_chaperone_regulator_4
gene-LOC101243791	435.035670995399	-0.131671481440169	0.197648602358275	-0.666189792738784	0.505289796367903	0.732339952314695	NO	NA	LOC101243791	fumarate_hydratase_1%2C_mitochondrial%2C_transcript_variant_X1
gene-LOC101243791	435.035670995399	-0.131671481440169	0.197648602358275	-0.666189792738784	0.505289796367903	0.732339952314695	NO	NA	LOC101243791	fumarate_hydratase_1%2C_mitochondrial%2C_transcript_variant_X2
gene-LOC101243791	435.035670995399	-0.131671481440169	0.197648602358275	-0.666189792738784	0.505289796367903	0.732339952314695	NO	NA	LOC101243791	fumarate_hydratase_1%2C_mitochondrial%2C_transcript_variant_X3
gene-LOC101243791	435.035670995399	-0.131671481440169	0.197648602358275	-0.666189792738784	0.505289796367903	0.732339952314695	NO	NA	LOC101243791	fumarate_hydratase_1%2C_mitochondrial%2C_transcript_variant_X4
gene-LOC101243791	435.035670995399	-0.131671481440169	0.197648602358275	-0.666189792738784	0.505289796367903	0.732339952314695	NO	NA	LOC101243791	fumarate_hydratase_1%2C_mitochondrial%2C_transcript_variant_X5
gene-LOC101243791	435.035670995399	-0.131671481440169	0.197648602358275	-0.666189792738784	0.505289796367903	0.732339952314695	NO	NA	LOC101243791	fumarate_hydratase_1%2C_mitochondrial%2C_transcript_variant_X6
gene-LOC101243792	14.7658260648281	1.07832357186813	0.908746532692064	1.18660543185097	0.235383292343974	0.479953534908201	NO	NA	LOC101243792	uncharacterized_LOC101243792%2C_transcript_variant_X1
gene-LOC101243792	14.7658260648281	1.07832357186813	0.908746532692064	1.18660543185097	0.235383292343974	0.479953534908201	NO	NA	LOC101243792	uncharacterized_LOC101243792%2C_transcript_variant_X2
gene-LOC101243795	812.018625937853	-0.113566716919766	0.174531344425412	-0.650695250722139	0.515243229575629	0.739625681696512	NO	NA	LOC101243795	molybdopterin_synthase_catalytic_subunit
gene-LOC101243799	153.321500371339	-0.39501194891705	0.235370854642133	-1.67825345035876	0.0932976312130115	0.268989514860718	NO	NA	LOC101243799	protein_YIPF6_homolog
gene-LOC101243802	432.545114940208	3.22980253078355	0.298965025560237	10.803278827452	3.32127184701432e-27	1.5419004549764e-24	UP	NA	LOC101243802	uncharacterized_protein
gene-LOC101243804	887.801855294573	-0.366080829027322	0.186185419405577	-1.96621642122184	0.049273616393268	0.174076818067327	NO	NA	LOC101243804	uncharacterized_LOC101243804%2C_transcript_variant_X1
gene-LOC101243804	887.801855294573	-0.366080829027322	0.186185419405577	-1.96621642122184	0.049273616393268	0.174076818067327	NO	NA	LOC101243804	uncharacterized_LOC101243804%2C_transcript_variant_X2
gene-LOC101243804	887.801855294573	-0.366080829027322	0.186185419405577	-1.96621642122184	0.049273616393268	0.174076818067327	NO	NA	LOC101243804	uncharacterized_LOC101243804%2C_transcript_variant_X3
gene-LOC101243807	430.108305682855	-0.648269288771068	0.215542607295568	-3.00761551001429	0.0026330603822222	0.0180964951536752	NO	NA	LOC101243807	dof_zinc_finger_protein_DOF4.6-like
gene-LOC101243809	2368.51970721091	-0.0018568301783513	0.133029839391282	-0.013957997595486	0.988863490833039	0.995907697680355	NO	NA	LOC101243809	phospholipid-transporting_ATPase_3-like
gene-LOC101243811	832.867442669296	0.323389272619237	0.194864762955123	1.65955746803599	0.0970035106040458	0.276270176647728	NO	NA	LOC101243811	serine/threonine-protein_phosphatase_2A_activator
gene-LOC101243813	618.359633144261	-0.313661386747884	0.181701684812795	-1.72624368932542	0.0843035811628624	0.251543858079724	NO	NA	LOC101243813	polyneuridine-aldehyde_esterase
gene-LOC101243814	1001.76485964094	0.656876617749741	0.187392576099567	3.50535027279161	0.0004560069110093	0.0041510040869818	NO	NA	LOC101243814	uncharacterized_LOC101243814%2C_transcript_variant_X1
gene-LOC101243814	1001.76485964094	0.656876617749741	0.187392576099567	3.50535027279161	0.0004560069110093	0.0041510040869818	NO	NA	LOC101243814	uncharacterized_LOC101243814%2C_transcript_variant_X2
gene-LOC101243815	1123.35153192377	-0.0987035289084069	0.12372841605868	-0.7977434129731	0.425019405296065	0.668203027375235	NO	NA	LOC101243815	mRNA-decapping_enzyme-like_protein%2C_transcript_variant_X1
gene-LOC101243815	1123.35153192377	-0.0987035289084069	0.12372841605868	-0.7977434129731	0.425019405296065	0.668203027375235	NO	NA	LOC101243815	mRNA-decapping_enzyme-like_protein%2C_transcript_variant_X2
gene-LOC101243817	44.7464592519215	-1.6788066526416	0.565030056298877	-2.97118115032376	0.0029665674043495	0.0199335764370551	DOWN	NA	LOC101243817	auxin-induced_protein_15A
gene-LOC101243818	1445.411618714	-0.0847398707535155	0.153307844866591	-0.552743213025114	0.580439258520269	0.782151377649814	NO	NA	LOC101243818	protein_RETICULATA-RELATED_3%2C_chloroplastic
gene-LOC101243821	402.757483234721	-1.71722267389924	0.305689161739602	-5.61754516950142	1.93689549298854e-08	5.49513392156624e-07	DOWN	NA	LOC101243821	serine/threonine-protein_kinase-like_protein_ACR4%2C_transcript_variant_X1
gene-LOC101243821	402.757483234721	-1.71722267389924	0.305689161739602	-5.61754516950142	1.93689549298854e-08	5.49513392156624e-07	DOWN	NA	LOC101243821	serine/threonine-protein_kinase-like_protein_ACR4%2C_transcript_variant_X2
gene-LOC101243823	1191.66550638458	-0.149425487305549	0.143884986922696	-1.03850645228074	0.299034332914725	0.552783381872381	NO	NA	LOC101243823	transcription_factor_UNE12
gene-LOC101243825	1512.74501533797	0.0997812638198767	0.177105002467924	0.56340172456703	0.573161363122889	0.777886330776111	NO	NA	LOC101243825	BTB/POZ_and_MATH_domain-containing_protein_2-like
gene-LOC101243826	768.065420694323	0.336444023552679	0.161367209028171	2.08495905443802	0.037073017404667	0.14242815996335	NO	NA	LOC101243826	uncharacterized_LOC101243826
gene-LOC101243827	932.666005495456	0.0049818502498885	0.202366054146146	0.0246180134850619	0.98035965097042	0.992086274110863	NO	NA	LOC101243827	glyoxylate/hydroxypyruvate_reductase_HPR3
gene-LOC101243829	1043.38589814171	-0.305742223793775	0.169504564722463	-1.80374035527822	0.0712720200185361	0.224118465658657	NO	NA	LOC101243829	uncharacterized_LOC101243829
gene-LOC101243830	1432.82228881312	0.809123320452727	0.318759977939471	2.53834664465428	0.011137760409949	0.0574087892742945	NO	NA	LOC101243830	germin-like_protein_5-1
gene-LOC101243831	5840.69168665473	-1.5368856146999	0.862433763428273	-1.78203321793735	0.0747438149238084	0.231894275128894	NO	NA	LOC101243831	uncharacterized_LOC101243831
gene-LOC101243832	431.738574985828	-0.36502508772139	0.168762060405384	-2.1629570464153	0.0305444834736812	0.12316071139299	NO	NA	LOC101243832	protein_FLOURY_1-like
gene-LOC101243834	485.032657354376	-0.857505444875892	0.220613180224183	-3.88691846971478	0.000101524834163	0.0011419866670975	NO	NA	LOC101243834	PPPDE_putative_thiol_peptidase_family_protein%2C_transcript_variant_X1
gene-LOC101243835	690.385289589745	0.907257410013817	0.280525888580523	3.23413077703663	0.0012201357131682	0.0096230549084505	NO	NA	LOC101243835	24-methylenesterol_C-methyltransferase_2
gene-LOC101243839	337.679847343838	-0.409794966470212	0.239132879771502	-1.71367052018017	0.0865892539911677	0.256119127031217	NO	NA	LOC101243839	L-2-hydroxyglutarate_dehydrogenase%2C_mitochondrial%2C_transcript_variant_X1
gene-LOC101243839	337.679847343838	-0.409794966470212	0.239132879771502	-1.71367052018017	0.0865892539911677	0.256119127031217	NO	NA	LOC101243839	L-2-hydroxyglutarate_dehydrogenase%2C_mitochondrial%2C_transcript_variant_X2
gene-LOC101243840	751.614968819407	-0.104083594406683	0.183422392385623	-0.567453041326929	0.570406421993868	0.77636540392249	NO	NA	LOC101243840	peptidyl-prolyl_cis-trans_isomerase_CYP21-4
gene-LOC101243841	26.8070062407134	0.291513296591207	0.649755844910751	0.448650518305454	0.653683784862828	0.828431932832881	NO	NA	LOC101243841	E3_ubiquitin-protein_ligase_AIRP2
gene-LOC101243842	4604.14746207638	-0.193278986120863	0.180655894983691	-1.06987367413785	0.284676174335586	0.536892273396086	NO	NA	LOC101243842	CLK4-associating_serine/arginine_rich_protein
gene-LOC101243843	2102.44585352518	1.12376771645625	0.300158229554154	3.74391772674518	0.0001811729988794	0.0018910683945373	UP	NA	LOC101243843	chorismate_mutase_1%2C_chloroplastic
gene-LOC101243844	530.972196868865	0.198217615196308	0.228307421019338	0.868204871796607	0.385282187705155	0.632090534756502	NO	NA	LOC101243844	uncharacterized_LOC101243844%2C_transcript_variant_X1
gene-LOC101243847	12.0604801462175	-2.3957462864129	1.38918662930199	-1.72456762531372	0.0846054220488862	0.252002764099242	NO	NA	LOC101243847	auxin-responsive_protein_SAUR21-like
gene-LOC101243851	465.24508837714	0.552646653110209	0.159168251456596	3.47209099837923	0.0005164212545875	0.0046065226932143	NO	NA	LOC101243851	U-box_domain-containing_protein_8
gene-LOC101243852	642.116159902027	0.225970671590537	0.225016721937422	1.00423946116049	0.315263205820063	0.56840871387793	NO	NA	LOC101243852	uncharacterized_LOC101243852
gene-LOC101243853	827.592739730397	2.2343620318604	0.902111880832429	2.47681255433487	0.0132561500997091	0.0655015428366615	UP	NA	LOC101243853	phospholipase_A1-II_1
gene-LOC101243854	378.948921234245	-0.190572233942942	0.275132096692166	-0.692657222600116	0.488524690468961	0.719784634290608	NO	NA	LOC101243854	putative_CCA_tRNA_nucleotidyltransferase_2
gene-LOC101243856	100.866641336611	-0.061449721581489	0.284010209592816	-0.216364480944502	0.828703650620567	0.924228277777106	NO	NA	LOC101243856	pentatricopeptide_repeat-containing_protein_At3g20730
gene-LOC101243857	607.552094884424	-0.327165052117321	0.253322110342826	-1.29149821022161	0.196530975326983	0.43019060425468	NO	NA	LOC101243857	uncharacterized_LOC101243857%2C_transcript_variant_X1
gene-LOC101243859	1087.11108247474	-0.29027069830604	0.124845212555648	-2.3250446882507	0.020069570770613	0.0898840434403225	NO	NA	LOC101243859	protein_TRAUCO%2C_transcript_variant_X1
gene-LOC101243859	1087.11108247474	-0.29027069830604	0.124845212555648	-2.3250446882507	0.020069570770613	0.0898840434403225	NO	NA	LOC101243859	protein_TRAUCO%2C_transcript_variant_X2
gene-LOC101243859	1087.11108247474	-0.29027069830604	0.124845212555648	-2.3250446882507	0.020069570770613	0.0898840434403225	NO	NA	LOC101243859	protein_TRAUCO%2C_transcript_variant_X3
gene-LOC101243860	64.5189603015649	0.636199291251074	0.326133557855397	1.95073237919649	0.0510888895079823	0.178452931939048	NO	NA	LOC101243860	probable_esterase_KAI2
gene-LOC101243862	478.280616861914	0.294495992569397	0.225153795901694	1.3079770269473	0.190881101410507	0.422331048447583	NO	NA	LOC101243862	G-type_lectin_S-receptor-like_serine/threonine-protein_kinase_At4g03230%2C_transcript_variant_X1
gene-LOC101243862	478.280616861914	0.294495992569397	0.225153795901694	1.3079770269473	0.190881101410507	0.422331048447583	NO	NA	LOC101243862	G-type_lectin_S-receptor-like_serine/threonine-protein_kinase_At4g03230%2C_transcript_variant_X2
gene-LOC101243862	478.280616861914	0.294495992569397	0.225153795901694	1.3079770269473	0.190881101410507	0.422331048447583	NO	NA	LOC101243862	G-type_lectin_S-receptor-like_serine/threonine-protein_kinase_At4g03230%2C_transcript_variant_X3
gene-LOC101243862	478.280616861914	0.294495992569397	0.225153795901694	1.3079770269473	0.190881101410507	0.422331048447583	NO	NA	LOC101243862	G-type_lectin_S-receptor-like_serine/threonine-protein_kinase_At4g03230%2C_transcript_variant_X4
gene-LOC101243865	11.7776408588925	-1.15469205283935	0.983750407177713	-1.17376526038963	0.240489062341083	0.486431337403833	NO	NA	LOC101243865	polygalacturonase_QRT2
gene-LOC101243866	997.896454275509	-0.0346913499711997	0.314504181063464	-0.110304892780422	0.912167577067419	0.962827811074462	NO	NA	LOC101243866	BTB/POZ_domain-containing_protein_NPY4%2C_transcript_variant_X1
gene-LOC101243866	997.896454275509	-0.0346913499711997	0.314504181063464	-0.110304892780422	0.912167577067419	0.962827811074462	NO	NA	LOC101243866	BTB/POZ_domain-containing_protein_NPY4%2C_transcript_variant_X2
gene-LOC101243866	997.896454275509	-0.0346913499711997	0.314504181063464	-0.110304892780422	0.912167577067419	0.962827811074462	NO	NA	LOC101243866	BTB/POZ_domain-containing_protein_NPY4%2C_transcript_variant_X3
gene-LOC101243870	17.6796275682409	1.46784743653506	0.922725316702187	1.59077399304609	0.111660447820312	0.301795008485857	NO	NA	LOC101243870	probable_calcium-binding_protein_CML18
gene-LOC101243871	2087.40288182695	0.0605923325423917	0.153994198783696	0.393471526985904	0.693971249780756	0.84793029005453	NO	NA	LOC101243871	tRNase_Z_TRZ3%2C_mitochondrial
gene-LOC101243872	2024.777270999	0.0253584128273006	0.133142819829928	0.190460235555267	0.848948500233577	0.934648647961155	NO	NA	LOC101243872	ERAD-associated_E3_ubiquitin-protein_ligase_component_HRD3A
gene-LOC101243875	1956.42444550683	-0.142478505161585	0.190489897950296	-0.747958325846556	0.454485294856406	0.692508661646412	NO	NA	LOC101243875	G_patch_domain-containing_protein_TGH
gene-LOC101243876	692.119050568576	-0.386666033692983	0.229497231529201	-1.68483964323458	0.0920195140542129	0.266697306127328	NO	NA	LOC101243876	protein_NUCLEAR_FUSION_DEFECTIVE_4-like
gene-LOC101243878	693.042520334054	-0.0732559898601327	0.182876093086517	-0.400577181105219	0.688731448739891	0.844917260429389	NO	NA	LOC101243878	uncharacterized_LOC101243878
gene-LOC101243879	961.325225939118	-0.37268622929916	0.205583331280825	-1.81282318453179	0.0698590968803802	0.22107444276585	NO	NA	LOC101243879	uncharacterized_LOC101243879
gene-LOC101243881	321.694398102717	0.0158567803103879	0.188057546867794	0.0843187661143711	0.932802992331517	0.972062377530655	NO	NA	LOC101243881	protein_N-terminal_glutamine_amidohydrolase
gene-LOC101243882	16.0702713933032	0.101094868645144	0.675622089018583	0.149632272668876	0.881054744917625	0.949675757186023	NO	NA	LOC101243882	HVA22-like_protein_e
gene-LOC101243886	1117.40852030683	0.516459658725162	0.149441029621043	3.45594285608722	0.0005483715622488	0.0048593355356117	NO	NA	LOC101243886	uncharacterized_LOC101243886
gene-LOC101243887	1348.21515719966	0.714265789477133	0.182191617581147	3.92040972554077	8.83985460541683e-05	0.001015843302379	NO	NA	LOC101243887	fatty_alcohol:caffeoyl-CoA_acyltransferase
gene-LOC101243888	20.7753206595263	-0.843477402901504	0.835202118163176	-1.0099081223076	0.312539310889047	0.566078328994067	NO	NA	LOC101243888	uncharacterized_LOC101243888
gene-LOC101243889	99.1904934909182	0.0894230352222552	0.39363501763214	0.227172459808499	0.820289641767127	0.919904282864513	NO	NA	LOC101243889	protein_MIZU-KUSSEI_1
gene-LOC101243890	926.005491845234	0.513362737970797	0.15776390227285	3.25399366125556	0.0011379481890135	0.0091084904611987	NO	NA	LOC101243890	uncharacterized_LOC101243890
gene-LOC101243892	13.0809467446341	0.255937508301911	0.811099424815908	0.315543940078616	0.752348694367288	0.882112643280459	NO	NA	LOC101243892	protein_POOR_HOMOLOGOUS_SYNAPSIS_1
gene-LOC101243894	4790.87035059764	0.892067909397769	0.161205005323813	5.53374820841246	3.13458871877292e-08	8.50335242475091e-07	NO	NA	LOC101243894	CBL-interacting_serine/threonine-protein_kinase_1%2C_transcript_variant_X1
gene-LOC101243897	56.8565320299367	-0.202138358850819	0.563543046938727	-0.358691957870606	0.71982554528055	0.864276366059945	NO	NA	LOC101243897	endochitinase_PR4-like
gene-LOC101243902	390.277240298236	-0.0387742712828771	0.174467496488209	-0.222243524228581	0.824124313768148	0.921833429931662	NO	NA	LOC101243902	probable_WRKY_transcription_factor_32
gene-LOC101243903	2614.84071546708	-0.241259487533882	0.200832861736576	-1.20129487499079	0.229636837759581	0.472535369966919	NO	NA	LOC101243903	callose_synthase_12%2C_transcript_variant_X1
gene-LOC101243903	2614.84071546708	-0.241259487533882	0.200832861736576	-1.20129487499079	0.229636837759581	0.472535369966919	NO	NA	LOC101243903	callose_synthase_12%2C_transcript_variant_X2
gene-LOC101243904	2607.28017871634	-0.229079605445908	0.167356096955283	-1.36881541583225	0.171056980845855	0.395269337979442	NO	NA	LOC101243904	STOREKEEPER_protein
gene-LOC101243908	259.638534424285	-0.323242540012842	0.354971567953138	-0.91061529766101	0.362498107361287	0.612468886606205	NO	NA	LOC101243908	uncharacterized_LOC101243908
gene-LOC101243909	214.222615174746	0.839676338305906	0.512517771571176	1.63833604390301	0.101351612676091	0.283954106725349	NO	NA	LOC101243909	epidermis-specific_secreted_glycoprotein_EP1-like
gene-LOC101243910	465.467899027961	-0.153448949210922	0.500497014948478	-0.306593135678778	0.759153079112618	0.886025594048305	NO	NA	LOC101243910	rop_guanine_nucleotide_exchange_factor_5-like
gene-LOC101243911	41.3316274115283	-0.0134688046794293	0.55382909265679	-0.0243194242736828	0.980597819382762	0.992157692631219	NO	NA	LOC101243911	cellulose_synthase-like_protein_D3%2C_transcript_variant_X1
gene-LOC101243911	41.3316274115283	-0.0134688046794293	0.55382909265679	-0.0243194242736828	0.980597819382762	0.992157692631219	NO	NA	LOC101243911	cellulose_synthase-like_protein_D3%2C_transcript_variant_X2
gene-LOC101243912	677.17576857483	-0.0218586576867107	0.183055887189547	-0.119409749789019	0.904950737348324	0.9598332577919	NO	NA	LOC101243912	RING-variant_domain-containing_protein%2C_transcript_variant_X1
gene-LOC101243913	560.099979218586	-0.224616464955488	0.171949162310647	-1.30629577915414	0.191451991939629	0.423288596483335	NO	NA	LOC101243913	metal-dependent_hydrolase_beta-lactamase_family_protein%2C_transcript_variant_X1
gene-LOC101243915	4187.53140317553	-0.0067855507576511	0.1495423645785	-0.0453754411118004	0.963808055973735	0.984449816121973	NO	NA	LOC101243915	uncharacterized_LOC101243915
gene-LOC101243917	8960.87195905899	-0.133720012759872	0.174347454006946	-0.766974278583641	0.443096808568876	0.683114124414988	NO	NA	LOC101243917	uncharacterized_LOC101243917%2C_transcript_variant_X1
gene-LOC101243919	239.739538300981	-1.18777810213552	0.260424378518104	-4.5609328469721	5.09268672021216e-06	8.44385646378034e-05	DOWN	NA	LOC101243919	growth-regulating_factor_9-like
gene-LOC101243920	1075.32587297147	0.496357477048462	0.169717103906821	2.92461670404754	0.0034488073265628	0.0224788727695274	NO	NA	LOC101243920	uncharacterized_LOC101243920%2C_transcript_variant_X1
gene-LOC101243920	1075.32587297147	0.496357477048462	0.169717103906821	2.92461670404754	0.0034488073265628	0.0224788727695274	NO	NA	LOC101243920	uncharacterized_LOC101243920%2C_transcript_variant_X2
gene-LOC101243924	7.31524597242284	2.79852309531592	1.15057419629484	2.43228390166226	0.015003941722364	0.0720803192762769	UP	NA	LOC101243924	uncharacterized_LOC101243924
gene-LOC101243925	1175.3989506554	-0.684973992100415	0.179913851596801	-3.80723321757065	0.0001405302075941	0.0015148340636016	NO	NA	LOC101243925	uncharacterized_protein
gene-LOC101243926	331.800352195909	2.0604752661495	0.333972364509504	6.16959810185392	6.84637880900847e-10	2.54274508966575e-08	UP	NA	LOC101243926	U-box_domain-containing_protein_44-like
gene-LOC101243927	3549.09986333514	-0.0396564429730784	0.150447512423925	-0.263589888155385	0.792095951128686	0.904070179007971	NO	NA	LOC101243927	PH-interacting_protein%2C_transcript_variant_X1
gene-LOC101243927	3549.09986333514	-0.0396564429730784	0.150447512423925	-0.263589888155385	0.792095951128686	0.904070179007971	NO	NA	LOC101243927	PH-interacting_protein%2C_transcript_variant_X2
gene-LOC101243927	3549.09986333514	-0.0396564429730784	0.150447512423925	-0.263589888155385	0.792095951128686	0.904070179007971	NO	NA	LOC101243927	PH-interacting_protein%2C_transcript_variant_X3
gene-LOC101243927	3549.09986333514	-0.0396564429730784	0.150447512423925	-0.263589888155385	0.792095951128686	0.904070179007971	NO	NA	LOC101243927	PH-interacting_protein%2C_transcript_variant_X4
gene-LOC101243929	84.8088266002504	0.384049572817479	0.597970801132631	0.642254725632157	0.520707805310513	0.743603071803541	NO	NA	LOC101243929	ADP%2CATP_carrier_protein_1%2C_mitochondrial%2C_transcript_variant_X1
gene-LOC101243929	84.8088266002504	0.384049572817479	0.597970801132631	0.642254725632157	0.520707805310513	0.743603071803541	NO	NA	LOC101243929	ADP%2CATP_carrier_protein_1%2C_mitochondrial%2C_transcript_variant_X2
gene-LOC101243931	1130.54411172788	0.301635195802598	0.188764977579224	1.59794046369647	0.110056227661392	0.298858865532254	NO	NA	LOC101243931	histone-lysine_N-methyltransferase%2C_H3_lysine-9_specific_SUVH1
gene-LOC101243932	264.179738648274	0.625477696214738	0.232515414128452	2.69004830737457	0.0071441676533727	0.0403689938189339	NO	NA	LOC101243932	uncharacterized_protein_At4g14450%2C_chloroplastic
gene-LOC101243933	96.1423652030588	-0.221364086701586	0.34875037793537	-0.634735044624407	0.525601233457962	0.746676152433813	NO	NA	LOC101243933	pentatricopeptide_repeat-containing_protein%2C_transcript_variant_X1
gene-LOC101243933	96.1423652030588	-0.221364086701586	0.34875037793537	-0.634735044624407	0.525601233457962	0.746676152433813	NO	NA	LOC101243933	pentatricopeptide_repeat-containing_protein%2C_transcript_variant_X2
gene-LOC101243933	96.1423652030588	-0.221364086701586	0.34875037793537	-0.634735044624407	0.525601233457962	0.746676152433813	NO	NA	LOC101243933	pentatricopeptide_repeat-containing_protein%2C_transcript_variant_X3
gene-LOC101243933	96.1423652030588	-0.221364086701586	0.34875037793537	-0.634735044624407	0.525601233457962	0.746676152433813	NO	NA	LOC101243933	pentatricopeptide_repeat-containing_protein%2C_transcript_variant_X4
gene-LOC101243934	1705.98727627672	-0.0309390010654682	0.265281013943646	-0.116627272361228	0.907155424983274	0.960915128025475	NO	NA	LOC101243934	telomere_length_regulation_protein_TEL2_homolog%2C_transcript_variant_X1
gene-LOC101243934	1705.98727627672	-0.0309390010654682	0.265281013943646	-0.116627272361228	0.907155424983274	0.960915128025475	NO	NA	LOC101243934	telomere_length_regulation_protein_TEL2_homolog%2C_transcript_variant_X2
gene-LOC101243935	4744.43088572588	0.0289256847733342	0.172056557450408	0.168117305158052	0.866490995564189	0.942673882331348	NO	NA	LOC101243935	Myb_family_transcription_factor%2C_transcript_variant_X1
gene-LOC101243936	2848.14202520831	-0.0975831132120074	0.123658322669103	-0.789135022259114	0.430033094436559	0.671646797735189	NO	NA	LOC101243936	protein_RRP6-like_2
gene-LOC101243937	84.8296239854954	0.0426312700633269	0.520773270428842	0.0818614788509043	0.934756867011258	0.97320481765744	NO	NA	LOC101243937	probable_receptor-like_protein_kinase_At4g39110
gene-LOC101243938	1635.92670184973	-0.0198505564121236	0.1553246563075	-0.127800420641685	0.898306917170461	0.957389425254421	NO	NA	LOC101243938	probable_ubiquitin-conjugating_enzyme_E2_23%2C_transcript_variant_X1
gene-LOC101243938	1635.92670184973	-0.0198505564121236	0.1553246563075	-0.127800420641685	0.898306917170461	0.957389425254421	NO	NA	LOC101243938	probable_ubiquitin-conjugating_enzyme_E2_23%2C_transcript_variant_X2
gene-LOC101243938	1635.92670184973	-0.0198505564121236	0.1553246563075	-0.127800420641685	0.898306917170461	0.957389425254421	NO	NA	LOC101243938	probable_ubiquitin-conjugating_enzyme_E2_23%2C_transcript_variant_X3
gene-LOC101243938	1635.92670184973	-0.0198505564121236	0.1553246563075	-0.127800420641685	0.898306917170461	0.957389425254421	NO	NA	LOC101243938	probable_ubiquitin-conjugating_enzyme_E2_23%2C_transcript_variant_X4
gene-LOC101243938	1635.92670184973	-0.0198505564121236	0.1553246563075	-0.127800420641685	0.898306917170461	0.957389425254421	NO	NA	LOC101243938	probable_ubiquitin-conjugating_enzyme_E2_23%2C_transcript_variant_X5
gene-LOC101243938	1635.92670184973	-0.0198505564121236	0.1553246563075	-0.127800420641685	0.898306917170461	0.957389425254421	NO	NA	LOC101243938	probable_ubiquitin-conjugating_enzyme_E2_23%2C_transcript_variant_X6
gene-LOC101243940	33.240482744829	1.48655233147917	0.547220920096482	2.71654879571687	0.0065966470348943	0.0379469752131195	UP	NA	LOC101243940	protein_DETOXIFICATION_33-like%2C_transcript_variant_X1
gene-LOC101243940	33.240482744829	1.48655233147917	0.547220920096482	2.71654879571687	0.0065966470348943	0.0379469752131195	UP	NA	LOC101243940	protein_DETOXIFICATION_33-like%2C_transcript_variant_X2
gene-LOC101243940	33.240482744829	1.48655233147917	0.547220920096482	2.71654879571687	0.0065966470348943	0.0379469752131195	UP	NA	LOC101243940	protein_DETOXIFICATION_33-like%2C_transcript_variant_X3
gene-LOC101243942	1435.01986995764	-0.195268748293115	0.209963841443355	-0.930011315047286	0.352365226030085	0.603108354633042	NO	NA	LOC101243942	vacuolar_protein_sorting-associated_protein_54%2C_chloroplastic-like
gene-LOC101243943	1884.71457719139	-0.167266743938318	0.118779542578971	-1.40821171985159	0.159068386913933	0.378616865473189	NO	NA	LOC101243943	chromodomain-helicase-DNA-binding_protein_3%2C_transcript_variant_X1
gene-LOC101243943	1884.71457719139	-0.167266743938318	0.118779542578971	-1.40821171985159	0.159068386913933	0.378616865473189	NO	NA	LOC101243943	chromodomain-helicase-DNA-binding_protein_3%2C_transcript_variant_X2
gene-LOC101243943	1884.71457719139	-0.167266743938318	0.118779542578971	-1.40821171985159	0.159068386913933	0.378616865473189	NO	NA	LOC101243943	chromodomain-helicase-DNA-binding_protein_3%2C_transcript_variant_X3
gene-LOC101243944	527.295953384509	0.0513680519060818	0.203492666176005	0.252431956745077	0.800707201830611	0.909022731717551	NO	NA	LOC101243944	BTB/POZ_domain-containing_protein_FBL11%2C_transcript_variant_X1
gene-LOC101243944	527.295953384509	0.0513680519060818	0.203492666176005	0.252431956745077	0.800707201830611	0.909022731717551	NO	NA	LOC101243944	BTB/POZ_domain-containing_protein_FBL11%2C_transcript_variant_X2
gene-LOC101243944	527.295953384509	0.0513680519060818	0.203492666176005	0.252431956745077	0.800707201830611	0.909022731717551	NO	NA	LOC101243944	BTB/POZ_domain-containing_protein_FBL11%2C_transcript_variant_X3
gene-LOC101243947	427.413484722356	0.179903499014598	0.378569567366654	0.475219126212426	0.634630795971078	0.817472395903117	NO	NA	LOC101243947	U-box_domain-containing_protein_27-like
gene-LOC101243948	726.660917969095	-0.244379605445916	0.168452736306832	-1.45073099317773	0.146854781645656	0.359632537231237	NO	NA	LOC101243948	U-box_domain-containing_protein_40
gene-LOC101243949	496.743071072506	0.0991743427474487	0.166096011737854	0.59709045214146	0.550446992147041	0.761942177176093	NO	NA	LOC101243949	early-responsive_to_dehydration_stress_protein_ERD4-like
gene-LOC101243950	435.765803223108	0.0288512844957164	0.187006000457492	0.154279993289704	0.877388971484675	0.947524426144196	NO	NA	LOC101243950	uncharacterized_LOC101243950
gene-LOC101243951	234.638080098571	-0.166848315720289	0.440074764347341	-0.379136295096892	0.704586655147024	0.854768476344474	NO	NA	LOC101243951	F-box/FBD/LRR-repeat_protein_At1g13570-like%2C_transcript_variant_X1
gene-LOC101243951	234.638080098571	-0.166848315720289	0.440074764347341	-0.379136295096892	0.704586655147024	0.854768476344474	NO	NA	LOC101243951	F-box/FBD/LRR-repeat_protein_At1g13570-like%2C_transcript_variant_X2
gene-LOC101243951	234.638080098571	-0.166848315720289	0.440074764347341	-0.379136295096892	0.704586655147024	0.854768476344474	NO	NA	LOC101243951	F-box/FBD/LRR-repeat_protein_At1g13570-like%2C_transcript_variant_X3
gene-LOC101243951	234.638080098571	-0.166848315720289	0.440074764347341	-0.379136295096892	0.704586655147024	0.854768476344474	NO	NA	LOC101243951	F-box/FBD/LRR-repeat_protein_At1g13570-like%2C_transcript_variant_X4
gene-LOC101243953	35.5189390226019	-0.261564504806321	0.509586122524309	-0.513288123920295	0.607749790159828	0.800026668503571	NO	NA	LOC101243953	protein_LIGHT-DEPENDENT_SHORT_HYPOCOTYLS_4-like
gene-LOC101243954	15462.1699453262	0.0176550751006655	0.158126802772073	0.11165137592843	0.911099834555909	0.962208474846115	NO	NA	LOC101243954	SKP1-like_protein_1A
gene-LOC101243956	265.823467976881	-0.0688756091615994	0.310010382409646	-0.222171943488614	0.824180034180625	0.921837899480241	NO	NA	LOC101243956	cyclic_dof_factor_2
gene-LOC101243958	10854.5280936179	0.0212354250659617	0.100927970588024	0.210401783987535	0.83335410039718	0.926972566369702	NO	NA	LOC101243958	calmodulin_4
gene-LOC101243960	49.1417257452215	0.597672668546496	0.493241119982935	1.21172514685551	0.225617609761412	0.468356564264702	NO	NA	LOC101243960	cytochrome_b561_and_DOMON_domain-containing_protein_At5g47530-like
gene-LOC101243961	20.392787146851	0.836424262357742	0.85828397012989	0.974530914554026	0.329792997118254	0.582159688015093	NO	NA	LOC101243961	ethylene-responsive_transcription_factor_ERF098-like
gene-LOC101243963	1872.70212257449	-0.231317954684039	0.189487203641812	-1.2207576566558	0.222177790355025	0.463610646171863	NO	NA	LOC101243963	heat_stress_transcription_factor_B-2a
gene-LOC101243968	1420.47781099051	0.0226264912472519	0.17649422975057	0.12819960901401	0.897991009478932	0.957322809385008	NO	NA	LOC101243968	diacylglycerol_kinase_1-like%2C_transcript_variant_X1
gene-LOC101243968	1420.47781099051	0.0226264912472519	0.17649422975057	0.12819960901401	0.897991009478932	0.957322809385008	NO	NA	LOC101243968	diacylglycerol_kinase_1-like%2C_transcript_variant_X2
gene-LOC101243968	1420.47781099051	0.0226264912472519	0.17649422975057	0.12819960901401	0.897991009478932	0.957322809385008	NO	NA	LOC101243968	diacylglycerol_kinase_1-like%2C_transcript_variant_X3
gene-LOC101243968	1420.47781099051	0.0226264912472519	0.17649422975057	0.12819960901401	0.897991009478932	0.957322809385008	NO	NA	LOC101243968	diacylglycerol_kinase_1-like%2C_transcript_variant_X4
gene-LOC101243970	716.954330904497	-0.830778025678391	0.498524363859026	-1.66647427068042	0.0956189886876156	0.273827152940127	NO	NA	LOC101243970	protein_RESPONSE_TO_LOW_SULFUR_3-like
gene-LOC101243971	316.587918044406	-0.731237172690938	0.323462788944183	-2.26065314986547	0.0237807437392693	0.101753090147058	NO	NA	LOC101243971	pleiotropic_drug_resistance_protein_1-like
gene-LOC101243972	14.9485675521793	0.195133867185807	1.00754195144764	0.19367319336474	0.846431782991588	0.933466927185489	NO	NA	LOC101243972	nuclear_poly(A)_polymerase_3-like
gene-LOC101243974	376.299599584304	0.205469551533946	0.217779410355566	0.943475561801171	0.345437709590314	0.596269739209173	NO	NA	LOC101243974	sucrose_nonfermenting_4-like_protein%2C_transcript_variant_X1
gene-LOC101243974	376.299599584304	0.205469551533946	0.217779410355566	0.943475561801171	0.345437709590314	0.596269739209173	NO	NA	LOC101243974	sucrose_nonfermenting_4-like_protein%2C_transcript_variant_X2
gene-LOC101243975	677.390351392671	-0.686483074319894	0.342402238994559	-2.00490241049739	0.0449734809758932	0.163610560266174	NO	NA	LOC101243975	probable_amino-acid_racemase%2C_transcript_variant_X1
gene-LOC101243975	677.390351392671	-0.686483074319894	0.342402238994559	-2.00490241049739	0.0449734809758932	0.163610560266174	NO	NA	LOC101243975	probable_amino-acid_racemase%2C_transcript_variant_X2
gene-LOC101243977	16.4565640395094	0.398171525491496	0.810596437691349	0.491208087005075	0.623279279764862	0.80983202641503	NO	NA	LOC101243977	transcription_factor_TCP17-like
gene-LOC101243980	1058.66048136839	-0.391221248818808	0.13878891760751	-2.81882196044765	0.0048200245008055	0.0296294434179819	NO	NA	LOC101243980	myosin-binding_protein_2%2C_transcript_variant_X1
gene-LOC101243980	1058.66048136839	-0.391221248818808	0.13878891760751	-2.81882196044765	0.0048200245008055	0.0296294434179819	NO	NA	LOC101243980	myosin-binding_protein_2%2C_transcript_variant_X2
gene-LOC101243983	1445.87720215704	0.588903940511819	0.151956944959371	3.87546578189812	0.0001064209346653	0.001185957682711	NO	NA	LOC101243983	aspartic_proteinase-like_protein_1
gene-LOC101243985	354.535630523199	-0.635338612338183	0.262063557195197	-2.4243684209207	0.0153350393126324	0.0733088808891042	NO	NA	LOC101243985	mitogen-activated_protein_kinase_kinase_kinase_3-like%2C_transcript_variant_X1
gene-LOC101243985	354.535630523199	-0.635338612338183	0.262063557195197	-2.4243684209207	0.0153350393126324	0.0733088808891042	NO	NA	LOC101243985	mitogen-activated_protein_kinase_kinase_kinase_3-like%2C_transcript_variant_X2
gene-LOC101243985	354.535630523199	-0.635338612338183	0.262063557195197	-2.4243684209207	0.0153350393126324	0.0733088808891042	NO	NA	LOC101243985	mitogen-activated_protein_kinase_kinase_kinase_3-like%2C_transcript_variant_X3
gene-LOC101243987	135.563219174197	-0.327862903101735	0.380166958748561	-0.862418196944309	0.388457430518916	0.634750814591624	NO	NA	LOC101243987	probable_E3_ubiquitin-protein_ligase_RNF217
gene-LOC101243989	15.3676351610062	-0.731916388226226	0.785507233574302	-0.931775490972601	0.35145256336866	0.602241862359685	NO	NA	LOC101243989	CBS_domain-containing_protein_CBSX3%2C_mitochondrial
gene-LOC101243992	236.042758566309	-0.800373583140462	0.272667627923774	-2.93534509114596	0.0033317692293645	0.0218089496304785	NO	NA	LOC101243992	zinc_finger_MYND_domain-containing_protein_15%2C_transcript_variant_X1
gene-LOC101243992	236.042758566309	-0.800373583140462	0.272667627923774	-2.93534509114596	0.0033317692293645	0.0218089496304785	NO	NA	LOC101243992	zinc_finger_MYND_domain-containing_protein_15%2C_transcript_variant_X2
gene-LOC101243992	236.042758566309	-0.800373583140462	0.272667627923774	-2.93534509114596	0.0033317692293645	0.0218089496304785	NO	NA	LOC101243992	zinc_finger_MYND_domain-containing_protein_15%2C_transcript_variant_X3
gene-LOC101243992	236.042758566309	-0.800373583140462	0.272667627923774	-2.93534509114596	0.0033317692293645	0.0218089496304785	NO	NA	LOC101243992	zinc_finger_MYND_domain-containing_protein_15%2C_transcript_variant_X4
gene-LOC101243993	473.620678991918	0.0278516060540925	0.228719880765258	0.121771688411631	0.903079836429519	0.959287050982689	NO	NA	LOC101243993	anaphase-promoting_complex_subunit_2
gene-LOC101243997	704.908292044202	3.14018393825025	0.304638947685832	10.3078872944659	6.49125985758363e-25	1.97905918075912e-22	UP	NA	LOC101243997	pleiotropic_drug_resistance_protein_2-like
gene-LOC101244002	97.7564058411246	0.158358051944829	0.534121460593869	0.296483222690129	0.766861077687042	0.890337822685178	NO	NA	LOC101244002	protein_HOTHEAD%2C_transcript_variant_X1
gene-LOC101244003	2055.10783092707	2.32464337991173	0.188662799985526	12.3216838724437	6.92333825891745e-35	9.42820204099378e-32	UP	NA	LOC101244003	probable_protein_phosphatase_2C_24
gene-LOC101244007	7.18332538248193	-1.42846636854227	1.93054811176057	-0.739927878430118	0.459343757320207	0.696275966961997	NO	NA	LOC101244007	2-oxoisovalerate_dehydrogenase_subunit_alpha_1%2C_mitochondrial
gene-LOC101244008	8.15553541883279	-2.02327685289059	1.58924791570151	-1.27310335467547	0.202981368707323	0.439210161869086	NO	NA	LOC101244008	phosphatidylcholine:diacylglycerol_cholinephosphotransferase_1-like
gene-LOC101244011	4.23791294588039	0.77340913632425	2.21247647077108	0.349567168980877	0.726663553567893	0.86824733322013	NO	NA	LOC101244011	WEB_family_protein_At4g27595%2C_chloroplastic-like%2C_transcript_variant_X1
gene-LOC101244011	4.23791294588039	0.77340913632425	2.21247647077108	0.349567168980877	0.726663553567893	0.86824733322013	NO	NA	LOC101244011	WEB_family_protein_At4g27595%2C_chloroplastic-like%2C_transcript_variant_X2
gene-LOC101244013	4177.18653908045	0.187945118973099	0.193139279892473	0.97310665690446	0.330500295869528	0.582648230724312	NO	NA	LOC101244013	probable_glutathione_S-transferase
gene-LOC101244014	697.715446598928	-0.248784450145201	0.196665865324411	-1.26501083314493	0.205867444513296	0.443274133872367	NO	NA	LOC101244014	nucleobase-ascorbate_transporter_1%2C_transcript_variant_X1
gene-LOC101244014	697.715446598928	-0.248784450145201	0.196665865324411	-1.26501083314493	0.205867444513296	0.443274133872367	NO	NA	LOC101244014	nucleobase-ascorbate_transporter_1%2C_transcript_variant_X2
gene-LOC101244014	697.715446598928	-0.248784450145201	0.196665865324411	-1.26501083314493	0.205867444513296	0.443274133872367	NO	NA	LOC101244014	nucleobase-ascorbate_transporter_1%2C_transcript_variant_X3
gene-LOC101244015	319.485076002283	-0.17939089919582	0.302301228837121	-0.593417697592208	0.552901647870458	0.763659698944236	NO	NA	LOC101244015	probable_polyamine_oxidase_5
gene-LOC101244018	1758.15541243761	-0.130169097809364	0.161759991920858	-0.804705145343046	0.420989849689019	0.664520489884675	NO	NA	LOC101244018	DNA_(cytosine-5)-methyltransferase_CMT2%2C_transcript_variant_X1
gene-LOC101244018	1758.15541243761	-0.130169097809364	0.161759991920858	-0.804705145343046	0.420989849689019	0.664520489884675	NO	NA	LOC101244018	DNA_(cytosine-5)-methyltransferase_CMT2%2C_transcript_variant_X2
gene-LOC101244022	2620.27716771711	0.242804182087017	0.161077720093591	1.50737285048448	0.131715113793575	0.33581435714695	NO	NA	LOC101244022	probable_ADP-ribosylation_factor_GTPase-activating_protein_AGD9
gene-LOC101244024	1901.34281921035	0.0214887898905071	0.170494922130913	0.126037711985388	0.899702072742915	0.957788651680992	NO	NA	LOC101244024	polyadenylation_and_cleavage_factor_homolog_4%2C_transcript_variant_X1
gene-LOC101244024	1901.34281921035	0.0214887898905071	0.170494922130913	0.126037711985388	0.899702072742915	0.957788651680992	NO	NA	LOC101244024	polyadenylation_and_cleavage_factor_homolog_4%2C_transcript_variant_X2
gene-LOC101244026	339.005124071771	-0.0381856415841149	0.254097747598809	-0.150279339132142	0.880544232851633	0.949357052534987	NO	NA	LOC101244026	cytochrome_c-type_biogenesis_protein_CcmE_homolog%2C_mitochondrial
gene-LOC101244028	2179.78852233029	-0.120602011176178	0.208235236225512	-0.579162361578281	0.562479624720646	0.771164312084631	NO	NA	LOC101244028	bromodomain_and_WD_repeat-containing_protein_3
gene-LOC101244032	873.999644474142	-0.0261249664939807	0.166684094972391	-0.156733409377229	0.875454955600012	0.946887555757781	NO	NA	LOC101244032	phosphatidate_cytidylyltransferase_1-like%2C_transcript_variant_X1
gene-LOC101244032	873.999644474142	-0.0261249664939807	0.166684094972391	-0.156733409377229	0.875454955600012	0.946887555757781	NO	NA	LOC101244032	phosphatidate_cytidylyltransferase_1-like%2C_transcript_variant_X2
gene-LOC101244034	2662.52293469469	0.189303866049728	0.131311204655429	1.44164290127775	0.149403139146843	0.363130089121602	NO	NA	LOC101244034	protein_unc-13_homolog%2C_transcript_variant_X1
gene-LOC101244034	2662.52293469469	0.189303866049728	0.131311204655429	1.44164290127775	0.149403139146843	0.363130089121602	NO	NA	LOC101244034	protein_unc-13_homolog%2C_transcript_variant_X2
gene-LOC101244034	2662.52293469469	0.189303866049728	0.131311204655429	1.44164290127775	0.149403139146843	0.363130089121602	NO	NA	LOC101244034	protein_unc-13_homolog%2C_transcript_variant_X3
gene-LOC101244035	1605.42063396745	-0.0860076127945522	0.134852014711459	-0.637792568235497	0.523608717958128	0.745527367128046	NO	NA	LOC101244035	methyltransferase-like_protein_13%2C_transcript_variant_X1
gene-LOC101244036	5134.83012479206	-0.293978774992151	0.242392779295823	-1.21281985315813	0.225198703257851	0.467730951850343	NO	NA	LOC101244036	uncharacterized_LOC101244036
gene-LOC101244037	477.269134669079	0.107408735963255	0.209645889066572	0.51233409079225	0.608417210070958	0.800411371499466	NO	NA	LOC101244037	vacuole_membrane_protein_KMS1-like%2C_transcript_variant_X1
gene-LOC101244037	477.269134669079	0.107408735963255	0.209645889066572	0.51233409079225	0.608417210070958	0.800411371499466	NO	NA	LOC101244037	vacuole_membrane_protein_KMS1-like%2C_transcript_variant_X2
gene-LOC101244039	302.000900331414	0.172573122647499	0.285351606818414	0.604773614459854	0.545329427637017	0.758972829484319	NO	NA	LOC101244039	uncharacterized_LOC101244039
gene-LOC101244042	447.133941847195	-0.382731312197563	0.247626766269654	-1.54559750532294	0.122201804076315	0.319577039030454	NO	NA	LOC101244042	DNA_replication_ATP-dependent_helicase/nuclease_DNA2%2C_transcript_variant_X1
gene-LOC101244042	447.133941847195	-0.382731312197563	0.247626766269654	-1.54559750532294	0.122201804076315	0.319577039030454	NO	NA	LOC101244042	DNA_replication_ATP-dependent_helicase/nuclease_DNA2%2C_transcript_variant_X2
gene-LOC101244043	637.97904187346	0.802719336568377	0.241124843521191	3.329061098998	0.0008713928596292	0.0072624699106938	NO	NA	LOC101244043	outer_envelope_protein_64%2C_mitochondrial
gene-LOC101244045	300.540703282627	-1.33195166582289	0.31652406636538	-4.20805811424573	2.57574632055466e-05	0.0003526459121311	DOWN	NA	LOC101244045	CASP-like_protein_4B1
gene-LOC101244047	651.812859147619	1.63359339467696	0.247519949387415	6.59984538102859	4.1158681482059e-11	1.93275491180234e-09	UP	NA	LOC101244047	thioredoxin_family_protein%2C_transcript_variant_X1
gene-LOC101244047	651.812859147619	1.63359339467696	0.247519949387415	6.59984538102859	4.1158681482059e-11	1.93275491180234e-09	UP	NA	LOC101244047	thioredoxin_family_protein%2C_transcript_variant_X2
gene-LOC101244049	1073.44433679614	-0.289621919451626	0.167020093941212	-1.73405434410526	0.0829084412538837	0.248944690503172	NO	NA	LOC101244049	growth-regulating_factor_2-like%2C_transcript_variant_X1
gene-LOC101244049	1073.44433679614	-0.289621919451626	0.167020093941212	-1.73405434410526	0.0829084412538837	0.248944690503172	NO	NA	LOC101244049	growth-regulating_factor_2-like%2C_transcript_variant_X2
gene-LOC101244050	443.439041935908	0.32162180283292	0.311637546316933	1.03203804109609	0.302054297099484	0.555861542959563	NO	NA	LOC101244050	glycerol-3-phosphate_dehydrogenase_SDP6%2C_mitochondrial%2C_transcript_variant_X1
gene-LOC101244050	443.439041935908	0.32162180283292	0.311637546316933	1.03203804109609	0.302054297099484	0.555861542959563	NO	NA	LOC101244050	glycerol-3-phosphate_dehydrogenase_SDP6%2C_mitochondrial%2C_transcript_variant_X2
gene-LOC101244053	515.08014289369	0.0812371786106031	0.192681969790778	0.421612767913956	0.673307685303128	0.83768723598084	NO	NA	LOC101244053	transcription_factor_E2FB
gene-LOC101244054	85.7153624121303	-0.762662074463552	0.447438173730566	-1.70450828570297	0.0882861694387329	0.25933586182413	NO	NA	LOC101244054	lectin-like
gene-LOC101244056	590.471001098419	-0.0581448597772092	0.188604077263331	-0.308290576857609	0.757861235675443	0.885320125769298	NO	NA	LOC101244056	deSI-like_protein_At4g17486%2C_transcript_variant_X1
gene-LOC101244056	590.471001098419	-0.0581448597772092	0.188604077263331	-0.308290576857609	0.757861235675443	0.885320125769298	NO	NA	LOC101244056	deSI-like_protein_At4g17486%2C_transcript_variant_X2
gene-LOC101244057	70.0971065204882	0.513159149424289	0.424244774585841	1.20958272243954	0.226439051186954	0.469257431124674	NO	NA	LOC101244057	transcription_factor_bHLH66%2C_transcript_variant_X1
gene-LOC101244057	70.0971065204882	0.513159149424289	0.424244774585841	1.20958272243954	0.226439051186954	0.469257431124674	NO	NA	LOC101244057	transcription_factor_bHLH66%2C_transcript_variant_X2
gene-LOC101244058	1603.64455814735	0.347358769161384	0.145965017119207	2.37973985833676	0.0173248638032178	0.0804124046599248	NO	NA	LOC101244058	60S_ribosomal_protein_L18a-like_protein
gene-LOC101244060	45.0275717037491	-1.60960893323105	0.983587417206284	-1.6364675930919	0.101741762745133	0.284560291147631	NO	NA	LOC101244060	ubiquitin-conjugating_enzyme_E2_5B
gene-LOC101244063	454.327392513045	0.0394406856496968	0.218261101473914	0.180704144638483	0.856599805396315	0.938721256696916	NO	NA	LOC101244063	peptide_chain_release_factor_1-like%2C_mitochondrial%2C_transcript_variant_X1
gene-LOC101244063	454.327392513045	0.0394406856496968	0.218261101473914	0.180704144638483	0.856599805396315	0.938721256696916	NO	NA	LOC101244063	peptide_chain_release_factor_1-like%2C_mitochondrial%2C_transcript_variant_X10
gene-LOC101244063	454.327392513045	0.0394406856496968	0.218261101473914	0.180704144638483	0.856599805396315	0.938721256696916	NO	NA	LOC101244063	peptide_chain_release_factor_1-like%2C_mitochondrial%2C_transcript_variant_X11
gene-LOC101244063	454.327392513045	0.0394406856496968	0.218261101473914	0.180704144638483	0.856599805396315	0.938721256696916	NO	NA	LOC101244063	peptide_chain_release_factor_1-like%2C_mitochondrial%2C_transcript_variant_X12
gene-LOC101244063	454.327392513045	0.0394406856496968	0.218261101473914	0.180704144638483	0.856599805396315	0.938721256696916	NO	NA	LOC101244063	peptide_chain_release_factor_1-like%2C_mitochondrial%2C_transcript_variant_X13
gene-LOC101244063	454.327392513045	0.0394406856496968	0.218261101473914	0.180704144638483	0.856599805396315	0.938721256696916	NO	NA	LOC101244063	peptide_chain_release_factor_1-like%2C_mitochondrial%2C_transcript_variant_X14
gene-LOC101244063	454.327392513045	0.0394406856496968	0.218261101473914	0.180704144638483	0.856599805396315	0.938721256696916	NO	NA	LOC101244063	peptide_chain_release_factor_1-like%2C_mitochondrial%2C_transcript_variant_X15
gene-LOC101244063	454.327392513045	0.0394406856496968	0.218261101473914	0.180704144638483	0.856599805396315	0.938721256696916	NO	NA	LOC101244063	peptide_chain_release_factor_1-like%2C_mitochondrial%2C_transcript_variant_X16
gene-LOC101244063	454.327392513045	0.0394406856496968	0.218261101473914	0.180704144638483	0.856599805396315	0.938721256696916	NO	NA	LOC101244063	peptide_chain_release_factor_1-like%2C_mitochondrial%2C_transcript_variant_X17
gene-LOC101244063	454.327392513045	0.0394406856496968	0.218261101473914	0.180704144638483	0.856599805396315	0.938721256696916	NO	NA	LOC101244063	peptide_chain_release_factor_1-like%2C_mitochondrial%2C_transcript_variant_X18
gene-LOC101244063	454.327392513045	0.0394406856496968	0.218261101473914	0.180704144638483	0.856599805396315	0.938721256696916	NO	NA	LOC101244063	peptide_chain_release_factor_1-like%2C_mitochondrial%2C_transcript_variant_X19
gene-LOC101244063	454.327392513045	0.0394406856496968	0.218261101473914	0.180704144638483	0.856599805396315	0.938721256696916	NO	NA	LOC101244063	peptide_chain_release_factor_1-like%2C_mitochondrial%2C_transcript_variant_X2
gene-LOC101244063	454.327392513045	0.0394406856496968	0.218261101473914	0.180704144638483	0.856599805396315	0.938721256696916	NO	NA	LOC101244063	peptide_chain_release_factor_1-like%2C_mitochondrial%2C_transcript_variant_X20
gene-LOC101244063	454.327392513045	0.0394406856496968	0.218261101473914	0.180704144638483	0.856599805396315	0.938721256696916	NO	NA	LOC101244063	peptide_chain_release_factor_1-like%2C_mitochondrial%2C_transcript_variant_X21
gene-LOC101244063	454.327392513045	0.0394406856496968	0.218261101473914	0.180704144638483	0.856599805396315	0.938721256696916	NO	NA	LOC101244063	peptide_chain_release_factor_1-like%2C_mitochondrial%2C_transcript_variant_X22
gene-LOC101244063	454.327392513045	0.0394406856496968	0.218261101473914	0.180704144638483	0.856599805396315	0.938721256696916	NO	NA	LOC101244063	peptide_chain_release_factor_1-like%2C_mitochondrial%2C_transcript_variant_X3
gene-LOC101244063	454.327392513045	0.0394406856496968	0.218261101473914	0.180704144638483	0.856599805396315	0.938721256696916	NO	NA	LOC101244063	peptide_chain_release_factor_1-like%2C_mitochondrial%2C_transcript_variant_X4
gene-LOC101244063	454.327392513045	0.0394406856496968	0.218261101473914	0.180704144638483	0.856599805396315	0.938721256696916	NO	NA	LOC101244063	peptide_chain_release_factor_1-like%2C_mitochondrial%2C_transcript_variant_X5
gene-LOC101244063	454.327392513045	0.0394406856496968	0.218261101473914	0.180704144638483	0.856599805396315	0.938721256696916	NO	NA	LOC101244063	peptide_chain_release_factor_1-like%2C_mitochondrial%2C_transcript_variant_X6
gene-LOC101244063	454.327392513045	0.0394406856496968	0.218261101473914	0.180704144638483	0.856599805396315	0.938721256696916	NO	NA	LOC101244063	peptide_chain_release_factor_1-like%2C_mitochondrial%2C_transcript_variant_X7
gene-LOC101244063	454.327392513045	0.0394406856496968	0.218261101473914	0.180704144638483	0.856599805396315	0.938721256696916	NO	NA	LOC101244063	peptide_chain_release_factor_1-like%2C_mitochondrial%2C_transcript_variant_X8
gene-LOC101244063	454.327392513045	0.0394406856496968	0.218261101473914	0.180704144638483	0.856599805396315	0.938721256696916	NO	NA	LOC101244063	peptide_chain_release_factor_1-like%2C_mitochondrial%2C_transcript_variant_X9
gene-LOC101244067	202.434966422048	-0.423422712804346	0.363904677181693	-1.16355391770064	0.244604835686316	0.491452175574904	NO	NA	LOC101244067	phospholipase_D_alpha_4
gene-LOC101244071	583.171631434657	-0.0183968433109932	0.243452872475867	-0.0755663431854428	0.9397641141214	0.975211679967853	NO	NA	LOC101244071	U11/U12_small_nuclear_ribonucleoprotein_48_kDa_protein%2C_transcript_variant_X1
gene-LOC101244071	583.171631434657	-0.0183968433109932	0.243452872475867	-0.0755663431854428	0.9397641141214	0.975211679967853	NO	NA	LOC101244071	U11/U12_small_nuclear_ribonucleoprotein_48_kDa_protein%2C_transcript_variant_X2
gene-LOC101244071	583.171631434657	-0.0183968433109932	0.243452872475867	-0.0755663431854428	0.9397641141214	0.975211679967853	NO	NA	LOC101244071	U11/U12_small_nuclear_ribonucleoprotein_48_kDa_protein%2C_transcript_variant_X3
gene-LOC101244071	583.171631434657	-0.0183968433109932	0.243452872475867	-0.0755663431854428	0.9397641141214	0.975211679967853	NO	NA	LOC101244071	U11/U12_small_nuclear_ribonucleoprotein_48_kDa_protein%2C_transcript_variant_X4
gene-LOC101244071	583.171631434657	-0.0183968433109932	0.243452872475867	-0.0755663431854428	0.9397641141214	0.975211679967853	NO	NA	LOC101244071	U11/U12_small_nuclear_ribonucleoprotein_48_kDa_protein%2C_transcript_variant_X5
gene-LOC101244073	423.380457823062	-0.386080621520929	0.198762661581022	-1.942420263695	0.052086244151715	0.180885023680225	NO	NA	LOC101244073	protein_DETOXIFICATION_27%2C_transcript_variant_X1
gene-LOC101244073	423.380457823062	-0.386080621520929	0.198762661581022	-1.942420263695	0.052086244151715	0.180885023680225	NO	NA	LOC101244073	protein_DETOXIFICATION_27%2C_transcript_variant_X2
gene-LOC101244073	423.380457823062	-0.386080621520929	0.198762661581022	-1.942420263695	0.052086244151715	0.180885023680225	NO	NA	LOC101244073	protein_DETOXIFICATION_27%2C_transcript_variant_X3
gene-LOC101244074	176.450055592329	0.946032958106022	0.295450256740865	3.20200418351903	0.0013647501603581	0.0105318290614415	NO	NA	LOC101244074	CO(2)-response_secreted_protease
gene-LOC101244075	88.3039642603321	0.0756388978559769	0.446316213779434	0.169473784551679	0.865423990981699	0.942384109034954	NO	NA	LOC101244075	alcohol_dehydrogenase-like_1%2C_transcript_variant_X1
gene-LOC101244075	88.3039642603321	0.0756388978559769	0.446316213779434	0.169473784551679	0.865423990981699	0.942384109034954	NO	NA	LOC101244075	alcohol_dehydrogenase-like_1%2C_transcript_variant_X2
gene-LOC101244075	88.3039642603321	0.0756388978559769	0.446316213779434	0.169473784551679	0.865423990981699	0.942384109034954	NO	NA	LOC101244075	alcohol_dehydrogenase-like_1%2C_transcript_variant_X3
gene-LOC101244075	88.3039642603321	0.0756388978559769	0.446316213779434	0.169473784551679	0.865423990981699	0.942384109034954	NO	NA	LOC101244075	alcohol_dehydrogenase-like_1%2C_transcript_variant_X4
gene-LOC101244075	88.3039642603321	0.0756388978559769	0.446316213779434	0.169473784551679	0.865423990981699	0.942384109034954	NO	NA	LOC101244075	alcohol_dehydrogenase-like_1%2C_transcript_variant_X5
gene-LOC101244079	56.02783907701	2.36271417180808	0.62959564095242	3.75274861851631	0.000174906225897	0.0018340911069811	UP	NA	LOC101244079	protein_disulfide-isomerase
gene-LOC101244080	2149.28736749698	0.897474526641357	0.149343574622762	6.00946193305172	1.86140062054095e-09	6.37966954291778e-08	NO	NA	LOC101244080	epoxide_hydrolase_A
gene-LOC101244082	78.5953370655221	-0.144859136601814	0.385939254063045	-0.375341805936513	0.707406278393208	0.856521451067807	NO	NA	LOC101244082	formin-like_protein_3
gene-LOC101244084	50471.9579228422	0.320728248081135	0.162817478418358	1.96986374679645	0.0488539883059833	0.173163355739427	NO	NA	LOC101244084	elongation_factor_1-alpha
gene-LOC101244085	130.964563830135	-0.447556750496437	0.402559744194111	-1.11177721307531	0.266233951646052	0.517726871576338	NO	NA	LOC101244085	ethylene-responsive_transcription_factor_CRF4-like
gene-LOC101244086	107.012232452267	-0.232520050891387	0.437375638489583	-0.531625519186124	0.594985386564272	0.791781900924177	NO	NA	LOC101244086	histone_H2B.1-like
gene-LOC101244087	251.787336333889	0.0279374858698142	0.280901624162994	0.0994564768112674	0.92077584298034	0.966232823618586	NO	NA	LOC101244087	protein_NPG1
gene-LOC101244088	1757.85352172496	-0.441004371541176	0.19914146744798	-2.21452807992577	0.02679247327167	0.111631196158576	NO	NA	LOC101244088	uncharacterized_LOC101244088
gene-LOC101244089	31.913976823331	0.697275102364639	0.577129169795074	1.20817858264247	0.226978578073447	0.469803568173707	NO	NA	LOC101244089	60S_ribosomal_protein_L13-1-like
gene-LOC101244091	18.8768900473268	1.49431123868945	0.978132405580642	1.52771877320882	0.126582376980157	0.327427911178126	NO	NA	LOC101244091	cation/H(+)_antiporter_14%2C_transcript_variant_X1
gene-LOC101244091	18.8768900473268	1.49431123868945	0.978132405580642	1.52771877320882	0.126582376980157	0.327427911178126	NO	NA	LOC101244091	cation/H(+)_antiporter_14%2C_transcript_variant_X2
gene-LOC101244091	18.8768900473268	1.49431123868945	0.978132405580642	1.52771877320882	0.126582376980157	0.327427911178126	NO	NA	LOC101244091	cation/H(+)_antiporter_14%2C_transcript_variant_X3
gene-LOC101244091	18.8768900473268	1.49431123868945	0.978132405580642	1.52771877320882	0.126582376980157	0.327427911178126	NO	NA	LOC101244091	cation/H(+)_antiporter_14%2C_transcript_variant_X4
gene-LOC101244092	3138.47240882252	-0.560039480088208	0.193229827838854	-2.89830760784644	0.003751824153077	0.0240246119043588	NO	NA	LOC101244092	elongation_of_fatty_acids_protein_3-like
gene-LOC101244095	727.769517660512	1.49542026502769	0.280231622351948	5.33637229259431	9.48246042602845e-08	2.33935047249376e-06	UP	NA	LOC101244095	aspartyl_protease_family_protein_2
gene-LOC101244097	651.759314102187	-0.153337266780886	0.184394737084539	-0.831570733553993	0.405651287248375	0.650666575942093	NO	NA	LOC101244097	calcium/calmodulin-regulated_receptor-like_kinase%2C_transcript_variant_X1
gene-LOC101244100	1458.89277672037	-0.647824566319911	0.254800211320691	-2.54248049074245	0.0110068745700799	0.0569064608562443	NO	NA	LOC101244100	proline-rich_receptor-like_protein_kinase_PERK8
gene-LOC101244101	385.671970126389	3.38387905665133	0.896269666620117	3.77551442682662	0.000159677781876	0.0016961323018704	UP	NA	LOC101244101	aspartyl_protease_AED1-like
gene-LOC101244102	764.761674724199	0.735227640922087	0.28715490092031	2.56038688027172	0.010455569558999	0.0546450390592794	NO	NA	LOC101244102	lysine-specific_demethylase_JMJ25-like%2C_transcript_variant_X1
gene-LOC101244102	764.761674724199	0.735227640922087	0.28715490092031	2.56038688027172	0.010455569558999	0.0546450390592794	NO	NA	LOC101244102	lysine-specific_demethylase_JMJ25-like%2C_transcript_variant_X10
gene-LOC101244102	764.761674724199	0.735227640922087	0.28715490092031	2.56038688027172	0.010455569558999	0.0546450390592794	NO	NA	LOC101244102	lysine-specific_demethylase_JMJ25-like%2C_transcript_variant_X11
gene-LOC101244102	764.761674724199	0.735227640922087	0.28715490092031	2.56038688027172	0.010455569558999	0.0546450390592794	NO	NA	LOC101244102	lysine-specific_demethylase_JMJ25-like%2C_transcript_variant_X12
gene-LOC101244102	764.761674724199	0.735227640922087	0.28715490092031	2.56038688027172	0.010455569558999	0.0546450390592794	NO	NA	LOC101244102	lysine-specific_demethylase_JMJ25-like%2C_transcript_variant_X13
gene-LOC101244102	764.761674724199	0.735227640922087	0.28715490092031	2.56038688027172	0.010455569558999	0.0546450390592794	NO	NA	LOC101244102	lysine-specific_demethylase_JMJ25-like%2C_transcript_variant_X14
gene-LOC101244102	764.761674724199	0.735227640922087	0.28715490092031	2.56038688027172	0.010455569558999	0.0546450390592794	NO	NA	LOC101244102	lysine-specific_demethylase_JMJ25-like%2C_transcript_variant_X15
gene-LOC101244102	764.761674724199	0.735227640922087	0.28715490092031	2.56038688027172	0.010455569558999	0.0546450390592794	NO	NA	LOC101244102	lysine-specific_demethylase_JMJ25-like%2C_transcript_variant_X2
gene-LOC101244102	764.761674724199	0.735227640922087	0.28715490092031	2.56038688027172	0.010455569558999	0.0546450390592794	NO	NA	LOC101244102	lysine-specific_demethylase_JMJ25-like%2C_transcript_variant_X3
gene-LOC101244102	764.761674724199	0.735227640922087	0.28715490092031	2.56038688027172	0.010455569558999	0.0546450390592794	NO	NA	LOC101244102	lysine-specific_demethylase_JMJ25-like%2C_transcript_variant_X4
gene-LOC101244102	764.761674724199	0.735227640922087	0.28715490092031	2.56038688027172	0.010455569558999	0.0546450390592794	NO	NA	LOC101244102	lysine-specific_demethylase_JMJ25-like%2C_transcript_variant_X5
gene-LOC101244102	764.761674724199	0.735227640922087	0.28715490092031	2.56038688027172	0.010455569558999	0.0546450390592794	NO	NA	LOC101244102	lysine-specific_demethylase_JMJ25-like%2C_transcript_variant_X6
gene-LOC101244102	764.761674724199	0.735227640922087	0.28715490092031	2.56038688027172	0.010455569558999	0.0546450390592794	NO	NA	LOC101244102	lysine-specific_demethylase_JMJ25-like%2C_transcript_variant_X7
gene-LOC101244102	764.761674724199	0.735227640922087	0.28715490092031	2.56038688027172	0.010455569558999	0.0546450390592794	NO	NA	LOC101244102	lysine-specific_demethylase_JMJ25-like%2C_transcript_variant_X8
gene-LOC101244102	764.761674724199	0.735227640922087	0.28715490092031	2.56038688027172	0.010455569558999	0.0546450390592794	NO	NA	LOC101244102	lysine-specific_demethylase_JMJ25-like%2C_transcript_variant_X9
gene-LOC101244103	474.0320290031	1.03366759009334	0.338880978907358	3.05023785467735	0.0022866019798212	0.0161007992560523	UP	NA	LOC101244103	uncharacterized_LOC101244103
gene-LOC101244104	2001.85282983103	0.111131852624736	0.126503646273098	0.878487347193317	0.379679301173638	0.627892552857802	NO	NA	LOC101244104	phosphatidylinositol_glycan_anchor_biosynthesis_class_U_protein%2C_transcript_variant_X1
gene-LOC101244106	3373.45432106536	0.534502441352651	0.111134525438785	4.80950846950855	1.51301885574755e-06	2.8302597221937e-05	NO	NA	LOC101244106	threonine--tRNA_ligase%2C_mitochondrial_1-like
gene-LOC101244110	569.587796985993	0.0473329413724676	0.162893050670602	0.290576799793523	0.771375005879829	0.89240814373144	NO	NA	LOC101244110	nuclear_intron_maturase_4%2C_mitochondrial
gene-LOC101244112	85.78630813316	0.0834204246222214	0.462299828114132	0.180446583686868	0.85680198598694	0.93884208602914	NO	NA	LOC101244112	protein_CNGC15b-like
gene-LOC101244113	13662.0101282756	-0.17625616153478	0.184876075453897	-0.953374638130142	0.340400286777637	0.591221550719054	NO	NA	LOC101244113	alpha-glucan_phosphorylase%2C_H_isozyme%2C_transcript_variant_X1
gene-LOC101244113	13662.0101282756	-0.17625616153478	0.184876075453897	-0.953374638130142	0.340400286777637	0.591221550719054	NO	NA	LOC101244113	alpha-glucan_phosphorylase%2C_H_isozyme%2C_transcript_variant_X2
gene-LOC101244113	13662.0101282756	-0.17625616153478	0.184876075453897	-0.953374638130142	0.340400286777637	0.591221550719054	NO	NA	LOC101244113	alpha-glucan_phosphorylase%2C_H_isozyme%2C_transcript_variant_X3
gene-LOC101244115	2631.66990270848	-0.110005690676234	0.142230290513986	-0.773433635540647	0.439265790267016	0.679971317678906	NO	NA	LOC101244115	probable_serine/threonine-protein_phosphatase_2A_regulatory_subunit_B''_subunit_TON2
gene-LOC101244118	1094.20714479223	0.339205125858815	0.153498406752438	2.20982831701885	0.027117079674778	0.112585485064368	NO	NA	LOC101244118	probable_prolyl_4-hydroxylase_4
gene-LOC101244119	2378.77996636996	-0.334381178708274	0.204222306113632	-1.63733915785977	0.101559623304676	0.284302922467401	NO	NA	LOC101244119	endo-1%2C3%3B1%2C4-beta-D-glucanase%2C_transcript_variant_X1
gene-LOC101244119	2378.77996636996	-0.334381178708274	0.204222306113632	-1.63733915785977	0.101559623304676	0.284302922467401	NO	NA	LOC101244119	endo-1%2C3%3B1%2C4-beta-D-glucanase%2C_transcript_variant_X2
gene-LOC101244120	2499.37237709697	-0.387462988965546	0.213179504777822	-1.81754333921248	0.0691339585116642	0.219456001634462	NO	NA	LOC101244120	putative_pre-16S_rRNA_nuclease
gene-LOC101244121	2373.86521140762	0.158077755292125	0.12863485401209	1.22888743106334	0.219114014582644	0.4599177721699	NO	NA	LOC101244121	UTP:RNA_uridylyltransferase_1-like
gene-LOC101244124	783.614447511594	0.329211732739113	0.254375508662436	1.29419586999622	0.195597772991877	0.428883180432061	NO	NA	LOC101244124	germin-like_protein_5-1
gene-LOC101244125	171.162239441836	0.0081156601008903	0.290701376822571	0.0279175151820615	0.977727938792749	0.990971946299468	NO	NA	LOC101244125	glucosidase_2_subunit_beta
gene-LOC101244126	270.082615885932	0.0965182711336993	0.217667867596724	0.443419932392225	0.657462021203323	0.83036306364971	NO	NA	LOC101244126	probable_sodium/metabolite_cotransporter_BASS1%2C_chloroplastic%2C_transcript_variant_X1
gene-LOC101244126	270.082615885932	0.0965182711336993	0.217667867596724	0.443419932392225	0.657462021203323	0.83036306364971	NO	NA	LOC101244126	probable_sodium/metabolite_cotransporter_BASS1%2C_chloroplastic%2C_transcript_variant_X2
gene-LOC101244129	1912.63621960821	0.716654058294776	0.201885555828294	3.549803527818	0.0003855187549831	0.0035926480997655	NO	NA	LOC101244129	leucine-rich_repeat_protein_1-like%2C_transcript_variant_X1
gene-LOC101244129	1912.63621960821	0.716654058294776	0.201885555828294	3.549803527818	0.0003855187549831	0.0035926480997655	NO	NA	LOC101244129	leucine-rich_repeat_protein_1-like%2C_transcript_variant_X2
gene-LOC101244131	677.116293982301	0.62633543295247	0.253838492597878	2.46745647810275	0.0136076762247255	0.0668664907968409	NO	NA	LOC101244131	nucleolin
gene-LOC101244132	3592.72640310715	-0.11291729960094	0.181188926882866	-0.623201988904864	0.533151794892603	0.751704287290945	NO	NA	LOC101244132	V-type_ATP_synthase_beta_chain%2C_transcript_variant_X1
gene-LOC101244133	248.274260460506	0.215216771479809	0.282361476463981	0.762203024913218	0.445938841009978	0.685535437361114	NO	NA	LOC101244133	formin-like_protein_11
gene-LOC101244134	850.046164137795	0.251541390896499	0.18471211568281	1.36180233747335	0.173260273707468	0.398422561186813	NO	NA	LOC101244134	UDP-glycosyltransferase_TURAN%2C_transcript_variant_X1
gene-LOC101244134	850.046164137795	0.251541390896499	0.18471211568281	1.36180233747335	0.173260273707468	0.398422561186813	NO	NA	LOC101244134	UDP-glycosyltransferase_TURAN%2C_transcript_variant_X2
gene-LOC101244134	850.046164137795	0.251541390896499	0.18471211568281	1.36180233747335	0.173260273707468	0.398422561186813	NO	NA	LOC101244134	UDP-glycosyltransferase_TURAN%2C_transcript_variant_X3
gene-LOC101244136	104.360454999193	-0.669523083158563	0.43702435480451	-1.5320040537742	0.125521434413485	0.325569393960589	NO	NA	LOC101244136	uncharacterized_LOC101244136
gene-LOC101244137	3649.45568438424	-0.146306673545476	0.111454299038469	-1.31270551973035	0.189282196937733	0.420313885949241	NO	NA	LOC101244137	vacuolar_protein_sorting-associated_protein_52_A-like%2C_transcript_variant_X1
gene-LOC101244137	3649.45568438424	-0.146306673545476	0.111454299038469	-1.31270551973035	0.189282196937733	0.420313885949241	NO	NA	LOC101244137	vacuolar_protein_sorting-associated_protein_52_A-like%2C_transcript_variant_X2
gene-LOC101244139	3548.71874051695	-0.570721131469402	0.194552410831377	-2.93350840028427	0.0033515458475641	0.0219008403800999	NO	NA	LOC101244139	uncharacterized_LOC101244139
gene-LOC101244140	6.78715427325425	0.829048474891676	1.25660338298821	0.659753495904329	0.509412030693388	0.735403402454178	NO	NA	LOC101244140	uncharacterized_LOC101244140
gene-LOC101244141	15.7082126878906	-1.32203292584486	1.29499391772361	-1.02087964101699	0.307311465915297	0.561015114050652	NO	NA	LOC101244141	peroxidase_72
gene-LOC101244142	3404.06825960821	1.41859751513808	0.315535374784922	4.49584302902657	6.92948446859814e-06	0.0001108230352982	UP	NA	LOC101244142	mitochondrial_uncoupling_protein_5
gene-LOC101244143	24.8980431635376	-1.27288498486541	0.684514246646552	-1.85954491247084	0.0629499393589487	0.206136327554544	NO	NA	LOC101244143	auxin-responsive_protein_SAUR68-like
gene-LOC101244145	1513.392940819	-0.0370862090012912	0.191665112647627	-0.19349483319624	0.846571452110014	0.933466927185489	NO	NA	LOC101244145	uncharacterized_LOC101244145
gene-LOC101244147	1143.28889310601	0.290157965940414	0.16620314446293	1.74580310666223	0.0808451709640513	0.244672498831822	NO	NA	LOC101244147	thioredoxin-like_fold_domain-containing_protein_MRL7%2C_chloroplastic%2C_transcript_variant_X1
gene-LOC101244147	1143.28889310601	0.290157965940414	0.16620314446293	1.74580310666223	0.0808451709640513	0.244672498831822	NO	NA	LOC101244147	thioredoxin-like_fold_domain-containing_protein_MRL7%2C_chloroplastic%2C_transcript_variant_X2
gene-LOC101244147	1143.28889310601	0.290157965940414	0.16620314446293	1.74580310666223	0.0808451709640513	0.244672498831822	NO	NA	LOC101244147	thioredoxin-like_fold_domain-containing_protein_MRL7%2C_chloroplastic%2C_transcript_variant_X3
gene-LOC101244147	1143.28889310601	0.290157965940414	0.16620314446293	1.74580310666223	0.0808451709640513	0.244672498831822	NO	NA	LOC101244147	thioredoxin-like_fold_domain-containing_protein_MRL7%2C_chloroplastic%2C_transcript_variant_X4
gene-LOC101244147	1143.28889310601	0.290157965940414	0.16620314446293	1.74580310666223	0.0808451709640513	0.244672498831822	NO	NA	LOC101244147	thioredoxin-like_fold_domain-containing_protein_MRL7%2C_chloroplastic%2C_transcript_variant_X5
gene-LOC101244147	1143.28889310601	0.290157965940414	0.16620314446293	1.74580310666223	0.0808451709640513	0.244672498831822	NO	NA	LOC101244147	thioredoxin-like_fold_domain-containing_protein_MRL7%2C_chloroplastic%2C_transcript_variant_X6
gene-LOC101244148	1090.73970167172	-0.219313794043352	0.182154449156865	-1.20399910657404	0.228589923862929	0.471506819841529	NO	NA	LOC101244148	general_transcription_and_DNA_repair_factor_IIH_subunit_TFB2%2C_transcript_variant_X1
gene-LOC101244148	1090.73970167172	-0.219313794043352	0.182154449156865	-1.20399910657404	0.228589923862929	0.471506819841529	NO	NA	LOC101244148	general_transcription_and_DNA_repair_factor_IIH_subunit_TFB2%2C_transcript_variant_X2
gene-LOC101244148	1090.73970167172	-0.219313794043352	0.182154449156865	-1.20399910657404	0.228589923862929	0.471506819841529	NO	NA	LOC101244148	general_transcription_and_DNA_repair_factor_IIH_subunit_TFB2%2C_transcript_variant_X3
gene-LOC101244150	641.046602183042	-0.65050193680487	0.429826335317875	-1.51340642337282	0.130176454394491	0.333520949771792	NO	NA	LOC101244150	nucleobase-ascorbate_transporter_2
gene-LOC101244151	673.389211766824	-0.283101137618246	0.285090279843847	-0.993022763783139	0.320698861148797	0.573133476525501	NO	NA	LOC101244151	urease_accessory_protein_G-like%2C_transcript_variant_X1
gene-LOC101244153	943.972388792736	0.720094866575729	0.217035025190423	3.31787399726809	0.0009070539261628	0.0075104947505994	NO	NA	LOC101244153	probable_prolyl_4-hydroxylase_9%2C_transcript_variant_X1
gene-LOC101244154	181.028099576547	0.507672494832995	0.338819188005823	1.49835815917329	0.134040221028622	0.339177269477637	NO	NA	LOC101244154	ABC_transporter_G_family_member_15-like
gene-LOC101244161	236.030104516768	1.20300400311201	0.313154506429012	3.84156695309991	0.0001222513791951	0.001342596195064	UP	NA	LOC101244161	putative_late_blight_resistance_protein_homolog_R1B-16%2C_transcript_variant_X1
gene-LOC101244161	236.030104516768	1.20300400311201	0.313154506429012	3.84156695309991	0.0001222513791951	0.001342596195064	UP	NA	LOC101244161	putative_late_blight_resistance_protein_homolog_R1B-16%2C_transcript_variant_X2
gene-LOC101244161	236.030104516768	1.20300400311201	0.313154506429012	3.84156695309991	0.0001222513791951	0.001342596195064	UP	NA	LOC101244161	putative_late_blight_resistance_protein_homolog_R1B-16%2C_transcript_variant_X3
gene-LOC101244164	901.392994638089	0.144010872199442	0.213935793213797	0.673149967268566	0.500851887853605	0.728852426671339	NO	NA	LOC101244164	uncharacterized_LOC101244164
gene-LOC101244167	417.696951974436	1.20246653620857	0.508072881150563	2.36672056474557	0.0179464771076942	0.0825101705781834	UP	NA	LOC101244167	glycine-rich_cell_wall_structural_protein_2
gene-LOC101244168	208.74572769207	0.0787602774977403	0.227805825356744	0.345734255804924	0.729542437612979	0.869837259679526	NO	NA	LOC101244168	uncharacterized_LOC101244168%2C_transcript_variant_X1
gene-LOC101244168	208.74572769207	0.0787602774977403	0.227805825356744	0.345734255804924	0.729542437612979	0.869837259679526	NO	NA	LOC101244168	uncharacterized_LOC101244168%2C_transcript_variant_X2
gene-LOC101244170	647.567490251178	-0.416397398642867	0.230412230045778	-1.8071844474581	0.0707335250498496	0.222905540912261	NO	NA	LOC101244170	protein_Dr1_homolog%2C_transcript_variant_X1
gene-LOC101244170	647.567490251178	-0.416397398642867	0.230412230045778	-1.8071844474581	0.0707335250498496	0.222905540912261	NO	NA	LOC101244170	protein_Dr1_homolog%2C_transcript_variant_X2
gene-LOC101244170	647.567490251178	-0.416397398642867	0.230412230045778	-1.8071844474581	0.0707335250498496	0.222905540912261	NO	NA	LOC101244170	protein_Dr1_homolog%2C_transcript_variant_X3
gene-LOC101244171	368.368948396554	0.692999644377847	0.254771276805774	2.72008545494773	0.0065265047499764	0.0376070275113592	NO	NA	LOC101244171	protein_NUCLEAR_FUSION_DEFECTIVE_4
gene-LOC101244173	152.549481952956	0.0628192747510226	0.350369602529308	0.179294306062889	0.857706617516027	0.939379822851315	NO	NA	LOC101244173	pentatricopeptide_repeat-containing_protein_At3g48250%2C_chloroplastic%2C_transcript_variant_X1
gene-LOC101244173	152.549481952956	0.0628192747510226	0.350369602529308	0.179294306062889	0.857706617516027	0.939379822851315	NO	NA	LOC101244173	pentatricopeptide_repeat-containing_protein_At3g48250%2C_chloroplastic%2C_transcript_variant_X2
gene-LOC101244173	152.549481952956	0.0628192747510226	0.350369602529308	0.179294306062889	0.857706617516027	0.939379822851315	NO	NA	LOC101244173	pentatricopeptide_repeat-containing_protein_At3g48250%2C_chloroplastic%2C_transcript_variant_X3
gene-LOC101244174	278.774061133013	-0.297974240132197	0.253410783022901	-1.17585462061916	0.23965297531473	0.485509404617076	NO	NA	LOC101244174	uncharacterized_LOC101244174
gene-LOC101244175	33.6409973051203	1.78107894873567	0.955224179360319	1.86456644128124	0.0622422004323723	0.204704786384168	NO	NA	LOC101244175	uncharacterized_LOC101244175
gene-LOC101244176	27093.7623155348	0.506002468483858	0.25829988597307	1.95897286821339	0.0501159643037136	0.176047945456914	NO	NA	LOC101244176	magnesium-chelatase_subunit_ChlH%2C_chloroplastic
gene-LOC101244177	2777.98917030931	2.91278846612252	0.666464527959759	4.37050787239856	1.23957885143561e-05	0.0001845544985297	UP	NA	LOC101244177	receptor-like_protein_56%2C_transcript_variant_X1
gene-LOC101244177	2777.98917030931	2.91278846612252	0.666464527959759	4.37050787239856	1.23957885143561e-05	0.0001845544985297	UP	NA	LOC101244177	receptor-like_protein_56%2C_transcript_variant_X2
gene-LOC101244178	922.38768252457	-0.310981359652077	0.153146684733113	-2.03061111113193	0.0422944596998181	0.156376385566038	NO	NA	LOC101244178	UDP-glycosyltransferase_79B8%2C_transcript_variant_X1
gene-LOC101244178	922.38768252457	-0.310981359652077	0.153146684733113	-2.03061111113193	0.0422944596998181	0.156376385566038	NO	NA	LOC101244178	UDP-glycosyltransferase_79B8%2C_transcript_variant_X2
gene-LOC101244178	922.38768252457	-0.310981359652077	0.153146684733113	-2.03061111113193	0.0422944596998181	0.156376385566038	NO	NA	LOC101244178	UDP-glycosyltransferase_79B8%2C_transcript_variant_X3
gene-LOC101244178	922.38768252457	-0.310981359652077	0.153146684733113	-2.03061111113193	0.0422944596998181	0.156376385566038	NO	NA	LOC101244178	UDP-glycosyltransferase_79B8%2C_transcript_variant_X4
gene-LOC101244182	46.8119298266705	-0.234907610219493	0.391429307609896	-0.600127802524192	0.548421064875182	0.760580968986716	NO	NA	LOC101244182	uncharacterized_LOC101244182
gene-LOC101244183	1817.35447169882	-0.63298652954287	0.128226151245917	-4.93648544694214	7.954297000121e-07	1.60873687942051e-05	NO	NA	LOC101244183	receptor_protein_kinase-like_protein_ZAR1
gene-LOC101244185	604.092047147356	1.41566182291505	0.313307261398181	4.51844561979649	6.22952680575749e-06	0.0001013141274372	UP	NA	LOC101244185	uncharacterized_LOC101244185%2C_transcript_variant_X1
gene-LOC101244185	604.092047147356	1.41566182291505	0.313307261398181	4.51844561979649	6.22952680575749e-06	0.0001013141274372	UP	NA	LOC101244185	uncharacterized_LOC101244185%2C_transcript_variant_X2
gene-LOC101244185	604.092047147356	1.41566182291505	0.313307261398181	4.51844561979649	6.22952680575749e-06	0.0001013141274372	UP	NA	LOC101244185	uncharacterized_LOC101244185%2C_transcript_variant_X3
gene-LOC101244187	1829.06765297004	-0.183852943086922	0.129955577913244	-1.41473683576444	0.157145669881648	0.375528146779648	NO	NA	LOC101244187	protein_OBERON_3
gene-LOC101244188	777.802205133899	-0.102779876688198	0.245988945146027	-0.417823153098138	0.676076421455558	0.839108806018446	NO	NA	LOC101244188	pentatricopeptide_repeat-containing_protein_At5g57250%2C_mitochondrial%2C_transcript_variant_X1
gene-LOC101244188	777.802205133899	-0.102779876688198	0.245988945146027	-0.417823153098138	0.676076421455558	0.839108806018446	NO	NA	LOC101244188	pentatricopeptide_repeat-containing_protein_At5g57250%2C_mitochondrial%2C_transcript_variant_X2
gene-LOC101244189	277.820043878711	0.0006644358448126	0.307988856041375	0.0021573372925005	0.998278695217058	0.999517947678712	NO	NA	LOC101244189	uncharacterized_LOC101244189%2C_transcript_variant_X1
gene-LOC101244189	277.820043878711	0.0006644358448126	0.307988856041375	0.0021573372925005	0.998278695217058	0.999517947678712	NO	NA	LOC101244189	uncharacterized_LOC101244189%2C_transcript_variant_X2
gene-LOC101244189	277.820043878711	0.0006644358448126	0.307988856041375	0.0021573372925005	0.998278695217058	0.999517947678712	NO	NA	LOC101244189	uncharacterized_LOC101244189%2C_transcript_variant_X3
gene-LOC101244192	75.9513541483745	-0.064360509036574	0.439185292992135	-0.146545228320582	0.883490988241575	0.950815208110904	NO	NA	LOC101244192	protein_trichome_birefringence-like_33
gene-LOC101244194	973.679813905939	-0.636741111373521	0.173944478163228	-3.66059973905012	0.0002516255793793	0.0024782814416502	NO	NA	LOC101244194	protein_TIFY_8
gene-LOC101244195	201.199986876681	0.663600499337173	0.619782891358325	1.07069831805589	0.28430509930779	0.536535232024861	NO	NA	LOC101244195	ribose-phosphate_pyrophosphokinase_1-like
gene-LOC101244196	1529.11388408218	1.67174835561504	0.340293270829322	4.91266944991553	8.98446761120492e-07	1.79575068389514e-05	UP	NA	LOC101244196	trans-cinnamate_4-monooxygenase%2C_transcript_variant_X1
gene-LOC101244196	1529.11388408218	1.67174835561504	0.340293270829322	4.91266944991553	8.98446761120492e-07	1.79575068389514e-05	UP	NA	LOC101244196	trans-cinnamate_4-monooxygenase%2C_transcript_variant_X2
gene-LOC101244198	2346.12355014842	-0.0905388817821363	0.191499368874278	-0.472789452593844	0.636363399761976	0.818424413057933	NO	NA	LOC101244198	FGGY_carbohydrate_kinase_domain-containing_protein%2C_transcript_variant_X1
gene-LOC101244198	2346.12355014842	-0.0905388817821363	0.191499368874278	-0.472789452593844	0.636363399761976	0.818424413057933	NO	NA	LOC101244198	FGGY_carbohydrate_kinase_domain-containing_protein%2C_transcript_variant_X2
gene-LOC101244198	2346.12355014842	-0.0905388817821363	0.191499368874278	-0.472789452593844	0.636363399761976	0.818424413057933	NO	NA	LOC101244198	FGGY_carbohydrate_kinase_domain-containing_protein%2C_transcript_variant_X3
gene-LOC101244198	2346.12355014842	-0.0905388817821363	0.191499368874278	-0.472789452593844	0.636363399761976	0.818424413057933	NO	NA	LOC101244198	FGGY_carbohydrate_kinase_domain-containing_protein%2C_transcript_variant_X4
gene-LOC101244199	310.575523056961	0.104773432316884	0.216920252790253	0.48300438050011	0.62909262590014	0.813677318292849	NO	NA	LOC101244199	beta-1%2C4-mannosyl-glycoprotein_4-beta-N-acetylglucosaminyltransferase%2C_transcript_variant_X1
gene-LOC101244199	310.575523056961	0.104773432316884	0.216920252790253	0.48300438050011	0.62909262590014	0.813677318292849	NO	NA	LOC101244199	beta-1%2C4-mannosyl-glycoprotein_4-beta-N-acetylglucosaminyltransferase%2C_transcript_variant_X2
gene-LOC101244202	95.0119203791912	0.246708947206763	0.394385392823652	0.625552953268425	0.531608205459418	0.750844710698484	NO	NA	LOC101244202	uncharacterized_LOC101244202
gene-LOC101244203	18.7959388922499	-0.345145547743558	0.832904482474155	-0.414387910025767	0.678590041645294	0.840055184226674	NO	NA	LOC101244203	uncharacterized_LOC101244203
gene-LOC101244205	1214.2714715882	-0.664996541900658	0.195423660040506	-3.40284560100257	0.0006668795480159	0.0057678593963033	NO	NA	LOC101244205	uridine_kinase-like_protein_3
gene-LOC101244206	791.784558468102	0.488495358205556	0.140121303428515	3.48623190230862	0.0004898761370911	0.0044160193523219	NO	NA	LOC101244206	rab3_GTPase-activating_protein_catalytic_subunit
gene-LOC101244207	35.4470870136979	-0.125747372089512	0.672885920331349	-0.186877698418166	0.85175652523281	0.93607524296178	NO	NA	LOC101244207	protein_LIGHT-DEPENDENT_SHORT_HYPOCOTYLS_10
gene-LOC101244208	70.4975637535209	0.184997322823449	0.310920356641946	0.594999069284134	0.551844093115509	0.762842206812648	NO	NA	LOC101244208	3-oxoacyl-[acyl-carrier-protein]_synthase_3_A%2C_chloroplastic-like%2C_transcript_variant_X1
gene-LOC101244212	1305.30972888274	0.172922229579236	0.141058232288977	1.22589250391981	0.220239130058657	0.461465248713529	NO	NA	LOC101244212	cytosolic_Fe-S_cluster_assembly_factor_nar1%2C_transcript_variant_X1
gene-LOC101244214	1090.41137198598	-0.243360226516579	0.171696153350727	-1.41738892670159	0.156369248383144	0.374066592894072	NO	NA	LOC101244214	21_kDa_protein-like
gene-LOC101244216	743.144507806809	-0.36220992962667	0.251962920211623	-1.43755251495915	0.150561062322171	0.365002470929858	NO	NA	LOC101244216	uncharacterized_LOC101244216
gene-LOC101244217	13.5412715103528	-1.83090690649021	0.88338096149685	-2.07261304724954	0.0382083058149182	0.145612138597264	DOWN	NA	LOC101244217	mavicyanin-like
gene-LOC101244218	3117.50571846011	0.0737708995172439	0.124263503321043	0.593665054868538	0.552736160196005	0.763558635580158	NO	NA	LOC101244218	DEAD-box_ATP-dependent_RNA_helicase_37%2C_transcript_variant_X1
gene-LOC101244219	437.281344407949	-0.388405307678722	0.165867494902678	-2.34166017824419	0.019198185984416	0.0868574407760056	NO	NA	LOC101244219	uncharacterized_LOC101244219
gene-LOC101244223	139.843171730751	-0.405077271275411	0.353818364896124	-1.14487350421829	0.252261561092871	0.501064460175425	NO	NA	LOC101244223	mitogen-activated_protein_kinase-binding_protein_1%2C_transcript_variant_X1
gene-LOC101244223	139.843171730751	-0.405077271275411	0.353818364896124	-1.14487350421829	0.252261561092871	0.501064460175425	NO	NA	LOC101244223	mitogen-activated_protein_kinase-binding_protein_1%2C_transcript_variant_X2
gene-LOC101244224	3910.0710964799	-0.0378612049394803	0.14725556908611	-0.257112210929968	0.797092151392326	0.907202589110705	NO	NA	LOC101244224	RNA_helicase_aquarius
gene-LOC101244226	3.74405246316774	2.31472277899876	2.31260185837115	1.00091711446998	0.316866881678673	0.569774629581888	NO	NA	LOC101244226	uncharacterized_LOC101244226
gene-LOC101244229	35.3749932038625	-0.604211937985216	0.554232725712799	-1.09017730269922	0.275635049500122	0.527487086016394	NO	NA	LOC101244229	pentatricopeptide_repeat-containing_protein%2C_transcript_variant_X1
gene-LOC101244229	35.3749932038625	-0.604211937985216	0.554232725712799	-1.09017730269922	0.275635049500122	0.527487086016394	NO	NA	LOC101244229	pentatricopeptide_repeat-containing_protein%2C_transcript_variant_X2
gene-LOC101244230	606.956144837747	0.0153835961788971	0.195779924923736	0.0785759632142549	0.937369906987769	0.974385786475963	NO	NA	LOC101244230	actin-related_protein_9%2C_transcript_variant_X1
gene-LOC101244230	606.956144837747	0.0153835961788971	0.195779924923736	0.0785759632142549	0.937369906987769	0.974385786475963	NO	NA	LOC101244230	actin-related_protein_9%2C_transcript_variant_X2
gene-LOC101244230	606.956144837747	0.0153835961788971	0.195779924923736	0.0785759632142549	0.937369906987769	0.974385786475963	NO	NA	LOC101244230	actin-related_protein_9%2C_transcript_variant_X3
gene-LOC101244231	4256.29719870796	0.202349407971703	0.16154016462772	1.2526259858533	0.210341853273404	0.449158795402031	NO	NA	LOC101244231	probable_UDP-N-acetylglucosamine--peptide_N-acetylglucosaminyltransferase_SEC
gene-LOC101244232	33.2089177975181	3.48933551784595	1.44183863473309	2.4200596611783	0.0155179608605332	0.0739371120795204	UP	NA	LOC101244232	G-type_lectin_S-receptor-like_serine/threonine-protein_kinase_At4g27290%2C_transcript_variant_X1
gene-LOC101244232	33.2089177975181	3.48933551784595	1.44183863473309	2.4200596611783	0.0155179608605332	0.0739371120795204	UP	NA	LOC101244232	G-type_lectin_S-receptor-like_serine/threonine-protein_kinase_At4g27290%2C_transcript_variant_X2
gene-LOC101244238	5.15911750188433	2.6080810929656	2.15178528518466	1.2120545255712	0.225491509368075	0.468186345748901	NO	NA	LOC101244238	protein_DETOXIFICATION_33-like
gene-LOC101244240	1160.02604290758	-0.193481616310299	0.17595912508711	-1.09958273669816	0.27151396705422	0.523142730274052	NO	NA	LOC101244240	subtilisin-like_protease_SBT2.2%2C_transcript_variant_X1
gene-LOC101244240	1160.02604290758	-0.193481616310299	0.17595912508711	-1.09958273669816	0.27151396705422	0.523142730274052	NO	NA	LOC101244240	subtilisin-like_protease_SBT2.2%2C_transcript_variant_X2
gene-LOC101244240	1160.02604290758	-0.193481616310299	0.17595912508711	-1.09958273669816	0.27151396705422	0.523142730274052	NO	NA	LOC101244240	subtilisin-like_protease_SBT2.2%2C_transcript_variant_X3
gene-LOC101244240	1160.02604290758	-0.193481616310299	0.17595912508711	-1.09958273669816	0.27151396705422	0.523142730274052	NO	NA	LOC101244240	subtilisin-like_protease_SBT2.2%2C_transcript_variant_X4
gene-LOC101244240	1160.02604290758	-0.193481616310299	0.17595912508711	-1.09958273669816	0.27151396705422	0.523142730274052	NO	NA	LOC101244240	subtilisin-like_protease_SBT2.2%2C_transcript_variant_X5
gene-LOC101244241	2283.9743975154	0.099413887670906	0.16187046800839	0.614157041083945	0.539111557934336	0.754975090120974	NO	NA	LOC101244241	fasciclin_superfamily_protein%2C_transcript_variant_X1
gene-LOC101244242	2568.91511735358	0.350323352928064	0.114802858010716	3.05152118160129	0.0022768498330286	0.01605712950817	NO	NA	LOC101244242	ATP-dependent_zinc_metalloprotease_FTSH_8%2C_mitochondrial-like%2C_transcript_variant_X1
gene-LOC101244242	2568.91511735358	0.350323352928064	0.114802858010716	3.05152118160129	0.0022768498330286	0.01605712950817	NO	NA	LOC101244242	ATP-dependent_zinc_metalloprotease_FTSH_8%2C_mitochondrial-like%2C_transcript_variant_X2
gene-LOC101244242	2568.91511735358	0.350323352928064	0.114802858010716	3.05152118160129	0.0022768498330286	0.01605712950817	NO	NA	LOC101244242	ATP-dependent_zinc_metalloprotease_FTSH_8%2C_mitochondrial-like%2C_transcript_variant_X3
gene-LOC101244245	203.726040386515	0.383796797335455	0.290947222487996	1.31912858302433	0.187126128890226	0.417660121813881	NO	NA	LOC101244245	protein_MKS1
gene-LOC101244246	1223.96827634712	-1.06137745556547	0.1969928189101	-5.38789922108707	7.12860031579567e-08	1.79551071086015e-06	DOWN	NA	LOC101244246	peroxidase_63
gene-LOC101244247	1687.41464732102	-0.0552770230258445	0.10925264545448	-0.505955922585654	0.612887592743255	0.802966780560002	NO	NA	LOC101244247	probable_protein_phosphatase_2C_60
gene-LOC101244251	155.548623966628	-0.328422814203259	0.297225791865832	-1.10496068373336	0.269176625596608	0.520491379312941	NO	NA	LOC101244251	pentatricopeptide_repeat-containing_protein_At4g21300
gene-LOC101244253	12.9985381219523	0.961828696865093	0.899477783913731	1.06931901383941	0.284925945793429	0.536966721535417	NO	NA	LOC101244253	probable_calcium-binding_protein_CML30
gene-LOC101244256	5.68519708803074	6.4420831858588	2.26696423183856	2.84172246539335	0.0044870534119752	0.0279016864677072	UP	NA	LOC101244256	ethylene-responsive_transcription_factor_1B-like
gene-LOC101244265	73.8064615789496	1.14852468802385	0.735831290389164	1.56085328665002	0.118558371276508	0.313216742119145	NO	NA	LOC101244265	cysteine_protease_inhibitor_8-like
gene-LOC101244266	574.839607223782	0.137770726864619	0.217796048154275	0.632567615584236	0.52701604058691	0.747569346811703	NO	NA	LOC101244266	pleiotropic_drug_resistance_protein_1
gene-LOC101244267	350.25130227512	-0.204759005383223	0.213263027950412	-0.960124252905355	0.336992683582373	0.58830437975704	NO	NA	LOC101244267	F-box_protein_At5g49610
gene-LOC101244268	30.8347699253391	0.576736137025182	0.460173124170992	1.25330252188061	0.210095631007209	0.448773758714239	NO	NA	LOC101244268	ubiquitin_carboxyl-terminal_hydrolase_18
gene-LOC101244269	230.975975241051	0.194097224726054	0.19262962245713	1.00761877768436	0.313637510792618	0.567123938935529	NO	NA	LOC101244269	calcium-binding_mitochondrial_carrier_protein_SCaMC-1-like
gene-LOC101244272	34.0129247985857	-2.23620778934447	0.611013140000984	-3.65983584140411	0.00025237687627	0.0024832863446863	DOWN	NA	LOC101244272	EamA-like_transporter_family_protein%2C_transcript_variant_X1
gene-LOC101244272	34.0129247985857	-2.23620778934447	0.611013140000984	-3.65983584140411	0.00025237687627	0.0024832863446863	DOWN	NA	LOC101244272	EamA-like_transporter_family_protein%2C_transcript_variant_X2
gene-LOC101244275	43.9985232423069	0.358261823219653	0.445999562636548	0.803278418260707	0.421813829123305	0.665122443606355	NO	NA	LOC101244275	cytochrome_P450_CYP736A12-like
gene-LOC101244277	11838.9990491254	-0.157383107085632	0.19763447411768	-0.796334282205843	0.425837764586922	0.668650199042554	NO	NA	LOC101244277	protein_CELLULOSE_SYNTHASE_INTERACTIVE_1%2C_transcript_variant_X1
gene-LOC101244277	11838.9990491254	-0.157383107085632	0.19763447411768	-0.796334282205843	0.425837764586922	0.668650199042554	NO	NA	LOC101244277	protein_CELLULOSE_SYNTHASE_INTERACTIVE_1%2C_transcript_variant_X2
gene-LOC101244277	11838.9990491254	-0.157383107085632	0.19763447411768	-0.796334282205843	0.425837764586922	0.668650199042554	NO	NA	LOC101244277	protein_CELLULOSE_SYNTHASE_INTERACTIVE_1%2C_transcript_variant_X3
gene-LOC101244279	46.0440088412856	0.562624247444817	0.460973298700579	1.22051374565681	0.222270181975927	0.463610646171863	NO	NA	LOC101244279	bidirectional_sugar_transporter_SWEET1-like%2C_transcript_variant_X1
gene-LOC101244279	46.0440088412856	0.562624247444817	0.460973298700579	1.22051374565681	0.222270181975927	0.463610646171863	NO	NA	LOC101244279	bidirectional_sugar_transporter_SWEET1-like%2C_transcript_variant_X2
gene-LOC101244279	46.0440088412856	0.562624247444817	0.460973298700579	1.22051374565681	0.222270181975927	0.463610646171863	NO	NA	LOC101244279	bidirectional_sugar_transporter_SWEET1-like%2C_transcript_variant_X3
gene-LOC101244279	46.0440088412856	0.562624247444817	0.460973298700579	1.22051374565681	0.222270181975927	0.463610646171863	NO	NA	LOC101244279	bidirectional_sugar_transporter_SWEET1-like%2C_transcript_variant_X4
gene-LOC101244279	46.0440088412856	0.562624247444817	0.460973298700579	1.22051374565681	0.222270181975927	0.463610646171863	NO	NA	LOC101244279	bidirectional_sugar_transporter_SWEET1-like%2C_transcript_variant_X5
gene-LOC101244279	46.0440088412856	0.562624247444817	0.460973298700579	1.22051374565681	0.222270181975927	0.463610646171863	NO	NA	LOC101244279	bidirectional_sugar_transporter_SWEET1-like%2C_transcript_variant_X6
gene-LOC101244279	46.0440088412856	0.562624247444817	0.460973298700579	1.22051374565681	0.222270181975927	0.463610646171863	NO	NA	LOC101244279	bidirectional_sugar_transporter_SWEET1-like%2C_transcript_variant_X7
gene-LOC101244280	3629.43785371337	-0.154207843580124	0.237997648287148	-0.647938518258254	0.51702471646096	0.740900439158247	NO	NA	LOC101244280	receptor_protein-tyrosine_kinase_CEPR1
gene-LOC101244282	244.516186557834	-0.687627379869468	0.217035417521943	-3.16827266130399	0.0015334762815106	0.0116102001491542	NO	NA	LOC101244282	jacalin-related_lectin_3-like
gene-LOC101244283	78.3582750499548	-0.224951868801774	0.401080807519498	-0.560864206375266	0.574890112496945	0.779042080932406	NO	NA	LOC101244283	AT-hook_motif_nuclear-localized_protein_27%2C_transcript_variant_X1
gene-LOC101244283	78.3582750499548	-0.224951868801774	0.401080807519498	-0.560864206375266	0.574890112496945	0.779042080932406	NO	NA	LOC101244283	AT-hook_motif_nuclear-localized_protein_27%2C_transcript_variant_X2
gene-LOC101244284	18.8273994711653	1.34181914428828	1.09125241427198	1.22961390668122	0.218841719871524	0.459648755330004	NO	NA	LOC101244284	long-chain-fatty-acid--AMP_ligase_FadD26-like
gene-LOC101244286	252.757887699377	-0.815363268468669	0.450846767674265	-1.80851528042398	0.0705263407851792	0.222492905516426	NO	NA	LOC101244286	uncharacterized_LOC101244286
gene-LOC101244287	1474.2986941165	-0.179660382638105	0.137178154495238	-1.3096865408285	0.190301898570722	0.421835963539304	NO	NA	LOC101244287	erlin-2-B
gene-LOC101244290	54.0039394889005	0.822322547151476	0.494436494108406	1.66315099502178	0.0962822142393412	0.274940389482269	NO	NA	LOC101244290	calmodulin-like_protein_3
gene-LOC101244293	3582.41688156058	1.84122441688696	0.145081576765067	12.6909595135466	6.63676873063487e-37	1.35569274860679e-33	UP	NA	LOC101244293	delta-1-pyrroline-5-carboxylate_synthase-like%2C_transcript_variant_X1
gene-LOC101244293	3582.41688156058	1.84122441688696	0.145081576765067	12.6909595135466	6.63676873063487e-37	1.35569274860679e-33	UP	NA	LOC101244293	delta-1-pyrroline-5-carboxylate_synthase-like%2C_transcript_variant_X2
gene-LOC101244295	3530.29158225005	0.135871238017292	0.158989797724829	0.854590923201564	0.392777654310803	0.639400689678687	NO	NA	LOC101244295	transcription_initiation_factor_IIA_large_subunit
gene-LOC101244296	37.7372425969274	0.371823972204048	0.477193603464182	0.779188927732466	0.43586843145864	0.676841496993689	NO	NA	LOC101244296	probable_2-oxoglutarate-dependent_dioxygenase_AOP1
gene-LOC101244297	4683.45531370788	-0.0445562178835843	0.149553329811556	-0.297928624790415	0.765757640040009	0.889667348031923	NO	NA	LOC101244297	ACT_domain-containing_protein%2C_transcript_variant_X1
gene-LOC101244297	4683.45531370788	-0.0445562178835843	0.149553329811556	-0.297928624790415	0.765757640040009	0.889667348031923	NO	NA	LOC101244297	ACT_domain-containing_protein%2C_transcript_variant_X2
gene-LOC101244300	665.988481609785	7.4921773824883	1.20531098262755	6.21597039309765	5.10084217684957e-10	1.94031476995356e-08	UP	NA	LOC101244300	probable_glutathione_S-transferase_parA
gene-LOC101244302	568.96222647518	0.588132057654302	0.192185989498309	3.06022337626999	0.0022117196685148	0.0156653251278613	NO	NA	LOC101244302	uncharacterized_LOC101244302
gene-LOC101244304	1878.21500453303	0.216592625156216	0.150568665084155	1.43849734627825	0.150292989880214	0.364655529668978	NO	NA	LOC101244304	uncharacterized_LOC101244304%2C_transcript_variant_X1
gene-LOC101244304	1878.21500453303	0.216592625156216	0.150568665084155	1.43849734627825	0.150292989880214	0.364655529668978	NO	NA	LOC101244304	uncharacterized_LOC101244304%2C_transcript_variant_X2
gene-LOC101244306	365.801048317622	-0.205666824977864	0.255731870881607	-0.804228367269398	0.421265098757471	0.664749491874767	NO	NA	LOC101244306	ycf49-like_protein
gene-LOC101244308	194.474813971054	-1.36202018773587	0.255290023058401	-5.33518768739461	9.54457784826957e-08	2.3518346406104e-06	DOWN	NA	LOC101244308	nuclear_valosin-containing_protein-like
gene-LOC101244309	983.589744765174	0.199873830969204	0.223359515843296	0.894852543956223	0.370865917867928	0.619417510586123	NO	NA	LOC101244309	ubiquitin_carboxyl-terminal_hydrolase_20
gene-LOC101244311	7820.8407221796	-0.0434858245475918	0.207798269559074	-0.209269425774643	0.834237918041749	0.927602087629351	NO	NA	LOC101244311	protein_ROS1
gene-LOC101244314	3639.90890663362	1.08834951631471	0.266934118379752	4.07722146168805	4.55770780999435e-05	0.000580787881689	UP	NA	LOC101244314	nuclear_poly(A)_polymerase_3
gene-LOC101244316	162.860580418977	0.439814292810386	0.60085275843375	0.731983479541402	0.464178651291788	0.700382427975872	NO	NA	LOC101244316	anthocyanidin_3-O-glucosyltransferase
gene-LOC101244318	212.048779259877	-0.178403097454608	0.230535941201562	-0.773862403080251	0.439012164982047	0.679834849070448	NO	NA	LOC101244318	DNA-directed_RNA_polymerase_V_subunit_7-like
gene-LOC101244319	25.413312838869	-0.138649466035241	0.702942624599505	-0.197241511871946	0.843638546860757	0.931916753013449	NO	NA	LOC101244319	MADS-box_transcription_factor_47-like%2C_transcript_variant_X1
gene-LOC101244319	25.413312838869	-0.138649466035241	0.702942624599505	-0.197241511871946	0.843638546860757	0.931916753013449	NO	NA	LOC101244319	MADS-box_transcription_factor_47-like%2C_transcript_variant_X2
gene-LOC101244321	452.137691766135	0.174278451372168	0.271497453448975	0.641915602368336	0.520927983157904	0.74380890910896	NO	NA	LOC101244321	uncharacterized_LOC101244321%2C_transcript_variant_X1
gene-LOC101244321	452.137691766135	0.174278451372168	0.271497453448975	0.641915602368336	0.520927983157904	0.74380890910896	NO	NA	LOC101244321	uncharacterized_LOC101244321%2C_transcript_variant_X2
gene-LOC101244322	749.29159603887	0.0542065239177272	0.158746586210969	0.341465761321559	0.732752976112505	0.871242435567529	NO	NA	LOC101244322	uncharacterized_LOC101244322%2C_transcript_variant_X1
gene-LOC101244322	749.29159603887	0.0542065239177272	0.158746586210969	0.341465761321559	0.732752976112505	0.871242435567529	NO	NA	LOC101244322	uncharacterized_LOC101244322%2C_transcript_variant_X2
gene-LOC101244322	749.29159603887	0.0542065239177272	0.158746586210969	0.341465761321559	0.732752976112505	0.871242435567529	NO	NA	LOC101244322	uncharacterized_LOC101244322%2C_transcript_variant_X3
gene-LOC101244322	749.29159603887	0.0542065239177272	0.158746586210969	0.341465761321559	0.732752976112505	0.871242435567529	NO	NA	LOC101244322	uncharacterized_LOC101244322%2C_transcript_variant_X4
gene-LOC101244324	3312.73787721856	1.50977591274038	0.477092484799491	3.16453509716234	0.0015533092676281	0.0117268116440208	UP	NA	LOC101244324	glycine-rich_cell_wall_structural_protein_2-like
gene-LOC101244325	66.700084879405	0.745163484912398	0.377464959931345	1.97412624750104	0.0483673894950328	0.171975746773722	NO	NA	LOC101244325	fatty_acid_amide_hydrolase-like%2C_transcript_variant_X1
gene-LOC101244325	66.700084879405	0.745163484912398	0.377464959931345	1.97412624750104	0.0483673894950328	0.171975746773722	NO	NA	LOC101244325	fatty_acid_amide_hydrolase-like%2C_transcript_variant_X2
gene-LOC101244325	66.700084879405	0.745163484912398	0.377464959931345	1.97412624750104	0.0483673894950328	0.171975746773722	NO	NA	LOC101244325	fatty_acid_amide_hydrolase-like%2C_transcript_variant_X3
gene-LOC101244325	66.700084879405	0.745163484912398	0.377464959931345	1.97412624750104	0.0483673894950328	0.171975746773722	NO	NA	LOC101244325	fatty_acid_amide_hydrolase-like%2C_transcript_variant_X4
gene-LOC101244325	66.700084879405	0.745163484912398	0.377464959931345	1.97412624750104	0.0483673894950328	0.171975746773722	NO	NA	LOC101244325	fatty_acid_amide_hydrolase-like%2C_transcript_variant_X5
gene-LOC101244325	66.700084879405	0.745163484912398	0.377464959931345	1.97412624750104	0.0483673894950328	0.171975746773722	NO	NA	LOC101244325	fatty_acid_amide_hydrolase-like%2C_transcript_variant_X6
gene-LOC101244326	386.493247523855	0.112248868882419	0.214650353207084	0.522938197889323	0.60101726174969	0.795189887982612	NO	NA	LOC101244326	ER_membrane_protein_complex_subunit_8/9_homolog
gene-LOC101244327	109.090491478514	1.55732675402432	0.319313052969239	4.87711585712829	1.07648213941727e-06	2.12047258070169e-05	UP	NA	LOC101244327	protein_DETOXIFICATION_29
gene-LOC101244329	1564.78302720393	0.639392701134296	0.15605320302677	4.09727380619424	4.18044324916948e-05	0.0005400344729247	NO	NA	LOC101244329	probable_protein_phosphatase_2C_10%2C_transcript_variant_X1
gene-LOC101244329	1564.78302720393	0.639392701134296	0.15605320302677	4.09727380619424	4.18044324916948e-05	0.0005400344729247	NO	NA	LOC101244329	probable_protein_phosphatase_2C_10%2C_transcript_variant_X2
gene-LOC101244329	1564.78302720393	0.639392701134296	0.15605320302677	4.09727380619424	4.18044324916948e-05	0.0005400344729247	NO	NA	LOC101244329	probable_protein_phosphatase_2C_10%2C_transcript_variant_X3
gene-LOC101244329	1564.78302720393	0.639392701134296	0.15605320302677	4.09727380619424	4.18044324916948e-05	0.0005400344729247	NO	NA	LOC101244329	probable_protein_phosphatase_2C_10%2C_transcript_variant_X4
gene-LOC101244332	3989.69626136727	0.425751281990733	0.165224455987483	2.57680547014776	0.0099718052300016	0.0527022161534912	NO	NA	LOC101244332	protein_SMG7-like
gene-LOC101244333	675.953366278473	-0.51857394526918	0.181149309481417	-2.86268794925976	0.0042006404237672	0.026393873250167	NO	NA	LOC101244333	probable_inactive_receptor_kinase_At5g67200
gene-LOC101244336	1839.07593767185	0.875029602128979	0.207540483249047	4.21618755256992	2.48467138221099e-05	0.0003415503521159	NO	NA	LOC101244336	U-box_domain-containing_protein_14%2C_transcript_variant_X1
gene-LOC101244337	978.109299375015	-0.369514746921823	0.290834444938191	-1.2705329556145	0.203894851510053	0.440393131253964	NO	NA	LOC101244337	protein_SMAX1-LIKE_3-like
gene-LOC101244338	77.2396134252546	-0.613845551423309	0.36730416771106	-1.67121858499082	0.0946785106333044	0.271858017529731	NO	NA	LOC101244338	rac-like_GTP-binding_protein_RAC13
gene-LOC101244339	18.8928951425557	2.45180415051624	0.730478087265841	3.35643764441077	0.0007895352256949	0.0066777935247057	UP	NA	LOC101244339	galactinol_synthase_2-like
gene-LOC101244340	108.751697703095	-0.0842560833312332	0.363888947538882	-0.231543397789597	0.816892674713401	0.917871348351564	NO	NA	LOC101244340	uncharacterized_protein_At5g19025
gene-LOC101244344	517.34107148558	0.129952632404119	0.152344011504585	0.853020943328692	0.393647690155947	0.640261276121948	NO	NA	LOC101244344	uncharacterized_LOC101244344
gene-LOC101244345	316.349314573004	-0.279639235272335	0.246095139263282	-1.13630539843035	0.255828772241305	0.505236965711186	NO	NA	LOC101244345	uncharacterized_LOC101244345%2C_transcript_variant_X1
gene-LOC101244345	316.349314573004	-0.279639235272335	0.246095139263282	-1.13630539843035	0.255828772241305	0.505236965711186	NO	NA	LOC101244345	uncharacterized_LOC101244345%2C_transcript_variant_X2
gene-LOC101244345	316.349314573004	-0.279639235272335	0.246095139263282	-1.13630539843035	0.255828772241305	0.505236965711186	NO	NA	LOC101244345	uncharacterized_LOC101244345%2C_transcript_variant_X3
gene-LOC101244345	316.349314573004	-0.279639235272335	0.246095139263282	-1.13630539843035	0.255828772241305	0.505236965711186	NO	NA	LOC101244345	uncharacterized_LOC101244345%2C_transcript_variant_X4
gene-LOC101244346	2027.69422878745	-0.191033409017122	0.169146342743882	-1.12939721851616	0.258730305686653	0.508670255463066	NO	NA	LOC101244346	histone_H2B
gene-LOC101244348	1681.66609522706	-0.198941998284487	0.140731849237596	-1.41362455877784	0.157472166538429	0.376088383711035	NO	NA	LOC101244348	rac-like_GTP-binding_protein_RHO1
gene-LOC101244352	1073.46432262059	0.19943650797914	0.207488127310409	0.961194794923258	0.336454233044224	0.588242549318816	NO	NA	LOC101244352	putative_disease_resistance_RPP13-like_protein_1%2C_transcript_variant_X1
gene-LOC101244352	1073.46432262059	0.19943650797914	0.207488127310409	0.961194794923258	0.336454233044224	0.588242549318816	NO	NA	LOC101244352	putative_disease_resistance_RPP13-like_protein_1%2C_transcript_variant_X10
gene-LOC101244352	1073.46432262059	0.19943650797914	0.207488127310409	0.961194794923258	0.336454233044224	0.588242549318816	NO	NA	LOC101244352	putative_disease_resistance_RPP13-like_protein_1%2C_transcript_variant_X2
gene-LOC101244352	1073.46432262059	0.19943650797914	0.207488127310409	0.961194794923258	0.336454233044224	0.588242549318816	NO	NA	LOC101244352	putative_disease_resistance_RPP13-like_protein_1%2C_transcript_variant_X3
gene-LOC101244352	1073.46432262059	0.19943650797914	0.207488127310409	0.961194794923258	0.336454233044224	0.588242549318816	NO	NA	LOC101244352	putative_disease_resistance_RPP13-like_protein_1%2C_transcript_variant_X4
gene-LOC101244352	1073.46432262059	0.19943650797914	0.207488127310409	0.961194794923258	0.336454233044224	0.588242549318816	NO	NA	LOC101244352	putative_disease_resistance_RPP13-like_protein_1%2C_transcript_variant_X5
gene-LOC101244352	1073.46432262059	0.19943650797914	0.207488127310409	0.961194794923258	0.336454233044224	0.588242549318816	NO	NA	LOC101244352	putative_disease_resistance_RPP13-like_protein_1%2C_transcript_variant_X6
gene-LOC101244352	1073.46432262059	0.19943650797914	0.207488127310409	0.961194794923258	0.336454233044224	0.588242549318816	NO	NA	LOC101244352	putative_disease_resistance_RPP13-like_protein_1%2C_transcript_variant_X7
gene-LOC101244352	1073.46432262059	0.19943650797914	0.207488127310409	0.961194794923258	0.336454233044224	0.588242549318816	NO	NA	LOC101244352	putative_disease_resistance_RPP13-like_protein_1%2C_transcript_variant_X8
gene-LOC101244352	1073.46432262059	0.19943650797914	0.207488127310409	0.961194794923258	0.336454233044224	0.588242549318816	NO	NA	LOC101244352	putative_disease_resistance_RPP13-like_protein_1%2C_transcript_variant_X9
gene-LOC101244353	10.4152894601538	2.76213514487285	1.64837304696356	1.67567356792259	0.0938021499374423	0.270177173825738	NO	NA	LOC101244353	probable_glycosyltransferase_At5g03795
gene-LOC101244354	4.471929541215	-1.05223409815078	1.55628790786017	-0.676117891063969	0.498965798372956	0.727455168322345	NO	NA	LOC101244354	CASP-like_protein_1F1%2C_transcript_variant_X1
gene-LOC101244354	4.471929541215	-1.05223409815078	1.55628790786017	-0.676117891063969	0.498965798372956	0.727455168322345	NO	NA	LOC101244354	CASP-like_protein_1F1%2C_transcript_variant_X2
gene-LOC101244356	1177.98516042889	0.0507496073300315	0.135583765282062	0.37430445469968	0.70817781820606	0.856825847081467	NO	NA	LOC101244356	probable_protein_phosphatase_2C_55%2C_transcript_variant_X1
gene-LOC101244356	1177.98516042889	0.0507496073300315	0.135583765282062	0.37430445469968	0.70817781820606	0.856825847081467	NO	NA	LOC101244356	probable_protein_phosphatase_2C_55%2C_transcript_variant_X2
gene-LOC101244357	1273.77310546651	0.146036781893913	0.129283273345264	1.12958759563511	0.258650040254822	0.508561398814636	NO	NA	LOC101244357	thioredoxin-like_2-1%2C_chloroplastic%2C_transcript_variant_X1
gene-LOC101244357	1273.77310546651	0.146036781893913	0.129283273345264	1.12958759563511	0.258650040254822	0.508561398814636	NO	NA	LOC101244357	thioredoxin-like_2-1%2C_chloroplastic%2C_transcript_variant_X2
gene-LOC101244357	1273.77310546651	0.146036781893913	0.129283273345264	1.12958759563511	0.258650040254822	0.508561398814636	NO	NA	LOC101244357	thioredoxin-like_2-1%2C_chloroplastic%2C_transcript_variant_X3
gene-LOC101244360	386.94004762684	1.5316213571024	0.28303784714474	5.41136590937662	6.25458201681968e-08	1.5970293357197e-06	UP	NA	LOC101244360	protein_TIFY_6B%2C_transcript_variant_X1
gene-LOC101244360	386.94004762684	1.5316213571024	0.28303784714474	5.41136590937662	6.25458201681968e-08	1.5970293357197e-06	UP	NA	LOC101244360	protein_TIFY_6B%2C_transcript_variant_X2
gene-LOC101244360	386.94004762684	1.5316213571024	0.28303784714474	5.41136590937662	6.25458201681968e-08	1.5970293357197e-06	UP	NA	LOC101244360	protein_TIFY_6B%2C_transcript_variant_X3
gene-LOC101244364	328.82006530655	-0.259417443640222	0.190682250477246	-1.36046980246428	0.173681302591247	0.399076261870799	NO	NA	LOC101244364	tetratricopeptide_repeat_protein_33%2C_transcript_variant_X1
gene-LOC101244364	328.82006530655	-0.259417443640222	0.190682250477246	-1.36046980246428	0.173681302591247	0.399076261870799	NO	NA	LOC101244364	tetratricopeptide_repeat_protein_33%2C_transcript_variant_X2
gene-LOC101244366	849.446523699529	0.217616353430682	0.149651987112912	1.45414944117309	0.145904878697144	0.358045840387013	NO	NA	LOC101244366	purine_permease_1
gene-LOC101244367	532.596702505302	-0.0146202626365209	0.258342054306037	-0.0565926545555817	0.954869685984262	0.981177314319406	NO	NA	LOC101244367	uncharacterized_LOC101244367
gene-LOC101244373	112.155534040088	-0.526308040969613	0.408315188498739	-1.28897492866896	0.19740680283066	0.431691335127063	NO	NA	LOC101244373	protein_DELAY_OF_GERMINATION_1-like
gene-LOC101244374	1159.94294801586	-0.243676687994559	0.134145164345855	-1.81651488656205	0.0692914264735187	0.219648660548505	NO	NA	LOC101244374	eukaryotic_translation_initiation_factor_2_subunit_gamma%2C_transcript_variant_X1
gene-LOC101244374	1159.94294801586	-0.243676687994559	0.134145164345855	-1.81651488656205	0.0692914264735187	0.219648660548505	NO	NA	LOC101244374	eukaryotic_translation_initiation_factor_2_subunit_gamma%2C_transcript_variant_X2
gene-LOC101244374	1159.94294801586	-0.243676687994559	0.134145164345855	-1.81651488656205	0.0692914264735187	0.219648660548505	NO	NA	LOC101244374	eukaryotic_translation_initiation_factor_2_subunit_gamma%2C_transcript_variant_X3
gene-LOC101244374	1159.94294801586	-0.243676687994559	0.134145164345855	-1.81651488656205	0.0692914264735187	0.219648660548505	NO	NA	LOC101244374	eukaryotic_translation_initiation_factor_2_subunit_gamma%2C_transcript_variant_X4
gene-LOC101244374	1159.94294801586	-0.243676687994559	0.134145164345855	-1.81651488656205	0.0692914264735187	0.219648660548505	NO	NA	LOC101244374	eukaryotic_translation_initiation_factor_2_subunit_gamma%2C_transcript_variant_X5
gene-LOC101244382	3429.90296641069	-0.0718139990242059	0.133805602567892	-0.536703976859024	0.591472108587642	0.790085336366886	NO	NA	LOC101244382	uncharacterized_LOC101244382
gene-LOC101244383	303.493038894551	-0.0518970552030904	0.282784615267736	-0.183521494455967	0.85438885503659	0.937212234714942	NO	NA	LOC101244383	protein_DELETION_OF_SUV3_SUPPRESSOR_1(I)
gene-LOC101244385	42.22065154686	-0.0202286584621006	0.935454430691795	-0.0216244188903364	0.982747554626668	0.993102910265668	NO	NA	LOC101244385	NAC_domain-containing_protein_71
gene-LOC101244386	20.8349099335359	-0.388718966752661	0.557096548323046	-0.697758706139484	0.485328107497974	0.717280136971847	NO	NA	LOC101244386	WUSCHEL-related_homeobox_11%2C_transcript_variant_X1
gene-LOC101244386	20.8349099335359	-0.388718966752661	0.557096548323046	-0.697758706139484	0.485328107497974	0.717280136971847	NO	NA	LOC101244386	WUSCHEL-related_homeobox_11%2C_transcript_variant_X2
gene-LOC101244386	20.8349099335359	-0.388718966752661	0.557096548323046	-0.697758706139484	0.485328107497974	0.717280136971847	NO	NA	LOC101244386	WUSCHEL-related_homeobox_11%2C_transcript_variant_X3
gene-LOC101244387	1694.67454358084	0.230183318767615	0.12386326953743	1.85836624228667	0.0631170227423433	0.206451789200616	NO	NA	LOC101244387	heparan-alpha-glucosaminide_N-acetyltransferase-like%2C_transcript_variant_X1
gene-LOC101244387	1694.67454358084	0.230183318767615	0.12386326953743	1.85836624228667	0.0631170227423433	0.206451789200616	NO	NA	LOC101244387	heparan-alpha-glucosaminide_N-acetyltransferase-like%2C_transcript_variant_X2
gene-LOC101244389	31.5024012626843	3.29543099940371	0.804015092590205	4.0987178347451	4.15445128487693e-05	0.0005375099374678	UP	NA	LOC101244389	defensin-like_protein_1
gene-LOC101244390	76.1089992572904	3.92867596730519	1.03332303460426	3.80198237699192	0.0001435429396743	0.0015435697762323	UP	NA	LOC101244390	putative_cysteine-rich_receptor-like_protein_kinase_35%2C_transcript_variant_X1
gene-LOC101244390	76.1089992572904	3.92867596730519	1.03332303460426	3.80198237699192	0.0001435429396743	0.0015435697762323	UP	NA	LOC101244390	putative_cysteine-rich_receptor-like_protein_kinase_35%2C_transcript_variant_X2
gene-LOC101244391	3772.71446239545	-0.124929308468661	0.153307308897672	-0.814894667233694	0.415132605952784	0.659281026272486	NO	NA	LOC101244391	shaggy-related_protein_kinase_eta
gene-LOC101244394	646.45183271703	-1.40658364170597	0.257820830026861	-5.45566330524739	4.87903668075534e-08	1.28433095718801e-06	DOWN	NA	LOC101244394	G-type_lectin_S-receptor-like_serine/threonine-protein_kinase_At4g27290
gene-LOC101244398	344.647937785071	1.05040397214207	0.33023641767632	3.18076358607918	0.0014688744577533	0.0111985115048076	UP	NA	LOC101244398	EG45-like_domain_containing_protein
gene-LOC101244401	942.956226393255	0.0435575648943005	0.145259768620618	0.29985979812526	0.764284100444269	0.889011003393195	NO	NA	LOC101244401	rsm22-cox11_tandem_protein_2%2C_mitochondrial%2C_transcript_variant_X1
gene-LOC101244401	942.956226393255	0.0435575648943005	0.145259768620618	0.29985979812526	0.764284100444269	0.889011003393195	NO	NA	LOC101244401	rsm22-cox11_tandem_protein_2%2C_mitochondrial%2C_transcript_variant_X2
gene-LOC101244403	534.625738555687	-0.274015437823382	0.21133870500325	-1.29657006187848	0.19477915897177	0.42763906710193	NO	NA	LOC101244403	E3_ubiquitin-protein_ligase_RNF182-like%2C_transcript_variant_X1
gene-LOC101244403	534.625738555687	-0.274015437823382	0.21133870500325	-1.29657006187848	0.19477915897177	0.42763906710193	NO	NA	LOC101244403	E3_ubiquitin-protein_ligase_RNF182-like%2C_transcript_variant_X2
gene-LOC101244404	3457.10892470987	-0.111079671204345	0.212176710014246	-0.523524335903252	0.600609420323267	0.795189887982612	NO	NA	LOC101244404	TATA-binding_protein-associated_factor_BTAF1%2C_transcript_variant_X1
gene-LOC101244404	3457.10892470987	-0.111079671204345	0.212176710014246	-0.523524335903252	0.600609420323267	0.795189887982612	NO	NA	LOC101244404	TATA-binding_protein-associated_factor_BTAF1%2C_transcript_variant_X2
gene-LOC101244404	3457.10892470987	-0.111079671204345	0.212176710014246	-0.523524335903252	0.600609420323267	0.795189887982612	NO	NA	LOC101244404	TATA-binding_protein-associated_factor_BTAF1%2C_transcript_variant_X3
gene-LOC101244405	385.664622860952	-0.560264324431185	0.236462758296584	-2.36935544720523	0.0178191191311876	0.0820697109692521	NO	NA	LOC101244405	E2F-associated_phosphoprotein
gene-LOC101244407	84.5543054150792	-1.28320300898376	0.417801907635829	-3.07131917191304	0.0021311520732909	0.0152107069885092	DOWN	NA	LOC101244407	pentatricopeptide_repeat-containing_protein_At2g38420%2C_mitochondrial
gene-LOC101244408	7126.97195336097	-0.103614382482479	0.170297147487877	-0.608432871665423	0.542900415309858	0.757506163234341	NO	NA	LOC101244408	uncharacterized_LOC101244408%2C_transcript_variant_X1
gene-LOC101244408	7126.97195336097	-0.103614382482479	0.170297147487877	-0.608432871665423	0.542900415309858	0.757506163234341	NO	NA	LOC101244408	uncharacterized_LOC101244408%2C_transcript_variant_X2
gene-LOC101244408	7126.97195336097	-0.103614382482479	0.170297147487877	-0.608432871665423	0.542900415309858	0.757506163234341	NO	NA	LOC101244408	uncharacterized_LOC101244408%2C_transcript_variant_X3
gene-LOC101244411	916.289450849435	0.124864872965833	0.175654534871054	0.710854821126563	0.477174204910559	0.710336502237865	NO	NA	LOC101244411	anaphase-promoting_complex_subunit_7%2C_transcript_variant_X1
gene-LOC101244411	916.289450849435	0.124864872965833	0.175654534871054	0.710854821126563	0.477174204910559	0.710336502237865	NO	NA	LOC101244411	anaphase-promoting_complex_subunit_7%2C_transcript_variant_X2
gene-LOC101244413	5595.57380193836	-0.592223535163379	0.192799226320318	-3.07171116018616	0.0021283556591916	0.0151960576897267	NO	NA	LOC101244413	histidine-containing_phosphotransfer_protein_1%2C_transcript_variant_X1
gene-LOC101244413	5595.57380193836	-0.592223535163379	0.192799226320318	-3.07171116018616	0.0021283556591916	0.0151960576897267	NO	NA	LOC101244413	histidine-containing_phosphotransfer_protein_1%2C_transcript_variant_X2
gene-LOC101244414	770.156708399072	-0.233755143593385	0.241232229495223	-0.969004614692307	0.332542886734041	0.584418032373213	NO	NA	LOC101244414	probable_inactive_histone-lysine_N-methyltransferase_SUVR2%2C_transcript_variant_X1
gene-LOC101244414	770.156708399072	-0.233755143593385	0.241232229495223	-0.969004614692307	0.332542886734041	0.584418032373213	NO	NA	LOC101244414	probable_inactive_histone-lysine_N-methyltransferase_SUVR2%2C_transcript_variant_X2
gene-LOC101244414	770.156708399072	-0.233755143593385	0.241232229495223	-0.969004614692307	0.332542886734041	0.584418032373213	NO	NA	LOC101244414	probable_inactive_histone-lysine_N-methyltransferase_SUVR2%2C_transcript_variant_X3
gene-LOC101244414	770.156708399072	-0.233755143593385	0.241232229495223	-0.969004614692307	0.332542886734041	0.584418032373213	NO	NA	LOC101244414	probable_inactive_histone-lysine_N-methyltransferase_SUVR2%2C_transcript_variant_X4
gene-LOC101244416	51.7036372290576	0.863549341529643	0.969334058766187	0.890868667741654	0.372999631073812	0.621068101071467	NO	NA	LOC101244416	SPX_domain-containing_protein_3
gene-LOC101244418	1070.98166359527	0.359717279199026	0.123067091073674	2.92293639234294	0.0034674734346391	0.0225933269057014	NO	NA	LOC101244418	F-box/kelch-repeat_protein_At3g23880-like
gene-LOC101244419	1013.43671193631	-0.0909125844103755	0.168776200864286	-0.538657606610537	0.590123130584923	0.789265055225445	NO	NA	LOC101244419	zinc_finger_matrin-type_protein_2%2C_transcript_variant_X1
gene-LOC101244420	3845.72536976692	-0.106361316155638	0.103628288848015	-1.02637337099748	0.304715624954029	0.558745607803945	NO	NA	LOC101244420	glutamate--tRNA_ligase%2C_cytoplasmic
gene-LOC101244421	1299.00169125038	-0.520542087989043	0.172220730141662	-3.02252863264989	0.0025067236728054	0.0173575743947106	NO	NA	LOC101244421	transcription_factor_GTE4%2C_transcript_variant_X1
gene-LOC101244421	1299.00169125038	-0.520542087989043	0.172220730141662	-3.02252863264989	0.0025067236728054	0.0173575743947106	NO	NA	LOC101244421	transcription_factor_GTE4%2C_transcript_variant_X2
gene-LOC101244421	1299.00169125038	-0.520542087989043	0.172220730141662	-3.02252863264989	0.0025067236728054	0.0173575743947106	NO	NA	LOC101244421	transcription_factor_GTE4%2C_transcript_variant_X3
gene-LOC101244421	1299.00169125038	-0.520542087989043	0.172220730141662	-3.02252863264989	0.0025067236728054	0.0173575743947106	NO	NA	LOC101244421	transcription_factor_GTE4%2C_transcript_variant_X4
gene-LOC101244422	1446.52241651719	0.221664462049724	0.181148444310521	1.22366196901891	0.221079771997684	0.462297876504064	NO	NA	LOC101244422	alpha_beta_hydrolase_fold-1_domain-containing_protein%2C_transcript_variant_X1
gene-LOC101244423	2619.1281182948	-0.0851190833941951	0.110313303991806	-0.771612129399349	0.440344188150647	0.680813709608936	NO	NA	LOC101244423	plant_intracellular_Ras-group-related_LRR_protein_6%2C_transcript_variant_X1
gene-LOC101244423	2619.1281182948	-0.0851190833941951	0.110313303991806	-0.771612129399349	0.440344188150647	0.680813709608936	NO	NA	LOC101244423	plant_intracellular_Ras-group-related_LRR_protein_6%2C_transcript_variant_X2
gene-LOC101244424	729.913344857058	0.0138045898387575	0.133234810996502	0.103610983762494	0.917478070799706	0.964903699337157	NO	NA	LOC101244424	uncharacterized_LOC101244424
gene-LOC101244426	413.177993783913	-0.402132392080755	0.503324022678115	-0.79895330634343	0.424317487649496	0.667400733057384	NO	NA	LOC101244426	uncharacterized_LOC101244426
gene-LOC101244427	2450.47423206408	-0.313437846906131	0.15309959900262	-2.04728065225545	0.0406305364507191	0.152202451509048	NO	NA	LOC101244427	probable_protein_phosphatase_2C_46%2C_transcript_variant_X1
gene-LOC101244427	2450.47423206408	-0.313437846906131	0.15309959900262	-2.04728065225545	0.0406305364507191	0.152202451509048	NO	NA	LOC101244427	probable_protein_phosphatase_2C_46%2C_transcript_variant_X2
gene-LOC101244427	2450.47423206408	-0.313437846906131	0.15309959900262	-2.04728065225545	0.0406305364507191	0.152202451509048	NO	NA	LOC101244427	probable_protein_phosphatase_2C_46%2C_transcript_variant_X3
gene-LOC101244430	892.864288867946	0.363989925405568	0.269052140443534	1.35286017351703	0.176100304795044	0.402551580802188	NO	NA	LOC101244430	aquaporin_SIP1-2-like%2C_transcript_variant_X1
gene-LOC101244431	96.7200505469076	-0.843721557619029	0.506448395345808	-1.66595760865809	0.0957218580462572	0.274055282581878	NO	NA	LOC101244431	uncharacterized_LOC101244431%2C_transcript_variant_X1
gene-LOC101244431	96.7200505469076	-0.843721557619029	0.506448395345808	-1.66595760865809	0.0957218580462572	0.274055282581878	NO	NA	LOC101244431	uncharacterized_LOC101244431%2C_transcript_variant_X2
gene-LOC101244431	96.7200505469076	-0.843721557619029	0.506448395345808	-1.66595760865809	0.0957218580462572	0.274055282581878	NO	NA	LOC101244431	uncharacterized_LOC101244431%2C_transcript_variant_X3
gene-LOC101244431	96.7200505469076	-0.843721557619029	0.506448395345808	-1.66595760865809	0.0957218580462572	0.274055282581878	NO	NA	LOC101244431	uncharacterized_LOC101244431%2C_transcript_variant_X4
gene-LOC101244432	847.355856422734	-0.387286707557104	0.194850600361971	-1.98760848997975	0.0468550066155203	0.168475131162689	NO	NA	LOC101244432	beta-glucuronosyltransferase_GlcAT14A
gene-LOC101244433	433.545991539461	0.0549913963191454	0.213168562823703	0.257971417505052	0.796428966315439	0.906849363556272	NO	NA	LOC101244433	protein_NUCLEAR_FUSION_DEFECTIVE_4
gene-LOC101244434	2816.26954684075	-0.18238401484321	0.142085122538206	-1.28362499595387	0.199273199422499	0.434424081601216	NO	NA	LOC101244434	uncharacterized_LOC101244434%2C_transcript_variant_X1
gene-LOC101244437	995.98331059802	-0.0673355729030009	0.158078295903709	-0.425963428553262	0.670134494865716	0.836112712351697	NO	NA	LOC101244437	uncharacterized_LOC101244437
gene-LOC101244439	451.211609067292	0.173586719788102	0.209284177467343	0.829430690311924	0.406860741114358	0.651532169860692	NO	NA	LOC101244439	IMPACT_family_member_in_pol_5'region
gene-LOC101244440	6.52071197415077	-0.848121121561647	1.55552065113875	-0.545232955242841	0.58559330864523	0.78593987264415	NO	NA	LOC101244440	auxin-responsive_protein_SAUR21-like
gene-LOC101244441	4422.73121179019	0.534011631403324	0.147822525045237	3.61251866885581	0.0003032372674492	0.0029210741698237	NO	NA	LOC101244441	chlorophyllide_a_oxygenase%2C_chloroplastic-like
gene-LOC101244442	1710.08381522096	0.536723848550445	0.190215263113427	2.82166551603376	0.0047774977149156	0.029403418446093	NO	NA	LOC101244442	plant_UBX_domain-containing_protein_4-like
gene-LOC101244443	5209.91275948765	-0.0020909577837554	0.201266840579912	-0.0103889829925819	0.991710939975755	0.996865179942676	NO	NA	LOC101244443	long_chain_acyl-CoA_synthetase_9%2C_chloroplastic%2C_transcript_variant_X1
gene-LOC101244443	5209.91275948765	-0.0020909577837554	0.201266840579912	-0.0103889829925819	0.991710939975755	0.996865179942676	NO	NA	LOC101244443	long_chain_acyl-CoA_synthetase_9%2C_chloroplastic%2C_transcript_variant_X2
gene-LOC101244445	1262.23682927447	0.195471304061745	0.206666021281561	0.945831844294501	0.344234360623377	0.595047413425888	NO	NA	LOC101244445	abscisic_acid-insensitive_RING_protein_4-like%2C_transcript_variant_X1
gene-LOC101244446	930.46215943646	-0.533272997109781	0.19280113479336	-2.76592250186354	0.0056762022486784	0.0337351711765361	NO	NA	LOC101244446	probable_serine/threonine-protein_kinase_SIS8
gene-LOC101244450	2697.40249637996	0.693690236966097	0.172813455667408	4.01409852194123	5.96734192771235e-05	0.0007316620261547	NO	NA	LOC101244450	probable_esterase_KAI2
gene-LOC101244451	611.219294254158	0.0335712969301523	0.212659215776631	0.157864293854136	0.874563734576072	0.946255697742408	NO	NA	LOC101244451	G_patch_domain-containing_protein_11%2C_transcript_variant_X1
gene-LOC101244451	611.219294254158	0.0335712969301523	0.212659215776631	0.157864293854136	0.874563734576072	0.946255697742408	NO	NA	LOC101244451	G_patch_domain-containing_protein_11%2C_transcript_variant_X2
gene-LOC101244454	380.184277277868	-0.0636958623464373	0.453993561022022	-0.140301246130113	0.888421979794564	0.952524535111774	NO	NA	LOC101244454	transcription_factor_MYB3R-1-like
gene-LOC101244455	41.5837955613651	0.22815872415564	0.808693588341053	0.282132475692905	0.777841932284108	0.896345314690051	NO	NA	LOC101244455	serine_carboxypeptidase-like_31%2C_transcript_variant_X1
gene-LOC101244455	41.5837955613651	0.22815872415564	0.808693588341053	0.282132475692905	0.777841932284108	0.896345314690051	NO	NA	LOC101244455	serine_carboxypeptidase-like_31%2C_transcript_variant_X2
gene-LOC101244458	512.550851346281	0.210798247746062	0.219135396095619	0.961954351062851	0.336072534917642	0.587979918354774	NO	NA	LOC101244458	uncharacterized_LOC101244458
gene-LOC101244460	638.663920701973	-0.211680883264246	0.283897190324553	-0.745625143462148	0.455893889872965	0.693620176406603	NO	NA	LOC101244460	oligopeptide_transporter_7-like
gene-LOC101244463	156.878350797807	-1.4429815667123	0.378358923667217	-3.81379023052054	0.0001368516397521	0.0014814353180798	DOWN	NA	LOC101244463	dynein_light_chain_LC6%2C_flagellar_outer_arm
gene-LOC101244464	4942.26410083206	-0.0672938295292526	0.144936872567768	-0.464297513372851	0.642434605299262	0.821850962055785	NO	NA	LOC101244464	ubiquitin-60S_ribosomal_protein_L40
gene-LOC101244465	8.51704454637568	0.344157787382668	0.970512195969359	0.354614593007684	0.722878342147996	0.866308940748438	NO	NA	LOC101244465	Werner_Syndrome-like_exonuclease
gene-LOC101244470	8030.7094043692	0.0506459427558671	0.14229416653003	0.355924237731691	0.721897303767621	0.865691923450815	NO	NA	LOC101244470	factor_of_DNA_methylation_1
gene-LOC101244471	35.9586960454548	-1.04783345157915	0.649107706022691	-1.61426746571781	0.106469423781928	0.292830337901365	NO	NA	LOC101244471	flavonol_synthase/flavanone_3-hydroxylase
gene-LOC101244472	562.221040120539	-0.701139774805879	0.226870157566403	-3.09048921342007	0.0019982706268675	0.0144286582166929	NO	NA	LOC101244472	protein_MIZU-KUSSEI_1
gene-LOC101244473	329.429286324747	0.237606955118553	0.327303112319635	0.725953851873282	0.467867061553916	0.703091331300069	NO	NA	LOC101244473	short-chain_dehydrogenase_reductase_3b-like
gene-LOC101244475	1926.06319008198	1.01039169492742	0.116827126339112	8.64860522199761	5.21326703399052e-18	8.19164659256341e-16	UP	NA	LOC101244475	protein_DEHYDRATION-INDUCED_19_homolog_5%2C_transcript_variant_X1
gene-LOC101244475	1926.06319008198	1.01039169492742	0.116827126339112	8.64860522199761	5.21326703399052e-18	8.19164659256341e-16	UP	NA	LOC101244475	protein_DEHYDRATION-INDUCED_19_homolog_5%2C_transcript_variant_X10
gene-LOC101244475	1926.06319008198	1.01039169492742	0.116827126339112	8.64860522199761	5.21326703399052e-18	8.19164659256341e-16	UP	NA	LOC101244475	protein_DEHYDRATION-INDUCED_19_homolog_5%2C_transcript_variant_X2
gene-LOC101244475	1926.06319008198	1.01039169492742	0.116827126339112	8.64860522199761	5.21326703399052e-18	8.19164659256341e-16	UP	NA	LOC101244475	protein_DEHYDRATION-INDUCED_19_homolog_5%2C_transcript_variant_X3
gene-LOC101244475	1926.06319008198	1.01039169492742	0.116827126339112	8.64860522199761	5.21326703399052e-18	8.19164659256341e-16	UP	NA	LOC101244475	protein_DEHYDRATION-INDUCED_19_homolog_5%2C_transcript_variant_X4
gene-LOC101244475	1926.06319008198	1.01039169492742	0.116827126339112	8.64860522199761	5.21326703399052e-18	8.19164659256341e-16	UP	NA	LOC101244475	protein_DEHYDRATION-INDUCED_19_homolog_5%2C_transcript_variant_X5
gene-LOC101244475	1926.06319008198	1.01039169492742	0.116827126339112	8.64860522199761	5.21326703399052e-18	8.19164659256341e-16	UP	NA	LOC101244475	protein_DEHYDRATION-INDUCED_19_homolog_5%2C_transcript_variant_X6
gene-LOC101244475	1926.06319008198	1.01039169492742	0.116827126339112	8.64860522199761	5.21326703399052e-18	8.19164659256341e-16	UP	NA	LOC101244475	protein_DEHYDRATION-INDUCED_19_homolog_5%2C_transcript_variant_X7
gene-LOC101244475	1926.06319008198	1.01039169492742	0.116827126339112	8.64860522199761	5.21326703399052e-18	8.19164659256341e-16	UP	NA	LOC101244475	protein_DEHYDRATION-INDUCED_19_homolog_5%2C_transcript_variant_X8
gene-LOC101244475	1926.06319008198	1.01039169492742	0.116827126339112	8.64860522199761	5.21326703399052e-18	8.19164659256341e-16	UP	NA	LOC101244475	protein_DEHYDRATION-INDUCED_19_homolog_5%2C_transcript_variant_X9
gene-LOC101244476	416.600962546605	-0.0006390342923923	0.192297227651535	-0.0033231591541732	0.997348507498038	0.99930533980784	NO	NA	LOC101244476	GDP-mannose_transporter_GONST3-like
gene-LOC101244477	676.833081462472	0.0102531625726101	0.178243918791799	0.0575232111261339	0.954128416913634	0.980975668254524	NO	NA	LOC101244477	uncharacterized_ATP-dependent_helicase_YprA%2C_transcript_variant_X1
gene-LOC101244477	676.833081462472	0.0102531625726101	0.178243918791799	0.0575232111261339	0.954128416913634	0.980975668254524	NO	NA	LOC101244477	uncharacterized_ATP-dependent_helicase_YprA%2C_transcript_variant_X2
gene-LOC101244477	676.833081462472	0.0102531625726101	0.178243918791799	0.0575232111261339	0.954128416913634	0.980975668254524	NO	NA	LOC101244477	uncharacterized_ATP-dependent_helicase_YprA%2C_transcript_variant_X3
gene-LOC101244477	676.833081462472	0.0102531625726101	0.178243918791799	0.0575232111261339	0.954128416913634	0.980975668254524	NO	NA	LOC101244477	uncharacterized_ATP-dependent_helicase_YprA%2C_transcript_variant_X4
gene-LOC101244477	676.833081462472	0.0102531625726101	0.178243918791799	0.0575232111261339	0.954128416913634	0.980975668254524	NO	NA	LOC101244477	uncharacterized_ATP-dependent_helicase_YprA%2C_transcript_variant_X5
gene-LOC101244477	676.833081462472	0.0102531625726101	0.178243918791799	0.0575232111261339	0.954128416913634	0.980975668254524	NO	NA	LOC101244477	uncharacterized_ATP-dependent_helicase_YprA%2C_transcript_variant_X6
gene-LOC101244478	1785.09261847	0.205893231508402	0.140902920668129	1.46124175802819	0.143949107011967	0.355075411801517	NO	NA	LOC101244478	probable_glycosyltransferase_STELLO2
gene-LOC101244480	2405.21858388984	-0.318695746985008	0.162673335503829	-1.95911484815842	0.0500993382985444	0.1760198113905	NO	NA	LOC101244480	uncharacterized_protein%2C_transcript_variant_X1
gene-LOC101244480	2405.21858388984	-0.318695746985008	0.162673335503829	-1.95911484815842	0.0500993382985444	0.1760198113905	NO	NA	LOC101244480	uncharacterized_protein%2C_transcript_variant_X2
gene-LOC101244480	2405.21858388984	-0.318695746985008	0.162673335503829	-1.95911484815842	0.0500993382985444	0.1760198113905	NO	NA	LOC101244480	uncharacterized_protein%2C_transcript_variant_X3
gene-LOC101244482	235.299221549806	0.172628403780371	0.189608753664349	0.910445327255103	0.362587702428156	0.612569597014304	NO	NA	LOC101244482	G-box-binding_factor_4%2C_transcript_variant_X1
gene-LOC101244482	235.299221549806	0.172628403780371	0.189608753664349	0.910445327255103	0.362587702428156	0.612569597014304	NO	NA	LOC101244482	G-box-binding_factor_4%2C_transcript_variant_X2
gene-LOC101244484	1176.97678921599	-0.615462727197752	0.203567007593079	-3.02339133671422	0.0024995877820767	0.0173199048929718	NO	NA	LOC101244484	uncharacterized_LOC101244484%2C_transcript_variant_X1
gene-LOC101244484	1176.97678921599	-0.615462727197752	0.203567007593079	-3.02339133671422	0.0024995877820767	0.0173199048929718	NO	NA	LOC101244484	uncharacterized_LOC101244484%2C_transcript_variant_X2
gene-LOC101244485	1947.67824316187	-0.0667750111961702	0.19643151311917	-0.339940420637392	0.733901396070563	0.871558807855851	NO	NA	LOC101244485	chloroplast_sensor_kinase%2C_chloroplastic
gene-LOC101244486	5323.63952261726	0.129120868725832	0.186688171871345	0.69163925829653	0.489163901187341	0.720059381877709	NO	NA	LOC101244486	ABC_transporter_G_family_member_32
gene-LOC101244488	796.577927743959	-0.276013608807708	0.163473401607012	-1.6884313049975	0.0913284653612823	0.265598884102351	NO	NA	LOC101244488	tRNA_pseudouridine_synthase_A_1%2C_transcript_variant_X1
gene-LOC101244488	796.577927743959	-0.276013608807708	0.163473401607012	-1.6884313049975	0.0913284653612823	0.265598884102351	NO	NA	LOC101244488	tRNA_pseudouridine_synthase_A_1%2C_transcript_variant_X2
gene-LOC101244489	528.326230081578	0.972794463175407	0.270787373149227	3.59246611783228	0.0003275632556895	0.0031194100811047	NO	NA	LOC101244489	UDP-glycosyltransferase_73C6-like
gene-LOC101244492	862.762507622242	0.440475600451866	0.162009069623866	2.71883297320644	0.0065512680349571	0.0377284330843162	NO	NA	LOC101244492	multiple_inositol_polyphosphate_phosphatase_1%2C_transcript_variant_X1
gene-LOC101244492	862.762507622242	0.440475600451866	0.162009069623866	2.71883297320644	0.0065512680349571	0.0377284330843162	NO	NA	LOC101244492	multiple_inositol_polyphosphate_phosphatase_1%2C_transcript_variant_X2
gene-LOC101244492	862.762507622242	0.440475600451866	0.162009069623866	2.71883297320644	0.0065512680349571	0.0377284330843162	NO	NA	LOC101244492	multiple_inositol_polyphosphate_phosphatase_1%2C_transcript_variant_X3
gene-LOC101244494	10.8441776377653	1.00319518147421	1.00815166958128	0.995083588852131	0.319695611672532	0.572283654126494	NO	NA	LOC101244494	eukaryotic_initiation_factor_4A-8%2C_transcript_variant_X1
gene-LOC101244494	10.8441776377653	1.00319518147421	1.00815166958128	0.995083588852131	0.319695611672532	0.572283654126494	NO	NA	LOC101244494	eukaryotic_initiation_factor_4A-8%2C_transcript_variant_X2
gene-LOC101244494	10.8441776377653	1.00319518147421	1.00815166958128	0.995083588852131	0.319695611672532	0.572283654126494	NO	NA	LOC101244494	eukaryotic_initiation_factor_4A-8%2C_transcript_variant_X3
gene-LOC101244494	10.8441776377653	1.00319518147421	1.00815166958128	0.995083588852131	0.319695611672532	0.572283654126494	NO	NA	LOC101244494	eukaryotic_initiation_factor_4A-8%2C_transcript_variant_X4
gene-LOC101244495	550.721812887788	-0.403986750508442	0.198046057456886	-2.03986262436145	0.0413640102872356	0.153997664051588	NO	NA	LOC101244495	coiled-coil_domain-containing_protein_97
gene-LOC101244496	1448.73465370547	1.51599486563869	0.311482157504958	4.86703597336731	1.13284414826783e-06	2.21441219298249e-05	UP	NA	LOC101244496	trans-cinnamate_4-monooxygenase
gene-LOC101244498	4463.94451325002	0.451338757836306	0.14330794962362	3.14943280551908	0.0016358772347365	0.0122448018592754	NO	NA	LOC101244498	dihydrolipoyllysine-residue_acetyltransferase_component_2_of_pyruvate_dehydrogenase_complex%2C_mitochondrial-like%2C_transcript_variant_X1
gene-LOC101244498	4463.94451325002	0.451338757836306	0.14330794962362	3.14943280551908	0.0016358772347365	0.0122448018592754	NO	NA	LOC101244498	dihydrolipoyllysine-residue_acetyltransferase_component_2_of_pyruvate_dehydrogenase_complex%2C_mitochondrial-like%2C_transcript_variant_X2
gene-LOC101244499	2176.30664798929	0.253373374652349	0.150708109768966	1.68121924587049	0.092720336564859	0.267820707001208	NO	NA	LOC101244499	topless-related_protein_4-like%2C_transcript_variant_X1
gene-LOC101244499	2176.30664798929	0.253373374652349	0.150708109768966	1.68121924587049	0.092720336564859	0.267820707001208	NO	NA	LOC101244499	topless-related_protein_4-like%2C_transcript_variant_X2
gene-LOC101244501	696.269653882314	0.12045988062494	0.273539915577196	0.440374050605222	0.659666216076186	0.831211204131399	NO	NA	LOC101244501	putative_ubiquitin-conjugating_enzyme_E2_38
gene-LOC101244502	746.902749777481	-0.0035553769313642	0.132027848016468	-0.0269289925177054	0.978516369213231	0.991131743636568	NO	NA	LOC101244502	uncharacterized_LOC101244502%2C_transcript_variant_X1
gene-LOC101244502	746.902749777481	-0.0035553769313642	0.132027848016468	-0.0269289925177054	0.978516369213231	0.991131743636568	NO	NA	LOC101244502	uncharacterized_LOC101244502%2C_transcript_variant_X2
gene-LOC101244502	746.902749777481	-0.0035553769313642	0.132027848016468	-0.0269289925177054	0.978516369213231	0.991131743636568	NO	NA	LOC101244502	uncharacterized_LOC101244502%2C_transcript_variant_X3
gene-LOC101244502	746.902749777481	-0.0035553769313642	0.132027848016468	-0.0269289925177054	0.978516369213231	0.991131743636568	NO	NA	LOC101244502	uncharacterized_LOC101244502%2C_transcript_variant_X4
gene-LOC101244502	746.902749777481	-0.0035553769313642	0.132027848016468	-0.0269289925177054	0.978516369213231	0.991131743636568	NO	NA	LOC101244502	uncharacterized_LOC101244502%2C_transcript_variant_X5
gene-LOC101244505	746.284302811215	0.0023611168159986	0.17451726048832	0.013529417144138	0.989205416261029	0.9960318942162	NO	NA	LOC101244505	regulatory_protein_RecX
gene-LOC101244506	210.694326644311	-0.264445181054842	0.217156300074943	-1.21776425995275	0.223313569572402	0.46504498783316	NO	NA	LOC101244506	probable_tetraacyldisaccharide_4'-kinase%2C_mitochondrial%2C_transcript_variant_X1
gene-LOC101244506	210.694326644311	-0.264445181054842	0.217156300074943	-1.21776425995275	0.223313569572402	0.46504498783316	NO	NA	LOC101244506	probable_tetraacyldisaccharide_4'-kinase%2C_mitochondrial%2C_transcript_variant_X2
gene-LOC101244506	210.694326644311	-0.264445181054842	0.217156300074943	-1.21776425995275	0.223313569572402	0.46504498783316	NO	NA	LOC101244506	probable_tetraacyldisaccharide_4'-kinase%2C_mitochondrial%2C_transcript_variant_X3
gene-LOC101244511	263.023837954709	-0.103148381013886	0.291799071201584	-0.353491121781631	0.723720283508533	0.866789577656341	NO	NA	LOC101244511	long_chain_base_biosynthesis_protein_1-like
gene-LOC101244513	59.3708674700491	1.55786993956909	0.674634340187309	2.3092064052603	0.0209321303077787	0.0928715520844907	UP	NA	LOC101244513	14_kDa_proline-rich_protein_DC2.15-like
gene-LOC101244514	164.241880540911	2.17048350298173	0.489787671752236	4.4314784306774	9.35891761740308e-06	0.0001450490213738	UP	NA	LOC101244514	phospholipase_A1-Ibeta2%2C_chloroplastic-like
gene-LOC101244515	1280.55606718901	0.146907437294063	0.195120103242827	0.75290774683138	0.451505352587664	0.689820481474063	NO	NA	LOC101244515	uncharacterized_LOC101244515
gene-LOC101244516	863.643591845319	-0.216930152478308	0.305024636970329	-0.711188953892304	0.476967152697386	0.710235313321877	NO	NA	LOC101244516	protein_TPX2%2C_transcript_variant_X1
gene-LOC101244516	863.643591845319	-0.216930152478308	0.305024636970329	-0.711188953892304	0.476967152697386	0.710235313321877	NO	NA	LOC101244516	protein_TPX2%2C_transcript_variant_X2
gene-LOC101244516	863.643591845319	-0.216930152478308	0.305024636970329	-0.711188953892304	0.476967152697386	0.710235313321877	NO	NA	LOC101244516	protein_TPX2%2C_transcript_variant_X3
gene-LOC101244516	863.643591845319	-0.216930152478308	0.305024636970329	-0.711188953892304	0.476967152697386	0.710235313321877	NO	NA	LOC101244516	protein_TPX2%2C_transcript_variant_X4
gene-LOC101244516	863.643591845319	-0.216930152478308	0.305024636970329	-0.711188953892304	0.476967152697386	0.710235313321877	NO	NA	LOC101244516	protein_TPX2%2C_transcript_variant_X5
gene-LOC101244516	863.643591845319	-0.216930152478308	0.305024636970329	-0.711188953892304	0.476967152697386	0.710235313321877	NO	NA	LOC101244516	protein_TPX2%2C_transcript_variant_X6
gene-LOC101244516	863.643591845319	-0.216930152478308	0.305024636970329	-0.711188953892304	0.476967152697386	0.710235313321877	NO	NA	LOC101244516	protein_TPX2%2C_transcript_variant_X7
gene-LOC101244516	863.643591845319	-0.216930152478308	0.305024636970329	-0.711188953892304	0.476967152697386	0.710235313321877	NO	NA	LOC101244516	protein_TPX2%2C_transcript_variant_X8
gene-LOC101244516	863.643591845319	-0.216930152478308	0.305024636970329	-0.711188953892304	0.476967152697386	0.710235313321877	NO	NA	LOC101244516	protein_TPX2%2C_transcript_variant_X9
gene-LOC101244517	224.399399372164	-0.0822092263943463	0.243133834704539	-0.338123348789561	0.735270235907623	0.872356688673115	NO	NA	LOC101244517	BTB/POZ_domain-containing_protein_At3g05675%2C_transcript_variant_X1
gene-LOC101244517	224.399399372164	-0.0822092263943463	0.243133834704539	-0.338123348789561	0.735270235907623	0.872356688673115	NO	NA	LOC101244517	BTB/POZ_domain-containing_protein_At3g05675%2C_transcript_variant_X2
gene-LOC101244517	224.399399372164	-0.0822092263943463	0.243133834704539	-0.338123348789561	0.735270235907623	0.872356688673115	NO	NA	LOC101244517	BTB/POZ_domain-containing_protein_At3g05675%2C_transcript_variant_X3
gene-LOC101244523	665.046022824056	-0.406598057370448	0.355908183351437	-1.14242401942458	0.253277811917467	0.502350312072833	NO	NA	LOC101244523	uncharacterized_LOC101244523
gene-LOC101244526	45.690299727095	-0.0268319979102589	0.488198933072067	-0.0549611973574266	0.95616937706511	0.981836418102298	NO	NA	LOC101244526	telomerase_reverse_transcriptase
gene-LOC101244527	46.2937980413256	-1.12554356916291	0.549667521898065	-2.04768068754777	0.0405912973822198	0.152116820053172	DOWN	NA	LOC101244527	uncharacterized_LOC101244527
gene-LOC101244528	3152.73020768069	1.06887330426547	0.224937402812735	4.75187003539527	2.01543908057098e-06	3.65624991996656e-05	UP	NA	LOC101244528	1-aminocyclopropane-1-carboxylate_oxidase_homolog
gene-LOC101244529	911.650300297025	0.20898566468313	0.16091663727478	1.29872005917119	0.194040017536925	0.426841235561897	NO	NA	LOC101244529	RNA_helicase_family_protein%2C_transcript_variant_X1
gene-LOC101244530	182.464849240775	-0.420559151469396	0.322127394492167	-1.3055677929299	0.1916995788995	0.423595906670757	NO	NA	LOC101244530	phosphatidylinositol/phosphatidylcholine_transfer_protein_SFH13-like%2C_transcript_variant_X1
gene-LOC101244530	182.464849240775	-0.420559151469396	0.322127394492167	-1.3055677929299	0.1916995788995	0.423595906670757	NO	NA	LOC101244530	phosphatidylinositol/phosphatidylcholine_transfer_protein_SFH13-like%2C_transcript_variant_X2
gene-LOC101244530	182.464849240775	-0.420559151469396	0.322127394492167	-1.3055677929299	0.1916995788995	0.423595906670757	NO	NA	LOC101244530	phosphatidylinositol/phosphatidylcholine_transfer_protein_SFH13-like%2C_transcript_variant_X3
gene-LOC101244532	873.017900270542	0.121998982859592	0.165895791959967	0.735395282895615	0.462098793829223	0.69874099204601	NO	NA	LOC101244532	vesicle-associated_protein_1-2
gene-LOC101244535	2676.98642596581	-0.0811118542476402	0.206948879254593	-0.391941500431392	0.695101438303444	0.848400877164463	NO	NA	LOC101244535	protein_WHAT'S_THIS_FACTOR_1_homolog
gene-LOC101244536	12.0878048808116	-1.04223997211448	1.1534068243874	-0.903618697303991	0.366197623472283	0.615461494770296	NO	NA	LOC101244536	transcription_factor_RADIALIS
gene-LOC101244537	332.200124435535	3.41787963183556	0.425493149036553	8.03274891634492	9.53125997453889e-16	9.93342079081152e-14	UP	NA	LOC101244537	receptor-like_protein_kinase_FERONIA
gene-LOC101244538	867.803455891658	0.0288025924830404	0.142850576149252	0.20162741557967	0.840208010849889	0.930584007902022	NO	NA	LOC101244538	AP2-like_ethylene-responsive_transcription_factor_At2g41710
gene-LOC101244539	901.113029997231	-0.118982550240896	0.145288029937627	-0.818942553574274	0.412819189846766	0.657158478101613	NO	NA	LOC101244539	protein_DEFECTIVE_IN_EXINE_FORMATION_1-like%2C_transcript_variant_X1
gene-LOC101244539	901.113029997231	-0.118982550240896	0.145288029937627	-0.818942553574274	0.412819189846766	0.657158478101613	NO	NA	LOC101244539	protein_DEFECTIVE_IN_EXINE_FORMATION_1-like%2C_transcript_variant_X2
gene-LOC101244539	901.113029997231	-0.118982550240896	0.145288029937627	-0.818942553574274	0.412819189846766	0.657158478101613	NO	NA	LOC101244539	protein_DEFECTIVE_IN_EXINE_FORMATION_1-like%2C_transcript_variant_X3
gene-LOC101244540	398.371667828473	-0.0964260439729193	0.231385278344518	-0.416733703469878	0.676873199286014	0.839392019528196	NO	NA	LOC101244540	E3_ubiquitin-protein_ligase_UPL5-like%2C_transcript_variant_X1
gene-LOC101244540	398.371667828473	-0.0964260439729193	0.231385278344518	-0.416733703469878	0.676873199286014	0.839392019528196	NO	NA	LOC101244540	E3_ubiquitin-protein_ligase_UPL5-like%2C_transcript_variant_X2
gene-LOC101244542	163.91874073793	0.716555139472717	0.260844344242379	2.74706028821114	0.0060132079926456	0.0353472804793593	NO	NA	LOC101244542	probable_Histone-lysine_N-methyltransferase_ATXR5%2C_transcript_variant_X1
gene-LOC101244542	163.91874073793	0.716555139472717	0.260844344242379	2.74706028821114	0.0060132079926456	0.0353472804793593	NO	NA	LOC101244542	probable_Histone-lysine_N-methyltransferase_ATXR5%2C_transcript_variant_X2
gene-LOC101244543	809.756848465143	-0.295617736815222	0.325087661305142	-0.909347760626762	0.363166587307251	0.613091229663242	NO	NA	LOC101244543	mediator_of_RNA_polymerase_II_transcription_subunit_4%2C_transcript_variant_X1
gene-LOC101244543	809.756848465143	-0.295617736815222	0.325087661305142	-0.909347760626762	0.363166587307251	0.613091229663242	NO	NA	LOC101244543	mediator_of_RNA_polymerase_II_transcription_subunit_4%2C_transcript_variant_X2
gene-LOC101244543	809.756848465143	-0.295617736815222	0.325087661305142	-0.909347760626762	0.363166587307251	0.613091229663242	NO	NA	LOC101244543	mediator_of_RNA_polymerase_II_transcription_subunit_4%2C_transcript_variant_X3
gene-LOC101244543	809.756848465143	-0.295617736815222	0.325087661305142	-0.909347760626762	0.363166587307251	0.613091229663242	NO	NA	LOC101244543	mediator_of_RNA_polymerase_II_transcription_subunit_4%2C_transcript_variant_X4
gene-LOC101244543	809.756848465143	-0.295617736815222	0.325087661305142	-0.909347760626762	0.363166587307251	0.613091229663242	NO	NA	LOC101244543	mediator_of_RNA_polymerase_II_transcription_subunit_4%2C_transcript_variant_X5
gene-LOC101244543	809.756848465143	-0.295617736815222	0.325087661305142	-0.909347760626762	0.363166587307251	0.613091229663242	NO	NA	LOC101244543	mediator_of_RNA_polymerase_II_transcription_subunit_4%2C_transcript_variant_X6
gene-LOC101244543	809.756848465143	-0.295617736815222	0.325087661305142	-0.909347760626762	0.363166587307251	0.613091229663242	NO	NA	LOC101244543	mediator_of_RNA_polymerase_II_transcription_subunit_4%2C_transcript_variant_X7
gene-LOC101244543	809.756848465143	-0.295617736815222	0.325087661305142	-0.909347760626762	0.363166587307251	0.613091229663242	NO	NA	LOC101244543	mediator_of_RNA_polymerase_II_transcription_subunit_4%2C_transcript_variant_X8
gene-LOC101244544	2692.11743734258	-0.28083512888336	0.246957380939964	-1.13718054432895	0.255462818484129	0.504973059281612	NO	NA	LOC101244544	15-cis-phytoene_desaturase%2C_chloroplastic/chromoplastic
gene-LOC101244545	3646.08135598488	-0.110656400325043	0.172521381553442	-0.641406875650164	0.521258366968517	0.744025201737537	NO	NA	LOC101244545	CTP_synthase
gene-LOC101244546	372.935163744927	-0.603642630584967	0.23128420833798	-2.60996042454768	0.009055269779506	0.0487924019482908	NO	NA	LOC101244546	F-box/FBD/LRR-repeat_protein_At1g13570
gene-LOC101244547	694.050147148905	-0.0774500161210168	0.180339877481587	-0.429466944319759	0.667583444817172	0.835072077604432	NO	NA	LOC101244547	E3_ubiquitin-protein_ligase_WAV3-like
gene-LOC101244548	1041.28480865434	-0.898164145212506	0.217209851519947	-4.13500648763173	3.54944608033637e-05	0.0004680731767787	NO	NA	LOC101244548	subtilisin-like_protease_SBT3.5%2C_transcript_variant_X1
gene-LOC101244550	4387.94106010924	0.273866557478303	0.142809874156097	1.9177004328073	0.0551490068361053	0.187692229696955	NO	NA	LOC101244550	RNA-binding_KH_domain-containing_protein%2C_transcript_variant_X1
gene-LOC101244553	31.2129350232413	-1.19830395143563	0.462555531593782	-2.59061641162685	0.0095804212757743	0.0509899076081924	DOWN	NA	LOC101244553	protein_DETOXIFICATION_9-like%2C_transcript_variant_X1
gene-LOC101244553	31.2129350232413	-1.19830395143563	0.462555531593782	-2.59061641162685	0.0095804212757743	0.0509899076081924	DOWN	NA	LOC101244553	protein_DETOXIFICATION_9-like%2C_transcript_variant_X2
gene-LOC101244555	5160.34064465332	-0.181751254411026	0.150398379660462	-1.20846550887946	0.226868255039488	0.469718005847519	NO	NA	LOC101244555	tripeptidyl-peptidase_2
gene-LOC101244558	110.165514456253	-0.157990538042441	0.395237721292862	-0.399735474452282	0.689351360806286	0.845373131247524	NO	NA	LOC101244558	plant_intracellular_Ras-group-related_LRR_protein_7-like%2C_transcript_variant_X1
gene-LOC101244558	110.165514456253	-0.157990538042441	0.395237721292862	-0.399735474452282	0.689351360806286	0.845373131247524	NO	NA	LOC101244558	plant_intracellular_Ras-group-related_LRR_protein_7-like%2C_transcript_variant_X2
gene-LOC101244561	16298.3095148157	-0.053780905115336	0.119712035837228	-0.449252280601608	0.653249677246949	0.828046255935122	NO	NA	LOC101244561	alanine--tRNA_ligase
gene-LOC101244562	1231.19941570072	6.67531341905318	0.993359548226043	6.71993683553358	1.81803353788643e-11	9.01382793165195e-10	UP	NA	LOC101244562	kunitz_trypsin_inhibitor_2-like
gene-LOC101244563	4830.42978465534	0.282585604522965	0.233724370886584	1.20905493702277	0.226641740115125	0.469486951154209	NO	NA	LOC101244563	uncharacterized_LOC101244563
gene-LOC101244564	595.491477687049	0.971905404032845	0.200503039305232	4.84733501996089	1.2513101588841e-06	2.39682893231777e-05	NO	NA	LOC101244564	serine_carboxypeptidase-like_33%2C_transcript_variant_X1
gene-LOC101244569	19.4017043648306	-1.22340955607101	0.887673925481075	-1.37821954768806	0.16813551372234	0.391654438057781	NO	NA	LOC101244569	uncharacterized_LOC101244569
gene-LOC101244570	450.264197802334	3.07560437091549	0.369323539902353	8.32766947844338	8.24493218165349e-17	1.08657567532023e-14	UP	NA	LOC101244570	putative_UPF0481_protein_At3g02645%2C_transcript_variant_X1
gene-LOC101244570	450.264197802334	3.07560437091549	0.369323539902353	8.32766947844338	8.24493218165349e-17	1.08657567532023e-14	UP	NA	LOC101244570	putative_UPF0481_protein_At3g02645%2C_transcript_variant_X2
gene-LOC101244571	413.191257334843	-0.0121732825247591	0.204602279912226	-0.0594972965598496	0.95255601869731	0.980391204311838	NO	NA	LOC101244571	protein_BCCIP_homolog
gene-LOC101244576	1153.35358491541	0.0784933674349425	0.121160726812448	0.647844970065648	0.517085226151323	0.740900954356218	NO	NA	LOC101244576	xylulose_kinase_2
gene-LOC101244577	2028.34125998448	1.01057109518664	0.216739893853126	4.66259845947631	3.12241616867508e-06	5.42659717405313e-05	UP	NA	LOC101244577	transcription_factor_MYB44
gene-LOC101244578	409.515408794275	1.54164939647491	0.353590834433647	4.35998121654991	1.30073608821676e-05	0.0001925372179275	UP	NA	LOC101244578	transmembrane_protein_136
gene-LOC101244579	2477.2668686496	0.0019496850987655	0.155919321613045	0.0125044483172147	0.990023153745669	0.996265971799733	NO	NA	LOC101244579	AT-rich_interactive_domain-containing_protein_5
gene-LOC101244580	62.1625914729486	-1.3679604744719	0.728468744193221	-1.87785747209637	0.0604006655513655	0.200585985241057	NO	NA	LOC101244580	protein_RADIALIS-like_6
gene-LOC101244581	6224.19052890082	-0.158440050353087	0.156131892513352	-1.01478338475617	0.310209095632214	0.564077138784986	NO	NA	LOC101244581	uncharacterized_LOC101244581
gene-LOC101244583	1512.49898776389	-0.0668386315520016	0.140479178057514	-0.475790309113546	0.634223774579127	0.81736839390081	NO	NA	LOC101244583	pentatricopeptide_repeat-containing_protein_At1g26460%2C_mitochondrial
gene-LOC101244584	307.878333146847	0.791057926800839	0.431907358188122	1.83154538074872	0.067019180697249	0.215015046977023	NO	NA	LOC101244584	transcription_factor_MYB62
gene-LOC101244586	953.973589336654	-0.0986647938735181	0.191639711248019	-0.514845243874464	0.606661166471633	0.799191773991748	NO	NA	LOC101244586	protein_YIPF5_homolog
gene-LOC101244587	830.338892868198	-0.128014292770171	0.173679999176412	-0.73706986053209	0.461079866566994	0.697899816995402	NO	NA	LOC101244587	uncharacterized_LOC101244587%2C_transcript_variant_X1
gene-LOC101244587	830.338892868198	-0.128014292770171	0.173679999176412	-0.73706986053209	0.461079866566994	0.697899816995402	NO	NA	LOC101244587	uncharacterized_LOC101244587%2C_transcript_variant_X2
gene-LOC101244589	905.46438303407	-0.159446167324956	0.171826220386078	-0.927950152000641	0.3534334275702	0.604149341002216	NO	NA	LOC101244589	putative_lysine-specific_demethylase_JMJ16%2C_transcript_variant_X1
gene-LOC101244589	905.46438303407	-0.159446167324956	0.171826220386078	-0.927950152000641	0.3534334275702	0.604149341002216	NO	NA	LOC101244589	putative_lysine-specific_demethylase_JMJ16%2C_transcript_variant_X2
gene-LOC101244589	905.46438303407	-0.159446167324956	0.171826220386078	-0.927950152000641	0.3534334275702	0.604149341002216	NO	NA	LOC101244589	putative_lysine-specific_demethylase_JMJ16%2C_transcript_variant_X3
gene-LOC101244589	905.46438303407	-0.159446167324956	0.171826220386078	-0.927950152000641	0.3534334275702	0.604149341002216	NO	NA	LOC101244589	putative_lysine-specific_demethylase_JMJ16%2C_transcript_variant_X4
gene-LOC101244589	905.46438303407	-0.159446167324956	0.171826220386078	-0.927950152000641	0.3534334275702	0.604149341002216	NO	NA	LOC101244589	putative_lysine-specific_demethylase_JMJ16%2C_transcript_variant_X5
gene-LOC101244590	4021.56932351614	-0.0396588628480144	0.193270570151061	-0.205198664323373	0.837416912957333	0.929140688443405	NO	NA	LOC101244590	probable_zinc_metalloprotease_EGY2%2C_chloroplastic%2C_transcript_variant_X1
gene-LOC101244590	4021.56932351614	-0.0396588628480144	0.193270570151061	-0.205198664323373	0.837416912957333	0.929140688443405	NO	NA	LOC101244590	probable_zinc_metalloprotease_EGY2%2C_chloroplastic%2C_transcript_variant_X10
gene-LOC101244590	4021.56932351614	-0.0396588628480144	0.193270570151061	-0.205198664323373	0.837416912957333	0.929140688443405	NO	NA	LOC101244590	probable_zinc_metalloprotease_EGY2%2C_chloroplastic%2C_transcript_variant_X11
gene-LOC101244590	4021.56932351614	-0.0396588628480144	0.193270570151061	-0.205198664323373	0.837416912957333	0.929140688443405	NO	NA	LOC101244590	probable_zinc_metalloprotease_EGY2%2C_chloroplastic%2C_transcript_variant_X12
gene-LOC101244590	4021.56932351614	-0.0396588628480144	0.193270570151061	-0.205198664323373	0.837416912957333	0.929140688443405	NO	NA	LOC101244590	probable_zinc_metalloprotease_EGY2%2C_chloroplastic%2C_transcript_variant_X13
gene-LOC101244590	4021.56932351614	-0.0396588628480144	0.193270570151061	-0.205198664323373	0.837416912957333	0.929140688443405	NO	NA	LOC101244590	probable_zinc_metalloprotease_EGY2%2C_chloroplastic%2C_transcript_variant_X14
gene-LOC101244590	4021.56932351614	-0.0396588628480144	0.193270570151061	-0.205198664323373	0.837416912957333	0.929140688443405	NO	NA	LOC101244590	probable_zinc_metalloprotease_EGY2%2C_chloroplastic%2C_transcript_variant_X15
gene-LOC101244590	4021.56932351614	-0.0396588628480144	0.193270570151061	-0.205198664323373	0.837416912957333	0.929140688443405	NO	NA	LOC101244590	probable_zinc_metalloprotease_EGY2%2C_chloroplastic%2C_transcript_variant_X2
gene-LOC101244590	4021.56932351614	-0.0396588628480144	0.193270570151061	-0.205198664323373	0.837416912957333	0.929140688443405	NO	NA	LOC101244590	probable_zinc_metalloprotease_EGY2%2C_chloroplastic%2C_transcript_variant_X3
gene-LOC101244590	4021.56932351614	-0.0396588628480144	0.193270570151061	-0.205198664323373	0.837416912957333	0.929140688443405	NO	NA	LOC101244590	probable_zinc_metalloprotease_EGY2%2C_chloroplastic%2C_transcript_variant_X4
gene-LOC101244590	4021.56932351614	-0.0396588628480144	0.193270570151061	-0.205198664323373	0.837416912957333	0.929140688443405	NO	NA	LOC101244590	probable_zinc_metalloprotease_EGY2%2C_chloroplastic%2C_transcript_variant_X5
gene-LOC101244590	4021.56932351614	-0.0396588628480144	0.193270570151061	-0.205198664323373	0.837416912957333	0.929140688443405	NO	NA	LOC101244590	probable_zinc_metalloprotease_EGY2%2C_chloroplastic%2C_transcript_variant_X6
gene-LOC101244590	4021.56932351614	-0.0396588628480144	0.193270570151061	-0.205198664323373	0.837416912957333	0.929140688443405	NO	NA	LOC101244590	probable_zinc_metalloprotease_EGY2%2C_chloroplastic%2C_transcript_variant_X7
gene-LOC101244590	4021.56932351614	-0.0396588628480144	0.193270570151061	-0.205198664323373	0.837416912957333	0.929140688443405	NO	NA	LOC101244590	probable_zinc_metalloprotease_EGY2%2C_chloroplastic%2C_transcript_variant_X8
gene-LOC101244590	4021.56932351614	-0.0396588628480144	0.193270570151061	-0.205198664323373	0.837416912957333	0.929140688443405	NO	NA	LOC101244590	probable_zinc_metalloprotease_EGY2%2C_chloroplastic%2C_transcript_variant_X9
gene-LOC101244593	1884.84031451366	-0.898958751401166	0.142914620656261	-6.29018043971404	3.17097171417404e-10	1.25045249431338e-08	NO	NA	LOC101244593	probable_2-oxoglutarate-dependent_dioxygenase_AOP1
gene-LOC101244595	175.919248629931	0.208100107650977	0.252527976260422	0.824067537912599	0.409901183892795	0.654451421242623	NO	NA	LOC101244595	thioredoxin-like_superfamily_protein%2C_transcript_variant_X1
gene-LOC101244595	175.919248629931	0.208100107650977	0.252527976260422	0.824067537912599	0.409901183892795	0.654451421242623	NO	NA	LOC101244595	thioredoxin-like_superfamily_protein%2C_transcript_variant_X2
gene-LOC101244595	175.919248629931	0.208100107650977	0.252527976260422	0.824067537912599	0.409901183892795	0.654451421242623	NO	NA	LOC101244595	thioredoxin-like_superfamily_protein%2C_transcript_variant_X3
gene-LOC101244595	175.919248629931	0.208100107650977	0.252527976260422	0.824067537912599	0.409901183892795	0.654451421242623	NO	NA	LOC101244595	thioredoxin-like_superfamily_protein%2C_transcript_variant_X4
gene-LOC101244597	273.695590054828	0.0703802075509237	0.265137984469751	0.265447471405038	0.790664770436626	0.90324536625244	NO	NA	LOC101244597	probable_glutathione_S-transferase
gene-LOC101244600	5.10231695025275	-1.41771050294979	1.56416695999763	-0.906367759457043	0.364741231628687	0.614277280771637	NO	NA	LOC101244600	fasciclin-like_arabinogalactan_protein_21
gene-LOC101244601	1021.24141049626	-0.0035939356243792	0.169010380781748	-0.021264585096819	0.983034594445811	0.993102910265668	NO	NA	LOC101244601	uncharacterized_LOC101244601
gene-LOC101244602	149.990831984209	-0.119865842402573	0.346575852479742	-0.345857455287018	0.72944984344978	0.869837259679526	NO	NA	LOC101244602	cell_division_cycle_20.1%2C_cofactor_of_APC_complex%2C_transcript_variant_X1
gene-LOC101244602	149.990831984209	-0.119865842402573	0.346575852479742	-0.345857455287018	0.72944984344978	0.869837259679526	NO	NA	LOC101244602	cell_division_cycle_20.1%2C_cofactor_of_APC_complex%2C_transcript_variant_X2
gene-LOC101244604	21918.2013327926	-0.0186808311498781	0.132871269100623	-0.140593457685206	0.888191116910635	0.952492647266566	NO	NA	LOC101244604	40S_ribosomal_protein_S3-3
gene-LOC101244605	3367.3010897853	0.431402300341172	0.243440779534713	1.77210367616185	0.0763773488344645	0.235566979411386	NO	NA	LOC101244605	reticulon-like_protein_B4
gene-LOC101244606	1203.65032588093	-0.4224655228085	0.319949279121783	-1.32041404802695	0.186696815855547	0.417112092035575	NO	NA	LOC101244606	glycine-rich_cell_wall_structural_protein_1.8-like
gene-LOC101244607	8739.64020076428	-0.0968538842238041	0.177017729898628	-0.54714227935964	0.584280987549721	0.785049512114593	NO	NA	LOC101244607	histone_deacetylase_HDT1
gene-LOC101244608	51.4013900094677	0.306828277816096	0.546986439858848	0.56094311569273	0.57483631636855	0.779042080932406	NO	NA	LOC101244608	uncharacterized_LOC101244608
gene-LOC101244609	3205.92090140353	-0.20541138985144	0.162641797045201	-1.2629680290261	0.206600669666447	0.444328477498054	NO	NA	LOC101244609	protein_MON2_homolog%2C_transcript_variant_X1
gene-LOC101244609	3205.92090140353	-0.20541138985144	0.162641797045201	-1.2629680290261	0.206600669666447	0.444328477498054	NO	NA	LOC101244609	protein_MON2_homolog%2C_transcript_variant_X2
gene-LOC101244609	3205.92090140353	-0.20541138985144	0.162641797045201	-1.2629680290261	0.206600669666447	0.444328477498054	NO	NA	LOC101244609	protein_MON2_homolog%2C_transcript_variant_X3
gene-LOC101244609	3205.92090140353	-0.20541138985144	0.162641797045201	-1.2629680290261	0.206600669666447	0.444328477498054	NO	NA	LOC101244609	protein_MON2_homolog%2C_transcript_variant_X4
gene-LOC101244609	3205.92090140353	-0.20541138985144	0.162641797045201	-1.2629680290261	0.206600669666447	0.444328477498054	NO	NA	LOC101244609	protein_MON2_homolog%2C_transcript_variant_X5
gene-LOC101244611	1993.74681733241	-0.134485790739352	0.149006290437177	-0.902551095962309	0.36676419149439	0.616074488600839	NO	NA	LOC101244611	U1_small_nuclear_ribonucleoprotein_A%2C_transcript_variant_X1
gene-LOC101244611	1993.74681733241	-0.134485790739352	0.149006290437177	-0.902551095962309	0.36676419149439	0.616074488600839	NO	NA	LOC101244611	U1_small_nuclear_ribonucleoprotein_A%2C_transcript_variant_X2
gene-LOC101244612	2239.98655875631	0.100187736055666	0.18257393172233	0.548751594001045	0.583175933719482	0.784441906893709	NO	NA	LOC101244612	CRM-domain_containing_factor_CFM3A%2C_chloroplastic/mitochondrial-like
gene-LOC101244614	125.082733792969	2.52655912807058	0.65053866281567	3.88379549515949	0.0001028384140455	0.001154219936104	UP	NA	LOC101244614	3-isopropylmalate_dehydratase_large_subunit%2C_chloroplastic
gene-LOC101244616	34.7872382953262	-0.991714706724381	0.49055247067892	-2.02162819677956	0.043214776821518	0.158939187276404	NO	NA	LOC101244616	probable_magnesium_transporter_NIPA2
gene-LOC101244617	13486.1186646591	-0.275390402726343	0.168703305990371	-1.63239481947118	0.102596339774557	0.286089197308212	NO	NA	LOC101244617	40S_ribosomal_protein_S24-1
gene-LOC101244618	21.6917943896395	0.607692431437569	0.711127972682131	0.854547219040704	0.392801858066384	0.639400689678687	NO	NA	LOC101244618	probable_linoleate_9S-lipoxygenase_5
gene-LOC101244619	2263.36863745731	0.528439933615064	0.171394011782189	3.0831878437306	0.0020479583945045	0.0147353455880747	NO	NA	LOC101244619	secretory_carrier-associated_membrane_protein_3
gene-LOC101244620	2419.82930901763	0.157510618849086	0.141921977606362	1.10983951538472	0.267068188085567	0.518563527348502	NO	NA	LOC101244620	heat_shock_70_kDa_protein%2C_mitochondrial
gene-LOC101244621	1489.87333148404	0.0787152124950712	0.147097901013799	0.535121248859202	0.592566017401095	0.790583139966271	NO	NA	LOC101244621	histidine_biosynthesis_bifunctional_protein_hisIE%2C_chloroplastic
gene-LOC101244623	106.022484369538	0.557280220723603	0.566308767864557	0.984057200500358	0.325087389130976	0.57723922963999	NO	NA	LOC101244623	mitochondrial_pyruvate_carrier_1-like%2C_transcript_variant_X1
gene-LOC101244624	115.039377620629	-0.0055055762327453	0.428251856000137	-0.0128559308164295	0.98974273383247	0.996265971799733	NO	NA	LOC101244624	protein_ECERIFERUM_1-like
gene-LOC101244625	929.851275822548	-0.199588230458171	0.166944675736246	-1.19553516503574	0.231878005602853	0.475225446016804	NO	NA	LOC101244625	potassium_transporter_7
gene-LOC101244627	37.11139064794	1.83454380684585	1.00184196511644	1.83117085401052	0.0670750455584553	0.21507766595487	NO	NA	LOC101244627	protein_PELPK1-like
gene-LOC101244628	4433.92138918835	-0.0671400258873755	0.147583260759262	-0.454929817527844	0.649159730623857	0.825632392876769	NO	NA	LOC101244628	macrophage_migration_inhibitory_factor_homolog%2C_transcript_variant_X1
gene-LOC101244628	4433.92138918835	-0.0671400258873755	0.147583260759262	-0.454929817527844	0.649159730623857	0.825632392876769	NO	NA	LOC101244628	macrophage_migration_inhibitory_factor_homolog%2C_transcript_variant_X2
gene-LOC101244631	46.0049608294704	-0.305328577978572	0.45024956923022	-0.678131860293801	0.497688091426547	0.726525737409425	NO	NA	LOC101244631	protein_IRX15-LIKE-like
gene-LOC101244632	853.553993547707	-0.402087443514858	0.296152735898254	-1.35770295113194	0.174557960001048	0.400498790010259	NO	NA	LOC101244632	AP2-like_ethylene-responsive_transcription_factor_ANT%2C_transcript_variant_X1
gene-LOC101244632	853.553993547707	-0.402087443514858	0.296152735898254	-1.35770295113194	0.174557960001048	0.400498790010259	NO	NA	LOC101244632	AP2-like_ethylene-responsive_transcription_factor_ANT%2C_transcript_variant_X2
gene-LOC101244632	853.553993547707	-0.402087443514858	0.296152735898254	-1.35770295113194	0.174557960001048	0.400498790010259	NO	NA	LOC101244632	AP2-like_ethylene-responsive_transcription_factor_ANT%2C_transcript_variant_X3
gene-LOC101244632	853.553993547707	-0.402087443514858	0.296152735898254	-1.35770295113194	0.174557960001048	0.400498790010259	NO	NA	LOC101244632	AP2-like_ethylene-responsive_transcription_factor_ANT%2C_transcript_variant_X4
gene-LOC101244632	853.553993547707	-0.402087443514858	0.296152735898254	-1.35770295113194	0.174557960001048	0.400498790010259	NO	NA	LOC101244632	AP2-like_ethylene-responsive_transcription_factor_ANT%2C_transcript_variant_X5
gene-LOC101244634	1680.82490024113	-1.36109503047965	0.233101103204872	-5.83907588495363	5.24911586714849e-09	1.67275647142344e-07	DOWN	NA	LOC101244634	lamin-like_protein
gene-LOC101244635	48.6975699045511	-0.210707813064341	0.416786650053727	-0.505553172197764	0.613170362163584	0.803041516888272	NO	NA	LOC101244635	transcription_repressor_OFP13
gene-LOC101244637	208.977308345172	0.558490131969849	0.237226192521378	2.35425155221644	0.018560046211316	0.0845369912616671	NO	NA	LOC101244637	lipid_phosphate_phosphatase_epsilon_2%2C_chloroplastic
gene-LOC101244638	18.3188082738831	1.92428967466676	0.997770077279895	1.92859028195427	0.0537817464321727	0.185011743747052	NO	NA	LOC101244638	uncharacterized_LOC101244638%2C_transcript_variant_X1
gene-LOC101244638	18.3188082738831	1.92428967466676	0.997770077279895	1.92859028195427	0.0537817464321727	0.185011743747052	NO	NA	LOC101244638	uncharacterized_LOC101244638%2C_transcript_variant_X2
gene-LOC101244640	1411.60120718624	-0.514432689774764	0.189498344377221	-2.71470809660859	0.0066334210449463	0.038083443419089	NO	NA	LOC101244640	ERECTA_family_protein_SlERL
gene-LOC101244643	1096.16815638601	-0.144592005996816	0.159907468039315	-0.904222972008198	0.365877181530925	0.615231483313251	NO	NA	LOC101244643	uncharacterized_LOC101244643%2C_transcript_variant_X1
gene-LOC101244643	1096.16815638601	-0.144592005996816	0.159907468039315	-0.904222972008198	0.365877181530925	0.615231483313251	NO	NA	LOC101244643	uncharacterized_LOC101244643%2C_transcript_variant_X2
gene-LOC101244643	1096.16815638601	-0.144592005996816	0.159907468039315	-0.904222972008198	0.365877181530925	0.615231483313251	NO	NA	LOC101244643	uncharacterized_LOC101244643%2C_transcript_variant_X3
gene-LOC101244648	10673.810672629	-0.573578040055991	0.148661526131258	-3.8582816615885	0.0001141870114646	0.0012628576519698	NO	NA	LOC101244648	50S_ribosomal_protein_L29%2C_chloroplastic-like
gene-LOC101244650	192.554509318972	1.60367960806713	0.700842125050351	2.28821806045394	0.0221248254676238	0.0966160574469249	UP	NA	LOC101244650	RING-H2_finger_protein_ATL3-like
gene-LOC101244651	1905.27919016559	0.422891748995848	0.145193996535441	2.91259803495127	0.0035843566908269	0.0231848176451936	NO	NA	LOC101244651	PRA1_family_protein_F3
gene-LOC101244652	331.577463471718	3.84875934694975	0.651531997968678	5.90724532171753	3.47875526348119e-09	1.13334184636571e-07	UP	NA	LOC101244652	pathogenesis-related_protein_STH-2
gene-LOC101244654	737.494431117524	-0.366480679156995	0.220855132453338	-1.65937134938182	0.0970409859015985	0.276270176647728	NO	NA	LOC101244654	carbon_catabolite_repressor_protein_4_homolog_5%2C_transcript_variant_X1
gene-LOC101244654	737.494431117524	-0.366480679156995	0.220855132453338	-1.65937134938182	0.0970409859015985	0.276270176647728	NO	NA	LOC101244654	carbon_catabolite_repressor_protein_4_homolog_5%2C_transcript_variant_X2
gene-LOC101244654	737.494431117524	-0.366480679156995	0.220855132453338	-1.65937134938182	0.0970409859015985	0.276270176647728	NO	NA	LOC101244654	carbon_catabolite_repressor_protein_4_homolog_5%2C_transcript_variant_X3
gene-LOC101244656	1669.47798906724	-0.566764005475218	0.316848870485322	-1.78875185701971	0.0736547873956754	0.229701731623124	NO	NA	LOC101244656	50S_ribosomal_protein_L33
gene-LOC101244658	655.327057034258	-0.322006130676746	0.16911518287929	-1.90406399469518	0.0569018502128562	0.192184870088957	NO	NA	LOC101244658	PHD_finger_protein_EHD3%2C_transcript_variant_X1
gene-LOC101244658	655.327057034258	-0.322006130676746	0.16911518287929	-1.90406399469518	0.0569018502128562	0.192184870088957	NO	NA	LOC101244658	PHD_finger_protein_EHD3%2C_transcript_variant_X2
gene-LOC101244658	655.327057034258	-0.322006130676746	0.16911518287929	-1.90406399469518	0.0569018502128562	0.192184870088957	NO	NA	LOC101244658	PHD_finger_protein_EHD3%2C_transcript_variant_X3
gene-LOC101244659	20.4262944640849	0.0326617165817248	0.865818132102705	0.0377235303474222	0.969908114842824	0.986844450684052	NO	NA	LOC101244659	purine_permease_3-like
gene-LOC101244660	240.426040676031	-0.0771690029138943	0.225160696186932	-0.342728567732919	0.731802669020152	0.870771428908642	NO	NA	LOC101244660	octanoyltransferase_LIP2p%2C_chloroplastic%2C_transcript_variant_X1
gene-LOC101244660	240.426040676031	-0.0771690029138943	0.225160696186932	-0.342728567732919	0.731802669020152	0.870771428908642	NO	NA	LOC101244660	octanoyltransferase_LIP2p%2C_chloroplastic%2C_transcript_variant_X2
gene-LOC101244660	240.426040676031	-0.0771690029138943	0.225160696186932	-0.342728567732919	0.731802669020152	0.870771428908642	NO	NA	LOC101244660	octanoyltransferase_LIP2p%2C_chloroplastic%2C_transcript_variant_X3
gene-LOC101244661	516.589305638562	-0.277340953480526	0.158670960493592	-1.74789988424963	0.0804813649080094	0.243843494656765	NO	NA	LOC101244661	protein_Simiate%2C_transcript_variant_X1
gene-LOC101244661	516.589305638562	-0.277340953480526	0.158670960493592	-1.74789988424963	0.0804813649080094	0.243843494656765	NO	NA	LOC101244661	protein_Simiate%2C_transcript_variant_X2
gene-LOC101244661	516.589305638562	-0.277340953480526	0.158670960493592	-1.74789988424963	0.0804813649080094	0.243843494656765	NO	NA	LOC101244661	protein_Simiate%2C_transcript_variant_X3
gene-LOC101244662	7.43934022512072	0.2665277302572	1.42897418851315	0.186516826125825	0.852039485034248	0.936285467792489	NO	NA	LOC101244662	E3_ubiquitin-protein_ligase_ATL15
gene-LOC101244663	921.541021578906	1.06525268344659	0.185738404861394	5.73523113995476	9.73794520289275e-09	2.91667165189868e-07	UP	NA	LOC101244663	cysteine-rich_receptor-like_protein_kinase_2%2C_transcript_variant_X1
gene-LOC101244663	921.541021578906	1.06525268344659	0.185738404861394	5.73523113995476	9.73794520289275e-09	2.91667165189868e-07	UP	NA	LOC101244663	cysteine-rich_receptor-like_protein_kinase_2%2C_transcript_variant_X2
gene-LOC101244663	921.541021578906	1.06525268344659	0.185738404861394	5.73523113995476	9.73794520289275e-09	2.91667165189868e-07	UP	NA	LOC101244663	cysteine-rich_receptor-like_protein_kinase_2%2C_transcript_variant_X3
gene-LOC101244664	485.55475323406	0.333753952811094	0.204362687126369	1.6331452551547	0.10243845055607	0.285921202564495	NO	NA	LOC101244664	probable_isoprenylcysteine_alpha-carbonyl_methylesterase_ICMEL1
gene-LOC101244665	43.1602343737708	2.29194073013882	0.805591378264491	2.84504128516918	0.0044405667159802	0.0276631461748483	UP	NA	LOC101244665	uncharacterized_LOC101244665
gene-LOC101244667	3764.9020731275	-0.742620966940844	0.229022199154523	-3.24257198508426	0.0011845601956787	0.009407858132632	NO	NA	LOC101244667	leucine-rich_repeat_protein_kinase_family_protein
gene-LOC101244668	36.0863806296604	-0.158348850679915	0.721587850929699	-0.219445006558657	0.826303414134344	0.922730814050726	NO	NA	LOC101244668	peroxidase_3-like
gene-LOC101244669	484.385603570675	4.16164697679368	0.516235438107434	8.06152904196322	7.53459880346744e-16	8.18666222119306e-14	UP	NA	LOC101244669	cyclic_nucleotide-gated_ion_channel_1-like
gene-LOC101244674	3859.93934822979	0.0870777591122412	0.146601837578694	0.593974540499871	0.552529141453155	0.763324277861733	NO	NA	LOC101244674	uncharacterized_LOC101244674
gene-LOC101244675	5871.8283335013	-0.0780055259010673	0.150766424678007	-0.517393219794555	0.604881691777092	0.797979741535176	NO	NA	LOC101244675	transcriptional_corepressor_LEUNIG%2C_transcript_variant_X1
gene-LOC101244675	5871.8283335013	-0.0780055259010673	0.150766424678007	-0.517393219794555	0.604881691777092	0.797979741535176	NO	NA	LOC101244675	transcriptional_corepressor_LEUNIG%2C_transcript_variant_X2
gene-LOC101244675	5871.8283335013	-0.0780055259010673	0.150766424678007	-0.517393219794555	0.604881691777092	0.797979741535176	NO	NA	LOC101244675	transcriptional_corepressor_LEUNIG%2C_transcript_variant_X3
gene-LOC101244675	5871.8283335013	-0.0780055259010673	0.150766424678007	-0.517393219794555	0.604881691777092	0.797979741535176	NO	NA	LOC101244675	transcriptional_corepressor_LEUNIG%2C_transcript_variant_X4
gene-LOC101244675	5871.8283335013	-0.0780055259010673	0.150766424678007	-0.517393219794555	0.604881691777092	0.797979741535176	NO	NA	LOC101244675	transcriptional_corepressor_LEUNIG%2C_transcript_variant_X5
gene-LOC101244676	9.52278238389829	1.61034659351001	2.004774984234	0.803255530507982	0.421827055217131	0.665122443606355	NO	NA	LOC101244676	UDP-glycosyltransferase_73C3-like
gene-LOC101244677	13.431644218021	-1.42933292416354	0.948443736810302	-1.50702974640384	0.131803032677853	0.335912732190954	NO	NA	LOC101244677	pectinesterase_4-like
gene-LOC101244678	6.20654682272297	0.117628630266543	1.65570401108912	0.0710444798579472	0.943362355095626	0.976606227928355	NO	NA	LOC101244678	DExH-box_ATP-dependent_RNA_helicase_DExH12-like
gene-LOC101244680	9.56297859613767	2.91987926332867	1.28277573827027	2.27621958867566	0.0228328700626113	0.0987104839722668	UP	NA	LOC101244680	receptor-like_protein_6
gene-LOC101244682	29.7620772477337	0.135035951259552	0.563223815932503	0.239755399966494	0.810519884242509	0.9144200638143	NO	NA	LOC101244682	peroxidase_P7-like
gene-LOC101244686	208.481457970127	3.61279631156082	0.758913950956096	4.76048214294828	1.93131022706373e-06	3.53502455270886e-05	UP	NA	LOC101244686	uncharacterized_LOC101244686
gene-LOC101244688	695.337947155242	0.116680737103022	0.208688833129065	0.559113467421902	0.576084284151404	0.779935953894534	NO	NA	LOC101244688	WD_repeat-containing_protein_48_homolog%2C_transcript_variant_X1
gene-LOC101244688	695.337947155242	0.116680737103022	0.208688833129065	0.559113467421902	0.576084284151404	0.779935953894534	NO	NA	LOC101244688	WD_repeat-containing_protein_48_homolog%2C_transcript_variant_X2
gene-LOC101244688	695.337947155242	0.116680737103022	0.208688833129065	0.559113467421902	0.576084284151404	0.779935953894534	NO	NA	LOC101244688	WD_repeat-containing_protein_48_homolog%2C_transcript_variant_X3
gene-LOC101244688	695.337947155242	0.116680737103022	0.208688833129065	0.559113467421902	0.576084284151404	0.779935953894534	NO	NA	LOC101244688	WD_repeat-containing_protein_48_homolog%2C_transcript_variant_X4
gene-LOC101244690	1620.82409039188	-0.266395828266874	0.255437951822289	-1.04289838830296	0.296995356167488	0.550319678921742	NO	NA	LOC101244690	pentatricopeptide_repeat-containing_protein_At3g53170%2C_transcript_variant_X1
gene-LOC101244690	1620.82409039188	-0.266395828266874	0.255437951822289	-1.04289838830296	0.296995356167488	0.550319678921742	NO	NA	LOC101244690	pentatricopeptide_repeat-containing_protein_At3g53170%2C_transcript_variant_X2
gene-LOC101244690	1620.82409039188	-0.266395828266874	0.255437951822289	-1.04289838830296	0.296995356167488	0.550319678921742	NO	NA	LOC101244690	pentatricopeptide_repeat-containing_protein_At3g53170%2C_transcript_variant_X3
gene-LOC101244690	1620.82409039188	-0.266395828266874	0.255437951822289	-1.04289838830296	0.296995356167488	0.550319678921742	NO	NA	LOC101244690	pentatricopeptide_repeat-containing_protein_At3g53170%2C_transcript_variant_X4
gene-LOC101244691	1064.85512095844	0.577574512516323	0.269488693182111	2.14322354565733	0.032095152494197	0.127948415300344	NO	NA	LOC101244691	3-ketoacyl-CoA_synthase_11-like%2C_transcript_variant_X1
gene-LOC101244691	1064.85512095844	0.577574512516323	0.269488693182111	2.14322354565733	0.032095152494197	0.127948415300344	NO	NA	LOC101244691	3-ketoacyl-CoA_synthase_11-like%2C_transcript_variant_X2
gene-LOC101244692	1000.7166407968	-0.0311455178794577	0.1637338872855	-0.190220353256194	0.849136462703292	0.934704452424429	NO	NA	LOC101244692	protein_ENHANCED_DISEASE_RESISTANCE_2-like
gene-LOC101244695	562.544133462155	-0.62951597771617	0.455661558004483	-1.38154287246232	0.16711210523944	0.389813746000462	NO	NA	LOC101244695	scarecrow-like_protein_28
gene-LOC101244696	184.780453116508	0.568573236248317	0.522363921314589	1.08846191907251	0.276391239060913	0.528389690247757	NO	NA	LOC101244696	nucleotide-diphospho-sugar_transferase_family_protein
gene-LOC101244697	3109.03188004869	0.255649925574417	0.191938388656646	1.33193743765216	0.182880747580712	0.411784064245062	NO	NA	LOC101244697	thioredoxin_X%2C_chloroplastic
gene-LOC101244698	4.9393439931559	-0.5774989145423	1.09597179875565	-0.526928626446394	0.598243153744327	0.793887669819747	NO	NA	LOC101244698	receptor_kinase-like_protein_Xa21
gene-LOC101244699	2810.90376102548	0.944902030138141	0.185976717548523	5.08075442234649	3.75938859813334e-07	8.20906295120015e-06	NO	NA	LOC101244699	BEL1-like_homeodomain_protein_1%2C_transcript_variant_X1
gene-LOC101244699	2810.90376102548	0.944902030138141	0.185976717548523	5.08075442234649	3.75938859813334e-07	8.20906295120015e-06	NO	NA	LOC101244699	BEL1-like_homeodomain_protein_1%2C_transcript_variant_X2
gene-LOC101244700	1866.47978583484	0.213062484538643	0.213164524683418	0.999521308036942	0.31754222219178	0.570436634659352	NO	NA	LOC101244700	non-specific_phospholipase_C1-like%2C_transcript_variant_X1
gene-LOC101244700	1866.47978583484	0.213062484538643	0.213164524683418	0.999521308036942	0.31754222219178	0.570436634659352	NO	NA	LOC101244700	non-specific_phospholipase_C1-like%2C_transcript_variant_X2
gene-LOC101244700	1866.47978583484	0.213062484538643	0.213164524683418	0.999521308036942	0.31754222219178	0.570436634659352	NO	NA	LOC101244700	non-specific_phospholipase_C1-like%2C_transcript_variant_X3
gene-LOC101244701	1066.38876741053	-0.0140846775967639	0.18192782082167	-0.0774190419758283	0.938290192938383	0.974808614906069	NO	NA	LOC101244701	zincin-like_metalloproteases_family_protein%2C_transcript_variant_X1
gene-LOC101244702	673.550432160682	1.1861140159658	0.32649813647253	3.63283548500618	0.0002803237561012	0.0027254513878533	UP	NA	LOC101244702	lysosomal_Pro-X_carboxypeptidase-like
gene-LOC101244706	1372.9799945416	-0.298847447094839	0.154160401812867	-1.93854870369114	0.052556314878241	0.182084098374801	NO	NA	LOC101244706	acyl-CoA-binding_domain-containing_protein_6%2C_transcript_variant_X1
gene-LOC101244706	1372.9799945416	-0.298847447094839	0.154160401812867	-1.93854870369114	0.052556314878241	0.182084098374801	NO	NA	LOC101244706	acyl-CoA-binding_domain-containing_protein_6%2C_transcript_variant_X2
gene-LOC101244706	1372.9799945416	-0.298847447094839	0.154160401812867	-1.93854870369114	0.052556314878241	0.182084098374801	NO	NA	LOC101244706	acyl-CoA-binding_domain-containing_protein_6%2C_transcript_variant_X3
gene-LOC101244707	2924.79973096716	-0.199436625392412	0.185799802758141	-1.07339524817485	0.28309381564796	0.53570447198696	NO	NA	LOC101244707	tyrosine_decarboxylase_1
gene-LOC101244709	1452.1773608947	-0.360282774868792	0.227428793297835	-1.5841563842665	0.1131581359189	0.304342494063907	NO	NA	LOC101244709	preprotein_translocase_subunit_SECE1
gene-LOC101244710	1355.63786649166	0.308903116231642	0.22820941044791	1.35359499691688	0.17586562396631	0.402308175129592	NO	NA	LOC101244710	uncharacterized_LOC101244710
gene-LOC101244711	4291.46390154397	-0.22424094008868	0.22149356739844	-1.01240384866481	0.311344998931701	0.564989523197741	NO	NA	LOC101244711	BEACH_domain-containing_protein_C2
gene-LOC101244713	72.689946241387	0.0700081702350395	0.331508668887207	0.211180511417815	0.832746417462499	0.926548889890869	NO	NA	LOC101244713	pentatricopeptide_repeat-containing_protein
gene-LOC101244714	68.6099384101045	-1.22351792360459	0.744634052103502	-1.64311304344504	0.100359546654064	0.282103269506339	NO	NA	LOC101244714	uncharacterized_LOC101244714
gene-LOC101244715	277.925235439983	0.163043322846978	0.217559874710984	0.749418168509113	0.453605203684869	0.69163196952085	NO	NA	LOC101244715	uncharacterized_protein_HI_0077%2C_transcript_variant_X1
gene-LOC101244715	277.925235439983	0.163043322846978	0.217559874710984	0.749418168509113	0.453605203684869	0.69163196952085	NO	NA	LOC101244715	uncharacterized_protein_HI_0077%2C_transcript_variant_X2
gene-LOC101244716	1551.3862709801	2.71011825221002	0.418182385809474	6.48070876290987	9.12927409939203e-11	3.99322659589467e-09	UP	NA	LOC101244716	embryogenesis-associated_protein_EMB8%2C_transcript_variant_X1
gene-LOC101244716	1551.3862709801	2.71011825221002	0.418182385809474	6.48070876290987	9.12927409939203e-11	3.99322659589467e-09	UP	NA	LOC101244716	embryogenesis-associated_protein_EMB8%2C_transcript_variant_X2
gene-LOC101244716	1551.3862709801	2.71011825221002	0.418182385809474	6.48070876290987	9.12927409939203e-11	3.99322659589467e-09	UP	NA	LOC101244716	embryogenesis-associated_protein_EMB8%2C_transcript_variant_X3
gene-LOC101244719	602.723976178579	0.201638507277762	0.209644726429173	0.961810538773003	0.336144783205907	0.587979918354774	NO	NA	LOC101244719	probable_protein_phosphatase_2C_63
gene-LOC101244720	270.708748899959	0.497979978251416	0.273399972008908	1.82143390356745	0.0685409254282281	0.218204157433236	NO	NA	LOC101244720	uncharacterized_LOC101244720
gene-LOC101244722	1199.14404180301	-0.318299732084363	0.181188084591342	-1.75673655804832	0.0789627231593602	0.2405712026127	NO	NA	LOC101244722	malignant_T-cell-amplified_sequence_1_homolog
gene-LOC101244724	266.94906407445	-0.0928038698001035	0.358440503953826	-0.258910108585436	0.795704598543071	0.906416341425346	NO	NA	LOC101244724	pentatricopeptide_repeat-containing_protein%2C_transcript_variant_X1
gene-LOC101244724	266.94906407445	-0.0928038698001035	0.358440503953826	-0.258910108585436	0.795704598543071	0.906416341425346	NO	NA	LOC101244724	pentatricopeptide_repeat-containing_protein%2C_transcript_variant_X2
gene-LOC101244724	266.94906407445	-0.0928038698001035	0.358440503953826	-0.258910108585436	0.795704598543071	0.906416341425346	NO	NA	LOC101244724	pentatricopeptide_repeat-containing_protein%2C_transcript_variant_X3
gene-LOC101244724	266.94906407445	-0.0928038698001035	0.358440503953826	-0.258910108585436	0.795704598543071	0.906416341425346	NO	NA	LOC101244724	pentatricopeptide_repeat-containing_protein%2C_transcript_variant_X4
gene-LOC101244724	266.94906407445	-0.0928038698001035	0.358440503953826	-0.258910108585436	0.795704598543071	0.906416341425346	NO	NA	LOC101244724	pentatricopeptide_repeat-containing_protein%2C_transcript_variant_X5
gene-LOC101244725	558.486178010211	-1.07750315857216	0.391672253172914	-2.75103265509202	0.0059407720881655	0.0350305741931703	DOWN	NA	LOC101244725	zeatin_O-glucosyltransferase-like
gene-LOC101244726	1370.58991241248	-0.89379102266507	0.266298000413939	-3.35635649263511	0.0007897669583743	0.0066777935247057	NO	NA	LOC101244726	protein_WVD2-like_4%2C_transcript_variant_X1
gene-LOC101244726	1370.58991241248	-0.89379102266507	0.266298000413939	-3.35635649263511	0.0007897669583743	0.0066777935247057	NO	NA	LOC101244726	protein_WVD2-like_4%2C_transcript_variant_X2
gene-LOC101244726	1370.58991241248	-0.89379102266507	0.266298000413939	-3.35635649263511	0.0007897669583743	0.0066777935247057	NO	NA	LOC101244726	protein_WVD2-like_4%2C_transcript_variant_X3
gene-LOC101244727	1311.81731201751	-0.113586805397488	0.146755979792073	-0.773984171264573	0.438940151804152	0.679774865875923	NO	NA	LOC101244727	FAD_synthase
gene-LOC101244728	155.706835381704	-0.140536474029344	0.401132303466967	-0.350349430386667	0.726076472930517	0.868002815740134	NO	NA	LOC101244728	caltractin
gene-LOC101244729	819.245381164093	-0.0880093474319467	0.14993661471048	-0.586977020935737	0.557219139813977	0.766279478186354	NO	NA	LOC101244729	mitochondrial_substrate_carrier_family_protein%2C_transcript_variant_X1
gene-LOC101244730	220.567860337559	0.109275215534668	0.240493066662948	0.454379899807333	0.649555416947387	0.825872557076078	NO	NA	LOC101244730	folate_transporter_1%2C_chloroplastic%2C_transcript_variant_X1
gene-LOC101244730	220.567860337559	0.109275215534668	0.240493066662948	0.454379899807333	0.649555416947387	0.825872557076078	NO	NA	LOC101244730	folate_transporter_1%2C_chloroplastic%2C_transcript_variant_X2
gene-LOC101244732	19.873542975124	-3.06406274776016	1.51755560619682	-2.01907774268586	0.043479139811218	0.159738918871178	DOWN	NA	LOC101244732	auxin-responsive_protein_SAUR68
gene-LOC101244735	1824.71370166749	1.20922983316548	0.152762815013167	7.91573415992141	2.45798312410368e-15	2.36835949415405e-13	UP	NA	LOC101244735	protein_MALE_DISCOVERER_2
gene-LOC101244736	6488.40958706746	-0.142396026826012	0.140931412998868	-1.01039238730371	0.312307333675719	0.565759303387186	NO	NA	LOC101244736	60S_ribosomal_protein_L18a-2
gene-LOC101244737	748.271999338583	-0.112931186091234	0.199157381976859	-0.567044941896031	0.570683648194383	0.77653576350031	NO	NA	LOC101244737	uncharacterized_LOC101244737%2C_transcript_variant_X1
gene-LOC101244737	748.271999338583	-0.112931186091234	0.199157381976859	-0.567044941896031	0.570683648194383	0.77653576350031	NO	NA	LOC101244737	uncharacterized_LOC101244737%2C_transcript_variant_X2
gene-LOC101244737	748.271999338583	-0.112931186091234	0.199157381976859	-0.567044941896031	0.570683648194383	0.77653576350031	NO	NA	LOC101244737	uncharacterized_LOC101244737%2C_transcript_variant_X3
gene-LOC101244742	13.0402452294385	4.84875953760378	1.08241013826745	4.47959545663984	7.47846403501708e-06	0.0001189739757346	UP	NA	LOC101244742	disease_resistance-like_protein_CSA1
gene-LOC101244743	1749.72139194126	-0.328338216441148	0.129469940894307	-2.53601889498958	0.0112120684340524	0.0576899047613068	NO	NA	LOC101244743	probable_calcium-binding_protein_CML13
gene-LOC101244745	137.080825385511	-0.747168329245844	0.355050726066871	-2.10439882076208	0.0353436722027	0.137523654514335	NO	NA	LOC101244745	uncharacterized_LOC101244745
gene-LOC101244746	33.6051291076322	4.76894622930094	1.02023281052397	4.6743705751354	2.94856508577633e-06	5.1655522304591e-05	UP	NA	LOC101244746	putative_transcription_factor_bHLH041
gene-LOC101244747	261.40494369876	-1.00333635659288	0.273988865560291	-3.66196033018026	0.0002502926242262	0.0024675325458829	DOWN	NA	LOC101244747	uncharacterized_LOC101244747
gene-LOC101244748	37.8476710192052	0.527039884487464	0.74357648245856	0.708790416212277	0.478454545966053	0.711568329847002	NO	NA	LOC101244748	thaumatin-like_protein_1b
gene-LOC101244750	2844.4638865904	-0.21659440301677	0.13223026926268	-1.6380092411859	0.101419766040777	0.284071068867311	NO	NA	LOC101244750	casein_kinase_II_subunit_alpha-2
gene-LOC101244752	3166.62081332686	-0.450568154653754	0.187826201456775	-2.39885676843358	0.0164463464162044	0.0773008555554091	NO	NA	LOC101244752	pyridoxal_reductase%2C_chloroplastic%2C_transcript_variant_X1
gene-LOC101244752	3166.62081332686	-0.450568154653754	0.187826201456775	-2.39885676843358	0.0164463464162044	0.0773008555554091	NO	NA	LOC101244752	pyridoxal_reductase%2C_chloroplastic%2C_transcript_variant_X2
gene-LOC101244753	72.4258678344179	-0.331818889698805	0.444605327363255	-0.746322343159194	0.45547271753463	0.693340874959378	NO	NA	LOC101244753	pentatricopeptide_repeat-containing_protein_At1g31430-like
gene-LOC101244754	25.7308886441074	0.0608289230731699	0.702467002876437	0.0865932817115819	0.930994806259185	0.971175560176839	NO	NA	LOC101244754	uncharacterized_LOC101244754
gene-LOC101244755	7783.13114005096	-0.383899894304133	0.162079425351973	-2.36859116121896	0.0178559793743181	0.0822051139687168	NO	NA	LOC101244755	D-glycerate_3-kinase%2C_chloroplastic
gene-LOC101244756	1316.08821630206	0.206322804807408	0.213601937095896	0.965921974362901	0.334083225682244	0.585929256547712	NO	NA	LOC101244756	probable_CCR4-associated_factor_1_homolog_7
gene-LOC101244758	209.861468391184	-0.485800076399486	0.300577586690513	-1.61622189381567	0.106046346817182	0.292099342830984	NO	NA	LOC101244758	F-box_protein_At5g49610
gene-LOC101244759	3605.72262531217	0.251571541577494	0.235807540173404	1.066851133736	0.286039064081305	0.537908783085821	NO	NA	LOC101244759	uncharacterized_LOC101244759
gene-LOC101244761	1145.35409409589	0.100265961545892	0.185803292117243	0.539635010786697	0.589448766934851	0.78900030011636	NO	NA	LOC101244761	nucleoside_diphosphate_kinase_2%2C_chloroplastic
gene-LOC101244762	621.961906140359	-0.0311623866553864	0.20614194219247	-0.151169559789491	0.87984196207816	0.949220014754968	NO	NA	LOC101244762	pentatricopeptide_repeat-containing_protein_At1g18485
gene-LOC101244763	1429.86083900641	0.117497371644697	0.197178930488188	0.595892123736497	0.551247295261763	0.762424944876385	NO	NA	LOC101244763	insulin-degrading_enzyme-like_1%2C_peroxisomal%2C_transcript_variant_X1
gene-LOC101244763	1429.86083900641	0.117497371644697	0.197178930488188	0.595892123736497	0.551247295261763	0.762424944876385	NO	NA	LOC101244763	insulin-degrading_enzyme-like_1%2C_peroxisomal%2C_transcript_variant_X2
gene-LOC101244765	236.88876055252	0.142197125821266	0.228153947015804	0.623250781681267	0.533119735655179	0.751704287290945	NO	NA	LOC101244765	D-aminoacyl-tRNA_deacylase
gene-LOC101244766	226.301065698058	-0.482329073563852	0.22088029316799	-2.18366730071758	0.0289867042413756	0.118517095183863	NO	NA	LOC101244766	uncharacterized_LOC101244766
gene-LOC101244768	142.14258551684	-2.41704247633702	0.596590956626276	-4.05142325657333	5.0907023675074e-05	0.0006391299266486	DOWN	NA	LOC101244768	probable_mediator_of_RNA_polymerase_II_transcription_subunit_26c%2C_transcript_variant_X1
gene-LOC101244768	142.14258551684	-2.41704247633702	0.596590956626276	-4.05142325657333	5.0907023675074e-05	0.0006391299266486	DOWN	NA	LOC101244768	probable_mediator_of_RNA_polymerase_II_transcription_subunit_26c%2C_transcript_variant_X2
gene-LOC101244768	142.14258551684	-2.41704247633702	0.596590956626276	-4.05142325657333	5.0907023675074e-05	0.0006391299266486	DOWN	NA	LOC101244768	probable_mediator_of_RNA_polymerase_II_transcription_subunit_26c%2C_transcript_variant_X3
gene-LOC101244768	142.14258551684	-2.41704247633702	0.596590956626276	-4.05142325657333	5.0907023675074e-05	0.0006391299266486	DOWN	NA	LOC101244768	probable_mediator_of_RNA_polymerase_II_transcription_subunit_26c%2C_transcript_variant_X4
gene-LOC101244769	411.433399005785	-0.143055623143053	0.310175618368171	-0.461208472463652	0.644649043696392	0.823225532947742	NO	NA	LOC101244769	membrane-anchored_ubiquitin-fold_protein_3%2C_transcript_variant_X1
gene-LOC101244769	411.433399005785	-0.143055623143053	0.310175618368171	-0.461208472463652	0.644649043696392	0.823225532947742	NO	NA	LOC101244769	membrane-anchored_ubiquitin-fold_protein_3%2C_transcript_variant_X2
gene-LOC101244769	411.433399005785	-0.143055623143053	0.310175618368171	-0.461208472463652	0.644649043696392	0.823225532947742	NO	NA	LOC101244769	membrane-anchored_ubiquitin-fold_protein_3%2C_transcript_variant_X3
gene-LOC101244770	104.613633181637	-0.302872921753809	0.459033302323316	-0.65980598841276	0.509378339905079	0.735403402454178	NO	NA	LOC101244770	reticulon-like_protein_B14
gene-LOC101244772	1749.53473773251	0.0293967659307457	0.12087475573385	0.243200209607649	0.807850304492512	0.91317349177514	NO	NA	LOC101244772	NADH-cytochrome_b5_reductase-like_protein%2C_transcript_variant_X1
gene-LOC101244772	1749.53473773251	0.0293967659307457	0.12087475573385	0.243200209607649	0.807850304492512	0.91317349177514	NO	NA	LOC101244772	NADH-cytochrome_b5_reductase-like_protein%2C_transcript_variant_X2
gene-LOC101244772	1749.53473773251	0.0293967659307457	0.12087475573385	0.243200209607649	0.807850304492512	0.91317349177514	NO	NA	LOC101244772	NADH-cytochrome_b5_reductase-like_protein%2C_transcript_variant_X3
gene-LOC101244774	6.7140270148578	2.20636281663235	2.04503275749251	1.07888874080318	0.280637328641282	0.533015221957739	NO	NA	LOC101244774	probable_carboxylesterase_120
gene-LOC101244776	1801.90594165643	-0.109902297321939	0.162751347618645	-0.675277341355475	0.499499576942804	0.727817808560572	NO	NA	LOC101244776	sialidase
gene-LOC101244777	2034.10921397008	0.16186215799977	0.121901518022754	1.32781084784815	0.18424060237816	0.413614988985457	NO	NA	LOC101244777	threonine_synthase%2C_chloroplastic-like
gene-LOC101244778	2678.93474970165	0.057150762447772	0.14492644585742	0.394343227763947	0.693327652409799	0.847552600584977	NO	NA	LOC101244778	transcriptional_corepressor_SEUSS-like%2C_transcript_variant_X1
gene-LOC101244778	2678.93474970165	0.057150762447772	0.14492644585742	0.394343227763947	0.693327652409799	0.847552600584977	NO	NA	LOC101244778	transcriptional_corepressor_SEUSS-like%2C_transcript_variant_X2
gene-LOC101244778	2678.93474970165	0.057150762447772	0.14492644585742	0.394343227763947	0.693327652409799	0.847552600584977	NO	NA	LOC101244778	transcriptional_corepressor_SEUSS-like%2C_transcript_variant_X3
gene-LOC101244780	787.293136017566	2.18179013883011	0.323767010275935	6.73876605578391	1.59737349442289e-11	8.03683457403361e-10	UP	NA	LOC101244780	protein_NETWORKED_4B
gene-LOC101244781	639.735350847936	-0.0271002402337759	0.179480239303238	-0.150992891133765	0.879981323658689	0.949262359461221	NO	NA	LOC101244781	probable_purine_permease_5%2C_transcript_variant_X1
gene-LOC101244781	639.735350847936	-0.0271002402337759	0.179480239303238	-0.150992891133765	0.879981323658689	0.949262359461221	NO	NA	LOC101244781	probable_purine_permease_5%2C_transcript_variant_X2
gene-LOC101244781	639.735350847936	-0.0271002402337759	0.179480239303238	-0.150992891133765	0.879981323658689	0.949262359461221	NO	NA	LOC101244781	probable_purine_permease_5%2C_transcript_variant_X3
gene-LOC101244781	639.735350847936	-0.0271002402337759	0.179480239303238	-0.150992891133765	0.879981323658689	0.949262359461221	NO	NA	LOC101244781	probable_purine_permease_5%2C_transcript_variant_X4
gene-LOC101244781	639.735350847936	-0.0271002402337759	0.179480239303238	-0.150992891133765	0.879981323658689	0.949262359461221	NO	NA	LOC101244781	probable_purine_permease_5%2C_transcript_variant_X5
gene-LOC101244781	639.735350847936	-0.0271002402337759	0.179480239303238	-0.150992891133765	0.879981323658689	0.949262359461221	NO	NA	LOC101244781	probable_purine_permease_5%2C_transcript_variant_X6
gene-LOC101244782	1463.54866133943	-0.0441605272003184	0.189323765767999	-0.233254008133525	0.815564169797498	0.917223749842821	NO	NA	LOC101244782	bifunctional_dethiobiotin_synthetase/7%2C8-diamino-pelargonic_acid_aminotransferase%2C_mitochondrial
gene-LOC101244783	513.252225817208	0.175108961651162	0.169333095693365	1.03410949250143	0.30108497907362	0.55475899967953	NO	NA	LOC101244783	BRCA1-associated_protein
gene-LOC101244786	86.9142374898897	0.0749138066626275	0.438507293156098	0.17083822283421	0.864350973379099	0.941939289553345	NO	NA	LOC101244786	uncharacterized_LOC101244786
gene-LOC101244787	2293.93677877914	0.0138808309735549	0.160820735099841	0.0863124457485996	0.931218045122137	0.971175560176839	NO	NA	LOC101244787	RRP12-like_protein
gene-LOC101244788	251.468303450069	-0.326951164870291	0.354465399071034	-0.92237822288762	0.356331324878662	0.60611041496348	NO	NA	LOC101244788	leucine-rich_repeat_receptor_kinase_RGFR3-like_protein
gene-LOC101244789	66.0586781002506	1.99531365354097	0.613945475401797	3.24998511021705	0.0011541105104138	0.0092125890567505	UP	NA	LOC101244789	GDSL_esterase/lipase_At5g55050-like
gene-LOC101244790	1041.21003538683	0.197395008265257	0.171918410523102	1.14819004936491	0.250890116191586	0.499262776760401	NO	NA	LOC101244790	probable_sodium/metabolite_cotransporter_BASS6%2C_chloroplastic%2C_transcript_variant_X1
gene-LOC101244790	1041.21003538683	0.197395008265257	0.171918410523102	1.14819004936491	0.250890116191586	0.499262776760401	NO	NA	LOC101244790	probable_sodium/metabolite_cotransporter_BASS6%2C_chloroplastic%2C_transcript_variant_X2
gene-LOC101244792	195.387932450685	0.132142150628318	0.207214441174379	0.637707246075167	0.523664267784405	0.745527367128046	NO	NA	LOC101244792	F-box_family_protein%2C_transcript_variant_X1
gene-LOC101244792	195.387932450685	0.132142150628318	0.207214441174379	0.637707246075167	0.523664267784405	0.745527367128046	NO	NA	LOC101244792	F-box_family_protein%2C_transcript_variant_X2
gene-LOC101244792	195.387932450685	0.132142150628318	0.207214441174379	0.637707246075167	0.523664267784405	0.745527367128046	NO	NA	LOC101244792	F-box_family_protein%2C_transcript_variant_X3
gene-LOC101244793	898.601892553174	-0.957823164675886	0.371927741692216	-2.57529368559046	0.0100155004855829	0.0528824727568381	NO	NA	LOC101244793	uncharacterized_LOC101244793
gene-LOC101244795	124.34695922162	-1.31757041829906	0.631355200280737	-2.08689247782103	0.0368978550118478	0.142025629401088	DOWN	NA	LOC101244795	14_kDa_proline-rich_protein_DC2.15-like
gene-LOC101244797	412.670241436288	0.531182463360156	0.230045899761442	2.30902817181699	0.0209420180071543	0.0928952446975334	NO	NA	LOC101244797	probable_calcium-binding_protein_CML18%2C_transcript_variant_X1
gene-LOC101244797	412.670241436288	0.531182463360156	0.230045899761442	2.30902817181699	0.0209420180071543	0.0928952446975334	NO	NA	LOC101244797	probable_calcium-binding_protein_CML18%2C_transcript_variant_X2
gene-LOC101244797	412.670241436288	0.531182463360156	0.230045899761442	2.30902817181699	0.0209420180071543	0.0928952446975334	NO	NA	LOC101244797	probable_calcium-binding_protein_CML18%2C_transcript_variant_X3
gene-LOC101244797	412.670241436288	0.531182463360156	0.230045899761442	2.30902817181699	0.0209420180071543	0.0928952446975334	NO	NA	LOC101244797	probable_calcium-binding_protein_CML18%2C_transcript_variant_X4
gene-LOC101244799	2236.80412592693	0.194673588187216	0.15902878141442	1.22414060181917	0.220899191765116	0.462137217348016	NO	NA	LOC101244799	NHP2-like_protein_1
gene-LOC101244800	1833.4686303799	-0.0707049052336046	0.173586284239322	-0.407318501824281	0.683774075599879	0.842431441613965	NO	NA	LOC101244800	adenosine_kinase_2
gene-LOC101244804	136.235400829756	0.0921560807193689	0.290148328291931	0.317617134869882	0.750775374954984	0.88128333541425	NO	NA	LOC101244804	histone-lysine_N-methyltransferase_SUVR3%2C_transcript_variant_X1
gene-LOC101244804	136.235400829756	0.0921560807193689	0.290148328291931	0.317617134869882	0.750775374954984	0.88128333541425	NO	NA	LOC101244804	histone-lysine_N-methyltransferase_SUVR3%2C_transcript_variant_X2
gene-LOC101244804	136.235400829756	0.0921560807193689	0.290148328291931	0.317617134869882	0.750775374954984	0.88128333541425	NO	NA	LOC101244804	histone-lysine_N-methyltransferase_SUVR3%2C_transcript_variant_X3
gene-LOC101244805	7455.10868073955	0.0510303661179278	0.0972065703355744	0.524968280865809	0.599605241201389	0.794817408307643	NO	NA	LOC101244805	GTP-binding_protein_SAR1A
gene-LOC101244808	11195.1209304497	0.15926083359912	0.140491962778158	1.13359391135135	0.256964928199562	0.506710211381275	NO	NA	LOC101244808	ATP_synthase_subunit_O%2C_mitochondrial
gene-LOC101244809	401.661945438608	-0.0252499005122409	0.236936361215831	-0.106568280118222	0.915131484041053	0.9642100013175	NO	NA	LOC101244809	uncharacterized_LOC101244809
gene-LOC101244810	84.724513325647	2.48935479735285	0.617080105337531	4.03408694563443	5.4815020261995e-05	0.0006819162112617	UP	NA	LOC101244810	deacetoxyvindoline_4-hydroxylase
gene-LOC101244811	7357.30906918471	1.11770622125508	0.240336742542023	4.65058404900222	3.3099631442122e-06	5.71052509686001e-05	UP	NA	LOC101244811	probable_H/ACA_ribonucleoprotein_complex_subunit_1
gene-LOC101244813	81.8906777847914	0.112269320814552	0.374314806236373	0.299932887890243	0.764228347619258	0.889011003393195	NO	NA	LOC101244813	uncharacterized_LOC101244813
gene-LOC101244814	1069.25187922973	-0.30288266845324	0.165774130860955	-1.82708041888204	0.0676876788989357	0.216378124705565	NO	NA	LOC101244814	protein_XAP5_CIRCADIAN_TIMEKEEPER
gene-LOC101244815	2094.57784943496	0.11849427352081	0.178712212480473	0.663045193588865	0.507301610034563	0.734062780520012	NO	NA	LOC101244815	translation_initiation_factor_IF3-1%2C_mitochondrial
gene-LOC101244816	953.260893933371	-0.294170606936985	0.202416430453244	-1.45329411391303	0.146142110879521	0.358376559686009	NO	NA	LOC101244816	pentatricopeptide_repeat-containing_protein_At4g01030%2C_mitochondrial
gene-LOC101244819	488.311900313764	0.919634765215965	0.254347407355161	3.61566400372944	0.0002995787384005	0.0028909168041301	NO	NA	LOC101244819	UDP-arabinose_4-epimerase_1%2C_transcript_variant_X1
gene-LOC101244819	488.311900313764	0.919634765215965	0.254347407355161	3.61566400372944	0.0002995787384005	0.0028909168041301	NO	NA	LOC101244819	UDP-arabinose_4-epimerase_1%2C_transcript_variant_X2
gene-LOC101244819	488.311900313764	0.919634765215965	0.254347407355161	3.61566400372944	0.0002995787384005	0.0028909168041301	NO	NA	LOC101244819	UDP-arabinose_4-epimerase_1%2C_transcript_variant_X3
gene-LOC101244819	488.311900313764	0.919634765215965	0.254347407355161	3.61566400372944	0.0002995787384005	0.0028909168041301	NO	NA	LOC101244819	UDP-arabinose_4-epimerase_1%2C_transcript_variant_X4
gene-LOC101244820	303.032527660038	-0.0710002954378343	0.240310623045585	-0.295452171601944	0.767648483848011	0.890768775719856	NO	NA	LOC101244820	protein_BREAST_CANCER_SUSCEPTIBILITY_2_homolog_B-like%2C_transcript_variant_X1
gene-LOC101244820	303.032527660038	-0.0710002954378343	0.240310623045585	-0.295452171601944	0.767648483848011	0.890768775719856	NO	NA	LOC101244820	protein_BREAST_CANCER_SUSCEPTIBILITY_2_homolog_B-like%2C_transcript_variant_X2
gene-LOC101244820	303.032527660038	-0.0710002954378343	0.240310623045585	-0.295452171601944	0.767648483848011	0.890768775719856	NO	NA	LOC101244820	protein_BREAST_CANCER_SUSCEPTIBILITY_2_homolog_B-like%2C_transcript_variant_X3
gene-LOC101244820	303.032527660038	-0.0710002954378343	0.240310623045585	-0.295452171601944	0.767648483848011	0.890768775719856	NO	NA	LOC101244820	protein_BREAST_CANCER_SUSCEPTIBILITY_2_homolog_B-like%2C_transcript_variant_X4
gene-LOC101244821	640.671254709542	0.934430940813022	0.263092832708742	3.5517156860274	0.0003827281696841	0.003573120805365	NO	NA	LOC101244821	chloride_channel_protein_CLC-a-like
gene-LOC101244822	14.1156313820139	0.415816443288748	0.683931077739499	0.607980038958148	0.543200712870982	0.757740988956435	NO	NA	LOC101244822	WD_repeat-containing_protein_44-like
gene-LOC101244823	3.86259010092181	-1.18225496646156	1.27580047926828	-0.926677004494958	0.354094260375653	0.60446759696274	NO	NA	LOC101244823	threonine_dehydratase_biosynthetic%2C_chloroplastic-like
gene-LOC101244824	1247.38758294375	-0.108718795269978	0.156031452298781	-0.696774872426332	0.485943693726553	0.717675659876623	NO	NA	LOC101244824	pentatricopeptide_repeat-containing_protein_At3g02490%2C_mitochondrial-like
gene-LOC101244825	1176.27740036605	0.108404480077312	0.17110350041278	0.633560855364095	0.526367453966885	0.747218562005895	NO	NA	LOC101244825	GPI_ethanolamine_phosphate_transferase_1
gene-LOC101244826	248.932835473918	0.313549278341317	0.308863970007141	1.01516948815385	0.310025042354684	0.563975557946311	NO	NA	LOC101244826	SKP1-like_protein_11
gene-LOC101244827	304.909233361253	0.413930045967307	0.308507650151203	1.34171728242212	0.179687681207604	0.407175857367216	NO	NA	LOC101244827	NEP1-interacting_protein-like_1
gene-LOC101244828	2694.42546559137	-0.0315846723554827	0.237773661905271	-0.132835033545751	0.894323847100304	0.955607743093473	NO	NA	LOC101244828	DNA_replication_licensing_factor_MCM6
gene-LOC101244831	6695.3757372192	2.70204460204751	0.702499814054115	3.84632785374568	0.0001199013024664	0.0013217614168824	UP	NA	LOC101244831	delta(24)-sterol_reductase-like%2C_transcript_variant_X1
gene-LOC101244832	3030.64677547984	0.0352091159738748	0.147594318478722	0.238553328724173	0.811451958576266	0.91494407253881	NO	NA	LOC101244832	phosphatidylinositol_4-kinase_alpha_1
gene-LOC101244833	1403.63231857106	0.0408053581274664	0.192275012803374	0.212223926200931	0.831932341446	0.925945727604067	NO	NA	LOC101244833	uncharacterized_LOC101244833%2C_transcript_variant_X1
gene-LOC101244833	1403.63231857106	0.0408053581274664	0.192275012803374	0.212223926200931	0.831932341446	0.925945727604067	NO	NA	LOC101244833	uncharacterized_LOC101244833%2C_transcript_variant_X2
gene-LOC101244835	42.3570300401151	-1.84649517959044	0.644282280540003	-2.86597231580358	0.0041573059962974	0.0261457172371824	DOWN	NA	LOC101244835	protein_trichome_birefringence-like_34
gene-LOC101244837	591.720912215602	-1.28758548789543	0.303268524301428	-4.24569444145698	2.17917436167881e-05	0.0003053086055282	DOWN	NA	LOC101244837	uncharacterized_LOC101244837
gene-LOC101244838	3244.6942545301	0.178129608459775	0.117065610078351	1.52162200616009	0.128103820303227	0.330149869630746	NO	NA	LOC101244838	serine/threonine_protein_phosphatase_2A_57_kDa_regulatory_subunit_B'_kappa_isoform-like%2C_transcript_variant_X1
gene-LOC101244838	3244.6942545301	0.178129608459775	0.117065610078351	1.52162200616009	0.128103820303227	0.330149869630746	NO	NA	LOC101244838	serine/threonine_protein_phosphatase_2A_57_kDa_regulatory_subunit_B'_kappa_isoform-like%2C_transcript_variant_X2
gene-LOC101244838	3244.6942545301	0.178129608459775	0.117065610078351	1.52162200616009	0.128103820303227	0.330149869630746	NO	NA	LOC101244838	serine/threonine_protein_phosphatase_2A_57_kDa_regulatory_subunit_B'_kappa_isoform-like%2C_transcript_variant_X3
gene-LOC101244838	3244.6942545301	0.178129608459775	0.117065610078351	1.52162200616009	0.128103820303227	0.330149869630746	NO	NA	LOC101244838	serine/threonine_protein_phosphatase_2A_57_kDa_regulatory_subunit_B'_kappa_isoform-like%2C_transcript_variant_X4
gene-LOC101244838	3244.6942545301	0.178129608459775	0.117065610078351	1.52162200616009	0.128103820303227	0.330149869630746	NO	NA	LOC101244838	serine/threonine_protein_phosphatase_2A_57_kDa_regulatory_subunit_B'_kappa_isoform-like%2C_transcript_variant_X5
gene-LOC101244838	3244.6942545301	0.178129608459775	0.117065610078351	1.52162200616009	0.128103820303227	0.330149869630746	NO	NA	LOC101244838	serine/threonine_protein_phosphatase_2A_57_kDa_regulatory_subunit_B'_kappa_isoform-like%2C_transcript_variant_X6
gene-LOC101244840	570.10340412647	-0.628524311401191	0.207907676748109	-3.02309333273288	0.0025020506301086	0.0173310912923805	NO	NA	LOC101244840	uncharacterized_LOC101244840
gene-LOC101244841	1162.02201634178	-0.142378639015771	0.163528671671922	-0.870664682591056	0.383937267607847	0.63137873950461	NO	NA	LOC101244841	anthranilate_synthase_beta_subunit_2%2C_chloroplastic-like%2C_transcript_variant_X1
gene-LOC101244841	1162.02201634178	-0.142378639015771	0.163528671671922	-0.870664682591056	0.383937267607847	0.63137873950461	NO	NA	LOC101244841	anthranilate_synthase_beta_subunit_2%2C_chloroplastic-like%2C_transcript_variant_X2
gene-LOC101244842	191.738613208839	-0.511958010868302	0.381160687807272	-1.34315533381335	0.179221681330022	0.406683870314666	NO	NA	LOC101244842	tripeptidyl-peptidase_2-like
gene-LOC101244843	7531.10834815316	0.881699601771233	0.16547691311131	5.32823331782935	9.91726763199053e-08	2.43778611213803e-06	NO	NA	LOC101244843	thioredoxin-like_1-1%2C_chloroplastic
gene-LOC101244846	128.485572406277	0.0406571281230254	0.30849323944209	0.131792606530223	0.895148334674787	0.955888704710224	NO	NA	LOC101244846	transcription_termination_factor_MTEF18%2C_mitochondrial-like%2C_transcript_variant_X1
gene-LOC101244846	128.485572406277	0.0406571281230254	0.30849323944209	0.131792606530223	0.895148334674787	0.955888704710224	NO	NA	LOC101244846	transcription_termination_factor_MTEF18%2C_mitochondrial-like%2C_transcript_variant_X2
gene-LOC101244846	128.485572406277	0.0406571281230254	0.30849323944209	0.131792606530223	0.895148334674787	0.955888704710224	NO	NA	LOC101244846	transcription_termination_factor_MTEF18%2C_mitochondrial-like%2C_transcript_variant_X3
gene-LOC101244846	128.485572406277	0.0406571281230254	0.30849323944209	0.131792606530223	0.895148334674787	0.955888704710224	NO	NA	LOC101244846	transcription_termination_factor_MTEF18%2C_mitochondrial-like%2C_transcript_variant_X4
gene-LOC101244846	128.485572406277	0.0406571281230254	0.30849323944209	0.131792606530223	0.895148334674787	0.955888704710224	NO	NA	LOC101244846	transcription_termination_factor_MTEF18%2C_mitochondrial-like%2C_transcript_variant_X5
gene-LOC101244847	314.225620129595	-0.124346151235897	0.279334193070859	-0.445151915950202	0.656209972874989	0.829833744007025	NO	NA	LOC101244847	E3_ubiquitin-protein_ligase_MBR1%2C_transcript_variant_X1
gene-LOC101244847	314.225620129595	-0.124346151235897	0.279334193070859	-0.445151915950202	0.656209972874989	0.829833744007025	NO	NA	LOC101244847	E3_ubiquitin-protein_ligase_MBR1%2C_transcript_variant_X2
gene-LOC101244849	1305.17144776607	0.368716889236856	0.119680104312353	3.08085367534892	0.002064080567816	0.0148356698658615	NO	NA	LOC101244849	V-type_proton_ATPase_subunit_E
gene-LOC101244850	2923.86639297413	-0.0113884906887493	0.175416629692116	-0.0649225259243545	0.948235685333195	0.978658979939566	NO	NA	LOC101244850	uncharacterized_LOC101244850%2C_transcript_variant_X1
gene-LOC101244850	2923.86639297413	-0.0113884906887493	0.175416629692116	-0.0649225259243545	0.948235685333195	0.978658979939566	NO	NA	LOC101244850	uncharacterized_LOC101244850%2C_transcript_variant_X10
gene-LOC101244850	2923.86639297413	-0.0113884906887493	0.175416629692116	-0.0649225259243545	0.948235685333195	0.978658979939566	NO	NA	LOC101244850	uncharacterized_LOC101244850%2C_transcript_variant_X11
gene-LOC101244850	2923.86639297413	-0.0113884906887493	0.175416629692116	-0.0649225259243545	0.948235685333195	0.978658979939566	NO	NA	LOC101244850	uncharacterized_LOC101244850%2C_transcript_variant_X12
gene-LOC101244850	2923.86639297413	-0.0113884906887493	0.175416629692116	-0.0649225259243545	0.948235685333195	0.978658979939566	NO	NA	LOC101244850	uncharacterized_LOC101244850%2C_transcript_variant_X13
gene-LOC101244850	2923.86639297413	-0.0113884906887493	0.175416629692116	-0.0649225259243545	0.948235685333195	0.978658979939566	NO	NA	LOC101244850	uncharacterized_LOC101244850%2C_transcript_variant_X14
gene-LOC101244850	2923.86639297413	-0.0113884906887493	0.175416629692116	-0.0649225259243545	0.948235685333195	0.978658979939566	NO	NA	LOC101244850	uncharacterized_LOC101244850%2C_transcript_variant_X2
gene-LOC101244850	2923.86639297413	-0.0113884906887493	0.175416629692116	-0.0649225259243545	0.948235685333195	0.978658979939566	NO	NA	LOC101244850	uncharacterized_LOC101244850%2C_transcript_variant_X3
gene-LOC101244850	2923.86639297413	-0.0113884906887493	0.175416629692116	-0.0649225259243545	0.948235685333195	0.978658979939566	NO	NA	LOC101244850	uncharacterized_LOC101244850%2C_transcript_variant_X4
gene-LOC101244850	2923.86639297413	-0.0113884906887493	0.175416629692116	-0.0649225259243545	0.948235685333195	0.978658979939566	NO	NA	LOC101244850	uncharacterized_LOC101244850%2C_transcript_variant_X5
gene-LOC101244850	2923.86639297413	-0.0113884906887493	0.175416629692116	-0.0649225259243545	0.948235685333195	0.978658979939566	NO	NA	LOC101244850	uncharacterized_LOC101244850%2C_transcript_variant_X6
gene-LOC101244850	2923.86639297413	-0.0113884906887493	0.175416629692116	-0.0649225259243545	0.948235685333195	0.978658979939566	NO	NA	LOC101244850	uncharacterized_LOC101244850%2C_transcript_variant_X7
gene-LOC101244850	2923.86639297413	-0.0113884906887493	0.175416629692116	-0.0649225259243545	0.948235685333195	0.978658979939566	NO	NA	LOC101244850	uncharacterized_LOC101244850%2C_transcript_variant_X8
gene-LOC101244850	2923.86639297413	-0.0113884906887493	0.175416629692116	-0.0649225259243545	0.948235685333195	0.978658979939566	NO	NA	LOC101244850	uncharacterized_LOC101244850%2C_transcript_variant_X9
gene-LOC101244851	1589.56553066694	-0.0710845678755939	0.121917086384534	-0.583056649265624	0.559855165446389	0.768714220916407	NO	NA	LOC101244851	U-box_domain-containing_protein_4-like%2C_transcript_variant_X1
gene-LOC101244851	1589.56553066694	-0.0710845678755939	0.121917086384534	-0.583056649265624	0.559855165446389	0.768714220916407	NO	NA	LOC101244851	U-box_domain-containing_protein_4-like%2C_transcript_variant_X2
gene-LOC101244851	1589.56553066694	-0.0710845678755939	0.121917086384534	-0.583056649265624	0.559855165446389	0.768714220916407	NO	NA	LOC101244851	U-box_domain-containing_protein_4-like%2C_transcript_variant_X3
gene-LOC101244852	53.2885494492982	0.684734730869182	0.668822920704274	1.02379076684177	0.305934112398579	0.559723789876021	NO	NA	LOC101244852	transcription_factor_MYB108-like
gene-LOC101244853	403.94251543543	-0.319772080315228	0.242143808852579	-1.32058747167849	0.186638952460563	0.417112092035575	NO	NA	LOC101244853	putative_RNA_methyltransferase%2C_transcript_variant_X1
gene-LOC101244853	403.94251543543	-0.319772080315228	0.242143808852579	-1.32058747167849	0.186638952460563	0.417112092035575	NO	NA	LOC101244853	putative_RNA_methyltransferase%2C_transcript_variant_X2
gene-LOC101244854	1492.04296941866	0.304640643124378	0.154510471092634	1.97165047113045	0.048649521328926	0.172618338055579	NO	NA	LOC101244854	succinate_dehydrogenase_assembly_factor_2%2C_mitochondrial
gene-LOC101244857	180.287041527167	0.254093753213892	0.32167921377592	0.789897955268233	0.429587365624081	0.67149160390418	NO	NA	LOC101244857	pentatricopeptide_repeat-containing_protein_At3g18020%2C_transcript_variant_X1
gene-LOC101244857	180.287041527167	0.254093753213892	0.32167921377592	0.789897955268233	0.429587365624081	0.67149160390418	NO	NA	LOC101244857	pentatricopeptide_repeat-containing_protein_At3g18020%2C_transcript_variant_X2
gene-LOC101244857	180.287041527167	0.254093753213892	0.32167921377592	0.789897955268233	0.429587365624081	0.67149160390418	NO	NA	LOC101244857	pentatricopeptide_repeat-containing_protein_At3g18020%2C_transcript_variant_X3
gene-LOC101244858	589.570295869802	0.0130546679591987	0.157199204771856	0.0830453816744489	0.933815454854251	0.972648565247106	NO	NA	LOC101244858	uncharacterized_protein_At4g14342-like%2C_transcript_variant_X1
gene-LOC101244858	589.570295869802	0.0130546679591987	0.157199204771856	0.0830453816744489	0.933815454854251	0.972648565247106	NO	NA	LOC101244858	uncharacterized_protein_At4g14342-like%2C_transcript_variant_X2
gene-LOC101244858	589.570295869802	0.0130546679591987	0.157199204771856	0.0830453816744489	0.933815454854251	0.972648565247106	NO	NA	LOC101244858	uncharacterized_protein_At4g14342-like%2C_transcript_variant_X3
gene-LOC101244858	589.570295869802	0.0130546679591987	0.157199204771856	0.0830453816744489	0.933815454854251	0.972648565247106	NO	NA	LOC101244858	uncharacterized_protein_At4g14342-like%2C_transcript_variant_X4
gene-LOC101244858	589.570295869802	0.0130546679591987	0.157199204771856	0.0830453816744489	0.933815454854251	0.972648565247106	NO	NA	LOC101244858	uncharacterized_protein_At4g14342-like%2C_transcript_variant_X5
gene-LOC101244858	589.570295869802	0.0130546679591987	0.157199204771856	0.0830453816744489	0.933815454854251	0.972648565247106	NO	NA	LOC101244858	uncharacterized_protein_At4g14342-like%2C_transcript_variant_X6
gene-LOC101244859	475.902941919936	-0.222901152612253	0.335743629341824	-0.663902850663817	0.50675249163559	0.733620900573099	NO	NA	LOC101244859	uncharacterized_LOC101244859
gene-LOC101244863	131.711708800451	0.0987638247027588	0.30553823892342	0.32324538182441	0.746509414350473	0.879128513265426	NO	NA	LOC101244863	pentatricopeptide_repeat-containing_protein_At3g21470
gene-LOC101244866	294.362476232683	-1.11421053045535	0.407619525469421	-2.73345720907803	0.0062673266416675	0.0364633099713307	DOWN	NA	LOC101244866	omega-hydroxypalmitate_O-feruloyl_transferase
gene-LOC101244867	261.008574326149	1.96769757828742	0.30747167123444	6.39960608529393	1.55778315998584e-10	6.50732854990405e-09	UP	NA	LOC101244867	protein_PIN-LIKES_1%2C_transcript_variant_X1
gene-LOC101244867	261.008574326149	1.96769757828742	0.30747167123444	6.39960608529393	1.55778315998584e-10	6.50732854990405e-09	UP	NA	LOC101244867	protein_PIN-LIKES_1%2C_transcript_variant_X2
gene-LOC101244867	261.008574326149	1.96769757828742	0.30747167123444	6.39960608529393	1.55778315998584e-10	6.50732854990405e-09	UP	NA	LOC101244867	protein_PIN-LIKES_1%2C_transcript_variant_X3
gene-LOC101244868	2740.06437518272	-0.231517556517607	0.126283977528867	-1.83330903134315	0.0667566270684303	0.214408430994784	NO	NA	LOC101244868	auxilin-like_protein_1
gene-LOC101244869	110.475646984952	-0.368226130538345	0.36941293816143	-0.996787314410287	0.318867757042428	0.571511070729637	NO	NA	LOC101244869	serine_carboxypeptidase-like_50
gene-LOC101244870	706.739576749094	-0.552233676218331	0.182238950220765	-3.03027248318405	0.0024433319566278	0.0169877269836747	NO	NA	LOC101244870	casparian_strip_membrane_protein_2
gene-LOC101244871	3050.72234027059	-0.366254787648717	0.266801196480069	-1.37276291291324	0.169826063773045	0.393850704438236	NO	NA	LOC101244871	uncharacterized_hydrolase_YugF
gene-LOC101244873	225.424648255749	0.211372029544819	0.542284741771587	0.389780521676286	0.69669884829753	0.849664859326067	NO	NA	LOC101244873	uncharacterized_LOC101244873
gene-LOC101244875	183.930843556222	-0.0612447544818449	0.283762293558689	-0.215831193474541	0.829119332444157	0.924290690507183	NO	NA	LOC101244875	putative_pentatricopeptide_repeat-containing_protein_At1g12700%2C_mitochondrial%2C_transcript_variant_X1
gene-LOC101244875	183.930843556222	-0.0612447544818449	0.283762293558689	-0.215831193474541	0.829119332444157	0.924290690507183	NO	NA	LOC101244875	putative_pentatricopeptide_repeat-containing_protein_At1g12700%2C_mitochondrial%2C_transcript_variant_X10
gene-LOC101244875	183.930843556222	-0.0612447544818449	0.283762293558689	-0.215831193474541	0.829119332444157	0.924290690507183	NO	NA	LOC101244875	putative_pentatricopeptide_repeat-containing_protein_At1g12700%2C_mitochondrial%2C_transcript_variant_X11
gene-LOC101244875	183.930843556222	-0.0612447544818449	0.283762293558689	-0.215831193474541	0.829119332444157	0.924290690507183	NO	NA	LOC101244875	putative_pentatricopeptide_repeat-containing_protein_At1g12700%2C_mitochondrial%2C_transcript_variant_X12
gene-LOC101244875	183.930843556222	-0.0612447544818449	0.283762293558689	-0.215831193474541	0.829119332444157	0.924290690507183	NO	NA	LOC101244875	putative_pentatricopeptide_repeat-containing_protein_At1g12700%2C_mitochondrial%2C_transcript_variant_X13
gene-LOC101244875	183.930843556222	-0.0612447544818449	0.283762293558689	-0.215831193474541	0.829119332444157	0.924290690507183	NO	NA	LOC101244875	putative_pentatricopeptide_repeat-containing_protein_At1g12700%2C_mitochondrial%2C_transcript_variant_X14
gene-LOC101244875	183.930843556222	-0.0612447544818449	0.283762293558689	-0.215831193474541	0.829119332444157	0.924290690507183	NO	NA	LOC101244875	putative_pentatricopeptide_repeat-containing_protein_At1g12700%2C_mitochondrial%2C_transcript_variant_X15
gene-LOC101244875	183.930843556222	-0.0612447544818449	0.283762293558689	-0.215831193474541	0.829119332444157	0.924290690507183	NO	NA	LOC101244875	putative_pentatricopeptide_repeat-containing_protein_At1g12700%2C_mitochondrial%2C_transcript_variant_X16
gene-LOC101244875	183.930843556222	-0.0612447544818449	0.283762293558689	-0.215831193474541	0.829119332444157	0.924290690507183	NO	NA	LOC101244875	putative_pentatricopeptide_repeat-containing_protein_At1g12700%2C_mitochondrial%2C_transcript_variant_X2
gene-LOC101244875	183.930843556222	-0.0612447544818449	0.283762293558689	-0.215831193474541	0.829119332444157	0.924290690507183	NO	NA	LOC101244875	putative_pentatricopeptide_repeat-containing_protein_At1g12700%2C_mitochondrial%2C_transcript_variant_X3
gene-LOC101244875	183.930843556222	-0.0612447544818449	0.283762293558689	-0.215831193474541	0.829119332444157	0.924290690507183	NO	NA	LOC101244875	putative_pentatricopeptide_repeat-containing_protein_At1g12700%2C_mitochondrial%2C_transcript_variant_X4
gene-LOC101244875	183.930843556222	-0.0612447544818449	0.283762293558689	-0.215831193474541	0.829119332444157	0.924290690507183	NO	NA	LOC101244875	putative_pentatricopeptide_repeat-containing_protein_At1g12700%2C_mitochondrial%2C_transcript_variant_X5
gene-LOC101244875	183.930843556222	-0.0612447544818449	0.283762293558689	-0.215831193474541	0.829119332444157	0.924290690507183	NO	NA	LOC101244875	putative_pentatricopeptide_repeat-containing_protein_At1g12700%2C_mitochondrial%2C_transcript_variant_X6
gene-LOC101244875	183.930843556222	-0.0612447544818449	0.283762293558689	-0.215831193474541	0.829119332444157	0.924290690507183	NO	NA	LOC101244875	putative_pentatricopeptide_repeat-containing_protein_At1g12700%2C_mitochondrial%2C_transcript_variant_X7
gene-LOC101244875	183.930843556222	-0.0612447544818449	0.283762293558689	-0.215831193474541	0.829119332444157	0.924290690507183	NO	NA	LOC101244875	putative_pentatricopeptide_repeat-containing_protein_At1g12700%2C_mitochondrial%2C_transcript_variant_X8
gene-LOC101244875	183.930843556222	-0.0612447544818449	0.283762293558689	-0.215831193474541	0.829119332444157	0.924290690507183	NO	NA	LOC101244875	putative_pentatricopeptide_repeat-containing_protein_At1g12700%2C_mitochondrial%2C_transcript_variant_X9
gene-LOC101244876	1388.48106984726	-0.0018135878516634	0.206973132809399	-0.0087624312733073	0.993008680837862	0.997256063101033	NO	NA	LOC101244876	putative_E3_ubiquitin-protein_ligase_XBAT35%2C_transcript_variant_X1
gene-LOC101244876	1388.48106984726	-0.0018135878516634	0.206973132809399	-0.0087624312733073	0.993008680837862	0.997256063101033	NO	NA	LOC101244876	putative_E3_ubiquitin-protein_ligase_XBAT35%2C_transcript_variant_X2
gene-LOC101244877	1180.39124933083	-0.130649184448841	0.165416548682551	-0.78981931063964	0.429633299810837	0.67149160390418	NO	NA	LOC101244877	E3_SUMO-protein_ligase_SIZ1-like%2C_transcript_variant_X1
gene-LOC101244877	1180.39124933083	-0.130649184448841	0.165416548682551	-0.78981931063964	0.429633299810837	0.67149160390418	NO	NA	LOC101244877	E3_SUMO-protein_ligase_SIZ1-like%2C_transcript_variant_X2
gene-LOC101244882	28477.5733239351	-0.440300380552189	0.14963898401426	-2.94241760228891	0.0032566043826402	0.0214450863069606	NO	NA	LOC101244882	glycine_cleavage_system_H_protein%2C_mitochondrial
gene-LOC101244883	2201.39675095953	-0.286575447525987	0.150951635711931	-1.89845870946952	0.0576356820722161	0.19379820208875	NO	NA	LOC101244883	uncharacterized_LOC101244883%2C_transcript_variant_X1
gene-LOC101244883	2201.39675095953	-0.286575447525987	0.150951635711931	-1.89845870946952	0.0576356820722161	0.19379820208875	NO	NA	LOC101244883	uncharacterized_LOC101244883%2C_transcript_variant_X2
gene-LOC101244883	2201.39675095953	-0.286575447525987	0.150951635711931	-1.89845870946952	0.0576356820722161	0.19379820208875	NO	NA	LOC101244883	uncharacterized_LOC101244883%2C_transcript_variant_X3
gene-LOC101244883	2201.39675095953	-0.286575447525987	0.150951635711931	-1.89845870946952	0.0576356820722161	0.19379820208875	NO	NA	LOC101244883	uncharacterized_LOC101244883%2C_transcript_variant_X4
gene-LOC101244884	418.952843947742	0.738560388021147	0.27255457906548	2.70977061017826	0.0067329755824645	0.0385142795359851	NO	NA	LOC101244884	F-box/kelch-repeat_protein_At3g24760
gene-LOC101244886	140.748235030956	2.2665266558559	0.435907351693075	5.19956051911641	1.99760279677314e-07	4.62147875819014e-06	UP	NA	LOC101244886	probable_glutathione_S-transferase
gene-LOC101244887	372.407074137114	-0.0153980545151671	0.226341969726842	-0.0680300455710891	0.945761716774415	0.977636485428418	NO	NA	LOC101244887	endoglucanase_11
gene-LOC101244888	4431.94900306438	0.0021455591803427	0.201797944295648	0.0106322152479382	0.991516879434487	0.996865179942676	NO	NA	LOC101244888	histone-lysine_N-methyltransferase_ATXR3
gene-LOC101244889	2409.066537768	0.999479591938866	0.228626412061587	4.37167159702277	1.23298888573485e-05	0.0001839756316209	NO	NA	LOC101244889	transmembrane_protein_184C%2C_transcript_variant_X1
gene-LOC101244889	2409.066537768	0.999479591938866	0.228626412061587	4.37167159702277	1.23298888573485e-05	0.0001839756316209	NO	NA	LOC101244889	transmembrane_protein_184C%2C_transcript_variant_X2
gene-LOC101244889	2409.066537768	0.999479591938866	0.228626412061587	4.37167159702277	1.23298888573485e-05	0.0001839756316209	NO	NA	LOC101244889	transmembrane_protein_184C%2C_transcript_variant_X3
gene-LOC101244889	2409.066537768	0.999479591938866	0.228626412061587	4.37167159702277	1.23298888573485e-05	0.0001839756316209	NO	NA	LOC101244889	transmembrane_protein_184C%2C_transcript_variant_X4
gene-LOC101244892	9695.20730344359	0.122325951343483	0.11652207855552	1.04980921092304	0.293805839540916	0.546989781653508	NO	NA	LOC101244892	40S_ribosomal_protein_S3-3-like
gene-LOC101244893	250.519893148222	-0.462683905520683	0.435544329246338	-1.06231185771907	0.288094133058656	0.540196333393535	NO	NA	LOC101244893	probable_membrane-associated_kinase_regulator_2
gene-LOC101244894	512.050655978902	2.75196928150317	0.476001096606237	5.78143475114657	7.4066208011784e-09	2.271697343929e-07	UP	NA	LOC101244894	uncharacterized_LOC101244894
gene-LOC101244896	946.134018155089	0.389583053298711	0.232972140163369	1.67223022042687	0.094478933453349	0.271565676114689	NO	NA	LOC101244896	glucomannan_4-beta-mannosyltransferase_9-like%2C_transcript_variant_X1
gene-LOC101244896	946.134018155089	0.389583053298711	0.232972140163369	1.67223022042687	0.094478933453349	0.271565676114689	NO	NA	LOC101244896	glucomannan_4-beta-mannosyltransferase_9-like%2C_transcript_variant_X2
gene-LOC101244900	392.270639935363	5.76009679514819	1.13392077001658	5.07980535100698	3.77821785838141e-07	8.23667622125477e-06	UP	NA	LOC101244900	uncharacterized_LOC101244900
gene-LOC101244901	875.838411586059	-0.268949891598525	0.18272449370976	-1.4718874636792	0.14105126945665	0.350773591574262	NO	NA	LOC101244901	gamma-tubulin_complex_component_4
gene-LOC101244902	1451.01563242172	-0.0484291563360461	0.159842710181914	-0.302980075105895	0.761905046126677	0.887638041371233	NO	NA	LOC101244902	40S_ribosomal_protein_S15
gene-LOC101244903	853.787191270602	0.0809444554173639	0.150391788621948	0.538223902774642	0.59042247994331	0.789386152289443	NO	NA	LOC101244903	U11/U12_small_nuclear_ribonucleoprotein_59_kDa_protein
gene-LOC101244904	7116.70275317488	0.0489571032906401	0.141698137353094	0.345502800567131	0.729716405210276	0.869837259679526	NO	NA	LOC101244904	40S_ribosomal_protein_S20-2
gene-LOC101244905	3548.3822799475	-0.148827412412353	0.215781884883746	-0.689712264273412	0.490375151752245	0.721106703969701	NO	NA	LOC101244905	splicing_regulatory_glutamine/lysine-rich_protein_1%2C_transcript_variant_X1
gene-LOC101244905	3548.3822799475	-0.148827412412353	0.215781884883746	-0.689712264273412	0.490375151752245	0.721106703969701	NO	NA	LOC101244905	splicing_regulatory_glutamine/lysine-rich_protein_1%2C_transcript_variant_X2
gene-LOC101244905	3548.3822799475	-0.148827412412353	0.215781884883746	-0.689712264273412	0.490375151752245	0.721106703969701	NO	NA	LOC101244905	splicing_regulatory_glutamine/lysine-rich_protein_1%2C_transcript_variant_X3
gene-LOC101244905	3548.3822799475	-0.148827412412353	0.215781884883746	-0.689712264273412	0.490375151752245	0.721106703969701	NO	NA	LOC101244905	splicing_regulatory_glutamine/lysine-rich_protein_1%2C_transcript_variant_X4
gene-LOC101244905	3548.3822799475	-0.148827412412353	0.215781884883746	-0.689712264273412	0.490375151752245	0.721106703969701	NO	NA	LOC101244905	splicing_regulatory_glutamine/lysine-rich_protein_1%2C_transcript_variant_X5
gene-LOC101244908	267.417663685424	0.348058169743901	0.209488510826714	1.66146662826684	0.0966197658848114	0.275688218707786	NO	NA	LOC101244908	uncharacterized_LOC101244908
gene-LOC101244909	4122.1379075291	0.464544806101245	0.186831549528455	2.48643661776457	0.0129029551710117	0.0641203417248561	NO	NA	LOC101244909	protein_LNK1%2C_transcript_variant_X1
gene-LOC101244909	4122.1379075291	0.464544806101245	0.186831549528455	2.48643661776457	0.0129029551710117	0.0641203417248561	NO	NA	LOC101244909	protein_LNK1%2C_transcript_variant_X2
gene-LOC101244909	4122.1379075291	0.464544806101245	0.186831549528455	2.48643661776457	0.0129029551710117	0.0641203417248561	NO	NA	LOC101244909	protein_LNK1%2C_transcript_variant_X3
gene-LOC101244909	4122.1379075291	0.464544806101245	0.186831549528455	2.48643661776457	0.0129029551710117	0.0641203417248561	NO	NA	LOC101244909	protein_LNK1%2C_transcript_variant_X4
gene-LOC101244909	4122.1379075291	0.464544806101245	0.186831549528455	2.48643661776457	0.0129029551710117	0.0641203417248561	NO	NA	LOC101244909	protein_LNK1%2C_transcript_variant_X5
gene-LOC101244909	4122.1379075291	0.464544806101245	0.186831549528455	2.48643661776457	0.0129029551710117	0.0641203417248561	NO	NA	LOC101244909	protein_LNK1%2C_transcript_variant_X6
gene-LOC101244910	118.518649143639	0.225048274287111	0.265608112818589	0.847294428995172	0.396831031078121	0.642879488605979	NO	NA	LOC101244910	probable_calcium-binding_protein_CML21%2C_transcript_variant_X1
gene-LOC101244910	118.518649143639	0.225048274287111	0.265608112818589	0.847294428995172	0.396831031078121	0.642879488605979	NO	NA	LOC101244910	probable_calcium-binding_protein_CML21%2C_transcript_variant_X2
gene-LOC101244912	379.70028635934	-0.501115189565469	0.234521337328841	-2.13675734273515	0.0326177333258535	0.12980227757641	NO	NA	LOC101244912	annexin-like_protein_RJ4
gene-LOC101244913	24.062014625071	6.48192508768738	1.5731438880414	4.12036377407124	3.78274672859922e-05	0.0004937390889782	UP	NA	LOC101244913	uncharacterized_LOC101244913
gene-LOC101244914	12.1439261945183	0.0128208825728796	1.08011467244341	0.011869927240111	0.990529390711639	0.996374921924982	NO	NA	LOC101244914	cytochrome_P450_71A4-like
gene-LOC101244916	323.9612301438	-0.42479556953819	0.21765925784662	-1.95165403824695	0.0509792928764803	0.178100567057955	NO	NA	LOC101244916	nudix_hydrolase_16%2C_mitochondrial
gene-LOC101244917	2261.40983204794	-0.560009466217869	0.184173046655858	-3.04067004584168	0.0023605235615032	0.0165075024960039	NO	NA	LOC101244917	probable_2-oxoglutarate-dependent_dioxygenase_At3g50210%2C_transcript_variant_X1
gene-LOC101244917	2261.40983204794	-0.560009466217869	0.184173046655858	-3.04067004584168	0.0023605235615032	0.0165075024960039	NO	NA	LOC101244917	probable_2-oxoglutarate-dependent_dioxygenase_At3g50210%2C_transcript_variant_X2
gene-LOC101244917	2261.40983204794	-0.560009466217869	0.184173046655858	-3.04067004584168	0.0023605235615032	0.0165075024960039	NO	NA	LOC101244917	probable_2-oxoglutarate-dependent_dioxygenase_At3g50210%2C_transcript_variant_X3
gene-LOC101244917	2261.40983204794	-0.560009466217869	0.184173046655858	-3.04067004584168	0.0023605235615032	0.0165075024960039	NO	NA	LOC101244917	probable_2-oxoglutarate-dependent_dioxygenase_At3g50210%2C_transcript_variant_X4
gene-LOC101244918	320.780907403183	1.21637173123013	0.252882087133808	4.81003516309366	1.50903746709251e-06	2.82539948123728e-05	UP	NA	LOC101244918	dnaJ_homolog_subfamily_C_member_28
gene-LOC101244919	331.484049674878	-0.2007540507206	0.192871236122843	-1.04087086678252	0.29793548439072	0.551411446919384	NO	NA	LOC101244919	receptor-like_protein_44
gene-LOC101244920	9.22754052280935	3.6980140968272	1.41374427251615	2.61575885308138	0.0089029409887579	0.0481239416717009	UP	NA	LOC101244920	uncharacterized_LOC101244920
gene-LOC101244923	2208.39679014606	-0.0079778848044425	0.243648729871363	-0.0327433876164863	0.97387922411124	0.988788255426228	NO	NA	LOC101244923	tetraspanin-19
gene-LOC101244925	283.131921321762	2.790964427844	0.49014826113908	5.69412287897938	1.2400775370786e-08	3.60841365383255e-07	UP	NA	LOC101244925	protein_HYPER-SENSITIVITY-RELATED_4
gene-LOC101244926	2319.08025626184	-0.408065467380509	0.343793583085973	-1.18694905157221	0.235247717461881	0.479815015355324	NO	NA	LOC101244926	structural_maintenance_of_chromosomes_protein_4
gene-LOC101244928	312.501278843128	-0.0749478001495206	0.268750341573226	-0.278875180998048	0.780340615910762	0.897220407588041	NO	NA	LOC101244928	pentatricopeptide_repeat-containing_protein_At4g19890%2C_transcript_variant_X1
gene-LOC101244928	312.501278843128	-0.0749478001495206	0.268750341573226	-0.278875180998048	0.780340615910762	0.897220407588041	NO	NA	LOC101244928	pentatricopeptide_repeat-containing_protein_At4g19890%2C_transcript_variant_X2
gene-LOC101244928	312.501278843128	-0.0749478001495206	0.268750341573226	-0.278875180998048	0.780340615910762	0.897220407588041	NO	NA	LOC101244928	pentatricopeptide_repeat-containing_protein_At4g19890%2C_transcript_variant_X3
gene-LOC101244928	312.501278843128	-0.0749478001495206	0.268750341573226	-0.278875180998048	0.780340615910762	0.897220407588041	NO	NA	LOC101244928	pentatricopeptide_repeat-containing_protein_At4g19890%2C_transcript_variant_X4
gene-LOC101244928	312.501278843128	-0.0749478001495206	0.268750341573226	-0.278875180998048	0.780340615910762	0.897220407588041	NO	NA	LOC101244928	pentatricopeptide_repeat-containing_protein_At4g19890%2C_transcript_variant_X5
gene-LOC101244928	312.501278843128	-0.0749478001495206	0.268750341573226	-0.278875180998048	0.780340615910762	0.897220407588041	NO	NA	LOC101244928	pentatricopeptide_repeat-containing_protein_At4g19890%2C_transcript_variant_X6
gene-LOC101244929	19.2871799973917	-0.130939785149089	0.663702535727293	-0.197286853824664	0.843603066306436	0.931916753013449	NO	NA	LOC101244929	uncharacterized_LOC101244929
gene-LOC101244930	76.4535999967503	-0.214355121104161	0.427161482792134	-0.501812850032809	0.615799173215758	0.804793967452226	NO	NA	LOC101244930	protein_TPX2-like%2C_transcript_variant_X1
gene-LOC101244930	76.4535999967503	-0.214355121104161	0.427161482792134	-0.501812850032809	0.615799173215758	0.804793967452226	NO	NA	LOC101244930	protein_TPX2-like%2C_transcript_variant_X2
gene-LOC101244931	551.991105487555	-0.0740975026493022	0.214713754730063	-0.345099002821022	0.730019943089038	0.870010225721183	NO	NA	LOC101244931	calmodulin-lysine_N-methyltransferase
gene-LOC101244932	9.16338730811137	-0.225501271239967	0.960696419908633	-0.234726877884497	0.814420724943775	0.916364974210062	NO	NA	LOC101244932	uncharacterized_LOC101244932
gene-LOC101244939	36.7570573495401	-1.23053566297449	0.529701331680304	-2.32307451270892	0.0201751499061022	0.0902184297574323	DOWN	NA	LOC101244939	uncharacterized_LOC101244939
gene-LOC101244940	3001.96980499125	-0.504268689529645	0.186714731724788	-2.70074398989	0.0069184570309497	0.0394207313169344	NO	NA	LOC101244940	inactive_protein_kinase_SELMODRAFT_444075%2C_transcript_variant_X1
gene-LOC101244940	3001.96980499125	-0.504268689529645	0.186714731724788	-2.70074398989	0.0069184570309497	0.0394207313169344	NO	NA	LOC101244940	inactive_protein_kinase_SELMODRAFT_444075%2C_transcript_variant_X2
gene-LOC101244940	3001.96980499125	-0.504268689529645	0.186714731724788	-2.70074398989	0.0069184570309497	0.0394207313169344	NO	NA	LOC101244940	inactive_protein_kinase_SELMODRAFT_444075%2C_transcript_variant_X3
gene-LOC101244942	440.081023186841	0.0775339765043091	0.182812815403617	0.424116746592016	0.671480672894075	0.836684696209861	NO	NA	LOC101244942	thioredoxin-related_transmembrane_protein_2%2C_transcript_variant_X1
gene-LOC101244943	3302.24034131476	0.147440824155419	0.104813550581649	1.40669620804958	0.159517490648134	0.379142904192746	NO	NA	LOC101244943	splicing_factor_3B_subunit_4
gene-LOC101244945	564.748379973658	-0.368846705409122	0.187577378248415	-1.96637093904066	0.0492557778288545	0.174074009292389	NO	NA	LOC101244945	probable_serine/threonine-protein_kinase_WNK3%2C_transcript_variant_X1
gene-LOC101244945	564.748379973658	-0.368846705409122	0.187577378248415	-1.96637093904066	0.0492557778288545	0.174074009292389	NO	NA	LOC101244945	probable_serine/threonine-protein_kinase_WNK3%2C_transcript_variant_X2
gene-LOC101244945	564.748379973658	-0.368846705409122	0.187577378248415	-1.96637093904066	0.0492557778288545	0.174074009292389	NO	NA	LOC101244945	probable_serine/threonine-protein_kinase_WNK3%2C_transcript_variant_X3
gene-LOC101244945	564.748379973658	-0.368846705409122	0.187577378248415	-1.96637093904066	0.0492557778288545	0.174074009292389	NO	NA	LOC101244945	probable_serine/threonine-protein_kinase_WNK3%2C_transcript_variant_X4
gene-LOC101244946	700.220343552039	-0.157583192875312	0.163571259072696	-0.963391697102956	0.335350991444813	0.587245152356896	NO	NA	LOC101244946	transcription_initiation_factor_TFIID_subunit_9%2C_transcript_variant_X1
gene-LOC101244946	700.220343552039	-0.157583192875312	0.163571259072696	-0.963391697102956	0.335350991444813	0.587245152356896	NO	NA	LOC101244946	transcription_initiation_factor_TFIID_subunit_9%2C_transcript_variant_X2
gene-LOC101244948	129.282846922292	-0.523691101713751	0.281661139606088	-1.85929483366484	0.0629853588978336	0.206219254080148	NO	NA	LOC101244948	probable_methyltransferase_PMT10
gene-LOC101244950	126.640048780165	0.629467642488136	0.290389779644997	2.16766458949644	0.0301842155467251	0.122142030699872	NO	NA	LOC101244950	40S_ribosomal_protein_S21-like
gene-LOC101244952	288.692691485486	0.089221431460295	0.302380080919106	0.29506385205368	0.767945102873675	0.890840741461784	NO	NA	LOC101244952	cysteine-rich_receptor-like_protein_kinase_3
gene-LOC101244953	661.725825794487	-0.39911617406774	0.304358777683267	-1.31133452797304	0.189744767956719	0.420974951129782	NO	NA	LOC101244953	phosphate_transporter_PHO1_homolog_1
gene-LOC101244954	4826.9608121155	0.108031395300742	0.193564866839545	0.558114688190259	0.576766071320032	0.780341802811915	NO	NA	LOC101244954	non-specific_lipid_transfer_protein_GPI-anchored_1
gene-LOC101244958	154.628259769069	0.33267551698403	0.324169483278733	1.02623946467528	0.304778723434195	0.558811146538937	NO	NA	LOC101244958	peroxidase_3-like
gene-LOC101244959	975.054906136363	0.245477613026074	0.247089361387556	0.993477062903755	0.320477522961941	0.572888278773393	NO	NA	LOC101244959	peptide-N4-(N-acetyl-beta-glucosaminyl)asparagine_amidase_A
gene-LOC101244960	471.62199549537	-0.4438684666247	0.241898963548366	-1.8349333131225	0.0665155709687562	0.21393694979984	NO	NA	LOC101244960	protein_DEFECTIVE_IN_MERISTEM_SILENCING_3%2C_transcript_variant_X1
gene-LOC101244960	471.62199549537	-0.4438684666247	0.241898963548366	-1.8349333131225	0.0665155709687562	0.21393694979984	NO	NA	LOC101244960	protein_DEFECTIVE_IN_MERISTEM_SILENCING_3%2C_transcript_variant_X2
gene-LOC101244960	471.62199549537	-0.4438684666247	0.241898963548366	-1.8349333131225	0.0665155709687562	0.21393694979984	NO	NA	LOC101244960	protein_DEFECTIVE_IN_MERISTEM_SILENCING_3%2C_transcript_variant_X3
gene-LOC101244960	471.62199549537	-0.4438684666247	0.241898963548366	-1.8349333131225	0.0665155709687562	0.21393694979984	NO	NA	LOC101244960	protein_DEFECTIVE_IN_MERISTEM_SILENCING_3%2C_transcript_variant_X4
gene-LOC101244960	471.62199549537	-0.4438684666247	0.241898963548366	-1.8349333131225	0.0665155709687562	0.21393694979984	NO	NA	LOC101244960	protein_DEFECTIVE_IN_MERISTEM_SILENCING_3%2C_transcript_variant_X5
gene-LOC101244960	471.62199549537	-0.4438684666247	0.241898963548366	-1.8349333131225	0.0665155709687562	0.21393694979984	NO	NA	LOC101244960	protein_DEFECTIVE_IN_MERISTEM_SILENCING_3%2C_transcript_variant_X6
gene-LOC101244960	471.62199549537	-0.4438684666247	0.241898963548366	-1.8349333131225	0.0665155709687562	0.21393694979984	NO	NA	LOC101244960	protein_DEFECTIVE_IN_MERISTEM_SILENCING_3%2C_transcript_variant_X7
gene-LOC101244960	471.62199549537	-0.4438684666247	0.241898963548366	-1.8349333131225	0.0665155709687562	0.21393694979984	NO	NA	LOC101244960	protein_DEFECTIVE_IN_MERISTEM_SILENCING_3%2C_transcript_variant_X8
gene-LOC101244962	154.283295718871	0.14098423125639	0.338969910635306	0.415919604758293	0.677468833241069	0.839469569706723	NO	NA	LOC101244962	hyoscyamine_6-dioxygenase
gene-LOC101244963	9124.23970754798	0.178853955066997	0.12149819611942	1.47207086837078	0.141001741244135	0.35069311681407	NO	NA	LOC101244963	eukaryotic_peptide_chain_release_factor_GTP-binding_subunit_ERF3A%2C_transcript_variant_X1
gene-LOC101244963	9124.23970754798	0.178853955066997	0.12149819611942	1.47207086837078	0.141001741244135	0.35069311681407	NO	NA	LOC101244963	eukaryotic_peptide_chain_release_factor_GTP-binding_subunit_ERF3A%2C_transcript_variant_X2
gene-LOC101244963	9124.23970754798	0.178853955066997	0.12149819611942	1.47207086837078	0.141001741244135	0.35069311681407	NO	NA	LOC101244963	eukaryotic_peptide_chain_release_factor_GTP-binding_subunit_ERF3A%2C_transcript_variant_X3
gene-LOC101244963	9124.23970754798	0.178853955066997	0.12149819611942	1.47207086837078	0.141001741244135	0.35069311681407	NO	NA	LOC101244963	eukaryotic_peptide_chain_release_factor_GTP-binding_subunit_ERF3A%2C_transcript_variant_X4
gene-LOC101244967	33.4292412990502	0.11613202637419	0.60104450029454	0.193217018568974	0.846789010977736	0.933482007043109	NO	NA	LOC101244967	pentatricopeptide_repeat-containing_protein_At1g09410%2C_mitochondrial-like
gene-LOC101244969	619.044192948661	-0.385134948145771	0.402939792022611	-0.955812644396658	0.339166898947244	0.589857470527921	NO	NA	LOC101244969	probable_serine/threonine-protein_kinase_PBL7
gene-LOC101244970	540.471870376694	-0.155839830180467	0.173428957841586	-0.898580214745997	0.368876301208166	0.617911710481654	NO	NA	LOC101244970	STOREKEEPER_protein%2C_transcript_variant_X1
gene-LOC101244970	540.471870376694	-0.155839830180467	0.173428957841586	-0.898580214745997	0.368876301208166	0.617911710481654	NO	NA	LOC101244970	STOREKEEPER_protein%2C_transcript_variant_X2
gene-LOC101244970	540.471870376694	-0.155839830180467	0.173428957841586	-0.898580214745997	0.368876301208166	0.617911710481654	NO	NA	LOC101244970	STOREKEEPER_protein%2C_transcript_variant_X3
gene-LOC101244972	1055.9557743966	-0.0342850494842681	0.181525546210809	-0.188871760476359	0.850193327074641	0.935238505913981	NO	NA	LOC101244972	polynucleotide_3'-phosphatase_ZDP
gene-LOC101244973	128.812072974934	-0.0343195983139955	0.752098772011626	-0.0456317701758793	0.963603746600369	0.984449816121973	NO	NA	LOC101244973	uncharacterized_LOC101244973
gene-LOC101244974	392.69621492796	-0.829171900382941	0.251420548480643	-3.29794802132802	0.0009739416185011	0.0079802268115218	NO	NA	LOC101244974	protein_ENHANCED_DISEASE_RESISTANCE_2
gene-LOC101244977	1941.14808395591	-0.249562480451065	0.185281022472765	-1.34694032405693	0.177999453102926	0.405215070604422	NO	NA	LOC101244977	carbon_catabolite_repressor_protein_4_homolog_6%2C_transcript_variant_X1
gene-LOC101244977	1941.14808395591	-0.249562480451065	0.185281022472765	-1.34694032405693	0.177999453102926	0.405215070604422	NO	NA	LOC101244977	carbon_catabolite_repressor_protein_4_homolog_6%2C_transcript_variant_X2
gene-LOC101244977	1941.14808395591	-0.249562480451065	0.185281022472765	-1.34694032405693	0.177999453102926	0.405215070604422	NO	NA	LOC101244977	carbon_catabolite_repressor_protein_4_homolog_6%2C_transcript_variant_X3
gene-LOC101244978	432.596768499543	0.292991790346732	0.21838484293714	1.3416306113839	0.179715795664935	0.407175857367216	NO	NA	LOC101244978	uncharacterized_protein_sll0005%2C_transcript_variant_X1
gene-LOC101244978	432.596768499543	0.292991790346732	0.21838484293714	1.3416306113839	0.179715795664935	0.407175857367216	NO	NA	LOC101244978	uncharacterized_protein_sll0005%2C_transcript_variant_X2
gene-LOC101244978	432.596768499543	0.292991790346732	0.21838484293714	1.3416306113839	0.179715795664935	0.407175857367216	NO	NA	LOC101244978	uncharacterized_protein_sll0005%2C_transcript_variant_X3
gene-LOC101244979	314.101982239171	-0.290178947556548	0.224015646291885	-1.29535125050352	0.195199086883666	0.42828482790254	NO	NA	LOC101244979	probable_trehalase%2C_transcript_variant_X1
gene-LOC101244979	314.101982239171	-0.290178947556548	0.224015646291885	-1.29535125050352	0.195199086883666	0.42828482790254	NO	NA	LOC101244979	probable_trehalase%2C_transcript_variant_X2
gene-LOC101244981	10422.4658284201	-0.823137799616031	0.225762247820007	-3.64603828835144	0.000266314312857	0.0026078631201965	NO	NA	LOC101244981	14_kDa_proline-rich_protein_DC2.15
gene-LOC101244983	80.4771595003032	0.369680132038807	0.39307081547095	0.940492444334444	0.346965023469635	0.597542748032563	NO	NA	LOC101244983	pentatricopeptide_repeat-containing_protein_At1g31790
gene-LOC101244984	4194.01487758609	0.0562973242660646	0.124821938400659	0.451021070393564	0.651974363008884	0.827242264556789	NO	NA	LOC101244984	methionine_aminopeptidase_2B%2C_transcript_variant_X1
gene-LOC101244984	4194.01487758609	0.0562973242660646	0.124821938400659	0.451021070393564	0.651974363008884	0.827242264556789	NO	NA	LOC101244984	methionine_aminopeptidase_2B%2C_transcript_variant_X2
gene-LOC101244984	4194.01487758609	0.0562973242660646	0.124821938400659	0.451021070393564	0.651974363008884	0.827242264556789	NO	NA	LOC101244984	methionine_aminopeptidase_2B%2C_transcript_variant_X3
gene-LOC101244985	320.233213349548	-0.533397317830086	0.322096477524917	-1.65601723411838	0.0977183287664253	0.277616192009705	NO	NA	LOC101244985	cytokinin_riboside_5'-monophosphate_phosphoribohydrolase_LOG8
gene-LOC101244986	33.1561860388008	2.54244673087107	1.17320157104737	2.16710136912049	0.0302271255592036	0.122243019956019	UP	NA	LOC101244986	copper_transporter_6
gene-LOC101244987	5.24043402285081	-1.06649895790125	1.24672265741475	-0.855442027589988	0.392306485311469	0.639046616862629	NO	NA	LOC101244987	casparian_strip_membrane_protein_1-like
gene-LOC101244988	201.07811532477	-0.351518650856692	0.25268898764838	-1.39111187285231	0.164191505106698	0.385377441665463	NO	NA	LOC101244988	disease_resistance_protein_TAO1-like
gene-LOC101244989	766.586681505939	-0.586754458647571	0.351533442798657	-1.66912841627884	0.0950919328044913	0.27258530892469	NO	NA	LOC101244989	monothiol_glutaredoxin-S3
gene-LOC101244990	2241.48371993518	0.574577677635234	0.267037799393046	2.15167170693138	0.0314232200342606	0.12593331678239	NO	NA	LOC101244990	ABC_transporter_C_family_member_5%2C_transcript_variant_X1
gene-LOC101244990	2241.48371993518	0.574577677635234	0.267037799393046	2.15167170693138	0.0314232200342606	0.12593331678239	NO	NA	LOC101244990	ABC_transporter_C_family_member_5%2C_transcript_variant_X2
gene-LOC101244991	1086.23277678865	-0.465534253252571	0.21664762405788	-2.14880848694744	0.0316495843656078	0.126418861915579	NO	NA	LOC101244991	putative_uridine_kinase_C227.14%2C_transcript_variant_X1
gene-LOC101244991	1086.23277678865	-0.465534253252571	0.21664762405788	-2.14880848694744	0.0316495843656078	0.126418861915579	NO	NA	LOC101244991	putative_uridine_kinase_C227.14%2C_transcript_variant_X2
gene-LOC101244993	139.486956803646	0.516642925381326	0.283801437971059	1.82043801143112	0.0686923282255592	0.218541579239228	NO	NA	LOC101244993	late_embryogenesis_abundant_protein_D-34-like
gene-LOC101244994	2266.69895696608	0.125818218800555	0.130175905874002	0.966524626472236	0.333781730206466	0.585601597777848	NO	NA	LOC101244994	vesicle-associated_protein_1-1
gene-LOC101244995	1226.4928992168	1.04670622961874	0.141926586782587	7.37498345692029	1.64365460542613e-13	1.18406293349809e-11	UP	NA	LOC101244995	cucumber_peeling_cupredoxin
gene-LOC101244996	278.281049160581	-0.585268600244227	0.331154063625304	-1.76736046611359	0.0771678793469883	0.236967569365744	NO	NA	LOC101244996	transcription_factor_FAMA%2C_transcript_variant_X1
gene-LOC101244996	278.281049160581	-0.585268600244227	0.331154063625304	-1.76736046611359	0.0771678793469883	0.236967569365744	NO	NA	LOC101244996	transcription_factor_FAMA%2C_transcript_variant_X2
gene-LOC101244996	278.281049160581	-0.585268600244227	0.331154063625304	-1.76736046611359	0.0771678793469883	0.236967569365744	NO	NA	LOC101244996	transcription_factor_FAMA%2C_transcript_variant_X3
gene-LOC101244998	187.432973604574	0.0765249941443145	0.256622578506901	0.298200550355146	0.765550101768197	0.889582244252125	NO	NA	LOC101244998	pentatricopeptide_repeat-containing_protein_At4g38150
gene-LOC101244999	81.2344931122142	-0.322733615638768	0.391663110058619	-0.824008203352277	0.409934896820734	0.654454094361637	NO	NA	LOC101244999	uncharacterized_LOC101244999
gene-LOC101245000	4711.40142800233	0.171735463965947	0.0963049926518192	1.78324569928413	0.0745463163625281	0.231562896036703	NO	NA	LOC101245000	uncharacterized_protein_At5g49945
gene-LOC101245001	1475.56374368662	-0.313944991093371	0.162989983486832	-1.92616125468063	0.0540842420515255	0.185653563748029	NO	NA	LOC101245001	WD_repeat-containing_protein_44-like
gene-LOC101245002	587.902932048972	-0.104442219349881	0.197243067512508	-0.529510216338823	0.596451559227085	0.792614701019606	NO	NA	LOC101245002	uncharacterized_LOC101245002
gene-LOC101245005	2503.39498829886	-0.362096699054705	0.154186635822333	-2.34843115373464	0.018852684099117	0.085533109134787	NO	NA	LOC101245005	peptidyl-prolyl_cis-trans_isomerase_Pin1
gene-LOC101245010	1022.27184321465	-0.171615278076611	0.153156207511548	-1.12052446887385	0.262490331453358	0.513590996225837	NO	NA	LOC101245010	uncharacterized_protein_At5g39865%2C_transcript_variant_X1
gene-LOC101245010	1022.27184321465	-0.171615278076611	0.153156207511548	-1.12052446887385	0.262490331453358	0.513590996225837	NO	NA	LOC101245010	uncharacterized_protein_At5g39865%2C_transcript_variant_X2
gene-LOC101245010	1022.27184321465	-0.171615278076611	0.153156207511548	-1.12052446887385	0.262490331453358	0.513590996225837	NO	NA	LOC101245010	uncharacterized_protein_At5g39865%2C_transcript_variant_X3
gene-LOC101245011	12.5625251817447	0.369028359437334	0.72776213389759	0.507072767665133	0.612103761838902	0.802468097491569	NO	NA	LOC101245011	calcium-dependent_protein_kinase_26-like
gene-LOC101245012	5283.5822719557	0.572282514621213	0.225958982888799	2.53268317685272	0.0113193210387233	0.058095419813568	NO	NA	LOC101245012	S-adenosylmethionine_synthase_3-like
gene-LOC101245013	582.240257401964	0.0094747479376012	0.142644457104493	0.0664221248405085	0.947041756021811	0.97831609322994	NO	NA	LOC101245013	protein_DETOXIFICATION_48%2C_transcript_variant_X1
gene-LOC101245013	582.240257401964	0.0094747479376012	0.142644457104493	0.0664221248405085	0.947041756021811	0.97831609322994	NO	NA	LOC101245013	protein_DETOXIFICATION_48%2C_transcript_variant_X10
gene-LOC101245013	582.240257401964	0.0094747479376012	0.142644457104493	0.0664221248405085	0.947041756021811	0.97831609322994	NO	NA	LOC101245013	protein_DETOXIFICATION_48%2C_transcript_variant_X11
gene-LOC101245013	582.240257401964	0.0094747479376012	0.142644457104493	0.0664221248405085	0.947041756021811	0.97831609322994	NO	NA	LOC101245013	protein_DETOXIFICATION_48%2C_transcript_variant_X2
gene-LOC101245013	582.240257401964	0.0094747479376012	0.142644457104493	0.0664221248405085	0.947041756021811	0.97831609322994	NO	NA	LOC101245013	protein_DETOXIFICATION_48%2C_transcript_variant_X3
gene-LOC101245013	582.240257401964	0.0094747479376012	0.142644457104493	0.0664221248405085	0.947041756021811	0.97831609322994	NO	NA	LOC101245013	protein_DETOXIFICATION_48%2C_transcript_variant_X4
gene-LOC101245013	582.240257401964	0.0094747479376012	0.142644457104493	0.0664221248405085	0.947041756021811	0.97831609322994	NO	NA	LOC101245013	protein_DETOXIFICATION_48%2C_transcript_variant_X5
gene-LOC101245013	582.240257401964	0.0094747479376012	0.142644457104493	0.0664221248405085	0.947041756021811	0.97831609322994	NO	NA	LOC101245013	protein_DETOXIFICATION_48%2C_transcript_variant_X6
gene-LOC101245013	582.240257401964	0.0094747479376012	0.142644457104493	0.0664221248405085	0.947041756021811	0.97831609322994	NO	NA	LOC101245013	protein_DETOXIFICATION_48%2C_transcript_variant_X7
gene-LOC101245013	582.240257401964	0.0094747479376012	0.142644457104493	0.0664221248405085	0.947041756021811	0.97831609322994	NO	NA	LOC101245013	protein_DETOXIFICATION_48%2C_transcript_variant_X8
gene-LOC101245013	582.240257401964	0.0094747479376012	0.142644457104493	0.0664221248405085	0.947041756021811	0.97831609322994	NO	NA	LOC101245013	protein_DETOXIFICATION_48%2C_transcript_variant_X9
gene-LOC101245014	364.057824050859	0.221164399504805	0.180238388311815	1.22706600728246	0.21979778285531	0.460871413507023	NO	NA	LOC101245014	protein_YIPF5_homolog%2C_transcript_variant_X1
gene-LOC101245014	364.057824050859	0.221164399504805	0.180238388311815	1.22706600728246	0.21979778285531	0.460871413507023	NO	NA	LOC101245014	protein_YIPF5_homolog%2C_transcript_variant_X2
gene-LOC101245015	2117.90002924737	0.2876199126088	0.173273527577176	1.65991837662966	0.09693087404272	0.276113089397663	NO	NA	LOC101245015	probable_ubiquitin-conjugating_enzyme_E2_18
gene-LOC101245018	1081.4608804725	0.240709724863659	0.186545454567533	1.2903542754322	0.196927680183421	0.430828073589668	NO	NA	LOC101245018	calcium-dependent_protein_kinase_11-like
gene-LOC101245019	999.735049801308	2.35992822795599	0.238696931149173	9.88671373609392	4.75377282358019e-23	1.22918123376294e-20	UP	NA	LOC101245019	calcium-binding_protein_KRP1-like
gene-LOC101245021	11337.9428054369	0.466161053394446	0.125262539223239	3.72147216785752	0.000198064698914	0.0020371941614892	NO	NA	LOC101245021	protein_transport_protein_Sec61_subunit_alpha
gene-LOC101245022	34.989438367503	-0.469967689686905	0.812929317268493	-0.5781163007702	0.563185602424529	0.77152386162738	NO	NA	LOC101245022	F-box/kelch-repeat_protein_At3g23880-like
gene-LOC101245023	2508.98904151367	0.121039877040949	0.1495738437445	0.809231574256441	0.418381956489825	0.662269932638104	NO	NA	LOC101245023	protein_RETICULATA-RELATED_4%2C_chloroplastic
gene-LOC101245026	1698.00672727024	0.0547061760768157	0.125715612128001	0.4351581728856	0.663447620675618	0.832959099418613	NO	NA	LOC101245026	casein_kinase_1-like_protein_HD16
gene-LOC101245027	81.4254646220375	0.359620354907481	0.600238605758443	0.599128998797196	0.54908686519212	0.76108519786638	NO	NA	LOC101245027	uncharacterized_protein_At4g04980
gene-LOC101245028	654.105713259809	-0.300222926315994	0.313161082074888	-0.958685301273163	0.337717305460628	0.589015659037247	NO	NA	LOC101245028	65-kDa_microtubule-associated_protein_3-like%2C_transcript_variant_X1
gene-LOC101245028	654.105713259809	-0.300222926315994	0.313161082074888	-0.958685301273163	0.337717305460628	0.589015659037247	NO	NA	LOC101245028	65-kDa_microtubule-associated_protein_3-like%2C_transcript_variant_X2
gene-LOC101245028	654.105713259809	-0.300222926315994	0.313161082074888	-0.958685301273163	0.337717305460628	0.589015659037247	NO	NA	LOC101245028	65-kDa_microtubule-associated_protein_3-like%2C_transcript_variant_X3
gene-LOC101245029	37.6355061106212	1.8943358131932	0.849401724733657	2.23020010206266	0.0257341614967985	0.108287676253796	UP	NA	LOC101245029	transcription_factor_TGA9-like%2C_transcript_variant_X1
gene-LOC101245029	37.6355061106212	1.8943358131932	0.849401724733657	2.23020010206266	0.0257341614967985	0.108287676253796	UP	NA	LOC101245029	transcription_factor_TGA9-like%2C_transcript_variant_X2
gene-LOC101245029	37.6355061106212	1.8943358131932	0.849401724733657	2.23020010206266	0.0257341614967985	0.108287676253796	UP	NA	LOC101245029	transcription_factor_TGA9-like%2C_transcript_variant_X3
gene-LOC101245029	37.6355061106212	1.8943358131932	0.849401724733657	2.23020010206266	0.0257341614967985	0.108287676253796	UP	NA	LOC101245029	transcription_factor_TGA9-like%2C_transcript_variant_X4
gene-LOC101245029	37.6355061106212	1.8943358131932	0.849401724733657	2.23020010206266	0.0257341614967985	0.108287676253796	UP	NA	LOC101245029	transcription_factor_TGA9-like%2C_transcript_variant_X5
gene-LOC101245029	37.6355061106212	1.8943358131932	0.849401724733657	2.23020010206266	0.0257341614967985	0.108287676253796	UP	NA	LOC101245029	transcription_factor_TGA9-like%2C_transcript_variant_X6
gene-LOC101245031	6798.49567581873	-0.331721888148199	0.121629952194133	-2.72730427139147	0.0063854127695721	0.0369503758198445	NO	NA	LOC101245031	nucleosome_assembly_protein_1%3B2%2C_transcript_variant_X1
gene-LOC101245031	6798.49567581873	-0.331721888148199	0.121629952194133	-2.72730427139147	0.0063854127695721	0.0369503758198445	NO	NA	LOC101245031	nucleosome_assembly_protein_1%3B2%2C_transcript_variant_X2
gene-LOC101245032	611.700487609181	-0.150452408498332	0.215188318972585	-0.699166242929291	0.484448144209472	0.716629229371329	NO	NA	LOC101245032	3-hexulose-6-phosphate_isomerase
gene-LOC101245033	37.7463266312123	-1.14758395796075	0.441472127954906	-2.59944826704433	0.0093373751457747	0.0500484287858152	DOWN	NA	LOC101245033	WEB_family_protein_At2g17940
gene-LOC101245036	3117.74945431845	0.231223343165247	0.163674366029997	1.41270345976395	0.157742933887451	0.376339045844308	NO	NA	LOC101245036	malonate--CoA_ligase
gene-LOC101245037	192.962282863568	0.905195259388475	0.306994712364861	2.94856954510883	0.0031924830076212	0.0211524003881538	NO	NA	LOC101245037	homeobox-leucine_zipper_protein_ATHB-7
gene-LOC101245038	264.016500304609	-0.171543094380005	0.237295771070966	-0.722908350223834	0.469736193057733	0.704175545902981	NO	NA	LOC101245038	protein_ESMERALDA_1-like%2C_transcript_variant_X1
gene-LOC101245038	264.016500304609	-0.171543094380005	0.237295771070966	-0.722908350223834	0.469736193057733	0.704175545902981	NO	NA	LOC101245038	protein_ESMERALDA_1-like%2C_transcript_variant_X2
gene-LOC101245038	264.016500304609	-0.171543094380005	0.237295771070966	-0.722908350223834	0.469736193057733	0.704175545902981	NO	NA	LOC101245038	protein_ESMERALDA_1-like%2C_transcript_variant_X3
gene-LOC101245041	1987.00838769282	0.696141766305033	0.194621776028302	3.57689555871589	0.0003476990122122	0.0032820922931882	NO	NA	LOC101245041	stromal_cell-derived_factor_2-like_protein
gene-LOC101245042	479.348141346183	-0.31915575441567	0.182237238283183	-1.75132018802724	0.0798907721762332	0.24270208257643	NO	NA	LOC101245042	AIG2-like_protein_D
gene-LOC101245044	742.05326887108	-0.33014219747218	0.428212424889328	-0.770977622981177	0.440720195297188	0.681085748928405	NO	NA	LOC101245044	kinesin-like_protein_KIN-8A%2C_transcript_variant_X1
gene-LOC101245044	742.05326887108	-0.33014219747218	0.428212424889328	-0.770977622981177	0.440720195297188	0.681085748928405	NO	NA	LOC101245044	kinesin-like_protein_KIN-8A%2C_transcript_variant_X2
gene-LOC101245045	7995.17370268561	-0.0607753782038572	0.193087726003743	-0.314755264157386	0.75294748049077	0.882412976705964	NO	NA	LOC101245045	uncharacterized_LOC101245045
gene-LOC101245047	1163.93260264676	-0.218162629181969	0.180789024225464	-1.20672496638898	0.227538080851143	0.470218577869609	NO	NA	LOC101245047	uncharacterized_protein_slr0889
gene-LOC101245049	3581.86948044593	0.0542564849207035	0.141461266303308	0.383543045658674	0.701317160052721	0.852269952311079	NO	NA	LOC101245049	uncharacterized_LOC101245049
gene-LOC101245050	1732.58159474149	0.755904384446168	0.217705312696623	3.47214486905763	0.0005163176326785	0.0046065226932143	NO	NA	LOC101245050	very-long-chain_(3R)-3-hydroxyacyl-CoA_dehydratase_PASTICCINO_2
gene-LOC101245051	18.775019720724	-0.531467441457874	0.700348254422853	-0.758861663610269	0.447935313817959	0.687192989512538	NO	NA	LOC101245051	DNA-3-methyladenine_glycosylase-like
gene-LOC101245052	60.2273484904943	0.169749663170348	0.647649603418663	0.262101084095957	0.793243511002926	0.905041913077365	NO	NA	LOC101245052	F-box_protein_At5g03100-like
gene-LOC101245054	4.08001568680703	-5.19148581722169	1.93077714233591	-2.68880633781529	0.0071708007090508	0.0404858889120456	DOWN	NA	LOC101245054	UPF0496_protein_At1g20180
gene-LOC101245055	10485.1056812753	-0.122977856771735	0.201802069735786	-0.609398391863604	0.542260403569063	0.757193167092003	NO	NA	LOC101245055	putative_DNA/RNA_binding_domain-containing_protein%2C_transcript_variant_X1
gene-LOC101245056	1048.07388221197	0.150291731461391	0.164902535197264	0.911397337109493	0.362086056178061	0.612132245558266	NO	NA	LOC101245056	uncharacterized_LOC101245056
gene-LOC101245057	2456.89295701645	0.17967237226144	0.127155542099269	1.41301251439888	0.157652044533249	0.376210083373912	NO	NA	LOC101245057	eukaryotic_translation_initiation_factor_4B1
gene-LOC101245058	29.4575080989545	-1.24851835959677	0.934024648863691	-1.33670814910044	0.181317920873574	0.409393298296064	NO	NA	LOC101245058	protein_DETOXIFICATION_29-like
gene-LOC101245062	1239.14088449878	0.035499789586791	0.181097398586722	0.196025949924351	0.844589854911694	0.932438927620858	NO	NA	LOC101245062	uncharacterized_LOC101245062%2C_transcript_variant_X1
gene-LOC101245062	1239.14088449878	0.035499789586791	0.181097398586722	0.196025949924351	0.844589854911694	0.932438927620858	NO	NA	LOC101245062	uncharacterized_LOC101245062%2C_transcript_variant_X2
gene-LOC101245062	1239.14088449878	0.035499789586791	0.181097398586722	0.196025949924351	0.844589854911694	0.932438927620858	NO	NA	LOC101245062	uncharacterized_LOC101245062%2C_transcript_variant_X3
gene-LOC101245062	1239.14088449878	0.035499789586791	0.181097398586722	0.196025949924351	0.844589854911694	0.932438927620858	NO	NA	LOC101245062	uncharacterized_LOC101245062%2C_transcript_variant_X4
gene-LOC101245068	1831.90965086384	-0.346624363038822	0.189293135868229	-1.83115125357802	0.0670779702378819	0.21507766595487	NO	NA	LOC101245068	transcription_initiation_factor_TFIID_subunit_12b-like%2C_transcript_variant_X1
gene-LOC101245068	1831.90965086384	-0.346624363038822	0.189293135868229	-1.83115125357802	0.0670779702378819	0.21507766595487	NO	NA	LOC101245068	transcription_initiation_factor_TFIID_subunit_12b-like%2C_transcript_variant_X2
gene-LOC101245068	1831.90965086384	-0.346624363038822	0.189293135868229	-1.83115125357802	0.0670779702378819	0.21507766595487	NO	NA	LOC101245068	transcription_initiation_factor_TFIID_subunit_12b-like%2C_transcript_variant_X3
gene-LOC101245068	1831.90965086384	-0.346624363038822	0.189293135868229	-1.83115125357802	0.0670779702378819	0.21507766595487	NO	NA	LOC101245068	transcription_initiation_factor_TFIID_subunit_12b-like%2C_transcript_variant_X4
gene-LOC101245068	1831.90965086384	-0.346624363038822	0.189293135868229	-1.83115125357802	0.0670779702378819	0.21507766595487	NO	NA	LOC101245068	transcription_initiation_factor_TFIID_subunit_12b-like%2C_transcript_variant_X5
gene-LOC101245068	1831.90965086384	-0.346624363038822	0.189293135868229	-1.83115125357802	0.0670779702378819	0.21507766595487	NO	NA	LOC101245068	transcription_initiation_factor_TFIID_subunit_12b-like%2C_transcript_variant_X6
gene-LOC101245068	1831.90965086384	-0.346624363038822	0.189293135868229	-1.83115125357802	0.0670779702378819	0.21507766595487	NO	NA	LOC101245068	transcription_initiation_factor_TFIID_subunit_12b-like%2C_transcript_variant_X7
gene-LOC101245069	2301.13121215163	-0.0511028184143676	0.198105752409702	-0.257957266726318	0.796439887511603	0.906849363556272	NO	NA	LOC101245069	transcriptional_corepressor_SEUSS-like%2C_transcript_variant_X1
gene-LOC101245069	2301.13121215163	-0.0511028184143676	0.198105752409702	-0.257957266726318	0.796439887511603	0.906849363556272	NO	NA	LOC101245069	transcriptional_corepressor_SEUSS-like%2C_transcript_variant_X2
gene-LOC101245069	2301.13121215163	-0.0511028184143676	0.198105752409702	-0.257957266726318	0.796439887511603	0.906849363556272	NO	NA	LOC101245069	transcriptional_corepressor_SEUSS-like%2C_transcript_variant_X3
gene-LOC101245069	2301.13121215163	-0.0511028184143676	0.198105752409702	-0.257957266726318	0.796439887511603	0.906849363556272	NO	NA	LOC101245069	transcriptional_corepressor_SEUSS-like%2C_transcript_variant_X4
gene-LOC101245069	2301.13121215163	-0.0511028184143676	0.198105752409702	-0.257957266726318	0.796439887511603	0.906849363556272	NO	NA	LOC101245069	transcriptional_corepressor_SEUSS-like%2C_transcript_variant_X5
gene-LOC101245070	57.381654778947	1.42802971588114	0.532150138083462	2.68350905822215	0.0072854001594746	0.0410195339188501	UP	NA	LOC101245070	putative_glycerol-3-phosphate_transporter_4
gene-LOC101245071	1138.92179205136	0.797142891041643	0.149431164784028	5.33451567612252	9.57999118560881e-08	2.35771662588471e-06	NO	NA	LOC101245071	B3_domain-containing_transcription_repressor_VAL1-like%2C_transcript_variant_X1
gene-LOC101245071	1138.92179205136	0.797142891041643	0.149431164784028	5.33451567612252	9.57999118560881e-08	2.35771662588471e-06	NO	NA	LOC101245071	B3_domain-containing_transcription_repressor_VAL1-like%2C_transcript_variant_X2
gene-LOC101245071	1138.92179205136	0.797142891041643	0.149431164784028	5.33451567612252	9.57999118560881e-08	2.35771662588471e-06	NO	NA	LOC101245071	B3_domain-containing_transcription_repressor_VAL1-like%2C_transcript_variant_X3
gene-LOC101245071	1138.92179205136	0.797142891041643	0.149431164784028	5.33451567612252	9.57999118560881e-08	2.35771662588471e-06	NO	NA	LOC101245071	B3_domain-containing_transcription_repressor_VAL1-like%2C_transcript_variant_X4
gene-LOC101245071	1138.92179205136	0.797142891041643	0.149431164784028	5.33451567612252	9.57999118560881e-08	2.35771662588471e-06	NO	NA	LOC101245071	B3_domain-containing_transcription_repressor_VAL1-like%2C_transcript_variant_X5
gene-LOC101245071	1138.92179205136	0.797142891041643	0.149431164784028	5.33451567612252	9.57999118560881e-08	2.35771662588471e-06	NO	NA	LOC101245071	B3_domain-containing_transcription_repressor_VAL1-like%2C_transcript_variant_X6
gene-LOC101245072	2456.65556448249	0.0441642091481233	0.175040068600403	0.252309139851547	0.800802124046458	0.909079970428865	NO	NA	LOC101245072	transcription_initiation_factor_TFIID_subunit_1%2C_transcript_variant_X1
gene-LOC101245072	2456.65556448249	0.0441642091481233	0.175040068600403	0.252309139851547	0.800802124046458	0.909079970428865	NO	NA	LOC101245072	transcription_initiation_factor_TFIID_subunit_1%2C_transcript_variant_X2
gene-LOC101245072	2456.65556448249	0.0441642091481233	0.175040068600403	0.252309139851547	0.800802124046458	0.909079970428865	NO	NA	LOC101245072	transcription_initiation_factor_TFIID_subunit_1%2C_transcript_variant_X3
gene-LOC101245073	5.70001063156443	0.520003505269444	1.31271795534402	0.396127365480552	0.692011071321137	0.847111682967274	NO	NA	LOC101245073	uncharacterized_LOC101245073
gene-LOC101245074	134.156879413874	-0.370998269588469	0.427253737938176	-0.868332413845734	0.385212382433195	0.632090534756502	NO	NA	LOC101245074	uncharacterized_LOC101245074
gene-LOC101245075	248.949818085315	-0.383591109244058	0.225541632544246	-1.70075522162768	0.0889889608880335	0.260762803623563	NO	NA	LOC101245075	pentatricopeptide_repeat-containing_protein_At1g09900%2C_transcript_variant_X1
gene-LOC101245075	248.949818085315	-0.383591109244058	0.225541632544246	-1.70075522162768	0.0889889608880335	0.260762803623563	NO	NA	LOC101245075	pentatricopeptide_repeat-containing_protein_At1g09900%2C_transcript_variant_X10
gene-LOC101245075	248.949818085315	-0.383591109244058	0.225541632544246	-1.70075522162768	0.0889889608880335	0.260762803623563	NO	NA	LOC101245075	pentatricopeptide_repeat-containing_protein_At1g09900%2C_transcript_variant_X2
gene-LOC101245075	248.949818085315	-0.383591109244058	0.225541632544246	-1.70075522162768	0.0889889608880335	0.260762803623563	NO	NA	LOC101245075	pentatricopeptide_repeat-containing_protein_At1g09900%2C_transcript_variant_X3
gene-LOC101245075	248.949818085315	-0.383591109244058	0.225541632544246	-1.70075522162768	0.0889889608880335	0.260762803623563	NO	NA	LOC101245075	pentatricopeptide_repeat-containing_protein_At1g09900%2C_transcript_variant_X4
gene-LOC101245075	248.949818085315	-0.383591109244058	0.225541632544246	-1.70075522162768	0.0889889608880335	0.260762803623563	NO	NA	LOC101245075	pentatricopeptide_repeat-containing_protein_At1g09900%2C_transcript_variant_X5
gene-LOC101245075	248.949818085315	-0.383591109244058	0.225541632544246	-1.70075522162768	0.0889889608880335	0.260762803623563	NO	NA	LOC101245075	pentatricopeptide_repeat-containing_protein_At1g09900%2C_transcript_variant_X6
gene-LOC101245075	248.949818085315	-0.383591109244058	0.225541632544246	-1.70075522162768	0.0889889608880335	0.260762803623563	NO	NA	LOC101245075	pentatricopeptide_repeat-containing_protein_At1g09900%2C_transcript_variant_X7
gene-LOC101245075	248.949818085315	-0.383591109244058	0.225541632544246	-1.70075522162768	0.0889889608880335	0.260762803623563	NO	NA	LOC101245075	pentatricopeptide_repeat-containing_protein_At1g09900%2C_transcript_variant_X8
gene-LOC101245075	248.949818085315	-0.383591109244058	0.225541632544246	-1.70075522162768	0.0889889608880335	0.260762803623563	NO	NA	LOC101245075	pentatricopeptide_repeat-containing_protein_At1g09900%2C_transcript_variant_X9
gene-LOC101245076	1040.27528340541	0.0755611296731976	0.181311362227215	0.41674790120713	0.676862813326963	0.839392019528196	NO	NA	LOC101245076	enhanced_ethylene_response_protein_5
gene-LOC101245078	1202.39125780166	-0.133684880559646	0.161995312784739	-0.825239189094862	0.409235808525258	0.653865023682506	NO	NA	LOC101245078	uncharacterized_LOC101245078%2C_transcript_variant_X1
gene-LOC101245078	1202.39125780166	-0.133684880559646	0.161995312784739	-0.825239189094862	0.409235808525258	0.653865023682506	NO	NA	LOC101245078	uncharacterized_LOC101245078%2C_transcript_variant_X2
gene-LOC101245081	40.47343008071	-2.03103001644729	0.840932359091573	-2.41521210890414	0.0157260488310769	0.0746366169777897	DOWN	NA	LOC101245081	putative_F-box_protein_At1g49610%2C_transcript_variant_X1
gene-LOC101245081	40.47343008071	-2.03103001644729	0.840932359091573	-2.41521210890414	0.0157260488310769	0.0746366169777897	DOWN	NA	LOC101245081	putative_F-box_protein_At1g49610%2C_transcript_variant_X2
gene-LOC101245081	40.47343008071	-2.03103001644729	0.840932359091573	-2.41521210890414	0.0157260488310769	0.0746366169777897	DOWN	NA	LOC101245081	putative_F-box_protein_At1g49610%2C_transcript_variant_X3
gene-LOC101245083	59.2895159509905	1.62105961195299	0.722652084104782	2.24320893499	0.0248833443966508	0.105367345769151	UP	NA	LOC101245083	14_kDa_proline-rich_protein_DC2.15
gene-LOC101245084	516.828962658032	1.07402494611948	0.302544987867849	3.54996773765298	0.0003852783644005	0.0035926480997655	UP	NA	LOC101245084	uncharacterized_LOC101245084%2C_transcript_variant_X1
gene-LOC101245084	516.828962658032	1.07402494611948	0.302544987867849	3.54996773765298	0.0003852783644005	0.0035926480997655	UP	NA	LOC101245084	uncharacterized_LOC101245084%2C_transcript_variant_X2
gene-LOC101245086	618.115239521633	0.0181973100033396	0.23247495007185	0.0782764336446376	0.93760816316077	0.974484682450649	NO	NA	LOC101245086	uncharacterized_LOC101245086
gene-LOC101245087	114.920757403604	-1.21766973651726	0.62769795617417	-1.93989756464873	0.0523921401207804	0.181731065757715	NO	NA	LOC101245087	protein_NRT1/_PTR_FAMILY_5.6-like
gene-LOC101245092	2094.76823953813	0.102893942275634	0.161559573511383	0.636879264034353	0.524203490532998	0.745727745742569	NO	NA	LOC101245092	cell_division_control_protein_48_homolog_C
gene-LOC101245093	37.1517254214527	0.119010142731983	0.502415551009435	0.236875913758785	0.812753056303173	0.915596984535523	NO	NA	LOC101245093	uncharacterized_LOC101245093
gene-LOC101245096	33.3289190710566	-0.577300561053263	0.490840948557145	-1.17614588340739	0.239536585356237	0.485321744601452	NO	NA	LOC101245096	transcription_factor_MYB46-like
gene-LOC101245097	1071.60626765276	0.398991658331061	0.202771100183935	1.96769489325221	0.0491031537704937	0.173745041065282	NO	NA	LOC101245097	probable_purine_permease_11%2C_transcript_variant_X1
gene-LOC101245097	1071.60626765276	0.398991658331061	0.202771100183935	1.96769489325221	0.0491031537704937	0.173745041065282	NO	NA	LOC101245097	probable_purine_permease_11%2C_transcript_variant_X2
gene-LOC101245098	5030.63252542998	-0.634086503937936	0.147523068272389	-4.29821933182104	1.72175744121842e-05	0.000247156284271	NO	NA	LOC101245098	1-aminocyclopropane-1-carboxylate_oxidase_homolog
gene-LOC101245102	971.157891343609	0.277118363320725	0.171708519447106	1.61388825792124	0.106551666044709	0.292938207576752	NO	NA	LOC101245102	protein_DETOXIFICATION_46%2C_chloroplastic
gene-LOC101245103	2212.17695770317	-0.134866699004456	0.117094235684371	-1.15177914793339	0.249411838619026	0.497484193679411	NO	NA	LOC101245103	pre-mRNA-splicing_factor_syf2%2C_transcript_variant_X1
gene-LOC101245104	3199.88502334282	0.0368251983721505	0.121760601830654	0.302439359024912	0.762317154512393	0.887953920613713	NO	NA	LOC101245104	probable_protein_phosphatase_2C_46
gene-LOC101245108	5.61990894222246	1.12822066681753	1.47967458691549	0.762478910426791	0.445774225461777	0.685534023875086	NO	NA	LOC101245108	probable_serine/threonine-protein_kinase_PIX13
gene-LOC101245109	492.838760374442	0.30272624266547	0.183713866731057	1.64781378810472	0.099390888752727	0.28046451849364	NO	NA	LOC101245109	PRA1_family_protein_B4
gene-LOC101245110	1829.49121841466	0.10903794193662	0.11670554246897	0.934299602485559	0.350149369327356	0.601010266657457	NO	NA	LOC101245110	coatomer_subunit_epsilon-1%2C_transcript_variant_X1
gene-LOC101245110	1829.49121841466	0.10903794193662	0.11670554246897	0.934299602485559	0.350149369327356	0.601010266657457	NO	NA	LOC101245110	coatomer_subunit_epsilon-1%2C_transcript_variant_X2
gene-LOC101245111	144.869139965644	-0.361680797062461	0.349630691398153	-1.03446523992537	0.300918718801385	0.55470452353859	NO	NA	LOC101245111	mavicyanin
gene-LOC101245112	1116.87284564782	-0.614917243938211	0.200330855746409	-3.06950839723169	0.0021441137807147	0.0152818605019748	NO	NA	LOC101245112	interactor_of_constitutive_active_ROPs_3%2C_transcript_variant_X1
gene-LOC101245112	1116.87284564782	-0.614917243938211	0.200330855746409	-3.06950839723169	0.0021441137807147	0.0152818605019748	NO	NA	LOC101245112	interactor_of_constitutive_active_ROPs_3%2C_transcript_variant_X2
gene-LOC101245112	1116.87284564782	-0.614917243938211	0.200330855746409	-3.06950839723169	0.0021441137807147	0.0152818605019748	NO	NA	LOC101245112	interactor_of_constitutive_active_ROPs_3%2C_transcript_variant_X3
gene-LOC101245112	1116.87284564782	-0.614917243938211	0.200330855746409	-3.06950839723169	0.0021441137807147	0.0152818605019748	NO	NA	LOC101245112	interactor_of_constitutive_active_ROPs_3%2C_transcript_variant_X4
gene-LOC101245112	1116.87284564782	-0.614917243938211	0.200330855746409	-3.06950839723169	0.0021441137807147	0.0152818605019748	NO	NA	LOC101245112	interactor_of_constitutive_active_ROPs_3%2C_transcript_variant_X5
gene-LOC101245112	1116.87284564782	-0.614917243938211	0.200330855746409	-3.06950839723169	0.0021441137807147	0.0152818605019748	NO	NA	LOC101245112	interactor_of_constitutive_active_ROPs_3%2C_transcript_variant_X6
gene-LOC101245112	1116.87284564782	-0.614917243938211	0.200330855746409	-3.06950839723169	0.0021441137807147	0.0152818605019748	NO	NA	LOC101245112	interactor_of_constitutive_active_ROPs_3%2C_transcript_variant_X7
gene-LOC101245114	2146.32769430931	-0.872064330818709	0.180961873829385	-4.81905007040827	1.44243353740874e-06	2.71813559673877e-05	NO	NA	LOC101245114	protein_NSP-INTERACTING_KINASE_1
gene-LOC101245115	42.3773662885896	-0.477128189451351	0.579595052679804	-0.823209561995587	0.410388832186964	0.654718265782811	NO	NA	LOC101245115	probable_pectinesterase/pectinesterase_inhibitor_51
gene-LOC101245116	11669.9759910875	-0.267082191600495	0.145830122678311	-1.83146106370393	0.0670317541876124	0.215021614759792	NO	NA	LOC101245116	uncharacterized_LOC101245116%2C_transcript_variant_X1
gene-LOC101245116	11669.9759910875	-0.267082191600495	0.145830122678311	-1.83146106370393	0.0670317541876124	0.215021614759792	NO	NA	LOC101245116	uncharacterized_LOC101245116%2C_transcript_variant_X2
gene-LOC101245118	1495.123626604	0.280224634877511	0.168758644839354	1.66050536340977	0.0968128298292916	0.276007354149989	NO	NA	LOC101245118	probable_prolyl_4-hydroxylase_10%2C_transcript_variant_X1
gene-LOC101245118	1495.123626604	0.280224634877511	0.168758644839354	1.66050536340977	0.0968128298292916	0.276007354149989	NO	NA	LOC101245118	probable_prolyl_4-hydroxylase_10%2C_transcript_variant_X2
gene-LOC101245121	76227.6239091707	-0.0748373292473181	0.251098761750843	-0.298039419730698	0.765673077403851	0.889667348031923	NO	NA	LOC101245121	photosystem_I_reaction_center_subunit_III%2C_chloroplastic
gene-LOC101245122	1747.678680337	0.031630648498601	0.216965474771276	0.145786552132065	0.88408989231899	0.951040298614988	NO	NA	LOC101245122	signal_recognition_particle_receptor_subunit_beta
gene-LOC101245123	155.696987483323	-0.253965013229012	0.333409058399609	-0.761721995341292	0.446225944848839	0.685751605784893	NO	NA	LOC101245123	vacuolar_iron_transporter_homolog_1-like
gene-LOC101245125	379.393323401554	-0.222137599324934	0.239631371002047	-0.926997155656367	0.353928011083149	0.604337330301386	NO	NA	LOC101245125	SPX_domain-containing_protein_4
gene-LOC101245129	2337.35647530424	-1.5464889720309	0.274171839562505	-5.64058283483318	1.69475512137815e-08	4.84856622750581e-07	DOWN	NA	LOC101245129	GDSL_esterase/lipase_At5g45670-like
gene-LOC101245130	4552.66220361525	0.468817782983289	0.189151326340316	2.47853288715409	0.0131923948661238	0.0652664840107044	NO	NA	LOC101245130	palmitoyl-acyl_carrier_protein_thioesterase%2C_chloroplastic
gene-LOC101245131	4.24141251251767	-5.24471241239113	3.52663939420049	-1.48717002963671	0.136969909479182	0.344162002991161	NO	NA	LOC101245131	probable_disease_resistance_protein_RF45
gene-LOC101245133	35.3013284828428	-0.176304505255117	0.739984732305635	-0.238254247092085	0.811683905139428	0.915076280715442	NO	NA	LOC101245133	probable_galacturonosyltransferase_6%2C_transcript_variant_X1
gene-LOC101245133	35.3013284828428	-0.176304505255117	0.739984732305635	-0.238254247092085	0.811683905139428	0.915076280715442	NO	NA	LOC101245133	probable_galacturonosyltransferase_6%2C_transcript_variant_X2
gene-LOC101245133	35.3013284828428	-0.176304505255117	0.739984732305635	-0.238254247092085	0.811683905139428	0.915076280715442	NO	NA	LOC101245133	probable_galacturonosyltransferase_6%2C_transcript_variant_X3
gene-LOC101245134	403.582578486934	0.115351318640965	0.427248158100627	0.269986696148136	0.78717048861243	0.901116990074317	NO	NA	LOC101245134	histone_H2B-like%2C_transcript_variant_X1
gene-LOC101245134	403.582578486934	0.115351318640965	0.427248158100627	0.269986696148136	0.78717048861243	0.901116990074317	NO	NA	LOC101245134	histone_H2B-like%2C_transcript_variant_X2
gene-LOC101245136	7.30535015296549	0.48376703189793	1.0955713164963	0.441565989008406	0.658803299955269	0.831009942459323	NO	NA	LOC101245136	putative_glycine-rich_cell_wall_structural_protein_1
gene-LOC101245139	502.277914192286	0.0206411250751971	0.198192473601273	0.104146866428052	0.917052799018579	0.964555765694481	NO	NA	LOC101245139	uncharacterized_LOC101245139
gene-LOC101245142	8600.30597561316	-0.556733075472667	0.177446617766501	-3.13746794658697	0.0017041390611139	0.0126353715431483	NO	NA	LOC101245142	uncharacterized_LOC101245142%2C_transcript_variant_X1
gene-LOC101245142	8600.30597561316	-0.556733075472667	0.177446617766501	-3.13746794658697	0.0017041390611139	0.0126353715431483	NO	NA	LOC101245142	uncharacterized_LOC101245142%2C_transcript_variant_X2
gene-LOC101245143	312.633548086224	2.31486394970421	0.588009594858681	3.93677921235376	8.25825220709306e-05	0.0009601099478331	UP	NA	LOC101245143	receptor-like_protein_Cf-9
gene-LOC101245145	7.67669138309451	1.04858506453132	0.975883321018084	1.07449839744919	0.282599362643056	0.535359292540124	NO	NA	LOC101245145	phytochrome-interacting_ankyrin-repeat_protein_2-like
gene-LOC101245147	664.676417252014	-0.937724527216133	0.257664692745793	-3.63932099979749	0.0002733578753812	0.0026640655154644	NO	NA	LOC101245147	UDP-glycosyltransferase_91A1
gene-LOC101245148	178.711433979066	-0.429352807594765	0.243398561922135	-1.76399073274771	0.0777335394586227	0.238024735500118	NO	NA	LOC101245148	uncharacterized_LOC101245148
gene-LOC101245149	135.441950161327	0.28244530411765	0.447719809012453	0.630852820072106	0.528136763026458	0.748352501272299	NO	NA	LOC101245149	phosphoenolpyruvate_carboxylase_4
gene-LOC101245150	126.142623395811	-1.06549520788945	0.373154867042886	-2.85536998708634	0.0042986718900134	0.0269105028186653	DOWN	NA	LOC101245150	uncharacterized_LOC101245150
gene-LOC101245151	2862.43192179304	0.234693311931268	0.151752759707393	1.54655053643703	0.121971664998426	0.319056883201798	NO	NA	LOC101245151	uncharacterized_LOC101245151%2C_transcript_variant_X1
gene-LOC101245151	2862.43192179304	0.234693311931268	0.151752759707393	1.54655053643703	0.121971664998426	0.319056883201798	NO	NA	LOC101245151	uncharacterized_LOC101245151%2C_transcript_variant_X2
gene-LOC101245153	940.716411873701	0.425623870503082	0.387386736238051	1.09870532645582	0.27189661850136	0.523520805554461	NO	NA	LOC101245153	cytochrome_P450_CYP736A12
gene-LOC101245156	1225.49243961261	-0.552636132632164	0.16643967788825	-3.32033887378232	0.0008990824123995	0.0074626397554187	NO	NA	LOC101245156	xylulose_kinase_2-like
gene-LOC101245158	205.905820009722	2.48804617726315	0.42131562672721	5.90542106541445	3.5174717564817e-09	1.14413050270146e-07	UP	NA	LOC101245158	uncharacterized_LOC101245158%2C_transcript_variant_X1
gene-LOC101245158	205.905820009722	2.48804617726315	0.42131562672721	5.90542106541445	3.5174717564817e-09	1.14413050270146e-07	UP	NA	LOC101245158	uncharacterized_LOC101245158%2C_transcript_variant_X2
gene-LOC101245158	205.905820009722	2.48804617726315	0.42131562672721	5.90542106541445	3.5174717564817e-09	1.14413050270146e-07	UP	NA	LOC101245158	uncharacterized_LOC101245158%2C_transcript_variant_X3
gene-LOC101245158	205.905820009722	2.48804617726315	0.42131562672721	5.90542106541445	3.5174717564817e-09	1.14413050270146e-07	UP	NA	LOC101245158	uncharacterized_LOC101245158%2C_transcript_variant_X4
gene-LOC101245159	278.986977025646	-0.987893802371498	0.538725736801468	-1.83376017681434	0.0666896015153963	0.214354933865127	NO	NA	LOC101245159	uncharacterized_LOC101245159
gene-LOC101245160	43.4911844573468	0.0277610682183478	0.471602427777875	0.058865405653559	0.953059312538694	0.980470627828686	NO	NA	LOC101245160	pentatricopeptide_repeat-containing_protein%2C_transcript_variant_X1
gene-LOC101245160	43.4911844573468	0.0277610682183478	0.471602427777875	0.058865405653559	0.953059312538694	0.980470627828686	NO	NA	LOC101245160	pentatricopeptide_repeat-containing_protein%2C_transcript_variant_X2
gene-LOC101245162	1098.5185984684	-0.176994681932998	0.144657310426211	-1.22354467542296	0.221124041068664	0.462323519642743	NO	NA	LOC101245162	actin-related_protein_2/3_complex_subunit_1A%2C_transcript_variant_X1
gene-LOC101245162	1098.5185984684	-0.176994681932998	0.144657310426211	-1.22354467542296	0.221124041068664	0.462323519642743	NO	NA	LOC101245162	actin-related_protein_2/3_complex_subunit_1A%2C_transcript_variant_X2
gene-LOC101245163	6827.74563803178	-0.664057355696156	0.161409133095923	-4.11412503715955	3.88650739658801e-05	0.0005063117767225	NO	NA	LOC101245163	photosynthetic_NDH_subunit_of_lumenal_location_2%2C_chloroplastic%2C_transcript_variant_X1
gene-LOC101245163	6827.74563803178	-0.664057355696156	0.161409133095923	-4.11412503715955	3.88650739658801e-05	0.0005063117767225	NO	NA	LOC101245163	photosynthetic_NDH_subunit_of_lumenal_location_2%2C_chloroplastic%2C_transcript_variant_X2
gene-LOC101245164	52.047079427814	0.309061729055762	0.454876338382466	0.679441208471694	0.496858346988474	0.725795139816139	NO	NA	LOC101245164	uncharacterized_hydrolase_YugF-like%2C_transcript_variant_X1
gene-LOC101245164	52.047079427814	0.309061729055762	0.454876338382466	0.679441208471694	0.496858346988474	0.725795139816139	NO	NA	LOC101245164	uncharacterized_hydrolase_YugF-like%2C_transcript_variant_X2
gene-LOC101245166	1553.93017225148	0.135808947204355	0.21958856209727	0.618470041915011	0.53626553975787	0.753799363585804	NO	NA	LOC101245166	ferredoxin%2C_root_R-B2%2C_transcript_variant_X1
gene-LOC101245166	1553.93017225148	0.135808947204355	0.21958856209727	0.618470041915011	0.53626553975787	0.753799363585804	NO	NA	LOC101245166	ferredoxin%2C_root_R-B2%2C_transcript_variant_X2
gene-LOC101245169	1126.9849328456	-0.394419837175896	0.127018054002402	-3.10522657801415	0.001901333166905	0.0138254598380694	NO	NA	LOC101245169	putative_deoxyribonuclease_TATDN1
gene-LOC101245171	960.150612690411	-0.0099702024513761	0.243724251345144	-0.0409077159796342	0.967369466135962	0.986247558632427	NO	NA	LOC101245171	MLO-like_protein_6
gene-LOC101245172	32.4177724086482	4.17805419651587	0.945593952694757	4.41844428531849	9.94138995506629e-06	0.0001524570364956	UP	NA	LOC101245172	uncharacterized_LOC101245172
gene-LOC101245174	1332.02474418603	-0.112533641166173	0.203255492729053	-0.553656088970663	0.579814232243266	0.781876506603722	NO	NA	LOC101245174	katanin_p60_ATPase-containing_subunit_A1
gene-LOC101245175	3628.87853948874	-0.123868028456599	0.170186645411445	-0.727836359645817	0.466713764158529	0.702184728619449	NO	NA	LOC101245175	uncharacterized_LOC101245175%2C_transcript_variant_X1
gene-LOC101245175	3628.87853948874	-0.123868028456599	0.170186645411445	-0.727836359645817	0.466713764158529	0.702184728619449	NO	NA	LOC101245175	uncharacterized_LOC101245175%2C_transcript_variant_X2
gene-LOC101245175	3628.87853948874	-0.123868028456599	0.170186645411445	-0.727836359645817	0.466713764158529	0.702184728619449	NO	NA	LOC101245175	uncharacterized_LOC101245175%2C_transcript_variant_X3
gene-LOC101245177	1223.81261444182	-0.292012953506537	0.160762095958357	-1.81642912631706	0.0693045706515729	0.219656239674116	NO	NA	LOC101245177	uncharacterized_protein%2C_transcript_variant_X1
gene-LOC101245178	1517.39695915821	-0.205451757626565	0.128441868974877	-1.59956997874852	0.109694012854054	0.298364793684388	NO	NA	LOC101245178	H/ACA_ribonucleoprotein_complex_subunit_GAR1
gene-LOC101245181	533.496302372057	3.01865076854615	0.480242096496696	6.2856854710714	3.26410207928708e-10	1.28142249049251e-08	UP	NA	LOC101245181	probable_glutathione_S-transferase
gene-LOC101245182	292.860065884928	-0.264370076520934	0.213914200534465	-1.23586968915764	0.216507005504731	0.456501713609118	NO	NA	LOC101245182	pyrophosphate--fructose_6-phosphate_1-phosphotransferase_subunit_beta-like
gene-LOC101245183	975.193214409937	-0.159860125887128	0.154124892229387	-1.03721159881951	0.299637253678456	0.553407792123853	NO	NA	LOC101245183	putative_methyltransferase_NSUN6
gene-LOC101245185	419.659880764834	0.629294738349322	0.221552934143158	2.84038097163136	0.0045059685161161	0.0279937405348855	NO	NA	LOC101245185	disease_resistance_protein_RPM1-like
gene-LOC101245189	757.434953111006	-0.118946551039446	0.49790713846973	-0.238893042194609	0.8111885209068	0.914820731881146	NO	NA	LOC101245189	serine/threonine-protein_kinase_Aurora-2
gene-LOC101245190	115.795126233265	3.53322818163036	0.650276907420505	5.43342096468695	5.52837762232345e-08	1.4276633336435e-06	UP	NA	LOC101245190	protein_LURP-one-related_8-like
gene-LOC101245191	578.206568532659	-0.134834254207903	0.313807971984678	-0.429671220125939	0.667434821516759	0.835032519066544	NO	NA	LOC101245191	uncharacterized_LOC101245191
gene-LOC101245192	413.818038424956	-0.0723773094148298	0.234119505167585	-0.309146857981873	0.75720981623604	0.884971101742395	NO	NA	LOC101245192	uncharacterized_LOC101245192%2C_transcript_variant_X1
gene-LOC101245192	413.818038424956	-0.0723773094148298	0.234119505167585	-0.309146857981873	0.75720981623604	0.884971101742395	NO	NA	LOC101245192	uncharacterized_LOC101245192%2C_transcript_variant_X2
gene-LOC101245192	413.818038424956	-0.0723773094148298	0.234119505167585	-0.309146857981873	0.75720981623604	0.884971101742395	NO	NA	LOC101245192	uncharacterized_LOC101245192%2C_transcript_variant_X3
gene-LOC101245192	413.818038424956	-0.0723773094148298	0.234119505167585	-0.309146857981873	0.75720981623604	0.884971101742395	NO	NA	LOC101245192	uncharacterized_LOC101245192%2C_transcript_variant_X4
gene-LOC101245193	218.832713431922	-0.195426550485778	0.240450272433772	-0.812752460239381	0.416359996966682	0.660222454435523	NO	NA	LOC101245193	uncharacterized_LOC101245193%2C_transcript_variant_X1
gene-LOC101245193	218.832713431922	-0.195426550485778	0.240450272433772	-0.812752460239381	0.416359996966682	0.660222454435523	NO	NA	LOC101245193	uncharacterized_LOC101245193%2C_transcript_variant_X2
gene-LOC101245194	51.087844405814	-0.39825476303217	0.412034728989097	-0.96655629977906	0.333765889504775	0.585601597777848	NO	NA	LOC101245194	pentatricopeptide_repeat-containing_protein_At4g21065-like%2C_transcript_variant_X1
gene-LOC101245194	51.087844405814	-0.39825476303217	0.412034728989097	-0.96655629977906	0.333765889504775	0.585601597777848	NO	NA	LOC101245194	pentatricopeptide_repeat-containing_protein_At4g21065-like%2C_transcript_variant_X10
gene-LOC101245194	51.087844405814	-0.39825476303217	0.412034728989097	-0.96655629977906	0.333765889504775	0.585601597777848	NO	NA	LOC101245194	pentatricopeptide_repeat-containing_protein_At4g21065-like%2C_transcript_variant_X11
gene-LOC101245194	51.087844405814	-0.39825476303217	0.412034728989097	-0.96655629977906	0.333765889504775	0.585601597777848	NO	NA	LOC101245194	pentatricopeptide_repeat-containing_protein_At4g21065-like%2C_transcript_variant_X12
gene-LOC101245194	51.087844405814	-0.39825476303217	0.412034728989097	-0.96655629977906	0.333765889504775	0.585601597777848	NO	NA	LOC101245194	pentatricopeptide_repeat-containing_protein_At4g21065-like%2C_transcript_variant_X2
gene-LOC101245194	51.087844405814	-0.39825476303217	0.412034728989097	-0.96655629977906	0.333765889504775	0.585601597777848	NO	NA	LOC101245194	pentatricopeptide_repeat-containing_protein_At4g21065-like%2C_transcript_variant_X3
gene-LOC101245194	51.087844405814	-0.39825476303217	0.412034728989097	-0.96655629977906	0.333765889504775	0.585601597777848	NO	NA	LOC101245194	pentatricopeptide_repeat-containing_protein_At4g21065-like%2C_transcript_variant_X4
gene-LOC101245194	51.087844405814	-0.39825476303217	0.412034728989097	-0.96655629977906	0.333765889504775	0.585601597777848	NO	NA	LOC101245194	pentatricopeptide_repeat-containing_protein_At4g21065-like%2C_transcript_variant_X5
gene-LOC101245194	51.087844405814	-0.39825476303217	0.412034728989097	-0.96655629977906	0.333765889504775	0.585601597777848	NO	NA	LOC101245194	pentatricopeptide_repeat-containing_protein_At4g21065-like%2C_transcript_variant_X6
gene-LOC101245194	51.087844405814	-0.39825476303217	0.412034728989097	-0.96655629977906	0.333765889504775	0.585601597777848	NO	NA	LOC101245194	pentatricopeptide_repeat-containing_protein_At4g21065-like%2C_transcript_variant_X7
gene-LOC101245194	51.087844405814	-0.39825476303217	0.412034728989097	-0.96655629977906	0.333765889504775	0.585601597777848	NO	NA	LOC101245194	pentatricopeptide_repeat-containing_protein_At4g21065-like%2C_transcript_variant_X8
gene-LOC101245194	51.087844405814	-0.39825476303217	0.412034728989097	-0.96655629977906	0.333765889504775	0.585601597777848	NO	NA	LOC101245194	pentatricopeptide_repeat-containing_protein_At4g21065-like%2C_transcript_variant_X9
gene-LOC101245195	30.6002955149849	-0.549238664175871	0.671677070851206	-0.817712391878779	0.413521432918199	0.657414934052265	NO	NA	LOC101245195	uncharacterized_LOC101245195
gene-LOC101245199	1603.3887575863	-0.393942727056257	0.191041451101867	-2.06207985117428	0.0392001342972819	0.148257941731268	NO	NA	LOC101245199	pyrimidine-specific_ribonucleoside_hydrolase_RihA-like%2C_transcript_variant_X1
gene-LOC101245199	1603.3887575863	-0.393942727056257	0.191041451101867	-2.06207985117428	0.0392001342972819	0.148257941731268	NO	NA	LOC101245199	pyrimidine-specific_ribonucleoside_hydrolase_RihA-like%2C_transcript_variant_X2
gene-LOC101245199	1603.3887575863	-0.393942727056257	0.191041451101867	-2.06207985117428	0.0392001342972819	0.148257941731268	NO	NA	LOC101245199	pyrimidine-specific_ribonucleoside_hydrolase_RihA-like%2C_transcript_variant_X3
gene-LOC101245199	1603.3887575863	-0.393942727056257	0.191041451101867	-2.06207985117428	0.0392001342972819	0.148257941731268	NO	NA	LOC101245199	pyrimidine-specific_ribonucleoside_hydrolase_RihA-like%2C_transcript_variant_X4
gene-LOC101245199	1603.3887575863	-0.393942727056257	0.191041451101867	-2.06207985117428	0.0392001342972819	0.148257941731268	NO	NA	LOC101245199	pyrimidine-specific_ribonucleoside_hydrolase_RihA-like%2C_transcript_variant_X5
gene-LOC101245199	1603.3887575863	-0.393942727056257	0.191041451101867	-2.06207985117428	0.0392001342972819	0.148257941731268	NO	NA	LOC101245199	pyrimidine-specific_ribonucleoside_hydrolase_RihA-like%2C_transcript_variant_X6
gene-LOC101245199	1603.3887575863	-0.393942727056257	0.191041451101867	-2.06207985117428	0.0392001342972819	0.148257941731268	NO	NA	LOC101245199	pyrimidine-specific_ribonucleoside_hydrolase_RihA-like%2C_transcript_variant_X7
gene-LOC101245201	11506.4751478889	-0.178695748803647	0.148644799579101	-1.2021661659852	0.229299155108318	0.472309553433258	NO	NA	LOC101245201	60S_ribosomal_protein_L23%2C_transcript_variant_X1
gene-LOC101245201	11506.4751478889	-0.178695748803647	0.148644799579101	-1.2021661659852	0.229299155108318	0.472309553433258	NO	NA	LOC101245201	60S_ribosomal_protein_L23%2C_transcript_variant_X2
gene-LOC101245202	71.6517030924288	3.21375418092279	0.613014604910561	5.24254096913674	1.58380210227975e-07	3.77066731273525e-06	UP	NA	LOC101245202	transcription_factor_bHLH92%2C_transcript_variant_X1
gene-LOC101245202	71.6517030924288	3.21375418092279	0.613014604910561	5.24254096913674	1.58380210227975e-07	3.77066731273525e-06	UP	NA	LOC101245202	transcription_factor_bHLH92%2C_transcript_variant_X2
gene-LOC101245206	1464.86771233753	-0.143626603810827	0.19030487563779	-0.754718465985039	0.450417924258596	0.68903519350186	NO	NA	LOC101245206	probable_3-hydroxyisobutyrate_dehydrogenase-like_1%2C_mitochondrial
gene-LOC101245207	3114.54934210946	-0.795346585072463	0.42094151225302	-1.88944678042206	0.058831987564392	0.196655377185049	NO	NA	LOC101245207	organ-specific_protein_S2
gene-LOC101245208	43.0213230086266	4.35390775717881	0.857430788935375	5.07785329540687	3.8172325217428e-07	8.30400518867307e-06	UP	NA	LOC101245208	transcription_factor_MYB102-like
gene-LOC101245209	23.0931562491948	2.04758456042446	0.904021196416087	2.2649740609423	0.0235142713314971	0.100951244322928	UP	NA	LOC101245209	non-specific_lipid-transfer_protein-like
gene-LOC101245210	527.400994296428	-0.286799060545611	0.175266743675066	-1.6363575572404	0.101764776494262	0.284565241539806	NO	NA	LOC101245210	pentatricopeptide_repeat-containing_protein_At5g02860
gene-LOC101245213	1389.47068191768	-0.122280003443902	0.180005114573619	-0.679314050234343	0.496938895847091	0.725795139816139	NO	NA	LOC101245213	PHD_finger_protein_ING2%2C_transcript_variant_X1
gene-LOC101245213	1389.47068191768	-0.122280003443902	0.180005114573619	-0.679314050234343	0.496938895847091	0.725795139816139	NO	NA	LOC101245213	PHD_finger_protein_ING2%2C_transcript_variant_X2
gene-LOC101245215	15.7738040282552	0.656460296597671	1.23836214370792	0.530103653388569	0.596040066195839	0.792282554117959	NO	NA	LOC101245215	probable_2-oxoglutarate-dependent_dioxygenase_At3g50210
gene-LOC101245216	9.97434842190809	1.98945507288933	1.42177625153434	1.39927437298406	0.161730721445391	0.382181289790331	NO	NA	LOC101245216	short-chain_dehydrogenase_reductase_2a%2C_transcript_variant_X1
gene-LOC101245216	9.97434842190809	1.98945507288933	1.42177625153434	1.39927437298406	0.161730721445391	0.382181289790331	NO	NA	LOC101245216	short-chain_dehydrogenase_reductase_2a%2C_transcript_variant_X2
[truncated: 29,575 more rows]
