# Supplementary material for: Comparative transcriptome profiling provides insights into the growth promotion activity of Pseudomonas fluorescens strain SLU99 in tomato and potato plants
Source: Front Plant Sci. 2023 Jul 18;14:1141692. doi: 10.3389/fpls.2023.1141692 (PMC10393259; doi:10.3389/fpls.2023.1141692)
Supplement: Supplementary file 4 [file Table_4.xlsx]

## Sheet: Sheet1
GeneId	baseMean	log2FoldChange	lfcSE	stat	pvalue	padj	diffexpressed	Na	Gene symbol	Product
gene-5PT2	2011.19776812521	0.434460251890754	0.173672665930267	2.50160409275457	0.0123632092411476	0.114831694661617	NO	NA	5PT2	inositol-1%2C4%2C5-triphosphate-5-phosphatase%2C_transcript_variant_X1
gene-5PT2	2011.19776812521	0.434460251890754	0.173672665930267	2.50160409275457	0.0123632092411476	0.114831694661617	NO	NA	5PT2	inositol-1%2C4%2C5-triphosphate-5-phosphatase%2C_transcript_variant_X10
gene-5PT2	2011.19776812521	0.434460251890754	0.173672665930267	2.50160409275457	0.0123632092411476	0.114831694661617	NO	NA	5PT2	inositol-1%2C4%2C5-triphosphate-5-phosphatase%2C_transcript_variant_X11
gene-5PT2	2011.19776812521	0.434460251890754	0.173672665930267	2.50160409275457	0.0123632092411476	0.114831694661617	NO	NA	5PT2	inositol-1%2C4%2C5-triphosphate-5-phosphatase%2C_transcript_variant_X12
gene-5PT2	2011.19776812521	0.434460251890754	0.173672665930267	2.50160409275457	0.0123632092411476	0.114831694661617	NO	NA	5PT2	inositol-1%2C4%2C5-triphosphate-5-phosphatase%2C_transcript_variant_X2
gene-5PT2	2011.19776812521	0.434460251890754	0.173672665930267	2.50160409275457	0.0123632092411476	0.114831694661617	NO	NA	5PT2	inositol-1%2C4%2C5-triphosphate-5-phosphatase%2C_transcript_variant_X3
gene-5PT2	2011.19776812521	0.434460251890754	0.173672665930267	2.50160409275457	0.0123632092411476	0.114831694661617	NO	NA	5PT2	inositol-1%2C4%2C5-triphosphate-5-phosphatase%2C_transcript_variant_X4
gene-5PT2	2011.19776812521	0.434460251890754	0.173672665930267	2.50160409275457	0.0123632092411476	0.114831694661617	NO	NA	5PT2	inositol-1%2C4%2C5-triphosphate-5-phosphatase%2C_transcript_variant_X5
gene-5PT2	2011.19776812521	0.434460251890754	0.173672665930267	2.50160409275457	0.0123632092411476	0.114831694661617	NO	NA	5PT2	inositol-1%2C4%2C5-triphosphate-5-phosphatase%2C_transcript_variant_X6
gene-5PT2	2011.19776812521	0.434460251890754	0.173672665930267	2.50160409275457	0.0123632092411476	0.114831694661617	NO	NA	5PT2	inositol-1%2C4%2C5-triphosphate-5-phosphatase%2C_transcript_variant_X7
gene-5PT2	2011.19776812521	0.434460251890754	0.173672665930267	2.50160409275457	0.0123632092411476	0.114831694661617	NO	NA	5PT2	inositol-1%2C4%2C5-triphosphate-5-phosphatase%2C_transcript_variant_X8
gene-5PT2	2011.19776812521	0.434460251890754	0.173672665930267	2.50160409275457	0.0123632092411476	0.114831694661617	NO	NA	5PT2	inositol-1%2C4%2C5-triphosphate-5-phosphatase%2C_transcript_variant_X9
gene-5PT3	235.626183382184	-0.100940173112541	0.277230962776605	-0.364101369131266	0.715782314478641	0.87365780218649	NO	NA	5PT3	inositol-1%2C4%2C5-triphosphate-5-phosphatase%2C_transcript_variant_X1
gene-AAP2	6309.40093754116	0.581823075989005	0.294199257839147	1.97764970674098	0.0479682376034197	0.236972335994326	NO	NA	AAP2	amino_acid_transporter%2C_transcript_variant_X1
gene-ABC1K1	219.784575909133	0.0977513259340815	0.305374284385691	0.320103331983975	0.748889999896048	0.890345857286353	NO	NA	ABC1K1	ABC1-like_kinase_1%2C_transcript_variant_X1
gene-ABI3	11.1316313402295	-0.0448057333976605	0.847305136178296	-0.0528802806504317	0.957827296171329	0.984421521669549	NO	NA	ABI3	ABI3_protein%2C_transcript_variant_X1
gene-ABI3	11.1316313402295	-0.0448057333976605	0.847305136178296	-0.0528802806504317	0.957827296171329	0.984421521669549	NO	NA	ABI3	ABI3_protein%2C_transcript_variant_X2
gene-ABI3	11.1316313402295	-0.0448057333976605	0.847305136178296	-0.0528802806504317	0.957827296171329	0.984421521669549	NO	NA	ABI3	ABI3_protein%2C_transcript_variant_X3
gene-ABI3	11.1316313402295	-0.0448057333976605	0.847305136178296	-0.0528802806504317	0.957827296171329	0.984421521669549	NO	NA	ABI3	ABI3_protein%2C_transcript_variant_X4
gene-ACA10	5077.45327431967	0.275673638138285	0.170651127580631	1.61542230658882	0.10621927282259	0.349131122924621	NO	NA	ACA10	auto-inhibited_Ca2_-transporting_ATPase_10%2C_transcript_variant_X1
gene-ACA10	5077.45327431967	0.275673638138285	0.170651127580631	1.61542230658882	0.10621927282259	0.349131122924621	NO	NA	ACA10	auto-inhibited_Ca2_-transporting_ATPase_10%2C_transcript_variant_X2
gene-ACA10	5077.45327431967	0.275673638138285	0.170651127580631	1.61542230658882	0.10621927282259	0.349131122924621	NO	NA	ACA10	auto-inhibited_Ca2_-transporting_ATPase_10%2C_transcript_variant_X3
gene-ACA10	5077.45327431967	0.275673638138285	0.170651127580631	1.61542230658882	0.10621927282259	0.349131122924621	NO	NA	ACA10	auto-inhibited_Ca2_-transporting_ATPase_10%2C_transcript_variant_X4
gene-ACI112	204.649668146809	0.623749106766364	0.18554388245611	3.36173361530209	0.0007745480612389	0.0226892431349133	NO	NA	ACI112	ACI112_protein%2C_transcript_variant_X1
gene-ACI112	204.649668146809	0.623749106766364	0.18554388245611	3.36173361530209	0.0007745480612389	0.0226892431349133	NO	NA	ACI112	ACI112_protein%2C_transcript_variant_X2
gene-ACI112	204.649668146809	0.623749106766364	0.18554388245611	3.36173361530209	0.0007745480612389	0.0226892431349133	NO	NA	ACI112	ACI112_protein%2C_transcript_variant_X3
gene-ADH	1224.59735703181	0.287363780086218	0.218387380822064	1.31584425347523	0.188226322621213	0.465399526626825	NO	NA	ADH	alcohol_dehydrogenase-like%2C_transcript_variant_X1
gene-AGO10	782.115847383396	-0.681555125421064	0.382163482658935	-1.78341248273929	0.0745191827405647	0.295362158850075	NO	NA	AGO10	protein_argonaute_10%2C_transcript_variant_X1
gene-AGO4B	2506.42909043792	-0.121444037688252	0.293691096379179	-0.41350942941579	0.679233415324961	0.854423421254443	NO	NA	AGO4B	Argonaute_4B%2C_transcript_variant_X1
gene-AGO6	537.526776321323	-0.20289277512169	0.251887364066478	-0.805490088292568	0.420536923763904	0.685709619606832	NO	NA	AGO6	Argonaute_6%2C_transcript_variant_X1
gene-AGO6	537.526776321323	-0.20289277512169	0.251887364066478	-0.805490088292568	0.420536923763904	0.685709619606832	NO	NA	AGO6	Argonaute_6%2C_transcript_variant_X2
gene-AGP-S2	1443.16683451719	0.123386275899931	0.246673590183185	0.500200592241356	0.616933841389755	0.817798499885825	NO	NA	AGP-S2	ADP-glucose_pyrophosphorylase_large_subunit%2C_transcript_variant_X1
gene-AGP-S2	1443.16683451719	0.123386275899931	0.246673590183185	0.500200592241356	0.616933841389755	0.817798499885825	NO	NA	AGP-S2	ADP-glucose_pyrophosphorylase_large_subunit%2C_transcript_variant_X2
gene-AGP-S2	1443.16683451719	0.123386275899931	0.246673590183185	0.500200592241356	0.616933841389755	0.817798499885825	NO	NA	AGP-S2	ADP-glucose_pyrophosphorylase_large_subunit%2C_transcript_variant_X3
gene-AIM1	235.288594242317	5.15284383654164	1.34810929992094	3.82227452688281	0.0001322263639868	0.006867338123493	UP	NA	AIM1	ABA-induced_MYB_transcription_factor%2C_transcript_variant_X1
gene-AML1	3993.48729525762	0.0306580571331622	0.181456634922737	0.168955283151901	0.865831814523218	0.945485888780454	NO	NA	AML1	mei2-like_protein%2C_transcript_variant_X1
gene-AML1	3993.48729525762	0.0306580571331622	0.181456634922737	0.168955283151901	0.865831814523218	0.945485888780454	NO	NA	AML1	mei2-like_protein%2C_transcript_variant_X2
gene-AML1	3993.48729525762	0.0306580571331622	0.181456634922737	0.168955283151901	0.865831814523218	0.945485888780454	NO	NA	AML1	mei2-like_protein%2C_transcript_variant_X3
gene-AML1	3993.48729525762	0.0306580571331622	0.181456634922737	0.168955283151901	0.865831814523218	0.945485888780454	NO	NA	AML1	mei2-like_protein%2C_transcript_variant_X4
gene-AO1	3325.98606362709	-0.64202030963129	0.218774094378592	-2.93462675027814	0.0033394912945269	0.0562820391268821	NO	NA	AO1	aldehyde_oxidase%2C_transcript_variant_X1
gene-AO1	3325.98606362709	-0.64202030963129	0.218774094378592	-2.93462675027814	0.0033394912945269	0.0562820391268821	NO	NA	AO1	aldehyde_oxidase%2C_transcript_variant_X2
gene-AOC	1059.37237978115	-0.351380683809886	0.206953336399888	-1.69787397450276	0.0895315502300421	0.32127059353225	NO	NA	AOC	allene_oxide_cyclase%2C_transcript_variant_X1
gene-AP1M2	1649.95832881332	-0.0084049055264613	0.115484655955624	-0.0727794134806186	0.941981653167544	0.978250047795702	NO	NA	AP1M2	adaptor_protein-2_mu-adaptin%2C_transcript_variant_X1
gene-AP2b	1352.46988626932	0.441782870531978	0.204188580122147	2.1636022458636	0.030494889030806	0.18611984200766	NO	NA	AP2b	AP2_transcription_factor_SlAP2b%2C_transcript_variant_X1
gene-AREB	1425.63131657248	0.403560187746163	0.216622866911714	1.86296208474905	0.0624676008240391	0.270125803272294	NO	NA	AREB	AREB-like_protein%2C_transcript_variant_X1
gene-AREB	1425.63131657248	0.403560187746163	0.216622866911714	1.86296208474905	0.0624676008240391	0.270125803272294	NO	NA	AREB	AREB-like_protein%2C_transcript_variant_X2
gene-ARF10	857.258040043077	0.121995489455091	0.372896495447349	0.327156438702213	0.743549566396568	0.88740799323037	NO	NA	ARF10	auxin_response_factor_10%2C_transcript_variant_X1
gene-ARF10	857.258040043077	0.121995489455091	0.372896495447349	0.327156438702213	0.743549566396568	0.88740799323037	NO	NA	ARF10	auxin_response_factor_10%2C_transcript_variant_X2
gene-ARF12	4283.45780369964	0.1682193895238	0.193516568031412	0.869276420283012	0.384695956918791	0.656938851443522	NO	NA	ARF12	auxin_response_factor_12%2C_transcript_variant_X1
gene-ARF12	4283.45780369964	0.1682193895238	0.193516568031412	0.869276420283012	0.384695956918791	0.656938851443522	NO	NA	ARF12	auxin_response_factor_12%2C_transcript_variant_X2
gene-ARF12	4283.45780369964	0.1682193895238	0.193516568031412	0.869276420283012	0.384695956918791	0.656938851443522	NO	NA	ARF12	auxin_response_factor_12%2C_transcript_variant_X3
gene-ARF19-1	2083.02434892353	-0.234290799353382	0.162935822648323	-1.43793301893513	0.150453059954644	0.414964089631066	NO	NA	ARF19-1	auxin_response_factor_19-1%2C_transcript_variant_X1
gene-ARF2	2846.45795082354	0.21462293299443	0.188132464048539	1.14080753728424	0.253950023359175	0.536213288277271	NO	NA	ARF2	auxin_response_factor_2A%2C_transcript_variant_X1
gene-ARF3	1032.51591788967	0.0229937883329516	0.154420214878052	0.148904004253006	0.881629381505861	0.953015428378349	NO	NA	ARF3	auxin_response_factor_3%2C_transcript_variant_X1
gene-ARF3	1032.51591788967	0.0229937883329516	0.154420214878052	0.148904004253006	0.881629381505861	0.953015428378349	NO	NA	ARF3	auxin_response_factor_3%2C_transcript_variant_X2
gene-ARF8-1	1232.6752785239	-0.0015173733676566	0.186571421940988	-0.0081329356440053	0.993510927751951	0.997827113279036	NO	NA	ARF8-1	auxin_response_factor_8-1%2C_transcript_variant_X1
gene-ARF8-1	1232.6752785239	-0.0015173733676566	0.186571421940988	-0.0081329356440053	0.993510927751951	0.997827113279036	NO	NA	ARF8-1	auxin_response_factor_8-1%2C_transcript_variant_X2
gene-ARF9	60.796916814926	0.156306983209934	0.427702151490001	0.365457556538825	0.714769883914726	0.873126368608436	NO	NA	ARF9	auxin_response_factor_9%2C_transcript_variant_X1
gene-AUREA	123.1419038479	0.169531548909127	0.360767393457333	0.469919266495953	0.638412698763871	0.83188837414281	NO	NA	AUREA	phytochromobilin_synthase%2C_transcript_variant_X1
gene-AUREA	123.1419038479	0.169531548909127	0.360767393457333	0.469919266495953	0.638412698763871	0.83188837414281	NO	NA	AUREA	phytochromobilin_synthase%2C_transcript_variant_X2
gene-AUREA	123.1419038479	0.169531548909127	0.360767393457333	0.469919266495953	0.638412698763871	0.83188837414281	NO	NA	AUREA	phytochromobilin_synthase%2C_transcript_variant_X3
gene-AUREA	123.1419038479	0.169531548909127	0.360767393457333	0.469919266495953	0.638412698763871	0.83188837414281	NO	NA	AUREA	phytochromobilin_synthase%2C_transcript_variant_X4
gene-AUREA	123.1419038479	0.169531548909127	0.360767393457333	0.469919266495953	0.638412698763871	0.83188837414281	NO	NA	AUREA	phytochromobilin_synthase%2C_transcript_variant_X5
gene-Asc-1	914.656027923841	0.700449083890432	0.459834372181844	1.52326386687213	0.127692703237217	0.383049850133009	NO	NA	Asc-1	alternaria_stem_canker_resistance_protein%2C_transcript_variant_X1
gene-BBR/BPC4	1255.66433693974	0.0915615330276358	0.139504131998816	0.656335634763945	0.511608194258959	0.752869902868243	NO	NA	BBR/BPC4	GAGA-binding_transcriptional_activator%2C_transcript_variant_X1
gene-BBR/BPC4	1255.66433693974	0.0915615330276358	0.139504131998816	0.656335634763945	0.511608194258959	0.752869902868243	NO	NA	BBR/BPC4	GAGA-binding_transcriptional_activator%2C_transcript_variant_X10
gene-BBR/BPC4	1255.66433693974	0.0915615330276358	0.139504131998816	0.656335634763945	0.511608194258959	0.752869902868243	NO	NA	BBR/BPC4	GAGA-binding_transcriptional_activator%2C_transcript_variant_X2
gene-BBR/BPC4	1255.66433693974	0.0915615330276358	0.139504131998816	0.656335634763945	0.511608194258959	0.752869902868243	NO	NA	BBR/BPC4	GAGA-binding_transcriptional_activator%2C_transcript_variant_X3
gene-BBR/BPC4	1255.66433693974	0.0915615330276358	0.139504131998816	0.656335634763945	0.511608194258959	0.752869902868243	NO	NA	BBR/BPC4	GAGA-binding_transcriptional_activator%2C_transcript_variant_X4
gene-BBR/BPC4	1255.66433693974	0.0915615330276358	0.139504131998816	0.656335634763945	0.511608194258959	0.752869902868243	NO	NA	BBR/BPC4	GAGA-binding_transcriptional_activator%2C_transcript_variant_X5
gene-BBR/BPC4	1255.66433693974	0.0915615330276358	0.139504131998816	0.656335634763945	0.511608194258959	0.752869902868243	NO	NA	BBR/BPC4	GAGA-binding_transcriptional_activator%2C_transcript_variant_X6
gene-BBR/BPC4	1255.66433693974	0.0915615330276358	0.139504131998816	0.656335634763945	0.511608194258959	0.752869902868243	NO	NA	BBR/BPC4	GAGA-binding_transcriptional_activator%2C_transcript_variant_X7
gene-BBR/BPC4	1255.66433693974	0.0915615330276358	0.139504131998816	0.656335634763945	0.511608194258959	0.752869902868243	NO	NA	BBR/BPC4	GAGA-binding_transcriptional_activator%2C_transcript_variant_X8
gene-BBR/BPC4	1255.66433693974	0.0915615330276358	0.139504131998816	0.656335634763945	0.511608194258959	0.752869902868243	NO	NA	BBR/BPC4	GAGA-binding_transcriptional_activator%2C_transcript_variant_X9
gene-BBR/BPC5	182.367126686738	-0.381451115408352	0.307132340547541	-1.24197638948839	0.214245273455778	0.49397729584215	NO	NA	BBR/BPC5	GAGA-binding_transcriptional_activator%2C_transcript_variant_X1
gene-BBR/BPC5	182.367126686738	-0.381451115408352	0.307132340547541	-1.24197638948839	0.214245273455778	0.49397729584215	NO	NA	BBR/BPC5	GAGA-binding_transcriptional_activator%2C_transcript_variant_X2
gene-BBR/BPC5	182.367126686738	-0.381451115408352	0.307132340547541	-1.24197638948839	0.214245273455778	0.49397729584215	NO	NA	BBR/BPC5	GAGA-binding_transcriptional_activator%2C_transcript_variant_X3
gene-BI-1	3662.95921925147	0.0814431319224785	0.292643891875914	0.278301150932656	0.780781192687742	0.906318735499728	NO	NA	BI-1	Bax_inhibitor%2C_transcript_variant_X1
gene-BL3	280.347680117869	0.374137560158957	0.386415502512077	0.968226061653063	0.332931481834286	0.61044594024041	NO	NA	BL3	bell-like_homeodomain_protein_3%2C_transcript_variant_X1
gene-BSL1	1988.97451181226	0.55098213490922	0.241795980947721	2.27870675413893	0.0226845029859388	0.159033676408653	NO	NA	BSL1	Hop-interacting_protein_THI129%2C_transcript_variant_X1
gene-BSL1	1988.97451181226	0.55098213490922	0.241795980947721	2.27870675413893	0.0226845029859388	0.159033676408653	NO	NA	BSL1	Hop-interacting_protein_THI129%2C_transcript_variant_X2
gene-BSL1	1988.97451181226	0.55098213490922	0.241795980947721	2.27870675413893	0.0226845029859388	0.159033676408653	NO	NA	BSL1	Hop-interacting_protein_THI129%2C_transcript_variant_X3
gene-Bs4	567.887167322431	-0.394145815495711	0.246373648451688	-1.59978884906192	0.109645433388849	0.35481886984671	NO	NA	Bs4	bacterial_spot_disease_resistance_protein_4%2C_transcript_variant_X1
gene-Bs4	567.887167322431	-0.394145815495711	0.246373648451688	-1.59978884906192	0.109645433388849	0.35481886984671	NO	NA	Bs4	bacterial_spot_disease_resistance_protein_4%2C_transcript_variant_X2
gene-Bs4	567.887167322431	-0.394145815495711	0.246373648451688	-1.59978884906192	0.109645433388849	0.35481886984671	NO	NA	Bs4	bacterial_spot_disease_resistance_protein_4%2C_transcript_variant_X3
gene-Bs4	567.887167322431	-0.394145815495711	0.246373648451688	-1.59978884906192	0.109645433388849	0.35481886984671	NO	NA	Bs4	bacterial_spot_disease_resistance_protein_4%2C_transcript_variant_X4
gene-CAS1	2569.37053432167	-0.128844495418033	0.152456484220926	-0.845123092510278	0.398042116291009	0.667565430609687	NO	NA	CAS1	cycloartenol_synthase%2C_transcript_variant_X1
gene-CBL1	908.805669951514	0.214845739185128	0.152385277334068	1.4098851473304	0.158573599005514	0.425551516097051	NO	NA	CBL1	calcineurin_B-like_1%2C_transcript_variant_X1
gene-CBL1	908.805669951514	0.214845739185128	0.152385277334068	1.4098851473304	0.158573599005514	0.425551516097051	NO	NA	CBL1	calcineurin_B-like_1%2C_transcript_variant_X2
gene-CBL2	1109.77786682273	0.265979022499518	0.279228008742592	0.952551370821514	0.340817426130959	0.61781693336303	NO	NA	CBL2	calcineurin_B-like_2%2C_transcript_variant_X1
gene-CBL2	1109.77786682273	0.265979022499518	0.279228008742592	0.952551370821514	0.340817426130959	0.61781693336303	NO	NA	CBL2	calcineurin_B-like_2%2C_transcript_variant_X2
gene-CDKC	1050.1118501085	0.0512954184314915	0.177511218305316	0.288970009451822	0.77260432794191	0.901918273024838	NO	NA	CDKC	cyclin_dependent_kinase_C%2C_transcript_variant_X1
gene-CDKC	1050.1118501085	0.0512954184314915	0.177511218305316	0.288970009451822	0.77260432794191	0.901918273024838	NO	NA	CDKC	cyclin_dependent_kinase_C%2C_transcript_variant_X2
gene-CIP2b	2936.45659466646	0.464418485561723	0.139403254824966	3.33147519507235	0.0008638699849825	0.0244792878136204	NO	NA	CIP2b	CONSTANS_interacting_protein_2b%2C_transcript_variant_X1
gene-CIP2b	2936.45659466646	0.464418485561723	0.139403254824966	3.33147519507235	0.0008638699849825	0.0244792878136204	NO	NA	CIP2b	CONSTANS_interacting_protein_2b%2C_transcript_variant_X2
gene-CIP2b	2936.45659466646	0.464418485561723	0.139403254824966	3.33147519507235	0.0008638699849825	0.0244792878136204	NO	NA	CIP2b	CONSTANS_interacting_protein_2b%2C_transcript_variant_X3
gene-CNGC5	2081.33565869549	0.0176178165307191	0.131769079043073	0.133702205848765	0.893638060812175	0.957455914118255	NO	NA	CNGC5	cyclic_nucleotide-gated_ion_channel_1-like%2C_transcript_variant_X1
gene-CQW56_mgp04	14.9943133006751	-0.298196044620256	0.920557027579022	-0.323930007252764	0.745991025311622	0.888732002197867	NO	NA	atp6	ATP_synthase_subunit_6
gene-CQW56_mgp05	4.89432704224583	0.402919307705986	1.46757023915829	0.274548568071996	0.783663084966728	0.907694206411793	NO	NA	atp9	ATP_synthase_subunit_9
gene-CQW56_mgp08	15.1519756676123	-1.07246379552124	0.90579668575695	-1.18400057362211	0.236412835749872	0.517892853729299	NO	NA	rps13	ribosomal_protein_S13
gene-CQW56_mgp10	11.3449139585335	-0.556216042823298	0.78022212437141	-0.712894476392113	0.475911057425459	0.72844697527441	NO	NA	ccmFN	cytochrome_c_maturation_protein_CcmFN
gene-CQW56_mgp13	36.7983682301955	-0.537286112747452	0.692497263552913	-0.775867488617734	0.437827230527782	0.700271134926293	NO	NA	nad4	NADH_dehydrogenase_subunit_4
gene-CQW56_mgp16	17.1791056549212	0.343646438900963	0.96089104391626	0.357633095944342	0.720617907285742	0.87630271021565	NO	NA	matR	maturase_R
gene-CQW56_mgp20	5.46447990028862	-0.0268157417981105	1.09617145899698	-0.0244630906762046	0.980483224271685	0.992672831217228	NO	NA	sdh3	succinate_dehydrogenase_subunit_3
gene-CQW56_mgp22	6.12101526060201	0.286611672243324	1.06370652099159	0.269446192711259	0.787586343408586	0.909447584677863	NO	NA	ccmB	cytochrome_c_maturation_protein_CcmB
gene-CQW56_mgp23	288.453355940108	-0.298551126928163	0.527301292051064	-0.566186981577224	0.571266678782907	0.790432126773222	NO	NA	atp1	ATP_synthase_subunit_1
gene-CQW56_mgp28	12.7029610182218	-0.61966393153471	0.85658765556637	-0.723409831449173	0.469428132839775	0.72402176943068	NO	NA	ccmC	cytochrome_c_maturation_protein_CcmC
gene-CQW56_mgp30	30.9946469862588	-0.760937156314793	0.717860255068095	-1.06000736347022	0.289141249409163	0.570520129552349	NO	NA	cob	apocytochrome_b
gene-CQW56_mgp31	23.481433521727	-0.695823760348972	0.779792546103325	-0.89231907104787	0.372221935033331	0.645106358918736	NO	NA	sdh4	succinate_dehydrogenase_subunit_4
gene-CQW56_mgp32	43.6809821764368	-0.618689482140255	0.635822156015649	-0.973054298732282	0.330526316088039	0.609184842170793	NO	NA	cox3	cytochrome_c_oxidase_subunit_3
gene-CQW56_mgp33	26.4894426493037	-0.542858351534418	0.921477436840782	-0.589117356357165	0.555782551135024	0.780140106293268	NO	NA	atp8	ATP_synthase_subunit_8
gene-CQW56_mgp34	18.4403044212852	-1.28835967454801	0.93197957225171	-1.38239046531382	0.166851842116608	0.436175738784286	NO	NA	rps1	ribosomal_protein_S1
gene-CQW56_mgp35	7.77812040842266	-0.711812166862239	1.19020401874337	-0.598058950946726	0.549800598868071	0.776682004465289	NO	NA	nad4L	NADH_dehydrogenase_subunit_4L
gene-CQW56_mgp38	19.1491751382329	-0.832684832942818	1.18161281672505	-0.704701930409557	0.480995749761907	0.731176461021553	NO	NA	rpl5	ribosomal_protein_L5
gene-CQW56_mgp39	73.1903457135323	-1.46809098230246	0.659852900305441	-2.22487615288633	0.0260895533189173	0.171175383828501	DOWN	NA	rps12	ribosomal_protein_S12
gene-CQW56_mgp40	45.2950731203184	-1.54397832801528	0.7652491806246	-2.01761513387714	0.0436313594887391	0.226720481835436	DOWN	NA	nad3	NADH_dehydrogenase_subunit_3
gene-CRY1a	737.959231905116	0.236974639868037	0.252319051931863	0.939186470675352	0.347635014065728	0.623183003153261	NO	NA	CRY1a	cryptochrome_1%2C_transcript_variant_X1
gene-CTR3	820.990359555205	0.0944489514699317	0.184780233021182	0.511142073617283	0.609251576715343	0.81295139331067	NO	NA	CTR3	CTR1-like_protein_kinase%2C_transcript_variant_X1
gene-CTR4	495.381861862713	0.278645036469799	0.161530825045152	1.72502701197688	0.0845226046617958	0.313156634815196	NO	NA	CTR4	CTR1-like_protein_kinase%2C_transcript_variant_X1
gene-CYC1	2574.74561313852	-0.17675321142081	0.146649086130949	-1.2052800060614	0.228095225463647	0.508462793738574	NO	NA	CYC1	cyclopropyl_isomerase%2C_transcript_variant_X1
gene-CYC1	2574.74561313852	-0.17675321142081	0.146649086130949	-1.2052800060614	0.228095225463647	0.508462793738574	NO	NA	CYC1	cyclopropyl_isomerase%2C_transcript_variant_X2
gene-CYP85A1	528.655616145713	0.0716690359067852	0.191448810486915	0.374350907297402	0.708143262232557	0.870592566524812	NO	NA	CYP85A1	6-deoxocastasterone_oxidase%2C_transcript_variant_X1
gene-CycA2	851.485712801252	-0.329657628256474	0.197238902734868	-1.67136210800973	0.0946501756168442	0.330698974666781	NO	NA	CycA2	cyclin_A2%2C_transcript_variant_X1
gene-DCL2a	514.356468929572	-0.198435574496515	0.299752882065912	-0.661997219605989	0.507973003590236	0.750200899298332	NO	NA	DCL2a	endoribonuclease_Dicer_2a%2C_transcript_variant_X1
gene-DCL2a	514.356468929572	-0.198435574496515	0.299752882065912	-0.661997219605989	0.507973003590236	0.750200899298332	NO	NA	DCL2a	endoribonuclease_Dicer_2a%2C_transcript_variant_X2
gene-DCL2d	478.505665442463	0.644880370812152	0.347318745017251	1.85673932105254	0.063348250327719	0.272032699519517	NO	NA	DCL2d	endoribonuclease_Dicer_2d%2C_transcript_variant_X1
gene-DCL2d	478.505665442463	0.644880370812152	0.347318745017251	1.85673932105254	0.063348250327719	0.272032699519517	NO	NA	DCL2d	endoribonuclease_Dicer_2d%2C_transcript_variant_X2
gene-DCL2d	478.505665442463	0.644880370812152	0.347318745017251	1.85673932105254	0.063348250327719	0.272032699519517	NO	NA	DCL2d	endoribonuclease_Dicer_2d%2C_transcript_variant_X3
gene-DCL2d	478.505665442463	0.644880370812152	0.347318745017251	1.85673932105254	0.063348250327719	0.272032699519517	NO	NA	DCL2d	endoribonuclease_Dicer_2d%2C_transcript_variant_X4
gene-DCL2d	478.505665442463	0.644880370812152	0.347318745017251	1.85673932105254	0.063348250327719	0.272032699519517	NO	NA	DCL2d	endoribonuclease_Dicer_2d%2C_transcript_variant_X5
gene-DCL3	443.250604267153	0.123455577360958	0.226443980594519	0.545192577152332	0.585621076179072	0.799220570659709	NO	NA	DCL3	endoribonuclease_Dicer_homolog_3a%2C_transcript_variant_X1
gene-DCL4	1092.11022285661	-0.0321619967627393	0.176874290669378	-0.181835339896051	0.855711949599525	0.942679121461033	NO	NA	DCL4	dicer-like_protein_4%2C_transcript_variant_X1
gene-DDB1	2127.09440070301	-0.18143874558087	0.19400813831435	-0.935212033666784	0.349679038145861	0.624648200194049	NO	NA	DDB1	UV-damaged_DNA_binding_protein_1%2C_transcript_variant_X1
gene-DDTFR19	4386.98070165446	-0.104105670072956	0.164367221748096	-0.633372450819332	0.526490450987321	0.763248964744643	NO	NA	DDTFR19	ripening_regulated_protein_DDTFR19%2C_transcript_variant_X1
gene-DGK1	1144.75943446716	1.27811590191876	0.481982439386312	2.65178935470374	0.0080066475626963	0.0923989707894967	UP	NA	DGK1	diacylglycerol_kinase%2C_transcript_variant_X1
gene-DGK1	1144.75943446716	1.27811590191876	0.481982439386312	2.65178935470374	0.0080066475626963	0.0923989707894967	UP	NA	DGK1	diacylglycerol_kinase%2C_transcript_variant_X2
gene-DGK1	1144.75943446716	1.27811590191876	0.481982439386312	2.65178935470374	0.0080066475626963	0.0923989707894967	UP	NA	DGK1	diacylglycerol_kinase%2C_transcript_variant_X3
gene-DP1	358.539461447923	0.339738142031282	0.252684195069333	1.34451678680601	0.178781331791849	0.453107075059164	NO	NA	DP1	transcription_factor-like_protein_DPB%2C_transcript_variant_X1
gene-Det1	360.460924385877	0.272165870793216	0.233449123404379	1.1658466171311	0.243676465499087	0.525030073139581	NO	NA	Det1	deetiolated1_homolog%2C_transcript_variant_X1
gene-Det1	360.460924385877	0.272165870793216	0.233449123404379	1.1658466171311	0.243676465499087	0.525030073139581	NO	NA	Det1	deetiolated1_homolog%2C_transcript_variant_X2
gene-Det1	360.460924385877	0.272165870793216	0.233449123404379	1.1658466171311	0.243676465499087	0.525030073139581	NO	NA	Det1	deetiolated1_homolog%2C_transcript_variant_X3
gene-Det1	360.460924385877	0.272165870793216	0.233449123404379	1.1658466171311	0.243676465499087	0.525030073139581	NO	NA	Det1	deetiolated1_homolog%2C_transcript_variant_X4
gene-Det1	360.460924385877	0.272165870793216	0.233449123404379	1.1658466171311	0.243676465499087	0.525030073139581	NO	NA	Det1	deetiolated1_homolog%2C_transcript_variant_X5
gene-Det1	360.460924385877	0.272165870793216	0.233449123404379	1.1658466171311	0.243676465499087	0.525030073139581	NO	NA	Det1	deetiolated1_homolog%2C_transcript_variant_X6
gene-EIN2	3672.38560483623	-0.36452342443336	0.20181898134191	-1.80618999268362	0.0708886675432212	0.28811627100418	NO	NA	EIN2	ethylene_signaling_protein%2C_transcript_variant_X1
gene-EIN2	3672.38560483623	-0.36452342443336	0.20181898134191	-1.80618999268362	0.0708886675432212	0.28811627100418	NO	NA	EIN2	ethylene_signaling_protein%2C_transcript_variant_X2
gene-ELIP	1144.66000437393	0.510364121084127	0.383404007087221	1.33113924646078	0.183143197333731	0.458432700497944	NO	NA	ELIP	early_light_inducible_protein%2C_transcript_variant_X1
gene-ELIP	1144.66000437393	0.510364121084127	0.383404007087221	1.33113924646078	0.183143197333731	0.458432700497944	NO	NA	ELIP	early_light_inducible_protein%2C_transcript_variant_X2
gene-ER66	4398.76881766714	0.760728642603548	0.354721473341205	2.14458018410351	0.0319864280650288	0.1910832420704	NO	NA	ER66	ER66_protein%2C_transcript_variant_X1
gene-ER69	36001.9540927819	-0.551290100140762	0.193797396694536	-2.84467237199118	0.004445712433537	0.066314006482318	NO	NA	ER69	5-methyltetrahydropteroyltriglutamate--homocysteine_methyltransferase%2C_transcript_variant_X1
gene-ETR1	1101.49823090099	0.335857066976775	0.283901310048907	1.1830064007768	0.236806610675742	0.51823559999435	NO	NA	ETR1	Ethylene_receptor_1%2C_transcript_variant_X1
gene-ETR1	1101.49823090099	0.335857066976775	0.283901310048907	1.1830064007768	0.236806610675742	0.51823559999435	NO	NA	ETR1	Ethylene_receptor_1%2C_transcript_variant_X2
gene-ETR3	3088.57992313712	0.379631409377017	0.283133328377639	1.34082204858155	0.179978235797241	0.454668929469665	NO	NA	ETR3	ethylene_receptor_neverripe%2C_transcript_variant_X1
gene-EZ2	1379.50035398498	-0.269004336002014	0.253637240986205	-1.06058690339028	0.288877676983347	0.57033171312102	NO	NA	EZ2	EZ2_protein%2C_transcript_variant_X1
gene-FALSIFLORA	4.76891129647185	-0.0524344578740631	1.09186718957439	-0.0480227434020633	0.961698116901863	0.985495212130604	NO	NA	FALSIFLORA	FLORICAULA/LEAFY-like_protein%2C_transcript_variant_X1
gene-FLACCA	536.976305381224	-0.0182829488283312	0.255792659328808	-0.0714756587476162	0.943019196505519	0.978528493604527	NO	NA	FLACCA	molybdenum_cofactor_sulfurase%2C_transcript_variant_X1
gene-FSB1	966.833654604144	-0.0998158178396051	0.176563584726771	-0.565325052694577	0.571852691479203	0.79068731154019	NO	NA	FSB1	fruit_SANT/MYB_Binding_protein1%2C_transcript_variant_X1
gene-FTB	523.07905595902	-0.0059731627597737	0.149878663887664	-0.0398533227134362	0.968210064591539	0.988188388505159	NO	NA	FTB	farnesyl_protein_transferase_subunit_B%2C_transcript_variant_X1
gene-FUL1	90.9085298450372	0.861671786370857	0.366480477607127	2.35120787878525	0.0187125763597747	0.144800206046619	NO	NA	FUL1	TDR4_transcription_factor%2C_transcript_variant_X1
gene-FUL1	90.9085298450372	0.861671786370857	0.366480477607127	2.35120787878525	0.0187125763597747	0.144800206046619	NO	NA	FUL1	TDR4_transcription_factor%2C_transcript_variant_X2
gene-Frk1	604.836483132661	0.0643610844258622	0.242705041183786	0.265182313939352	0.790869018756555	0.910707146655243	NO	NA	Frk1	fructokinase%2C_transcript_variant_X1
gene-GABA-TP3	897.228233172841	0.492460034973978	0.214980501370381	2.29071953891083	0.021979639815967	0.156462757696948	NO	NA	GABA-TP3	gamma-aminobutyrate_transaminase_subunit_precursor_isozyme_3%2C_transcript_variant_X1
gene-GBF12	516.682397767746	0.315624560185488	0.173434589526934	1.81984782301152	0.0687821826093849	0.283430399312828	NO	NA	GBF12	G-box_binding_protein%2C_transcript_variant_X1
gene-GBF12	516.682397767746	0.315624560185488	0.173434589526934	1.81984782301152	0.0687821826093849	0.283430399312828	NO	NA	GBF12	G-box_binding_protein%2C_transcript_variant_X2
gene-GBF12	516.682397767746	0.315624560185488	0.173434589526934	1.81984782301152	0.0687821826093849	0.283430399312828	NO	NA	GBF12	G-box_binding_protein%2C_transcript_variant_X3
gene-GBF4	482.922260969424	0.182408912785668	0.19350497710915	0.942657473263735	0.345856132214021	0.621911764330087	NO	NA	GBF4	G-box_binding_protein%2C_transcript_variant_X1
gene-GBF4	482.922260969424	0.182408912785668	0.19350497710915	0.942657473263735	0.345856132214021	0.621911764330087	NO	NA	GBF4	G-box_binding_protein%2C_transcript_variant_X2
gene-GBF4	482.922260969424	0.182408912785668	0.19350497710915	0.942657473263735	0.345856132214021	0.621911764330087	NO	NA	GBF4	G-box_binding_protein%2C_transcript_variant_X3
gene-GGH3	22.0215885311742	0.88145695942456	0.597557456660073	1.47509992486963	0.140185680659463	0.401728550869708	NO	NA	GGH3	gamma-glutamylhydrolase_3%2C_transcript_variant_X1
gene-GLX1	1798.08871497351	0.343884713496124	0.192914551635861	1.78257529346583	0.0746554646067672	0.295587437559155	NO	NA	GLX1	glyoxalase-I%2C_transcript_variant_X1
gene-GME1	1094.85172086094	-0.554511488019336	0.381632474345979	-1.45299869716178	0.14622411573748	0.409882524067102	NO	NA	GME1	GDP-mannose_3'%2C5'-epimerase%2C_transcript_variant_X1
gene-GPA1	1284.94632817254	0.623208964389596	0.213732347780963	2.91583829429634	0.0035473430387362	0.0583363141564061	NO	NA	GPA1	G_protein_alpha_subunit%2C_transcript_variant_X1
gene-GPA1	1284.94632817254	0.623208964389596	0.213732347780963	2.91583829429634	0.0035473430387362	0.0583363141564061	NO	NA	GPA1	G_protein_alpha_subunit%2C_transcript_variant_X2
gene-GPAT	453.707275649427	0.21159844491513	0.217785146769212	0.971592636385629	0.331253247290031	0.609438554122083	NO	NA	GPAT	glycerol-3-phosphate_acyltransferase%2C_transcript_variant_X1
gene-GPAT	453.707275649427	0.21159844491513	0.217785146769212	0.971592636385629	0.331253247290031	0.609438554122083	NO	NA	GPAT	glycerol-3-phosphate_acyltransferase%2C_transcript_variant_X2
gene-GPAT	453.707275649427	0.21159844491513	0.217785146769212	0.971592636385629	0.331253247290031	0.609438554122083	NO	NA	GPAT	glycerol-3-phosphate_acyltransferase%2C_transcript_variant_X3
gene-GPI	2263.67378989739	0.0741557940357251	0.148332249779574	0.499930353284081	0.617124118693416	0.817864205993963	NO	NA	GPI	glucose-6-phosphate_isomerase%2C_transcript_variant_X1
gene-GPS	1092.5906780974	0.171563918733069	0.234811706455582	0.730644657043634	0.464996227609158	0.721463828382167	NO	NA	GPS	geranyl_pyrophosphate_synthase%2C_transcript_variant_X1
gene-GPS	1092.5906780974	0.171563918733069	0.234811706455582	0.730644657043634	0.464996227609158	0.721463828382167	NO	NA	GPS	geranyl_pyrophosphate_synthase%2C_transcript_variant_X2
gene-GPS	1092.5906780974	0.171563918733069	0.234811706455582	0.730644657043634	0.464996227609158	0.721463828382167	NO	NA	GPS	geranyl_pyrophosphate_synthase%2C_transcript_variant_X3
gene-GRAS6	2257.44245514821	0.50754370610703	0.241530438870533	2.10136539510487	0.0356089032225647	0.20301362663349	NO	NA	GRAS6	GRAS6_protein%2C_transcript_variant_X1
gene-GRAS6	2257.44245514821	0.50754370610703	0.241530438870533	2.10136539510487	0.0356089032225647	0.20301362663349	NO	NA	GRAS6	GRAS6_protein%2C_transcript_variant_X2
gene-GRAS6	2257.44245514821	0.50754370610703	0.241530438870533	2.10136539510487	0.0356089032225647	0.20301362663349	NO	NA	GRAS6	GRAS6_protein%2C_transcript_variant_X3
gene-GRAS6	2257.44245514821	0.50754370610703	0.241530438870533	2.10136539510487	0.0356089032225647	0.20301362663349	NO	NA	GRAS6	GRAS6_protein%2C_transcript_variant_X4
gene-GRAS6	2257.44245514821	0.50754370610703	0.241530438870533	2.10136539510487	0.0356089032225647	0.20301362663349	NO	NA	GRAS6	GRAS6_protein%2C_transcript_variant_X5
gene-GSH1	6378.07801008008	0.778861159502663	0.477410253423612	1.63142947583819	0.102799729550669	0.343781220666926	NO	NA	GSH1	gamma-glutamylcysteine_synthetase%2C_transcript_variant_X1
gene-GSH1	6378.07801008008	0.778861159502663	0.477410253423612	1.63142947583819	0.102799729550669	0.343781220666926	NO	NA	GSH1	gamma-glutamylcysteine_synthetase%2C_transcript_variant_X2
gene-GWD	4905.85493366471	-0.248509360617291	0.225670601141332	-1.10120396436422	0.270807896712087	0.552719595905903	NO	NA	GWD	glucan_water_dikinase%2C_transcript_variant_X1
gene-GWD	4905.85493366471	-0.248509360617291	0.225670601141332	-1.10120396436422	0.270807896712087	0.552719595905903	NO	NA	GWD	glucan_water_dikinase%2C_transcript_variant_X2
gene-HMGS	2459.3328944819	2.62125115144741	1.01331215731027	2.58681506240412	0.009686756738328	0.102288734665778	UP	NA	HMGS	3-hydroxy-3-methylglutaryl_coenzyme_A_synthase%2C_transcript_variant_X1
gene-HO2	146.896484371916	-0.174292400482555	0.244608197264837	-0.712537038543517	0.476132284191516	0.728676025998277	NO	NA	HO2	heme_oxygenase_2%2C_transcript_variant_X1
gene-HSFA3	1125.8041736481	-0.0326525281194186	0.238097906927515	-0.137139080896495	0.890920862190565	0.956003812763863	NO	NA	HSFA3	heat_stress_transcription_factor_A3%2C_transcript_variant_X1
gene-HXK3	333.409296692896	-0.0238275398595084	0.246461833801659	-0.0966784166618014	0.922981780534146	0.97025796818788	NO	NA	HXK3	hexokinase%2C_transcript_variant_X1
gene-Hxk2	392.487672466858	0.0904692129030311	0.217590610274953	0.415777191803965	0.677573050178948	0.853412069777592	NO	NA	Hxk2	hexokinase%2C_transcript_variant_X1
gene-INT4	847.096558781472	0.0912306659193503	0.211876604980856	0.430583952048852	0.666770911937647	0.846414078821458	NO	NA	INT4	inositiol_transporter_4%2C_transcript_variant_X1
gene-INT4	847.096558781472	0.0912306659193503	0.211876604980856	0.430583952048852	0.666770911937647	0.846414078821458	NO	NA	INT4	inositiol_transporter_4%2C_transcript_variant_X2
gene-J	205.237115765631	0.81958617629814	0.278187763225255	2.94616185412334	0.0032174399413946	0.0546776792711638	NO	NA	J	MADS-box_protein_JOINTLESS%2C_transcript_variant_X1
gene-JJH1	235.980300525175	0.232486897281746	0.267019173512548	0.870674919045919	0.383931676759422	0.656184100666981	NO	NA	JJH1	anti-PCD_protein-like%2C_transcript_variant_X1
gene-JJH1	235.980300525175	0.232486897281746	0.267019173512548	0.870674919045919	0.383931676759422	0.656184100666981	NO	NA	JJH1	anti-PCD_protein-like%2C_transcript_variant_X2
gene-LAPA2	7220.42040207122	-0.0613227949535954	0.150273009443298	-0.408075909178715	0.683217946007303	0.856821126201963	NO	NA	LAPA2	leucine_aminopeptidase%2C_transcript_variant_X1
gene-LCA1	1130.733923925	-0.149116950464799	0.173039453546099	-0.861751163731416	0.388824464150729	0.659728082810625	NO	NA	LCA1	Ca2+-ATPase%2C_transcript_variant_X1
gene-LCA1	1130.733923925	-0.149116950464799	0.173039453546099	-0.861751163731416	0.388824464150729	0.659728082810625	NO	NA	LCA1	Ca2+-ATPase%2C_transcript_variant_X2
gene-LCA1	1130.733923925	-0.149116950464799	0.173039453546099	-0.861751163731416	0.388824464150729	0.659728082810625	NO	NA	LCA1	Ca2+-ATPase%2C_transcript_variant_X3
gene-LCA1	1130.733923925	-0.149116950464799	0.173039453546099	-0.861751163731416	0.388824464150729	0.659728082810625	NO	NA	LCA1	Ca2+-ATPase%2C_transcript_variant_X4
gene-LE16	18.5196449432028	1.38628783835527	0.947091131522304	1.46373225576194	0.143267118589685	0.405727537538935	NO	NA	LE16	non-specific_lipid-transfer_protein_2%2C_transcript_variant_X1
gene-LIN8	1050.49886497265	-1.10505762707449	0.460051645957664	-2.40202950426174	0.0163043933403524	0.134226099480887	DOWN	NA	LIN8	invertase_8%2C_transcript_variant_X1
gene-LLP	3504.49766698952	0.531426310530444	0.174569548367537	3.0442096889177	0.0023329247155287	0.0448922630278359	NO	NA	LLP	LOV/LOV_protein%2C_transcript_variant_X1
gene-LLP	3504.49766698952	0.531426310530444	0.174569548367537	3.0442096889177	0.0023329247155287	0.0448922630278359	NO	NA	LLP	LOV/LOV_protein%2C_transcript_variant_X2
gene-LLP	3504.49766698952	0.531426310530444	0.174569548367537	3.0442096889177	0.0023329247155287	0.0448922630278359	NO	NA	LLP	LOV/LOV_protein%2C_transcript_variant_X3
gene-LLP	3504.49766698952	0.531426310530444	0.174569548367537	3.0442096889177	0.0023329247155287	0.0448922630278359	NO	NA	LLP	LOV/LOV_protein%2C_transcript_variant_X4
gene-LLP	3504.49766698952	0.531426310530444	0.174569548367537	3.0442096889177	0.0023329247155287	0.0448922630278359	NO	NA	LLP	LOV/LOV_protein%2C_transcript_variant_X5
gene-LOC100037501	821.160406137368	1.00203679676436	0.367269130642011	2.72834472914382	0.0063653048905875	0.0808504353987572	UP	NA	LOC100037501	scarecrow-like_protein_8
gene-LOC100037503	212.757998656454	-0.532794036465512	0.202003694922391	-2.63754599474138	0.0083508300044896	0.0943476959275271	NO	NA	LOC100037503	nodulation-signaling_pathway_1_protein
gene-LOC100037504	590.215847577763	0.251883129427374	0.232386089671379	1.08389934089241	0.278409431900153	0.559926664432996	NO	NA	LOC100037504	guanylyl_cyclase%2C_transcript_variant_X1
gene-LOC100037504	590.215847577763	0.251883129427374	0.232386089671379	1.08389934089241	0.278409431900153	0.559926664432996	NO	NA	LOC100037504	guanylyl_cyclase%2C_transcript_variant_X2
gene-LOC100037511	509.243951713091	0.17715966901623	0.229016081948278	0.773568683513852	0.439185897390202	0.701450198867743	NO	NA	LOC100037511	GAMyb-like1%2C_transcript_variant_X1
gene-LOC100037511	509.243951713091	0.17715966901623	0.229016081948278	0.773568683513852	0.439185897390202	0.701450198867743	NO	NA	LOC100037511	GAMyb-like1%2C_transcript_variant_X2
gene-LOC100037511	509.243951713091	0.17715966901623	0.229016081948278	0.773568683513852	0.439185897390202	0.701450198867743	NO	NA	LOC100037511	GAMyb-like1%2C_transcript_variant_X3
gene-LOC100037512	102.825426487818	0.33845746439195	0.465557016433814	0.726994658966905	0.467229227626968	0.722544590163517	NO	NA	LOC100037512	GAMYB-like2%2C_transcript_variant_X1
gene-LOC100037512	102.825426487818	0.33845746439195	0.465557016433814	0.726994658966905	0.467229227626968	0.722544590163517	NO	NA	LOC100037512	GAMYB-like2%2C_transcript_variant_X2
gene-LOC100037517	815.397682853849	-0.233003951220148	0.198456503898408	-1.17408070102568	0.240362702771133	0.521573596150049	NO	NA	LOC100037517	L19_ribosomal_protein-like%2C_transcript_variant_X1
gene-LOC100037728	33.7301752965173	0.832307831439137	0.49717412563465	1.67407712615109	0.0941154425643051	0.329622620878494	NO	NA	LOC100037728	nodulation-signaling_pathway_2_protein
gene-LOC100125911	2010.82666063363	-0.121826605980923	0.205844001339492	-0.591839476439242	0.553958085603357	0.779246366668884	NO	NA	LOC100125911	structural_maintenance_of_chromosomes_protein_3
gene-LOC100134876	1620.41607548853	-0.0075613533816375	0.169737161862695	-0.0445474243745993	0.964468050289047	0.986513749447853	NO	NA	LOC100134876	structural_maintenance_of_chromosomes_protein_1
gene-LOC100134879	9016.94558835392	-0.0299428090737601	0.191265010104731	-0.156551420760987	0.875598390942679	0.949831441703347	NO	NA	LOC100134879	probable_alkaline/neutral_invertase_D
gene-LOC100134887	1916.82969590726	0.110120183677894	0.172447990119067	0.638570409558621	0.523102436186841	0.761227200123453	NO	NA	LOC100134887	embryonic_flower_2%2C_transcript_variant_X1
gene-LOC100134887	1916.82969590726	0.110120183677894	0.172447990119067	0.638570409558621	0.523102436186841	0.761227200123453	NO	NA	LOC100134887	embryonic_flower_2%2C_transcript_variant_X2
gene-LOC100134887	1916.82969590726	0.110120183677894	0.172447990119067	0.638570409558621	0.523102436186841	0.761227200123453	NO	NA	LOC100134887	embryonic_flower_2%2C_transcript_variant_X3
gene-LOC100134887	1916.82969590726	0.110120183677894	0.172447990119067	0.638570409558621	0.523102436186841	0.761227200123453	NO	NA	LOC100134887	embryonic_flower_2%2C_transcript_variant_X4
gene-LOC100134887	1916.82969590726	0.110120183677894	0.172447990119067	0.638570409558621	0.523102436186841	0.761227200123453	NO	NA	LOC100134887	embryonic_flower_2%2C_transcript_variant_X5
gene-LOC100134910	711.537685847422	-0.302700239641127	0.289674568925823	-1.04496656632167	0.296038422123775	0.576772470529533	NO	NA	LOC100134910	trehalose-phosphate_synthase_1%2C_transcript_variant_X1
gene-LOC100134910	711.537685847422	-0.302700239641127	0.289674568925823	-1.04496656632167	0.296038422123775	0.576772470529533	NO	NA	LOC100134910	trehalose-phosphate_synthase_1%2C_transcript_variant_X2
gene-LOC100134910	711.537685847422	-0.302700239641127	0.289674568925823	-1.04496656632167	0.296038422123775	0.576772470529533	NO	NA	LOC100134910	trehalose-phosphate_synthase_1%2C_transcript_variant_X3
gene-LOC100134910	711.537685847422	-0.302700239641127	0.289674568925823	-1.04496656632167	0.296038422123775	0.576772470529533	NO	NA	LOC100134910	trehalose-phosphate_synthase_1%2C_transcript_variant_X4
gene-LOC100134910	711.537685847422	-0.302700239641127	0.289674568925823	-1.04496656632167	0.296038422123775	0.576772470529533	NO	NA	LOC100134910	trehalose-phosphate_synthase_1%2C_transcript_variant_X5
gene-LOC100134910	711.537685847422	-0.302700239641127	0.289674568925823	-1.04496656632167	0.296038422123775	0.576772470529533	NO	NA	LOC100134910	trehalose-phosphate_synthase_1%2C_transcript_variant_X6
gene-LOC100134910	711.537685847422	-0.302700239641127	0.289674568925823	-1.04496656632167	0.296038422123775	0.576772470529533	NO	NA	LOC100134910	trehalose-phosphate_synthase_1%2C_transcript_variant_X7
gene-LOC100134915	1934.3662321583	-0.0736131982103285	0.331152612426732	-0.222293877348214	0.824085118048986	0.92698761911483	NO	NA	LOC100134915	omega-3_fatty_acid_desaturase%2C_transcript_variant_X1
gene-LOC100134915	1934.3662321583	-0.0736131982103285	0.331152612426732	-0.222293877348214	0.824085118048986	0.92698761911483	NO	NA	LOC100134915	omega-3_fatty_acid_desaturase%2C_transcript_variant_X2
gene-LOC100134915	1934.3662321583	-0.0736131982103285	0.331152612426732	-0.222293877348214	0.824085118048986	0.92698761911483	NO	NA	LOC100134915	omega-3_fatty_acid_desaturase%2C_transcript_variant_X3
gene-LOC100134915	1934.3662321583	-0.0736131982103285	0.331152612426732	-0.222293877348214	0.824085118048986	0.92698761911483	NO	NA	LOC100134915	omega-3_fatty_acid_desaturase%2C_transcript_variant_X4
gene-LOC100136876	438.589993046757	-0.000224376850801	0.235651212109846	-0.0009521565740829	0.999240289084865	0.999731340384233	NO	NA	LOC100136876	ribonuclease_E%2C_transcript_variant_X1
gene-LOC100136876	438.589993046757	-0.000224376850801	0.235651212109846	-0.0009521565740829	0.999240289084865	0.999731340384233	NO	NA	LOC100136876	ribonuclease_E%2C_transcript_variant_X2
gene-LOC100136876	438.589993046757	-0.000224376850801	0.235651212109846	-0.0009521565740829	0.999240289084865	0.999731340384233	NO	NA	LOC100136876	ribonuclease_E%2C_transcript_variant_X3
gene-LOC100147719	21449.9468583117	0.29277962067427	0.267207138059736	1.09570284237249	0.273208838418596	0.555281894915064	NO	NA	LOC100147719	protein_kreg-1
gene-LOC100191110	405.09951222146	1.55378819069179	0.478195534922787	3.24927373264302	0.0011570008283135	0.0293707978349559	UP	NA	LOC100191110	glycerate_dehydrogenase
gene-LOC100191113	978.821677492158	0.223661750852846	0.176312789906317	1.26855091438169	0.204601280652586	0.484470513236333	NO	NA	LOC100191113	D-cysteine_desulfhydrase%2C_transcript_variant_X1
gene-LOC100191114	1746.45372289024	0.557426244806399	0.341703056322075	1.63131770258734	0.102823299935115	0.343781220666926	NO	NA	LOC100191114	jasmonate_ZIM-domain_protein_3%2C_transcript_variant_X1
gene-LOC100191116	770.094525596529	-0.0722505000617634	0.219786982962266	-0.328729659454708	0.742360034118344	0.886694510684386	NO	NA	LOC100191116	BEL1-like_homeodomain_protein_2%2C_transcript_variant_X1
gene-LOC100191116	770.094525596529	-0.0722505000617634	0.219786982962266	-0.328729659454708	0.742360034118344	0.886694510684386	NO	NA	LOC100191116	BEL1-like_homeodomain_protein_2%2C_transcript_variant_X2
gene-LOC100191117	468.822103945314	-0.177856724706585	0.21758796869024	-0.817401466529535	0.413699037890713	0.679672265366125	NO	NA	LOC100191117	starch_synthase_VI%2C_transcript_variant_X1
gene-LOC100191117	468.822103945314	-0.177856724706585	0.21758796869024	-0.817401466529535	0.413699037890713	0.679672265366125	NO	NA	LOC100191117	starch_synthase_VI%2C_transcript_variant_X2
gene-LOC100191117	468.822103945314	-0.177856724706585	0.21758796869024	-0.817401466529535	0.413699037890713	0.679672265366125	NO	NA	LOC100191117	starch_synthase_VI%2C_transcript_variant_X3
gene-LOC100191117	468.822103945314	-0.177856724706585	0.21758796869024	-0.817401466529535	0.413699037890713	0.679672265366125	NO	NA	LOC100191117	starch_synthase_VI%2C_transcript_variant_X4
gene-LOC100191119	606.538855553458	-0.21332949629935	0.156372886586242	-1.36423584009045	0.172493351596827	0.445206914954335	NO	NA	LOC100191119	tousled-like_protein%2C_transcript_variant_X1
gene-LOC100191131	313.277403958332	-0.700019823984215	0.330463629412823	-2.11829611999369	0.034149997035423	0.197914841090556	NO	NA	LOC100191131	auxin_response_factor_7%2C_transcript_variant_X1
gene-LOC100191131	313.277403958332	-0.700019823984215	0.330463629412823	-2.11829611999369	0.034149997035423	0.197914841090556	NO	NA	LOC100191131	auxin_response_factor_7%2C_transcript_variant_X2
gene-LOC100301922	925.460859114772	1.04395418309991	0.374164985699451	2.79009052957849	0.0052693305549186	0.0726788185236138	UP	NA	LOC100301922	PI-phospholipase_C_PLC2%2C_transcript_variant_X1
gene-LOC100301941	27.7935659079255	0.776175900093865	0.4618286928179	1.68065759482794	0.092829441750322	0.327541525926309	NO	NA	LOC100301941	PI-phospholipase_C_PLC6%2C_transcript_variant_X1
gene-LOC100301941	27.7935659079255	0.776175900093865	0.4618286928179	1.68065759482794	0.092829441750322	0.327541525926309	NO	NA	LOC100301941	PI-phospholipase_C_PLC6%2C_transcript_variant_X2
gene-LOC100301945	686.843736418616	0.0871270259654086	0.332564369432037	0.261985449957272	0.793332659772274	0.911821845942638	NO	NA	LOC100301945	auxin_response_factor_8%2C_transcript_variant_X1
gene-LOC100301945	686.843736418616	0.0871270259654086	0.332564369432037	0.261985449957272	0.793332659772274	0.911821845942638	NO	NA	LOC100301945	auxin_response_factor_8%2C_transcript_variant_X2
gene-LOC100301981	592.498738449594	0.151630109872341	0.175204336001781	0.865447244814764	0.386793359513088	0.658256792303516	NO	NA	LOC100301981	N-acetyl-glutamate_synthase%2C_transcript_variant_X1
gene-LOC100316877	134.350021670679	1.48017266736427	0.332423877683674	4.45266651023416	8.48104246465778e-06	0.0010400889611194	UP	NA	LOC100316877	9-cis-epoxycarotenoid_dioxygenase_2
gene-LOC100316879	2477.05158837959	0.462212023842524	0.20114224636059	2.29793607362778	0.0215654277749688	0.154977248171758	NO	NA	LOC100316879	calcium-dependent_protein_kinase%2C_transcript_variant_X1
gene-LOC100316881	622.660152304077	-0.135272413249808	0.18425267776267	-0.734167963757076	0.462846375912014	0.71961897983466	NO	NA	LOC100316881	starch_synthase_IV%2C_transcript_variant_X1
gene-LOC100316881	622.660152304077	-0.135272413249808	0.18425267776267	-0.734167963757076	0.462846375912014	0.71961897983466	NO	NA	LOC100316881	starch_synthase_IV%2C_transcript_variant_X2
gene-LOC100316881	622.660152304077	-0.135272413249808	0.18425267776267	-0.734167963757076	0.462846375912014	0.71961897983466	NO	NA	LOC100316881	starch_synthase_IV%2C_transcript_variant_X3
gene-LOC100316887	591.875477266718	1.49735968565647	0.620509573888326	2.41311294566094	0.0158169173185348	0.131811960576361	UP	NA	LOC100316887	U-box_domain-containing_protein_43%2C_transcript_variant_X1
gene-LOC100316887	591.875477266718	1.49735968565647	0.620509573888326	2.41311294566094	0.0158169173185348	0.131811960576361	UP	NA	LOC100316887	U-box_domain-containing_protein_43%2C_transcript_variant_X2
gene-LOC100316888	699.619392632423	0.433350903485823	0.237909163774	1.82149731692337	0.0685312941623996	0.282950439637455	NO	NA	LOC100316888	ELF4-like_protein%2C_transcript_variant_X1
gene-LOC100316888	699.619392632423	0.433350903485823	0.237909163774	1.82149731692337	0.0685312941623996	0.282950439637455	NO	NA	LOC100316888	ELF4-like_protein%2C_transcript_variant_X2
gene-LOC100462656	1465.67647958208	-0.0004433942134265	0.127956417117023	-0.0034651971617885	0.997235178217614	0.999444274556089	NO	NA	LOC100462656	mismatch_repair_protein%2C_transcript_variant_X1
gene-LOC100462656	1465.67647958208	-0.0004433942134265	0.127956417117023	-0.0034651971617885	0.997235178217614	0.999444274556089	NO	NA	LOC100462656	mismatch_repair_protein%2C_transcript_variant_X2
gene-LOC100462656	1465.67647958208	-0.0004433942134265	0.127956417117023	-0.0034651971617885	0.997235178217614	0.999444274556089	NO	NA	LOC100462656	mismatch_repair_protein%2C_transcript_variant_X3
gene-LOC100462656	1465.67647958208	-0.0004433942134265	0.127956417117023	-0.0034651971617885	0.997235178217614	0.999444274556089	NO	NA	LOC100462656	mismatch_repair_protein%2C_transcript_variant_X4
gene-LOC100529104	1457.50468746585	0.0945255119526023	0.272172072109898	0.347300555930789	0.728365533177607	0.879629486888297	NO	NA	LOC100529104	beta-hexosaminidase_2%2C_transcript_variant_X1
gene-LOC100529104	1457.50468746585	0.0945255119526023	0.272172072109898	0.347300555930789	0.728365533177607	0.879629486888297	NO	NA	LOC100529104	beta-hexosaminidase_2%2C_transcript_variant_X2
gene-LOC100736452	980.65955882112	0.370724989442382	0.213474525132795	1.73662402673934	0.0824535557087665	0.30931858129257	NO	NA	LOC100736452	putative_peptide:N-glycanase%2C_transcript_variant_X1
gene-LOC100736452	980.65955882112	0.370724989442382	0.213474525132795	1.73662402673934	0.0824535557087665	0.30931858129257	NO	NA	LOC100736452	putative_peptide:N-glycanase%2C_transcript_variant_X2
gene-LOC100736452	980.65955882112	0.370724989442382	0.213474525132795	1.73662402673934	0.0824535557087665	0.30931858129257	NO	NA	LOC100736452	putative_peptide:N-glycanase%2C_transcript_variant_X3
gene-LOC100736465	703.957559184806	-0.302183371845126	0.282648683589087	-1.06911296386732	0.285018770789203	0.567223573264652	NO	NA	LOC100736465	trithorax%2C_transcript_variant_X1
gene-LOC100736465	703.957559184806	-0.302183371845126	0.282648683589087	-1.06911296386732	0.285018770789203	0.567223573264652	NO	NA	LOC100736465	trithorax%2C_transcript_variant_X2
gene-LOC100736465	703.957559184806	-0.302183371845126	0.282648683589087	-1.06911296386732	0.285018770789203	0.567223573264652	NO	NA	LOC100736465	trithorax%2C_transcript_variant_X3
gene-LOC100736465	703.957559184806	-0.302183371845126	0.282648683589087	-1.06911296386732	0.285018770789203	0.567223573264652	NO	NA	LOC100736465	trithorax%2C_transcript_variant_X4
gene-LOC100736465	703.957559184806	-0.302183371845126	0.282648683589087	-1.06911296386732	0.285018770789203	0.567223573264652	NO	NA	LOC100736465	trithorax%2C_transcript_variant_X5
gene-LOC100736465	703.957559184806	-0.302183371845126	0.282648683589087	-1.06911296386732	0.285018770789203	0.567223573264652	NO	NA	LOC100736465	trithorax%2C_transcript_variant_X6
gene-LOC100736465	703.957559184806	-0.302183371845126	0.282648683589087	-1.06911296386732	0.285018770789203	0.567223573264652	NO	NA	LOC100736465	trithorax%2C_transcript_variant_X7
gene-LOC100736465	703.957559184806	-0.302183371845126	0.282648683589087	-1.06911296386732	0.285018770789203	0.567223573264652	NO	NA	LOC100736465	trithorax%2C_transcript_variant_X8
gene-LOC100736469	2445.16000154533	0.877848802191919	0.346558359738451	2.53304754458798	0.0113075614516515	0.109990751836681	NO	NA	LOC100736469	autophagy_8f%2C_transcript_variant_X1
gene-LOC100736471	1340.78537621224	-0.175475579782985	0.241228629694581	-0.727424352595108	0.46696604076721	0.722248850868315	NO	NA	LOC100736471	ubiquitin-protein_ligase-like_protein%2C_transcript_variant_X1
gene-LOC100736471	1340.78537621224	-0.175475579782985	0.241228629694581	-0.727424352595108	0.46696604076721	0.722248850868315	NO	NA	LOC100736471	ubiquitin-protein_ligase-like_protein%2C_transcript_variant_X2
gene-LOC100736472	2036.82709459002	0.0167217218522457	0.297466684291259	0.0562137635415768	0.955171516780237	0.98328042221413	NO	NA	LOC100736472	AP2_transcription_factor_SlAP2d%2C_transcript_variant_X1
gene-LOC100736476	6.59992668942713	0.17463057021543	1.21950266043572	0.143198187163475	0.886133661501785	0.954505622746062	NO	NA	LOC100736476	mitogen-activated_protein_kinase_15%2C_transcript_variant_X1
gene-LOC100736476	6.59992668942713	0.17463057021543	1.21950266043572	0.143198187163475	0.886133661501785	0.954505622746062	NO	NA	LOC100736476	mitogen-activated_protein_kinase_15%2C_transcript_variant_X2
gene-LOC100736479	681.384270474028	-0.536599926707127	0.310115909543945	-1.73032053562246	0.0835730225275587	0.311712207962559	NO	NA	LOC100736479	LAX4_protein%2C_transcript_variant_X1
gene-LOC100736483	631.292546830119	-0.213149481964069	0.238290695530208	-0.894493515534887	0.371057897692207	0.644145529991302	NO	NA	LOC100736483	Lyk3%2C_transcript_variant_X1
gene-LOC100736483	631.292546830119	-0.213149481964069	0.238290695530208	-0.894493515534887	0.371057897692207	0.644145529991302	NO	NA	LOC100736483	Lyk3%2C_transcript_variant_X2
gene-LOC100736484	568.194522426318	0.466025828437504	0.30668319725447	1.51956752965119	0.128619703825683	0.38457461450831	NO	NA	LOC100736484	Lyk11%2C_transcript_variant_X1
gene-LOC100736486	126.584234189418	-0.212464553114957	0.497618349956444	-0.426962858450766	0.669406380435041	0.847961952418927	NO	NA	LOC100736486	Lyk13%2C_transcript_variant_X1
gene-LOC100736533	3024.51105548615	-0.11779492853416	0.149523637015982	-0.787801386355854	0.430812890023919	0.694396297046708	NO	NA	LOC100736533	C-4_methyl_sterol_oxidase%2C_transcript_variant_X1
gene-LOC100736534	361.421330421336	0.601554064356709	0.342674039914178	1.7554701970052	0.07917891409889	0.30439138199503	NO	NA	LOC100736534	AP2_transcription_factor_SlAP2c%2C_transcript_variant_X1
gene-LOC100736535	529.055011637375	-0.470012571425501	0.398994270609822	-1.17799328473347	0.238799283383014	0.519801780444516	NO	NA	LOC100736535	AP2_transcription_factor_SlAP2e%2C_transcript_variant_X1
gene-LOC100736537	1143.34489535254	0.304029841961042	0.225859247762559	1.34610313712132	0.17826925707642	0.452654502970671	NO	NA	LOC100736537	mitogen-activated_protein_kinase_11
gene-LOC100736538	2462.34056592598	-0.299996690634252	0.210907638292494	-1.42240789884625	0.154907871410453	0.421305337958291	NO	NA	LOC100736538	mitogen-activated_protein_kinase_13%2C_transcript_variant_X1
gene-LOC100736538	2462.34056592598	-0.299996690634252	0.210907638292494	-1.42240789884625	0.154907871410453	0.421305337958291	NO	NA	LOC100736538	mitogen-activated_protein_kinase_13%2C_transcript_variant_X2
gene-LOC100736538	2462.34056592598	-0.299996690634252	0.210907638292494	-1.42240789884625	0.154907871410453	0.421305337958291	NO	NA	LOC100736538	mitogen-activated_protein_kinase_13%2C_transcript_variant_X3
gene-LOC100736538	2462.34056592598	-0.299996690634252	0.210907638292494	-1.42240789884625	0.154907871410453	0.421305337958291	NO	NA	LOC100736538	mitogen-activated_protein_kinase_13%2C_transcript_variant_X4
gene-LOC100736538	2462.34056592598	-0.299996690634252	0.210907638292494	-1.42240789884625	0.154907871410453	0.421305337958291	NO	NA	LOC100736538	mitogen-activated_protein_kinase_13%2C_transcript_variant_X5
gene-LOC100750256	205.131443618415	0.555886515658354	0.34817773750188	1.59655961821899	0.110363906399127	0.355916168284465	NO	NA	LOC100750256	zinc_transporter_6%2C_chloroplastic
gene-LOC101055499	313.683401106614	-0.297753580388555	0.298071530307769	-0.998933310004865	0.317826998685738	0.597584029021328	NO	NA	LOC101055499	inactive_leucine-rich_repeat_receptor-like_protein_kinase_CORYNE%2C_transcript_variant_X1
gene-LOC101055513	159.170635692034	-0.764535335002944	0.415054193653119	-1.84201327608294	0.0654732079525335	0.277317885240718	NO	NA	LOC101055513	Hop-interacting_protein_THI143%2C_transcript_variant_X1
gene-LOC101055514	2335.58354429365	-0.302261764961703	0.194409627052294	-1.55476747496871	0.120001457983437	0.371575617199209	NO	NA	LOC101055514	Hop-interacting_protein_THI016%2C_transcript_variant_X1
gene-LOC101055517	2790.15321835257	0.106131973630034	0.149824243063742	0.708376504761519	0.478711478990959	0.730153356366267	NO	NA	LOC101055517	Hop-interacting_protein_THI028%2C_transcript_variant_X1
gene-LOC101055518	250.03966278868	-0.123364593496913	0.327051211356056	-0.377202680232877	0.706022988625116	0.869208193108292	NO	NA	LOC101055518	Hop-interacting_protein_THI030%2C_transcript_variant_X1
gene-LOC101055518	250.03966278868	-0.123364593496913	0.327051211356056	-0.377202680232877	0.706022988625116	0.869208193108292	NO	NA	LOC101055518	Hop-interacting_protein_THI030%2C_transcript_variant_X2
gene-LOC101055519	155.969765726169	3.20628478409243	0.32120522653081	9.98204424853866	1.82664023283419e-23	2.63478274381324e-19	UP	NA	LOC101055519	Hop-interacting_protein_THI032%2C_transcript_variant_X1
gene-LOC101055519	155.969765726169	3.20628478409243	0.32120522653081	9.98204424853866	1.82664023283419e-23	2.63478274381324e-19	UP	NA	LOC101055519	Hop-interacting_protein_THI032%2C_transcript_variant_X2
gene-LOC101055519	155.969765726169	3.20628478409243	0.32120522653081	9.98204424853866	1.82664023283419e-23	2.63478274381324e-19	UP	NA	LOC101055519	Hop-interacting_protein_THI032%2C_transcript_variant_X3
gene-LOC101055519	155.969765726169	3.20628478409243	0.32120522653081	9.98204424853866	1.82664023283419e-23	2.63478274381324e-19	UP	NA	LOC101055519	Hop-interacting_protein_THI032%2C_transcript_variant_X4
gene-LOC101055519	155.969765726169	3.20628478409243	0.32120522653081	9.98204424853866	1.82664023283419e-23	2.63478274381324e-19	UP	NA	LOC101055519	Hop-interacting_protein_THI032%2C_transcript_variant_X5
gene-LOC101055521	966.899643954974	0.353112271860134	0.196453062614693	1.79743836599127	0.0722660545611278	0.290679570802491	NO	NA	LOC101055521	Hop-interacting_protein_THI034%2C_transcript_variant_X1
gene-LOC101055521	966.899643954974	0.353112271860134	0.196453062614693	1.79743836599127	0.0722660545611278	0.290679570802491	NO	NA	LOC101055521	Hop-interacting_protein_THI034%2C_transcript_variant_X2
gene-LOC101055525	683.440266467948	-0.298645566671619	0.194222428078036	-1.5376471689028	0.124134907692209	0.378162888778345	NO	NA	LOC101055525	Hop-interacting_protein_THI044%2C_transcript_variant_X1
gene-LOC101055533	3215.41501699332	0.126136998782244	0.146578318221378	0.860543362161782	0.389489591436066	0.660256862460637	NO	NA	LOC101055533	Hop-interacting_protein_THI119%2C_transcript_variant_X1
gene-LOC101055533	3215.41501699332	0.126136998782244	0.146578318221378	0.860543362161782	0.389489591436066	0.660256862460637	NO	NA	LOC101055533	Hop-interacting_protein_THI119%2C_transcript_variant_X2
gene-LOC101055537	166.529280693382	-0.705946815664527	0.45549250730263	-1.54985384906781	0.121176598832216	0.373458307482707	NO	NA	LOC101055537	Hop-interacting_protein_THI138%2C_transcript_variant_X1
gene-LOC101055537	166.529280693382	-0.705946815664527	0.45549250730263	-1.54985384906781	0.121176598832216	0.373458307482707	NO	NA	LOC101055537	Hop-interacting_protein_THI138%2C_transcript_variant_X2
gene-LOC101055537	166.529280693382	-0.705946815664527	0.45549250730263	-1.54985384906781	0.121176598832216	0.373458307482707	NO	NA	LOC101055537	Hop-interacting_protein_THI138%2C_transcript_variant_X3
gene-LOC101055542	426.822387959699	2.97370168871268	1.07465382756408	2.76712520110143	0.0056553031587775	0.0752033422662001	UP	NA	LOC101055542	IAA2%2C_transcript_variant_X1
gene-LOC101055546	782.582504911313	-0.159723374975646	0.270941290957712	-0.589512858712169	0.555517288811406	0.779984585028373	NO	NA	LOC101055546	IAA13%2C_transcript_variant_X1
gene-LOC101055567	613.58760837763	0.168604653410843	0.283614460422768	0.594485391046401	0.552187510493508	0.778207498694263	NO	NA	LOC101055567	calmodulin-binding_transcription_factor_SR2%2C_transcript_variant_X1
gene-LOC101055567	613.58760837763	0.168604653410843	0.283614460422768	0.594485391046401	0.552187510493508	0.778207498694263	NO	NA	LOC101055567	calmodulin-binding_transcription_factor_SR2%2C_transcript_variant_X2
gene-LOC101055567	613.58760837763	0.168604653410843	0.283614460422768	0.594485391046401	0.552187510493508	0.778207498694263	NO	NA	LOC101055567	calmodulin-binding_transcription_factor_SR2%2C_transcript_variant_X3
gene-LOC101055567	613.58760837763	0.168604653410843	0.283614460422768	0.594485391046401	0.552187510493508	0.778207498694263	NO	NA	LOC101055567	calmodulin-binding_transcription_factor_SR2%2C_transcript_variant_X4
gene-LOC101055567	613.58760837763	0.168604653410843	0.283614460422768	0.594485391046401	0.552187510493508	0.778207498694263	NO	NA	LOC101055567	calmodulin-binding_transcription_factor_SR2%2C_transcript_variant_X5
gene-LOC101055567	613.58760837763	0.168604653410843	0.283614460422768	0.594485391046401	0.552187510493508	0.778207498694263	NO	NA	LOC101055567	calmodulin-binding_transcription_factor_SR2%2C_transcript_variant_X6
gene-LOC101055567	613.58760837763	0.168604653410843	0.283614460422768	0.594485391046401	0.552187510493508	0.778207498694263	NO	NA	LOC101055567	calmodulin-binding_transcription_factor_SR2%2C_transcript_variant_X7
gene-LOC101055569	94.7381365475221	-0.59369267840723	0.378701353605697	-1.56770677673727	0.116949579424632	0.367945678798653	NO	NA	LOC101055569	calmodulin-binding_transcription_factor_SR4%2C_transcript_variant_X1
gene-LOC101055569	94.7381365475221	-0.59369267840723	0.378701353605697	-1.56770677673727	0.116949579424632	0.367945678798653	NO	NA	LOC101055569	calmodulin-binding_transcription_factor_SR4%2C_transcript_variant_X2
gene-LOC101055570	604.260417629666	0.660981167679308	0.328023537265886	2.01504188750802	0.0439002603378609	0.227397087726788	NO	NA	LOC101055570	calmodulin-binding_transcription_factor_SR3L%2C_transcript_variant_X1
gene-LOC101055570	604.260417629666	0.660981167679308	0.328023537265886	2.01504188750802	0.0439002603378609	0.227397087726788	NO	NA	LOC101055570	calmodulin-binding_transcription_factor_SR3L%2C_transcript_variant_X2
gene-LOC101055570	604.260417629666	0.660981167679308	0.328023537265886	2.01504188750802	0.0439002603378609	0.227397087726788	NO	NA	LOC101055570	calmodulin-binding_transcription_factor_SR3L%2C_transcript_variant_X3
gene-LOC101055571	1364.30288677127	0.087708728587386	0.260166167246082	0.337125805079894	0.736022065280296	0.883605763703634	NO	NA	LOC101055571	calmodulin-binding_transcription_activator_2%2C_transcript_variant_X1
gene-LOC101055571	1364.30288677127	0.087708728587386	0.260166167246082	0.337125805079894	0.736022065280296	0.883605763703634	NO	NA	LOC101055571	calmodulin-binding_transcription_activator_2%2C_transcript_variant_X2
gene-LOC101055571	1364.30288677127	0.087708728587386	0.260166167246082	0.337125805079894	0.736022065280296	0.883605763703634	NO	NA	LOC101055571	calmodulin-binding_transcription_activator_2%2C_transcript_variant_X3
gene-LOC101055571	1364.30288677127	0.087708728587386	0.260166167246082	0.337125805079894	0.736022065280296	0.883605763703634	NO	NA	LOC101055571	calmodulin-binding_transcription_activator_2%2C_transcript_variant_X4
gene-LOC101055571	1364.30288677127	0.087708728587386	0.260166167246082	0.337125805079894	0.736022065280296	0.883605763703634	NO	NA	LOC101055571	calmodulin-binding_transcription_activator_2%2C_transcript_variant_X5
gene-LOC101055579	26.6895212278082	0.387832195700561	0.88328098424439	0.439081337217211	0.660602601396395	0.843920755297915	NO	NA	LOC101055579	cytokinin_dehydrogenase_3%2C_transcript_variant_X1
gene-LOC101055579	26.6895212278082	0.387832195700561	0.88328098424439	0.439081337217211	0.660602601396395	0.843920755297915	NO	NA	LOC101055579	cytokinin_dehydrogenase_3%2C_transcript_variant_X2
gene-LOC101055579	26.6895212278082	0.387832195700561	0.88328098424439	0.439081337217211	0.660602601396395	0.843920755297915	NO	NA	LOC101055579	cytokinin_dehydrogenase_3%2C_transcript_variant_X3
gene-LOC101055581	6.81398958967798	-0.0837666630763668	1.1478650023766	-0.0729760580755857	0.94182516958877	0.97824725761269	NO	NA	LOC101055581	Tau1%2C_transcript_variant_X1
gene-LOC101055581	6.81398958967798	-0.0837666630763668	1.1478650023766	-0.0729760580755857	0.94182516958877	0.97824725761269	NO	NA	LOC101055581	Tau1%2C_transcript_variant_X2
gene-LOC101055581	6.81398958967798	-0.0837666630763668	1.1478650023766	-0.0729760580755857	0.94182516958877	0.97824725761269	NO	NA	LOC101055581	Tau1%2C_transcript_variant_X3
gene-LOC101055591	759.390778727667	0.0779046076496316	0.218530378305434	0.356493263104805	0.72147119641148	0.876717135074197	NO	NA	LOC101055591	putative_late_blight_resistance_protein_homolog_R1A-3%2C_transcript_variant_X1
gene-LOC101055592	583.762440490985	0.55466784207855	0.343654443938412	1.61402784646648	0.106521386345819	0.349654811368916	NO	NA	LOC101055592	auxin-responsive_protein_SAUR32
gene-LOC101055593	603.785794822261	-0.370060969477991	0.213423450658053	-1.73392833981914	0.0829307987482857	0.310511066365068	NO	NA	LOC101055593	RNA-dependent_RNA_polymerase_6%2C_transcript_variant_X1
gene-LOC101055593	603.785794822261	-0.370060969477991	0.213423450658053	-1.73392833981914	0.0829307987482857	0.310511066365068	NO	NA	LOC101055593	RNA-dependent_RNA_polymerase_6%2C_transcript_variant_X2
gene-LOC101055599	263.384857836044	-0.0200666045129876	0.310899951721987	-0.0645436076842224	0.948537385564547	0.980693371226194	NO	NA	LOC101055599	trihelix_transcription_factor_ASIL2%2C_transcript_variant_X1
gene-LOC101055599	263.384857836044	-0.0200666045129876	0.310899951721987	-0.0645436076842224	0.948537385564547	0.980693371226194	NO	NA	LOC101055599	trihelix_transcription_factor_ASIL2%2C_transcript_variant_X2
gene-LOC101055599	263.384857836044	-0.0200666045129876	0.310899951721987	-0.0645436076842224	0.948537385564547	0.980693371226194	NO	NA	LOC101055599	trihelix_transcription_factor_ASIL2%2C_transcript_variant_X3
gene-LOC101055602	1040.10260470651	1.3769870188625	0.327706500958596	4.20189106665442	2.64694505954714e-05	0.0023010360746634	UP	NA	LOC101055602	Hop-interacting_protein_THI039%2C_transcript_variant_X1
gene-LOC101055610	1562.61359020388	-0.175676160981164	0.192490438786468	-0.91264876369285	0.361427298957776	0.634938163731241	NO	NA	LOC101055610	calmodulin-binding_transcription_factor_SR3%2C_transcript_variant_X1
gene-LOC101055610	1562.61359020388	-0.175676160981164	0.192490438786468	-0.91264876369285	0.361427298957776	0.634938163731241	NO	NA	LOC101055610	calmodulin-binding_transcription_factor_SR3%2C_transcript_variant_X2
gene-LOC101055611	385.634492294129	-0.0203701205770676	0.224446625256253	-0.0907570811270201	0.927685613549723	0.972205418816591	NO	NA	LOC101055611	sucrose-phosphate_synthase_A2%2C_transcript_variant_X1
gene-LOC101055611	385.634492294129	-0.0203701205770676	0.224446625256253	-0.0907570811270201	0.927685613549723	0.972205418816591	NO	NA	LOC101055611	sucrose-phosphate_synthase_A2%2C_transcript_variant_X2
gene-LOC101055611	385.634492294129	-0.0203701205770676	0.224446625256253	-0.0907570811270201	0.927685613549723	0.972205418816591	NO	NA	LOC101055611	sucrose-phosphate_synthase_A2%2C_transcript_variant_X3
gene-LOC101243626	35.2703306547708	-0.153741128390214	0.516193558216856	-0.297836201058569	0.765828183252481	0.898567855944155	NO	NA	LOC101243626	probable_transcription_factor_KAN2
gene-LOC101243628	462.87950492673	-0.159468557233664	0.341208123092252	-0.467364480623894	0.640239130596105	0.832883607655343	NO	NA	LOC101243628	lysine--tRNA_ligase%2C_chloroplastic/mitochondrial
gene-LOC101243629	327.91119123427	0.0242835240764607	0.255228430091402	0.0951442755329581	0.924200230774322	0.970736856953744	NO	NA	LOC101243629	probable_polyamine_transporter_At3g13620
gene-LOC101243631	6048.49257325221	-0.0508324527217433	0.215923651985146	-0.235418641053923	0.813883819131106	0.921216716808533	NO	NA	LOC101243631	phenylalanine_ammonia-lyase-like%2C_transcript_variant_X1
gene-LOC101243631	6048.49257325221	-0.0508324527217433	0.215923651985146	-0.235418641053923	0.813883819131106	0.921216716808533	NO	NA	LOC101243631	phenylalanine_ammonia-lyase-like%2C_transcript_variant_X2
gene-LOC101243633	108.64359047376	-0.697532583317812	0.627558660125317	-1.11150180475324	0.266352413648318	0.549126535141966	NO	NA	LOC101243633	pentatricopeptide_repeat-containing_protein_At3g09060
gene-LOC101243635	104.214411748789	-0.517687086470911	0.328742762706175	-1.57474823843836	0.115314568447783	0.364661276643123	NO	NA	LOC101243635	uncharacterized_LOC101243635
gene-LOC101243638	162.847342550357	0.401070988074777	0.295160837673484	1.35882182486029	0.174203055694983	0.447241577806173	NO	NA	LOC101243638	thylakoid_lumenal_19_kDa_protein%2C_chloroplastic
gene-LOC101243639	446.867290470589	-0.155387749841217	0.358545454276586	-0.433383683959214	0.66473605190096	0.845903268575359	NO	NA	LOC101243639	uncharacterized_LOC101243639
gene-LOC101243640	1014.67634305551	0.0616918388499868	0.227555898064438	0.271106305636241	0.786309271938541	0.908746052872205	NO	NA	LOC101243640	cysteine_proteinase_inhibitor_B
gene-LOC101243641	3726.43681426834	0.522703194545072	0.310641665727405	1.68265642447255	0.0924416219059489	0.326685776629059	NO	NA	LOC101243641	acyl-coenzyme_A_oxidase_3%2C_peroxisomal-like%2C_transcript_variant_X1
gene-LOC101243641	3726.43681426834	0.522703194545072	0.310641665727405	1.68265642447255	0.0924416219059489	0.326685776629059	NO	NA	LOC101243641	acyl-coenzyme_A_oxidase_3%2C_peroxisomal-like%2C_transcript_variant_X2
gene-LOC101243642	29.7042149268899	-0.0977870828833733	0.575950785241161	-0.169783747829128	0.865180208705831	0.945221565282641	NO	NA	LOC101243642	E3_ubiquitin-protein_ligase_RMA3-like%2C_transcript_variant_X1
gene-LOC101243642	29.7042149268899	-0.0977870828833733	0.575950785241161	-0.169783747829128	0.865180208705831	0.945221565282641	NO	NA	LOC101243642	E3_ubiquitin-protein_ligase_RMA3-like%2C_transcript_variant_X2
gene-LOC101243643	151.473852225344	0.422595730735028	0.37983748014212	1.11256985639466	0.265893212573283	0.548797520994602	NO	NA	LOC101243643	PXMP2/4_family_protein_4
gene-LOC101243644	90.2130910204006	-0.331616162064686	0.373681227678319	-0.887430615995929	0.374847106290726	0.647451619324076	NO	NA	LOC101243644	uncharacterized_LOC101243644
gene-LOC101243645	535.296530258428	-0.0237115697195	0.154232019090125	-0.153739605170079	0.87781505558602	0.951015362514389	NO	NA	LOC101243645	SWIB/MDM2_domain-containing_protein%2C_transcript_variant_X1
gene-LOC101243646	164.869771261187	0.0244110526324083	0.466604900697022	0.0523163228588956	0.958276647366762	0.984634841308698	NO	NA	LOC101243646	DNA_mismatch_repair_protein_MSH5%2C_transcript_variant_X1
gene-LOC101243646	164.869771261187	0.0244110526324083	0.466604900697022	0.0523163228588956	0.958276647366762	0.984634841308698	NO	NA	LOC101243646	DNA_mismatch_repair_protein_MSH5%2C_transcript_variant_X2
gene-LOC101243646	164.869771261187	0.0244110526324083	0.466604900697022	0.0523163228588956	0.958276647366762	0.984634841308698	NO	NA	LOC101243646	DNA_mismatch_repair_protein_MSH5%2C_transcript_variant_X3
gene-LOC101243646	164.869771261187	0.0244110526324083	0.466604900697022	0.0523163228588956	0.958276647366762	0.984634841308698	NO	NA	LOC101243646	DNA_mismatch_repair_protein_MSH5%2C_transcript_variant_X4
gene-LOC101243646	164.869771261187	0.0244110526324083	0.466604900697022	0.0523163228588956	0.958276647366762	0.984634841308698	NO	NA	LOC101243646	DNA_mismatch_repair_protein_MSH5%2C_transcript_variant_X5
gene-LOC101243646	164.869771261187	0.0244110526324083	0.466604900697022	0.0523163228588956	0.958276647366762	0.984634841308698	NO	NA	LOC101243646	DNA_mismatch_repair_protein_MSH5%2C_transcript_variant_X6
gene-LOC101243646	164.869771261187	0.0244110526324083	0.466604900697022	0.0523163228588956	0.958276647366762	0.984634841308698	NO	NA	LOC101243646	DNA_mismatch_repair_protein_MSH5%2C_transcript_variant_X7
gene-LOC101243646	164.869771261187	0.0244110526324083	0.466604900697022	0.0523163228588956	0.958276647366762	0.984634841308698	NO	NA	LOC101243646	DNA_mismatch_repair_protein_MSH5%2C_transcript_variant_X8
gene-LOC101243646	164.869771261187	0.0244110526324083	0.466604900697022	0.0523163228588956	0.958276647366762	0.984634841308698	NO	NA	LOC101243646	DNA_mismatch_repair_protein_MSH5%2C_transcript_variant_X9
gene-LOC101243647	2717.1604103228	0.515414594307615	0.205790014568916	2.50456561455274	0.0122601862461746	0.114340417675616	NO	NA	LOC101243647	BEL1-like_homeodomain_protein_7%2C_transcript_variant_X1
gene-LOC101243647	2717.1604103228	0.515414594307615	0.205790014568916	2.50456561455274	0.0122601862461746	0.114340417675616	NO	NA	LOC101243647	BEL1-like_homeodomain_protein_7%2C_transcript_variant_X2
gene-LOC101243647	2717.1604103228	0.515414594307615	0.205790014568916	2.50456561455274	0.0122601862461746	0.114340417675616	NO	NA	LOC101243647	BEL1-like_homeodomain_protein_7%2C_transcript_variant_X3
gene-LOC101243647	2717.1604103228	0.515414594307615	0.205790014568916	2.50456561455274	0.0122601862461746	0.114340417675616	NO	NA	LOC101243647	BEL1-like_homeodomain_protein_7%2C_transcript_variant_X4
gene-LOC101243648	401.137511580112	-0.117076230704942	0.223927453562204	-0.522831072485802	0.601091814327574	0.807944155265454	NO	NA	LOC101243648	uncharacterized_LOC101243648
gene-LOC101243649	28.3074235246768	-1.13574714466108	0.617818120493496	-1.83831957494849	0.0660153282993435	0.278377396198495	NO	NA	LOC101243649	putative_pentatricopeptide_repeat-containing_protein_At3g18840
gene-LOC101243651	43.4253433536968	-0.520229993312263	0.484482800279272	-1.07378423550307	0.282919397084227	0.565033942048045	NO	NA	LOC101243651	uncharacterized_LOC101243651%2C_transcript_variant_X1
gene-LOC101243651	43.4253433536968	-0.520229993312263	0.484482800279272	-1.07378423550307	0.282919397084227	0.565033942048045	NO	NA	LOC101243651	uncharacterized_LOC101243651%2C_transcript_variant_X2
gene-LOC101243653	1704.30831109298	-0.306629443196833	0.171217763687762	-1.79087401092337	0.0733135150808796	0.292664677163064	NO	NA	LOC101243653	WD_repeat-containing_protein_43
gene-LOC101243654	1956.31803949766	0.0183513304589366	0.149030149137851	0.123138375456914	0.901997523286997	0.961051265260622	NO	NA	LOC101243654	protease_2
gene-LOC101243655	5090.30422849574	-0.0130120002330802	0.130359089302137	-0.0998165935550679	0.920489934091479	0.969284863361	NO	NA	LOC101243655	B2_protein%2C_transcript_variant_X1
gene-LOC101243655	5090.30422849574	-0.0130120002330802	0.130359089302137	-0.0998165935550679	0.920489934091479	0.969284863361	NO	NA	LOC101243655	B2_protein%2C_transcript_variant_X2
gene-LOC101243655	5090.30422849574	-0.0130120002330802	0.130359089302137	-0.0998165935550679	0.920489934091479	0.969284863361	NO	NA	LOC101243655	B2_protein%2C_transcript_variant_X3
gene-LOC101243655	5090.30422849574	-0.0130120002330802	0.130359089302137	-0.0998165935550679	0.920489934091479	0.969284863361	NO	NA	LOC101243655	B2_protein%2C_transcript_variant_X4
gene-LOC101243656	5736.48551847993	-0.261396159542413	0.203544590658403	-1.28422061572296	0.199064773797406	0.47763815318107	NO	NA	LOC101243656	phenylalanine_ammonia-lyase_6
gene-LOC101243657	4.56012902184779	-0.77889415321697	1.10661481566877	-0.703852995810698	0.481524326190957	0.731538971488821	NO	NA	LOC101243657	secoisolariciresinol_dehydrogenase-like
gene-LOC101243658	264.608810334486	-0.65137918563284	0.390953930421711	-1.66612773256996	0.095687975953951	0.332726131929375	NO	NA	LOC101243658	protein_TONSOKU%2C_transcript_variant_X1
gene-LOC101243658	264.608810334486	-0.65137918563284	0.390953930421711	-1.66612773256996	0.095687975953951	0.332726131929375	NO	NA	LOC101243658	protein_TONSOKU%2C_transcript_variant_X2
gene-LOC101243660	1111.20805988634	0.438181857710931	0.20639708110838	2.12300414016436	0.0337535049250125	0.196789119922202	NO	NA	LOC101243660	uncharacterized_LOC101243660%2C_transcript_variant_X1
gene-LOC101243660	1111.20805988634	0.438181857710931	0.20639708110838	2.12300414016436	0.0337535049250125	0.196789119922202	NO	NA	LOC101243660	uncharacterized_LOC101243660%2C_transcript_variant_X2
gene-LOC101243660	1111.20805988634	0.438181857710931	0.20639708110838	2.12300414016436	0.0337535049250125	0.196789119922202	NO	NA	LOC101243660	uncharacterized_LOC101243660%2C_transcript_variant_X3
gene-LOC101243660	1111.20805988634	0.438181857710931	0.20639708110838	2.12300414016436	0.0337535049250125	0.196789119922202	NO	NA	LOC101243660	uncharacterized_LOC101243660%2C_transcript_variant_X4
gene-LOC101243660	1111.20805988634	0.438181857710931	0.20639708110838	2.12300414016436	0.0337535049250125	0.196789119922202	NO	NA	LOC101243660	uncharacterized_LOC101243660%2C_transcript_variant_X5
gene-LOC101243660	1111.20805988634	0.438181857710931	0.20639708110838	2.12300414016436	0.0337535049250125	0.196789119922202	NO	NA	LOC101243660	uncharacterized_LOC101243660%2C_transcript_variant_X6
gene-LOC101243662	2489.38908299047	-0.509501900331587	0.181791877844604	-2.80266591870023	0.00506821393561	0.0709166787045252	NO	NA	LOC101243662	protein_transport_protein_Sec24-like_At3g07100%2C_transcript_variant_X1
gene-LOC101243662	2489.38908299047	-0.509501900331587	0.181791877844604	-2.80266591870023	0.00506821393561	0.0709166787045252	NO	NA	LOC101243662	protein_transport_protein_Sec24-like_At3g07100%2C_transcript_variant_X2
gene-LOC101243664	217.568951727785	-0.0865571019091008	0.236125176362994	-0.366572947630274	0.713937590203238	0.872793343372846	NO	NA	LOC101243664	mediator_of_RNA_polymerase_II_transcription_subunit_9%2C_transcript_variant_X1
gene-LOC101243664	217.568951727785	-0.0865571019091008	0.236125176362994	-0.366572947630274	0.713937590203238	0.872793343372846	NO	NA	LOC101243664	mediator_of_RNA_polymerase_II_transcription_subunit_9%2C_transcript_variant_X2
gene-LOC101243664	217.568951727785	-0.0865571019091008	0.236125176362994	-0.366572947630274	0.713937590203238	0.872793343372846	NO	NA	LOC101243664	mediator_of_RNA_polymerase_II_transcription_subunit_9%2C_transcript_variant_X3
gene-LOC101243667	7.1149506520505	2.68601203314622	0.986361597836879	2.72315146801815	0.0064662403857436	0.0814155507106108	UP	NA	LOC101243667	uncharacterized_LOC101243667
gene-LOC101243669	160.58222810389	0.0847087950863123	0.3303070927705	0.256454665795411	0.797599781562423	0.914114551606879	NO	NA	LOC101243669	ubiquitin-like-specific_protease_1D%2C_transcript_variant_X1
gene-LOC101243669	160.58222810389	0.0847087950863123	0.3303070927705	0.256454665795411	0.797599781562423	0.914114551606879	NO	NA	LOC101243669	ubiquitin-like-specific_protease_1D%2C_transcript_variant_X2
gene-LOC101243669	160.58222810389	0.0847087950863123	0.3303070927705	0.256454665795411	0.797599781562423	0.914114551606879	NO	NA	LOC101243669	ubiquitin-like-specific_protease_1D%2C_transcript_variant_X3
gene-LOC101243671	249.342127335164	0.175892649464294	0.354820114775408	0.495723444471657	0.620089543842005	0.819948662625095	NO	NA	LOC101243671	uncharacterized_protein_At5g65660-like
gene-LOC101243672	418.765746868941	-0.98672230354829	0.375920782089053	-2.62481445709097	0.0086696196393894	0.0965562287955852	NO	NA	LOC101243672	DNA_repair_protein_RAD5B
gene-LOC101243673	892.420898130702	-0.253437035962534	0.168898783696539	-1.50052611638628	0.133478173646479	0.391568031306724	NO	NA	LOC101243673	zinc_finger_CCCH_domain-containing_protein_64%2C_transcript_variant_X1
gene-LOC101243673	892.420898130702	-0.253437035962534	0.168898783696539	-1.50052611638628	0.133478173646479	0.391568031306724	NO	NA	LOC101243673	zinc_finger_CCCH_domain-containing_protein_64%2C_transcript_variant_X2
gene-LOC101243673	892.420898130702	-0.253437035962534	0.168898783696539	-1.50052611638628	0.133478173646479	0.391568031306724	NO	NA	LOC101243673	zinc_finger_CCCH_domain-containing_protein_64%2C_transcript_variant_X3
gene-LOC101243675	390.968016377957	1.29544527350813	0.362009366559091	3.57848551218818	0.0003455910216815	0.0131758194951582	UP	NA	LOC101243675	CEN-like_protein_1
gene-LOC101243676	24.2870278865227	-0.616676915455164	0.569619808162626	-1.08261143067395	0.278980931476537	0.560620926315976	NO	NA	LOC101243676	pentatricopeptide_repeat-containing_protein_At4g25270%2C_chloroplastic
gene-LOC101243677	17.7885032180874	0.942723570601629	0.693357332483988	1.35965039444275	0.173940582728968	0.446960720912801	NO	NA	LOC101243677	uncharacterized_LOC101243677
gene-LOC101243681	1150.03707226756	0.132621269379867	0.209999498965594	0.6315313609467	0.527693150440095	0.764112185457219	NO	NA	LOC101243681	DNA_polymerase_delta_small_subunit%2C_transcript_variant_X1
gene-LOC101243683	2278.60519067693	-0.571854508881515	0.19828068943297	-2.88406556642941	0.0039257700705682	0.0619400843929175	NO	NA	LOC101243683	TBC1_domain_family_member_15%2C_transcript_variant_X1
gene-LOC101243683	2278.60519067693	-0.571854508881515	0.19828068943297	-2.88406556642941	0.0039257700705682	0.0619400843929175	NO	NA	LOC101243683	TBC1_domain_family_member_15%2C_transcript_variant_X2
gene-LOC101243684	80.6007168229008	-0.264657760311906	0.460797420689162	-0.574347312786793	0.565732798638808	0.786355844028641	NO	NA	LOC101243684	protein_RESPONSE_TO_LOW_SULFUR_3-like
gene-LOC101243687	384.988347109553	0.384638197395597	0.309208055853743	1.24394623656744	0.21351935076945	0.493223177367991	NO	NA	LOC101243687	uncharacterized_LOC101243687%2C_transcript_variant_X1
gene-LOC101243687	384.988347109553	0.384638197395597	0.309208055853743	1.24394623656744	0.21351935076945	0.493223177367991	NO	NA	LOC101243687	uncharacterized_LOC101243687%2C_transcript_variant_X2
gene-LOC101243689	38.3677189158283	0.240868214692432	0.47275010718871	0.509504304768531	0.610398781708675	0.813650117057758	NO	NA	LOC101243689	pentatricopeptide_repeat-containing_protein_At5g66520-like
gene-LOC101243690	5.07074555261164	1.0571038878551	1.56894595648465	0.67376692198094	0.500459507710829	0.74578064101045	NO	NA	LOC101243690	protein_kish%2C_transcript_variant_X1
gene-LOC101243690	5.07074555261164	1.0571038878551	1.56894595648465	0.67376692198094	0.500459507710829	0.74578064101045	NO	NA	LOC101243690	protein_kish%2C_transcript_variant_X2
gene-LOC101243690	5.07074555261164	1.0571038878551	1.56894595648465	0.67376692198094	0.500459507710829	0.74578064101045	NO	NA	LOC101243690	protein_kish%2C_transcript_variant_X3
gene-LOC101243690	5.07074555261164	1.0571038878551	1.56894595648465	0.67376692198094	0.500459507710829	0.74578064101045	NO	NA	LOC101243690	protein_kish%2C_transcript_variant_X4
gene-LOC101243690	5.07074555261164	1.0571038878551	1.56894595648465	0.67376692198094	0.500459507710829	0.74578064101045	NO	NA	LOC101243690	protein_kish%2C_transcript_variant_X5
gene-LOC101243690	5.07074555261164	1.0571038878551	1.56894595648465	0.67376692198094	0.500459507710829	0.74578064101045	NO	NA	LOC101243690	protein_kish%2C_transcript_variant_X6
gene-LOC101243690	5.07074555261164	1.0571038878551	1.56894595648465	0.67376692198094	0.500459507710829	0.74578064101045	NO	NA	LOC101243690	protein_kish%2C_transcript_variant_X7
gene-LOC101243690	5.07074555261164	1.0571038878551	1.56894595648465	0.67376692198094	0.500459507710829	0.74578064101045	NO	NA	LOC101243690	protein_kish%2C_transcript_variant_X8
gene-LOC101243695	86.8517092072141	0.516909763362057	0.546247009491196	0.946293076905876	0.343999123497314	0.620688229235298	NO	NA	LOC101243695	uncharacterized_LOC101243695
gene-LOC101243697	59.6309011515423	-0.489617543088713	0.636113303154078	-0.769701782152666	0.4414768126935	0.70320272045369	NO	NA	LOC101243697	uncharacterized_LOC101243697
gene-LOC101243701	114.974495874632	1.82512680629436	0.555831770324081	3.28359569160686	0.0010249184303676	0.0268930230548526	UP	NA	LOC101243701	transcription_factor_MYB119-like
gene-LOC101243702	2789.39138601583	0.758845320081855	0.332124025081549	2.28482513391053	0.0223230832833588	0.157475971090056	NO	NA	LOC101243702	receptor-like_protein_kinase_7%2C_transcript_variant_X1
gene-LOC101243702	2789.39138601583	0.758845320081855	0.332124025081549	2.28482513391053	0.0223230832833588	0.157475971090056	NO	NA	LOC101243702	receptor-like_protein_kinase_7%2C_transcript_variant_X2
gene-LOC101243704	681.783821902286	0.312458739791334	0.252399789481505	1.23795166562225	0.215733983375395	0.495557730738991	NO	NA	LOC101243704	probable_ubiquitin-conjugating_enzyme_E2_16%2C_transcript_variant_X1
gene-LOC101243705	1041.33810446994	-0.278760729022097	0.154001198812154	-1.8101205131664	0.0702771005324841	0.286727753455079	NO	NA	LOC101243705	DEAD-box_ATP-dependent_RNA_helicase_38
gene-LOC101243707	878.302498218085	0.171902889599077	0.170514354014204	1.00814321816425	0.313385712450814	0.593729733834554	NO	NA	LOC101243707	uncharacterized_LOC101243707
gene-LOC101243708	382.94975087601	-0.497626713291893	0.234504643327316	-2.1220335181053	0.0338349234526118	0.196954650630692	NO	NA	LOC101243708	pentatricopeptide_repeat-containing_protein_At2g34370%2C_mitochondrial%2C_transcript_variant_X1
gene-LOC101243708	382.94975087601	-0.497626713291893	0.234504643327316	-2.1220335181053	0.0338349234526118	0.196954650630692	NO	NA	LOC101243708	pentatricopeptide_repeat-containing_protein_At2g34370%2C_mitochondrial%2C_transcript_variant_X2
gene-LOC101243709	13.6694935885836	3.71841564930215	2.05373326474115	1.81056406551939	0.0702083589079905	0.286597278166746	NO	NA	LOC101243709	LEAF_RUST_10_DISEASE-RESISTANCE_LOCUS_RECEPTOR-LIKE_PROTEIN_KINASE-like_2.1
gene-LOC101243711	7.22103375014588	0.352677926573459	1.02645992872265	0.343586648348113	0.731157167154525	0.88101496011476	NO	NA	LOC101243711	ethylene-responsive_transcription_factor_ERF038-like
gene-LOC101243715	48.3165591177471	0.0525324630765574	0.653135230685177	0.0804312194603984	0.935894297791521	0.976170500985582	NO	NA	LOC101243715	organelle_RRM_domain-containing_protein_2%2C_mitochondrial%2C_transcript_variant_X1
gene-LOC101243715	48.3165591177471	0.0525324630765574	0.653135230685177	0.0804312194603984	0.935894297791521	0.976170500985582	NO	NA	LOC101243715	organelle_RRM_domain-containing_protein_2%2C_mitochondrial%2C_transcript_variant_X2
gene-LOC101243716	2800.40082220599	0.109150795710249	0.158962869021299	0.686643342450142	0.49230750855362	0.740085728332355	NO	NA	LOC101243716	serine/threonine-protein_phosphatase_PP1_isozyme_2%2C_transcript_variant_X1
gene-LOC101243716	2800.40082220599	0.109150795710249	0.158962869021299	0.686643342450142	0.49230750855362	0.740085728332355	NO	NA	LOC101243716	serine/threonine-protein_phosphatase_PP1_isozyme_2%2C_transcript_variant_X2
gene-LOC101243716	2800.40082220599	0.109150795710249	0.158962869021299	0.686643342450142	0.49230750855362	0.740085728332355	NO	NA	LOC101243716	serine/threonine-protein_phosphatase_PP1_isozyme_2%2C_transcript_variant_X3
gene-LOC101243718	1967.51445427197	-0.153950607524507	0.223630070661448	-0.688416397084503	0.491190600994339	0.739229393015767	NO	NA	LOC101243718	2-oxoglutarate-dependent_dioxygenase_AOP2-like
gene-LOC101243720	358.241084375652	2.02010570022671	0.481390463616997	4.19639742143696	2.71194204207284e-05	0.0023305512384706	UP	NA	LOC101243720	uncharacterized_LOC101243720
gene-LOC101243721	10.8119580613217	-0.421934310329067	0.890980155077865	-0.473561961985779	0.635812305885365	0.83046787294028	NO	NA	LOC101243721	uncharacterized_LOC101243721%2C_transcript_variant_X1
gene-LOC101243721	10.8119580613217	-0.421934310329067	0.890980155077865	-0.473561961985779	0.635812305885365	0.83046787294028	NO	NA	LOC101243721	uncharacterized_LOC101243721%2C_transcript_variant_X2
gene-LOC101243723	144.960378713859	1.85873001681152	0.55246718811531	3.36441703108633	0.0007670554322611	0.0225671698633009	UP	NA	LOC101243723	probable_LRR_receptor-like_serine/threonine-protein_kinase_At3g47570
gene-LOC101243725	34.299719055257	1.42515356813525	0.964355977066533	1.47782935142935	0.139453460001018	0.400667935670439	NO	NA	LOC101243725	rho_guanine_nucleotide_exchange_factor_8-like
gene-LOC101243726	693.769460067689	-0.237979361130989	0.263295287839237	-0.903849677994595	0.366075115632942	0.639516327370093	NO	NA	LOC101243726	ubiquitin_carboxyl-terminal_hydrolase_25%2C_transcript_variant_X1
gene-LOC101243726	693.769460067689	-0.237979361130989	0.263295287839237	-0.903849677994595	0.366075115632942	0.639516327370093	NO	NA	LOC101243726	ubiquitin_carboxyl-terminal_hydrolase_25%2C_transcript_variant_X2
gene-LOC101243726	693.769460067689	-0.237979361130989	0.263295287839237	-0.903849677994595	0.366075115632942	0.639516327370093	NO	NA	LOC101243726	ubiquitin_carboxyl-terminal_hydrolase_25%2C_transcript_variant_X3
gene-LOC101243726	693.769460067689	-0.237979361130989	0.263295287839237	-0.903849677994595	0.366075115632942	0.639516327370093	NO	NA	LOC101243726	ubiquitin_carboxyl-terminal_hydrolase_25%2C_transcript_variant_X4
gene-LOC101243727	881.099833756663	-0.325131169239315	0.162032817328462	-2.00657604181646	0.0447948244583872	0.229516548101457	NO	NA	LOC101243727	uncharacterized_LOC101243727
gene-LOC101243728	1819.70024604295	-0.111636841500539	0.144986509662098	-0.769980888295866	0.441311229631126	0.703134709974964	NO	NA	LOC101243728	WD-40_repeat-containing_protein_MSI4
gene-LOC101243729	48.4589268384593	0.840181166910159	0.631735601808874	1.32995697013819	0.183532449160624	0.458708121057242	NO	NA	LOC101243729	G-type_lectin_S-receptor-like_serine/threonine-protein_kinase_B120
gene-LOC101243730	263.62326408371	-0.168064047395598	0.300378228261254	-0.559508085417641	0.575815014696819	0.79253228986742	NO	NA	LOC101243730	uncharacterized_LOC101243730
gene-LOC101243731	232.731903708401	0.1696270561882	0.46573532166053	0.364213424018203	0.715698643502621	0.873635262875366	NO	NA	LOC101243731	ACT_domain-containing_protein_ACR8
gene-LOC101243733	1984.60640710921	0.160720681731928	0.180435854973425	0.890735833826372	0.373070905951076	0.645593289279833	NO	NA	LOC101243733	F-box/LRR-repeat_protein_15
gene-LOC101243734	695.166606210112	0.17976629662734	0.234573936960209	0.76635238746849	0.44346665480048	0.704871290725124	NO	NA	LOC101243734	protein_phosphatase_inhibitor_2%2C_transcript_variant_X1
gene-LOC101243734	695.166606210112	0.17976629662734	0.234573936960209	0.76635238746849	0.44346665480048	0.704871290725124	NO	NA	LOC101243734	protein_phosphatase_inhibitor_2%2C_transcript_variant_X2
gene-LOC101243734	695.166606210112	0.17976629662734	0.234573936960209	0.76635238746849	0.44346665480048	0.704871290725124	NO	NA	LOC101243734	protein_phosphatase_inhibitor_2%2C_transcript_variant_X3
gene-LOC101243734	695.166606210112	0.17976629662734	0.234573936960209	0.76635238746849	0.44346665480048	0.704871290725124	NO	NA	LOC101243734	protein_phosphatase_inhibitor_2%2C_transcript_variant_X4
gene-LOC101243735	376.201162390306	-0.336828634031536	0.274514095242782	-1.2269994141235	0.21982281112228	0.499539302560386	NO	NA	LOC101243735	gamma-tubulin_complex_component_3
gene-LOC101243737	1589.46711128679	0.164132786143284	0.299403491966903	0.548199304774401	0.58355505943358	0.797558799674607	NO	NA	LOC101243737	phosphatidate_phosphatase_PAH1-like%2C_transcript_variant_X1
gene-LOC101243737	1589.46711128679	0.164132786143284	0.299403491966903	0.548199304774401	0.58355505943358	0.797558799674607	NO	NA	LOC101243737	phosphatidate_phosphatase_PAH1-like%2C_transcript_variant_X2
gene-LOC101243737	1589.46711128679	0.164132786143284	0.299403491966903	0.548199304774401	0.58355505943358	0.797558799674607	NO	NA	LOC101243737	phosphatidate_phosphatase_PAH1-like%2C_transcript_variant_X3
gene-LOC101243737	1589.46711128679	0.164132786143284	0.299403491966903	0.548199304774401	0.58355505943358	0.797558799674607	NO	NA	LOC101243737	phosphatidate_phosphatase_PAH1-like%2C_transcript_variant_X4
gene-LOC101243737	1589.46711128679	0.164132786143284	0.299403491966903	0.548199304774401	0.58355505943358	0.797558799674607	NO	NA	LOC101243737	phosphatidate_phosphatase_PAH1-like%2C_transcript_variant_X5
gene-LOC101243738	120.358448898556	1.40439310654939	0.395090948716727	3.55460713820684	0.000378544248765	0.013836234040587	UP	NA	LOC101243738	uncharacterized_LOC101243738
gene-LOC101243740	159.708959419636	-0.0488092742901299	0.388680229171706	-0.125576941215005	0.900066816682489	0.960409027616484	NO	NA	LOC101243740	uncharacterized_protein_At5g01610-like
gene-LOC101243743	491.194850351948	-0.36569355713248	0.238806491480843	-1.53133842746404	0.12568577297424	0.380392277619815	NO	NA	LOC101243743	probable_serine/threonine-protein_kinase_WNK9
gene-LOC101243744	657.150034104894	0.452889813704626	0.249314645694304	1.81653914652064	0.0692877086045627	0.284851982368703	NO	NA	LOC101243744	F-box_protein_At1g55000
gene-LOC101243745	572.588599418883	-0.100775617105323	0.303431557256551	-0.332119763733466	0.739798827052732	0.885765956243624	NO	NA	LOC101243745	fatty_acid_amide_hydrolase%2C_transcript_variant_X1
gene-LOC101243745	572.588599418883	-0.100775617105323	0.303431557256551	-0.332119763733466	0.739798827052732	0.885765956243624	NO	NA	LOC101243745	fatty_acid_amide_hydrolase%2C_transcript_variant_X2
gene-LOC101243745	572.588599418883	-0.100775617105323	0.303431557256551	-0.332119763733466	0.739798827052732	0.885765956243624	NO	NA	LOC101243745	fatty_acid_amide_hydrolase%2C_transcript_variant_X3
gene-LOC101243745	572.588599418883	-0.100775617105323	0.303431557256551	-0.332119763733466	0.739798827052732	0.885765956243624	NO	NA	LOC101243745	fatty_acid_amide_hydrolase%2C_transcript_variant_X4
gene-LOC101243745	572.588599418883	-0.100775617105323	0.303431557256551	-0.332119763733466	0.739798827052732	0.885765956243624	NO	NA	LOC101243745	fatty_acid_amide_hydrolase%2C_transcript_variant_X5
gene-LOC101243746	1651.7074113061	0.0441765196685538	0.1349649239988	0.327318523655425	0.743426983554628	0.88740799323037	NO	NA	LOC101243746	trafficking_protein_particle_complex_subunit_3
gene-LOC101243748	40.5499160268105	-1.21360616910767	0.666094577500153	-1.82197274996942	0.0684591204801436	0.28276714016134	NO	NA	LOC101243748	uncharacterized_LOC101243748
gene-LOC101243750	2017.08914819521	-0.0728231459836903	0.153987973399287	-0.472914503490878	0.636274177107527	0.830751360978141	NO	NA	LOC101243750	NRC2
gene-LOC101243752	725.547860368712	0.173184339501646	0.267946916297261	0.646338244510768	0.518060325036697	0.757809322993398	NO	NA	LOC101243752	F-box/LRR-repeat_protein_3
gene-LOC101243754	559.647171258991	0.085892398491085	0.170783633108232	0.502931088464735	0.615012722775008	0.816578437293092	NO	NA	LOC101243754	polypyrimidine_tract-binding_protein_homolog_3-like%2C_transcript_variant_X1
gene-LOC101243754	559.647171258991	0.085892398491085	0.170783633108232	0.502931088464735	0.615012722775008	0.816578437293092	NO	NA	LOC101243754	polypyrimidine_tract-binding_protein_homolog_3-like%2C_transcript_variant_X2
gene-LOC101243755	2637.31081680981	0.0369788872468277	0.235108313556761	0.15728447321749	0.875020656530875	0.949654991915017	NO	NA	LOC101243755	E3_ubiquitin-protein_ligase_RHF2A%2C_transcript_variant_X1
gene-LOC101243755	2637.31081680981	0.0369788872468277	0.235108313556761	0.15728447321749	0.875020656530875	0.949654991915017	NO	NA	LOC101243755	E3_ubiquitin-protein_ligase_RHF2A%2C_transcript_variant_X2
gene-LOC101243755	2637.31081680981	0.0369788872468277	0.235108313556761	0.15728447321749	0.875020656530875	0.949654991915017	NO	NA	LOC101243755	E3_ubiquitin-protein_ligase_RHF2A%2C_transcript_variant_X3
gene-LOC101243755	2637.31081680981	0.0369788872468277	0.235108313556761	0.15728447321749	0.875020656530875	0.949654991915017	NO	NA	LOC101243755	E3_ubiquitin-protein_ligase_RHF2A%2C_transcript_variant_X4
gene-LOC101243755	2637.31081680981	0.0369788872468277	0.235108313556761	0.15728447321749	0.875020656530875	0.949654991915017	NO	NA	LOC101243755	E3_ubiquitin-protein_ligase_RHF2A%2C_transcript_variant_X5
gene-LOC101243757	244.346157457911	-0.126594191962992	0.200574338851458	-0.631158465673646	0.527936916270987	0.764204518027287	NO	NA	LOC101243757	60S_ribosomal_protein_L23a%2C_transcript_variant_X1
gene-LOC101243757	244.346157457911	-0.126594191962992	0.200574338851458	-0.631158465673646	0.527936916270987	0.764204518027287	NO	NA	LOC101243757	60S_ribosomal_protein_L23a%2C_transcript_variant_X2
gene-LOC101243757	244.346157457911	-0.126594191962992	0.200574338851458	-0.631158465673646	0.527936916270987	0.764204518027287	NO	NA	LOC101243757	60S_ribosomal_protein_L23a%2C_transcript_variant_X3
gene-LOC101243757	244.346157457911	-0.126594191962992	0.200574338851458	-0.631158465673646	0.527936916270987	0.764204518027287	NO	NA	LOC101243757	60S_ribosomal_protein_L23a%2C_transcript_variant_X4
gene-LOC101243758	381.826676808746	0.0631924679131977	0.308812937413566	0.204630247820769	0.837861021099645	0.934562831738039	NO	NA	LOC101243758	putative_ribosomal_large_subunit_pseudouridine_synthase_SVR1%2C_chloroplastic
gene-LOC101243759	291.144530669644	-0.564319538588277	0.397094587939516	-1.4211212031785	0.155281526896206	0.421305337958291	NO	NA	LOC101243759	putative_late_blight_resistance_protein_homolog_R1A-3%2C_transcript_variant_X1
gene-LOC101243759	291.144530669644	-0.564319538588277	0.397094587939516	-1.4211212031785	0.155281526896206	0.421305337958291	NO	NA	LOC101243759	putative_late_blight_resistance_protein_homolog_R1A-3%2C_transcript_variant_X2
gene-LOC101243759	291.144530669644	-0.564319538588277	0.397094587939516	-1.4211212031785	0.155281526896206	0.421305337958291	NO	NA	LOC101243759	putative_late_blight_resistance_protein_homolog_R1A-3%2C_transcript_variant_X3
gene-LOC101243759	291.144530669644	-0.564319538588277	0.397094587939516	-1.4211212031785	0.155281526896206	0.421305337958291	NO	NA	LOC101243759	putative_late_blight_resistance_protein_homolog_R1A-3%2C_transcript_variant_X4
gene-LOC101243759	291.144530669644	-0.564319538588277	0.397094587939516	-1.4211212031785	0.155281526896206	0.421305337958291	NO	NA	LOC101243759	putative_late_blight_resistance_protein_homolog_R1A-3%2C_transcript_variant_X5
gene-LOC101243759	291.144530669644	-0.564319538588277	0.397094587939516	-1.4211212031785	0.155281526896206	0.421305337958291	NO	NA	LOC101243759	putative_late_blight_resistance_protein_homolog_R1A-3%2C_transcript_variant_X6
gene-LOC101243759	291.144530669644	-0.564319538588277	0.397094587939516	-1.4211212031785	0.155281526896206	0.421305337958291	NO	NA	LOC101243759	putative_late_blight_resistance_protein_homolog_R1A-3%2C_transcript_variant_X7
gene-LOC101243761	61.6654457664007	0.632602038227152	0.291086614027739	2.17324331570557	0.0297620092579124	0.183724907969023	NO	NA	LOC101243761	uncharacterized_LOC101243761
gene-LOC101243762	32.5576000789913	0.412509422164323	0.554867996885226	0.743437041746796	0.45721712508449	0.715525749251594	NO	NA	LOC101243762	uncharacterized_LOC101243762
gene-LOC101243763	2411.12575689657	0.0849469204739761	0.158779589454719	0.534998993042499	0.592650553587824	0.80310008951699	NO	NA	LOC101243763	probable_signal_peptidase_complex_subunit_1
gene-LOC101243764	367.675624791183	-0.016994165581912	0.203278624823633	-0.0836003568828565	0.933374183179825	0.974742791163768	NO	NA	LOC101243764	DEAD-box_ATP-dependent_RNA_helicase_7-like
gene-LOC101243765	1534.53710652642	0.105090541738117	0.143190589008207	0.733920730866563	0.462997051464069	0.71961897983466	NO	NA	LOC101243765	acyl-protein_thioesterase_2
gene-LOC101243768	1446.15547811787	0.239443336119197	0.158457853532292	1.51108531878731	0.130766714687814	0.387769482085653	NO	NA	LOC101243768	vacuolar_protein_sorting-associated_protein_35A-like%2C_transcript_variant_X1
gene-LOC101243768	1446.15547811787	0.239443336119197	0.158457853532292	1.51108531878731	0.130766714687814	0.387769482085653	NO	NA	LOC101243768	vacuolar_protein_sorting-associated_protein_35A-like%2C_transcript_variant_X2
gene-LOC101243774	161.10591876057	0.205668910236667	0.394091145067271	0.521881581991801	0.601752782754014	0.807944155265454	NO	NA	LOC101243774	phosphoglucan_phosphatase_LSF1%2C_chloroplastic%2C_transcript_variant_X1
gene-LOC101243774	161.10591876057	0.205668910236667	0.394091145067271	0.521881581991801	0.601752782754014	0.807944155265454	NO	NA	LOC101243774	phosphoglucan_phosphatase_LSF1%2C_chloroplastic%2C_transcript_variant_X2
gene-LOC101243774	161.10591876057	0.205668910236667	0.394091145067271	0.521881581991801	0.601752782754014	0.807944155265454	NO	NA	LOC101243774	phosphoglucan_phosphatase_LSF1%2C_chloroplastic%2C_transcript_variant_X3
gene-LOC101243774	161.10591876057	0.205668910236667	0.394091145067271	0.521881581991801	0.601752782754014	0.807944155265454	NO	NA	LOC101243774	phosphoglucan_phosphatase_LSF1%2C_chloroplastic%2C_transcript_variant_X4
gene-LOC101243775	8.74730368995096	-0.101922903168489	1.40643015157876	-0.0724692250475979	0.942228495908794	0.978250047795702	NO	NA	LOC101243775	histone-lysine_N-methyltransferase%2C_H3_lysine-9_specific_SUVH6-like
gene-LOC101243776	429.434126777694	0.113178051503954	0.196476106839394	0.576039770558308	0.564588300152955	0.785462156813858	NO	NA	LOC101243776	NEDD8-conjugating_enzyme_Ubc12-like%2C_transcript_variant_X1
gene-LOC101243777	406.344989325597	-0.306891551783638	0.26815828947416	-1.14444178617574	0.252440467138499	0.534578268199781	NO	NA	LOC101243777	serine/threonine-protein_kinase_Aurora-2
gene-LOC101243779	263.38525128303	0.215040539100472	0.395288363392946	0.544009282880676	0.586435084919213	0.799466445283933	NO	NA	LOC101243779	uncharacterized_LOC101243779
gene-LOC101243783	779.696703346475	0.138179494867251	0.194942471930862	0.7088219078101	0.478435000832464	0.729984734041942	NO	NA	LOC101243783	uncharacterized_LOC101243783
gene-LOC101243786	700.219159872984	-0.143295685252863	0.170048464038786	-0.842675563480415	0.399409917500574	0.668666907510717	NO	NA	LOC101243786	diacylglycerol_kinase_2
gene-LOC101243788	939.208529316061	0.294894712525264	0.199762263388295	1.47622833023299	0.139882606619085	0.401504298344558	NO	NA	LOC101243788	uncharacterized_LOC101243788
gene-LOC101243790	175.922937191746	0.821804849733142	0.33840259400485	2.42848271346692	0.0151621478946698	0.128941591055799	NO	NA	LOC101243790	BAG_family_molecular_chaperone_regulator_4
gene-LOC101243791	288.214978137906	0.305721240282572	0.26171724591715	1.16813563130399	0.242752059751493	0.524036601047677	NO	NA	LOC101243791	fumarate_hydratase_1%2C_mitochondrial%2C_transcript_variant_X1
gene-LOC101243791	288.214978137906	0.305721240282572	0.26171724591715	1.16813563130399	0.242752059751493	0.524036601047677	NO	NA	LOC101243791	fumarate_hydratase_1%2C_mitochondrial%2C_transcript_variant_X2
gene-LOC101243791	288.214978137906	0.305721240282572	0.26171724591715	1.16813563130399	0.242752059751493	0.524036601047677	NO	NA	LOC101243791	fumarate_hydratase_1%2C_mitochondrial%2C_transcript_variant_X3
gene-LOC101243791	288.214978137906	0.305721240282572	0.26171724591715	1.16813563130399	0.242752059751493	0.524036601047677	NO	NA	LOC101243791	fumarate_hydratase_1%2C_mitochondrial%2C_transcript_variant_X4
gene-LOC101243791	288.214978137906	0.305721240282572	0.26171724591715	1.16813563130399	0.242752059751493	0.524036601047677	NO	NA	LOC101243791	fumarate_hydratase_1%2C_mitochondrial%2C_transcript_variant_X5
gene-LOC101243791	288.214978137906	0.305721240282572	0.26171724591715	1.16813563130399	0.242752059751493	0.524036601047677	NO	NA	LOC101243791	fumarate_hydratase_1%2C_mitochondrial%2C_transcript_variant_X6
gene-LOC101243792	44.5906851252765	0.315082882921314	0.446119531223913	0.706274576360499	0.480017400664537	0.730904336226786	NO	NA	LOC101243792	uncharacterized_LOC101243792%2C_transcript_variant_X1
gene-LOC101243792	44.5906851252765	0.315082882921314	0.446119531223913	0.706274576360499	0.480017400664537	0.730904336226786	NO	NA	LOC101243792	uncharacterized_LOC101243792%2C_transcript_variant_X2
gene-LOC101243795	586.087504979362	0.293203509846878	0.219823295599529	1.33381454885033	0.182264641700636	0.457323864972055	NO	NA	LOC101243795	molybdopterin_synthase_catalytic_subunit
gene-LOC101243796	17.4089765297537	0.656697280296476	0.817812404751941	0.802992564652607	0.421979032145869	0.686929939477011	NO	NA	LOC101243796	late_embryogenesis_abundant_protein_6
gene-LOC101243798	358.598024939414	-0.284565910419659	0.178957359396592	-1.59013248395683	0.11180494518564	0.358470490700925	NO	NA	LOC101243798	LOB_domain-containing_protein_12
gene-LOC101243799	122.797383596343	0.146327445181127	0.284570458207275	0.514204623006036	0.60710893592827	0.811458168760743	NO	NA	LOC101243799	protein_YIPF6_homolog
gene-LOC101243800	15.8596795962235	1.16626878118711	0.72569933890672	1.60709638091185	0.108033227095204	0.351725188416853	NO	NA	LOC101243800	extensin-like
gene-LOC101243802	18.6253054432128	1.06143306821448	0.910634493527554	1.1655972574713	0.243777317197162	0.525191788446245	NO	NA	LOC101243802	uncharacterized_protein
gene-LOC101243804	65.9204986455768	-0.0463199666410014	0.417511775478977	-0.110942898767016	0.911661627257683	0.965838531994545	NO	NA	LOC101243804	uncharacterized_LOC101243804%2C_transcript_variant_X1
gene-LOC101243804	65.9204986455768	-0.0463199666410014	0.417511775478977	-0.110942898767016	0.911661627257683	0.965838531994545	NO	NA	LOC101243804	uncharacterized_LOC101243804%2C_transcript_variant_X2
gene-LOC101243804	65.9204986455768	-0.0463199666410014	0.417511775478977	-0.110942898767016	0.911661627257683	0.965838531994545	NO	NA	LOC101243804	uncharacterized_LOC101243804%2C_transcript_variant_X3
gene-LOC101243807	437.9405672204	0.311039827141211	0.182200568989625	1.7071287365679	0.0877981269519613	0.318588748082914	NO	NA	LOC101243807	dof_zinc_finger_protein_DOF4.6-like
gene-LOC101243809	1625.82272944051	0.0023003619948092	0.181372484439346	0.0126830814603441	0.989880636421188	0.99722796164575	NO	NA	LOC101243809	phospholipid-transporting_ATPase_3-like
gene-LOC101243811	615.542124561151	-0.065983583361796	0.175465072118992	-0.37604967510029	0.70687996635552	0.86976450404043	NO	NA	LOC101243811	serine/threonine-protein_phosphatase_2A_activator
gene-LOC101243814	194.222969630698	1.38207376220989	0.293854396659919	4.70326045115937	2.56039461239252e-06	0.0004212437634126	UP	NA	LOC101243814	uncharacterized_LOC101243814%2C_transcript_variant_X1
gene-LOC101243814	194.222969630698	1.38207376220989	0.293854396659919	4.70326045115937	2.56039461239252e-06	0.0004212437634126	UP	NA	LOC101243814	uncharacterized_LOC101243814%2C_transcript_variant_X2
gene-LOC101243815	704.867779472172	-0.0393261171450959	0.193542144391481	-0.203191492316786	0.838985362283541	0.934959888793936	NO	NA	LOC101243815	mRNA-decapping_enzyme-like_protein%2C_transcript_variant_X1
gene-LOC101243815	704.867779472172	-0.0393261171450959	0.193542144391481	-0.203191492316786	0.838985362283541	0.934959888793936	NO	NA	LOC101243815	mRNA-decapping_enzyme-like_protein%2C_transcript_variant_X2
gene-LOC101243818	641.801979426167	-0.722954428688958	0.232677670454744	-3.10710704330165	0.0018892797484089	0.0399832083137822	NO	NA	LOC101243818	protein_RETICULATA-RELATED_3%2C_chloroplastic
gene-LOC101243821	166.651809625118	-1.01513984057409	0.608613207861829	-1.66795565305009	0.0953245305310792	0.331915874308576	NO	NA	LOC101243821	serine/threonine-protein_kinase-like_protein_ACR4%2C_transcript_variant_X1
gene-LOC101243821	166.651809625118	-1.01513984057409	0.608613207861829	-1.66795565305009	0.0953245305310792	0.331915874308576	NO	NA	LOC101243821	serine/threonine-protein_kinase-like_protein_ACR4%2C_transcript_variant_X2
gene-LOC101243823	1653.70708992824	0.44966031984012	0.191437720227637	2.34885956281465	0.0188310077946058	0.145056183709492	NO	NA	LOC101243823	transcription_factor_UNE12
gene-LOC101243825	960.714218713231	0.170265901605709	0.148052520886114	1.15003716645043	0.250128563761194	0.532006626578995	NO	NA	LOC101243825	BTB/POZ_and_MATH_domain-containing_protein_2-like
gene-LOC101243826	505.99129231831	0.241729541317492	0.195715705654909	1.23510548378635	0.216791248768941	0.49631467927531	NO	NA	LOC101243826	uncharacterized_LOC101243826
gene-LOC101243827	78.1943479898123	-0.756535856831089	0.514877981495785	-1.46934979552487	0.141737937014767	0.403639505309551	NO	NA	LOC101243827	glyoxylate/hydroxypyruvate_reductase_HPR3
gene-LOC101243829	654.635597946309	-0.251054019407716	0.227998658204839	-1.10112060037723	0.270844172331232	0.552738222182392	NO	NA	LOC101243829	uncharacterized_LOC101243829
gene-LOC101243830	3161.47652863707	0.767872993352343	0.349698634184462	2.19581353282409	0.0281052926400371	0.178476498084378	NO	NA	LOC101243830	germin-like_protein_5-1
gene-LOC101243831	567.039717396351	0.40822079151487	0.302844944426132	1.34795313254582	0.177673457213432	0.451921863061237	NO	NA	LOC101243831	uncharacterized_LOC101243831
gene-LOC101243832	155.968796724853	-0.247149205302706	0.312121962986308	-0.791835354801827	0.428456684537062	0.692337146880828	NO	NA	LOC101243832	protein_FLOURY_1-like
gene-LOC101243834	346.002438602866	-0.771735629233823	0.422296738114956	-1.8274723898619	0.0676287738422269	0.281298055287406	NO	NA	LOC101243834	PPPDE_putative_thiol_peptidase_family_protein%2C_transcript_variant_X1
gene-LOC101243835	1246.35052547614	0.427051769173163	0.34196467634326	1.24881836843433	0.211731514020086	0.491073353148204	NO	NA	LOC101243835	24-methylenesterol_C-methyltransferase_2
gene-LOC101243839	95.2262854622637	0.197194941737	0.339177214148324	0.581392067365603	0.560976242580616	0.783485458175901	NO	NA	LOC101243839	L-2-hydroxyglutarate_dehydrogenase%2C_mitochondrial%2C_transcript_variant_X1
gene-LOC101243839	95.2262854622637	0.197194941737	0.339177214148324	0.581392067365603	0.560976242580616	0.783485458175901	NO	NA	LOC101243839	L-2-hydroxyglutarate_dehydrogenase%2C_mitochondrial%2C_transcript_variant_X2
gene-LOC101243840	532.067189564945	0.496810985545594	0.278653647514861	1.78289783742773	0.0746029351933206	0.295551889005801	NO	NA	LOC101243840	peptidyl-prolyl_cis-trans_isomerase_CYP21-4
gene-LOC101243841	95.6712989495814	-0.386926090182776	0.444172466709622	-0.871116782742251	0.383690391397109	0.656156683472715	NO	NA	LOC101243841	E3_ubiquitin-protein_ligase_AIRP2
gene-LOC101243842	2907.50503204729	0.082502231041705	0.225105838679512	0.366504180991791	0.713988893350949	0.872793343372846	NO	NA	LOC101243842	CLK4-associating_serine/arginine_rich_protein
gene-LOC101243843	3042.84503018323	0.650019545067088	0.37788425148734	1.72015515996931	0.0854042413041655	0.314534180302371	NO	NA	LOC101243843	chorismate_mutase_1%2C_chloroplastic
gene-LOC101243844	454.965941927429	0.370865235858513	0.231554240537619	1.60163439459128	0.109236480397611	0.354244266392954	NO	NA	LOC101243844	uncharacterized_LOC101243844%2C_transcript_variant_X1
gene-LOC101243845	9016.14819425415	2.06541153382848	0.851334339671526	2.42608742251063	0.0152625932049907	0.129255879808821	UP	NA	LOC101243845	peroxidase_72
gene-LOC101243851	414.44124345642	-0.189800984520263	0.25528806082307	-0.743477716538442	0.457192507703428	0.715525749251594	NO	NA	LOC101243851	U-box_domain-containing_protein_8
gene-LOC101243852	459.832972149721	0.140812535901139	0.231353609223312	0.608646376314885	0.542758857664906	0.773161739658537	NO	NA	LOC101243852	uncharacterized_LOC101243852
gene-LOC101243853	1391.46011384943	0.286722962014839	0.354337893376385	0.809179507398257	0.418411900534744	0.683702032302867	NO	NA	LOC101243853	phospholipase_A1-II_1
gene-LOC101243854	143.108346277587	-0.0242660500507072	0.340775862928586	-0.071208241810813	0.943232022054008	0.978528493604527	NO	NA	LOC101243854	putative_CCA_tRNA_nucleotidyltransferase_2
gene-LOC101243856	26.8402239328713	-0.778474454219207	0.800475331969806	-0.972515233297123	0.3307942902354	0.609240113056583	NO	NA	LOC101243856	pentatricopeptide_repeat-containing_protein_At3g20730
gene-LOC101243857	347.050273773614	0.672009075530989	0.324332817290046	2.07197372484827	0.0382678916352577	0.211796781204966	NO	NA	LOC101243857	uncharacterized_LOC101243857%2C_transcript_variant_X1
gene-LOC101243859	754.923026292362	-0.0486179815193462	0.16898469194189	-0.287706424532614	0.773571471804778	0.901977825128171	NO	NA	LOC101243859	protein_TRAUCO%2C_transcript_variant_X1
gene-LOC101243859	754.923026292362	-0.0486179815193462	0.16898469194189	-0.287706424532614	0.773571471804778	0.901977825128171	NO	NA	LOC101243859	protein_TRAUCO%2C_transcript_variant_X2
gene-LOC101243859	754.923026292362	-0.0486179815193462	0.16898469194189	-0.287706424532614	0.773571471804778	0.901977825128171	NO	NA	LOC101243859	protein_TRAUCO%2C_transcript_variant_X3
gene-LOC101243860	17.8794658715701	-0.0527632604861848	0.61009412377856	-0.0864838037767033	0.931081830543361	0.973745055120578	NO	NA	LOC101243860	probable_esterase_KAI2
gene-LOC101243862	151.088245296293	-0.462958062573609	0.261337167422593	-1.7714972085275	0.0764780564717407	0.299368727496283	NO	NA	LOC101243862	G-type_lectin_S-receptor-like_serine/threonine-protein_kinase_At4g03230%2C_transcript_variant_X1
gene-LOC101243862	151.088245296293	-0.462958062573609	0.261337167422593	-1.7714972085275	0.0764780564717407	0.299368727496283	NO	NA	LOC101243862	G-type_lectin_S-receptor-like_serine/threonine-protein_kinase_At4g03230%2C_transcript_variant_X2
gene-LOC101243862	151.088245296293	-0.462958062573609	0.261337167422593	-1.7714972085275	0.0764780564717407	0.299368727496283	NO	NA	LOC101243862	G-type_lectin_S-receptor-like_serine/threonine-protein_kinase_At4g03230%2C_transcript_variant_X3
gene-LOC101243862	151.088245296293	-0.462958062573609	0.261337167422593	-1.7714972085275	0.0764780564717407	0.299368727496283	NO	NA	LOC101243862	G-type_lectin_S-receptor-like_serine/threonine-protein_kinase_At4g03230%2C_transcript_variant_X4
gene-LOC101243863	264.376506840566	-0.900207814590803	0.637320953853477	-1.41248739610367	0.157806499256839	0.424712600202028	NO	NA	LOC101243863	flavonol_sulfotransferase-like
gene-LOC101243865	27.0098130746851	0.785806097499662	0.665360535210559	1.18102300319177	0.237593585249238	0.518842411465111	NO	NA	LOC101243865	polygalacturonase_QRT2
gene-LOC101243866	195.540949514671	-0.0122277796630383	0.235307798147524	-0.0519650422098305	0.958556548036924	0.984723623043886	NO	NA	LOC101243866	BTB/POZ_domain-containing_protein_NPY4%2C_transcript_variant_X1
gene-LOC101243866	195.540949514671	-0.0122277796630383	0.235307798147524	-0.0519650422098305	0.958556548036924	0.984723623043886	NO	NA	LOC101243866	BTB/POZ_domain-containing_protein_NPY4%2C_transcript_variant_X2
gene-LOC101243866	195.540949514671	-0.0122277796630383	0.235307798147524	-0.0519650422098305	0.958556548036924	0.984723623043886	NO	NA	LOC101243866	BTB/POZ_domain-containing_protein_NPY4%2C_transcript_variant_X3
gene-LOC101243870	6.00823796771571	1.21654885441648	0.883712976263591	1.37663346255268	0.168625599745403	0.438976247939094	NO	NA	LOC101243870	probable_calcium-binding_protein_CML18
gene-LOC101243871	782.817286296735	-0.461019021816766	0.278543423908025	-1.65510646544287	0.0979029036270101	0.336349175656817	NO	NA	LOC101243871	tRNase_Z_TRZ3%2C_mitochondrial
gene-LOC101243872	1155.81299263471	0.171666649594917	0.188249659713177	0.911909481570768	0.361816369883286	0.63518517223126	NO	NA	LOC101243872	ERAD-associated_E3_ubiquitin-protein_ligase_component_HRD3A
gene-LOC101243875	916.703740352995	-0.352670657916386	0.197387807062251	-1.78668917379057	0.0739877398395796	0.294317388705354	NO	NA	LOC101243875	G_patch_domain-containing_protein_TGH
gene-LOC101243876	137.200669016607	0.381000646361497	0.242267331996991	1.57264556975527	0.115800909710807	0.365631315260907	NO	NA	LOC101243876	protein_NUCLEAR_FUSION_DEFECTIVE_4-like
gene-LOC101243878	16.7083695036755	0.151023355542596	0.729440973968308	0.207039857825641	0.835978730777373	0.933685043833501	NO	NA	LOC101243878	uncharacterized_LOC101243878
gene-LOC101243879	593.523584633774	-0.524003149139762	0.292932913383383	-1.78881622787795	0.0736444165819195	0.293573774836789	NO	NA	LOC101243879	uncharacterized_LOC101243879
gene-LOC101243881	178.166095688305	0.15755050763373	0.234558228014596	0.671690389918557	0.501780820594692	0.746537557617805	NO	NA	LOC101243881	protein_N-terminal_glutamine_amidohydrolase
gene-LOC101243882	31.3559657166708	0.509011820623727	0.539624409202035	0.943270563643375	0.345542528403632	0.621555100436263	NO	NA	LOC101243882	HVA22-like_protein_e
gene-LOC101243886	686.559653119393	0.166711357728735	0.254506959595744	0.655036538071641	0.512444229640965	0.753220133655361	NO	NA	LOC101243886	uncharacterized_LOC101243886
gene-LOC101243887	1453.46409613406	0.181562929459416	0.218763962423102	0.829948989076467	0.406567625279898	0.674173099895963	NO	NA	LOC101243887	fatty_alcohol:caffeoyl-CoA_acyltransferase
gene-LOC101243888	33.8811721997065	0.723468397931273	1.13546127388277	0.637158144070677	0.524021838319737	0.761691708009702	NO	NA	LOC101243888	uncharacterized_LOC101243888
gene-LOC101243889	1025.58109913019	0.258213195642248	0.19709579462992	1.31008982777683	0.190165449223424	0.467864456886971	NO	NA	LOC101243889	protein_MIZU-KUSSEI_1
gene-LOC101243890	558.661600707097	2.64006987598252	0.942731030511199	2.80044868635642	0.0051031620108617	0.071199693800151	UP	NA	LOC101243890	uncharacterized_LOC101243890
gene-LOC101243892	17.4205605158529	-0.920122299978559	0.878696080269822	-1.04714510584367	0.295032658610135	0.575792456744649	NO	NA	LOC101243892	protein_POOR_HOMOLOGOUS_SYNAPSIS_1
gene-LOC101243894	1360.49911347981	0.405972693419661	0.127237200855862	3.19067608127877	0.0014194031898316	0.0332305661287655	NO	NA	LOC101243894	CBL-interacting_serine/threonine-protein_kinase_1%2C_transcript_variant_X1
gene-LOC101243897	80.7783861972555	0.254948899016063	0.462351875658401	0.551417464572863	0.581347531248295	0.796263103201065	NO	NA	LOC101243897	endochitinase_PR4-like
gene-LOC101243900	32.0970566386427	0.0878800988540596	1.09638747889129	0.0801542342885264	0.936114588738034	0.976300236264414	NO	NA	LOC101243900	aluminum-activated_malate_transporter_12-like
gene-LOC101243902	234.952097104564	0.283556506012039	0.251824711509743	1.12600746889397	0.260162357929557	0.543001651099625	NO	NA	LOC101243902	probable_WRKY_transcription_factor_32
gene-LOC101243903	1608.42087271042	-0.328629687997472	0.206906362010505	-1.58830151380646	0.112218175362998	0.359165199216361	NO	NA	LOC101243903	callose_synthase_12%2C_transcript_variant_X1
gene-LOC101243903	1608.42087271042	-0.328629687997472	0.206906362010505	-1.58830151380646	0.112218175362998	0.359165199216361	NO	NA	LOC101243903	callose_synthase_12%2C_transcript_variant_X2
gene-LOC101243904	1487.63331817205	-0.349909807190525	0.148333921779409	-2.35893316237458	0.0183275563964244	0.143622294332103	NO	NA	LOC101243904	STOREKEEPER_protein
gene-LOC101243908	14.0813755630618	0.860174775417827	0.819791720215843	1.04926014035779	0.294058405919174	0.574928943254439	NO	NA	LOC101243908	uncharacterized_LOC101243908
gene-LOC101243909	1554.06261033932	4.63719683496381	1.67286635132247	2.77200676031167	0.0055711879520501	0.074473943214569	UP	NA	LOC101243909	epidermis-specific_secreted_glycoprotein_EP1-like
gene-LOC101243910	255.295172195654	-0.4347858441245	0.424653295364417	-1.02386075622323	0.305901048480833	0.586700417789319	NO	NA	LOC101243910	rop_guanine_nucleotide_exchange_factor_5-like
gene-LOC101243911	465.675680255316	-1.44516362962681	0.284038003996481	-5.08792347958027	3.62005369803393e-07	0.0001052866760546	DOWN	NA	LOC101243911	cellulose_synthase-like_protein_D3%2C_transcript_variant_X1
gene-LOC101243911	465.675680255316	-1.44516362962681	0.284038003996481	-5.08792347958027	3.62005369803393e-07	0.0001052866760546	DOWN	NA	LOC101243911	cellulose_synthase-like_protein_D3%2C_transcript_variant_X2
gene-LOC101243912	330.012021042662	0.244688654474649	0.302802934984752	0.808078873102634	0.419045178830457	0.684109162040416	NO	NA	LOC101243912	RING-variant_domain-containing_protein%2C_transcript_variant_X1
gene-LOC101243913	426.612723992267	-0.178204871845847	0.226477001679276	-0.786856371836869	0.431365949497368	0.694925472603026	NO	NA	LOC101243913	metal-dependent_hydrolase_beta-lactamase_family_protein%2C_transcript_variant_X1
gene-LOC101243915	2909.92497868872	-0.0540866817337557	0.153362789761109	-0.352671477990234	0.724334744388758	0.877990656168774	NO	NA	LOC101243915	uncharacterized_LOC101243915
gene-LOC101243917	92.8583706549326	0.63022308888386	0.787710782067275	0.800069141150889	0.423670739059979	0.68855373006483	NO	NA	LOC101243917	uncharacterized_LOC101243917%2C_transcript_variant_X1
gene-LOC101243920	738.593247399925	0.167901246763599	0.203979300169363	0.823128849957775	0.410434724269482	0.677283832379969	NO	NA	LOC101243920	uncharacterized_LOC101243920%2C_transcript_variant_X1
gene-LOC101243920	738.593247399925	0.167901246763599	0.203979300169363	0.823128849957775	0.410434724269482	0.677283832379969	NO	NA	LOC101243920	uncharacterized_LOC101243920%2C_transcript_variant_X2
gene-LOC101243925	409.578765838948	-0.608590030987823	0.330245049929541	-1.84284376440364	0.0653518249136693	0.27712930710631	NO	NA	LOC101243925	uncharacterized_protein
gene-LOC101243926	47.5316463659054	-0.251448451186741	0.416449055733761	-0.603791622828157	0.545982189686434	0.774675315105955	NO	NA	LOC101243926	U-box_domain-containing_protein_44-like
gene-LOC101243927	2352.98121641897	0.14436757354509	0.203964288189732	0.707808091438029	0.479064440893261	0.730380803192727	NO	NA	LOC101243927	PH-interacting_protein%2C_transcript_variant_X1
gene-LOC101243927	2352.98121641897	0.14436757354509	0.203964288189732	0.707808091438029	0.479064440893261	0.730380803192727	NO	NA	LOC101243927	PH-interacting_protein%2C_transcript_variant_X2
gene-LOC101243927	2352.98121641897	0.14436757354509	0.203964288189732	0.707808091438029	0.479064440893261	0.730380803192727	NO	NA	LOC101243927	PH-interacting_protein%2C_transcript_variant_X3
gene-LOC101243927	2352.98121641897	0.14436757354509	0.203964288189732	0.707808091438029	0.479064440893261	0.730380803192727	NO	NA	LOC101243927	PH-interacting_protein%2C_transcript_variant_X4
gene-LOC101243929	167.139615960464	0.504803179365611	0.323623081197542	1.55984912292914	0.118795539838902	0.369979867765062	NO	NA	LOC101243929	ADP%2CATP_carrier_protein_1%2C_mitochondrial%2C_transcript_variant_X1
gene-LOC101243929	167.139615960464	0.504803179365611	0.323623081197542	1.55984912292914	0.118795539838902	0.369979867765062	NO	NA	LOC101243929	ADP%2CATP_carrier_protein_1%2C_mitochondrial%2C_transcript_variant_X2
gene-LOC101243931	618.184926591405	-0.0256555061469392	0.220234827271963	-0.116491594289298	0.907262947529442	0.963786399621805	NO	NA	LOC101243931	histone-lysine_N-methyltransferase%2C_H3_lysine-9_specific_SUVH1
gene-LOC101243932	264.104930588807	0.526735560132324	0.273133040833892	1.92849447479576	0.0537936508336226	0.250714620169904	NO	NA	LOC101243932	uncharacterized_protein_At4g14450%2C_chloroplastic
gene-LOC101243933	61.3940027405207	-0.655302037170277	0.416029423448803	-1.57513387331586	0.115225546762015	0.364539346151045	NO	NA	LOC101243933	pentatricopeptide_repeat-containing_protein%2C_transcript_variant_X1
gene-LOC101243933	61.3940027405207	-0.655302037170277	0.416029423448803	-1.57513387331586	0.115225546762015	0.364539346151045	NO	NA	LOC101243933	pentatricopeptide_repeat-containing_protein%2C_transcript_variant_X2
gene-LOC101243933	61.3940027405207	-0.655302037170277	0.416029423448803	-1.57513387331586	0.115225546762015	0.364539346151045	NO	NA	LOC101243933	pentatricopeptide_repeat-containing_protein%2C_transcript_variant_X3
gene-LOC101243933	61.3940027405207	-0.655302037170277	0.416029423448803	-1.57513387331586	0.115225546762015	0.364539346151045	NO	NA	LOC101243933	pentatricopeptide_repeat-containing_protein%2C_transcript_variant_X4
gene-LOC101243934	592.030338335883	-0.129747850414693	0.161161916576183	-0.805077608725013	0.420774896063317	0.685873187266058	NO	NA	LOC101243934	telomere_length_regulation_protein_TEL2_homolog%2C_transcript_variant_X1
gene-LOC101243934	592.030338335883	-0.129747850414693	0.161161916576183	-0.805077608725013	0.420774896063317	0.685873187266058	NO	NA	LOC101243934	telomere_length_regulation_protein_TEL2_homolog%2C_transcript_variant_X2
gene-LOC101243935	1477.8487067449	0.0902070638317719	0.143596602676258	0.628197757819843	0.529874398953735	0.765194558682018	NO	NA	LOC101243935	Myb_family_transcription_factor%2C_transcript_variant_X1
gene-LOC101243936	1432.98375469763	-0.533946086255069	0.183687391403833	-2.90681947287933	0.0036512384768583	0.0591750406595997	NO	NA	LOC101243936	protein_RRP6-like_2
gene-LOC101243938	997.186008882336	-0.357450940500166	0.224607523648979	-1.59144687004696	0.111509043326232	0.357905127042467	NO	NA	LOC101243938	probable_ubiquitin-conjugating_enzyme_E2_23%2C_transcript_variant_X1
gene-LOC101243938	997.186008882336	-0.357450940500166	0.224607523648979	-1.59144687004696	0.111509043326232	0.357905127042467	NO	NA	LOC101243938	probable_ubiquitin-conjugating_enzyme_E2_23%2C_transcript_variant_X2
gene-LOC101243938	997.186008882336	-0.357450940500166	0.224607523648979	-1.59144687004696	0.111509043326232	0.357905127042467	NO	NA	LOC101243938	probable_ubiquitin-conjugating_enzyme_E2_23%2C_transcript_variant_X3
gene-LOC101243938	997.186008882336	-0.357450940500166	0.224607523648979	-1.59144687004696	0.111509043326232	0.357905127042467	NO	NA	LOC101243938	probable_ubiquitin-conjugating_enzyme_E2_23%2C_transcript_variant_X4
gene-LOC101243938	997.186008882336	-0.357450940500166	0.224607523648979	-1.59144687004696	0.111509043326232	0.357905127042467	NO	NA	LOC101243938	probable_ubiquitin-conjugating_enzyme_E2_23%2C_transcript_variant_X5
gene-LOC101243938	997.186008882336	-0.357450940500166	0.224607523648979	-1.59144687004696	0.111509043326232	0.357905127042467	NO	NA	LOC101243938	probable_ubiquitin-conjugating_enzyme_E2_23%2C_transcript_variant_X6
gene-LOC101243940	7.79723892986455	0.484390760071783	0.800991955680885	0.604738607718009	0.545352691107444	0.77447531545769	NO	NA	LOC101243940	protein_DETOXIFICATION_33-like%2C_transcript_variant_X1
gene-LOC101243940	7.79723892986455	0.484390760071783	0.800991955680885	0.604738607718009	0.545352691107444	0.77447531545769	NO	NA	LOC101243940	protein_DETOXIFICATION_33-like%2C_transcript_variant_X2
gene-LOC101243940	7.79723892986455	0.484390760071783	0.800991955680885	0.604738607718009	0.545352691107444	0.77447531545769	NO	NA	LOC101243940	protein_DETOXIFICATION_33-like%2C_transcript_variant_X3
gene-LOC101243942	739.444361131845	-0.463075574090383	0.224527784894977	-2.0624421797373	0.0391656570416342	0.214819406913908	NO	NA	LOC101243942	vacuolar_protein_sorting-associated_protein_54%2C_chloroplastic-like
gene-LOC101243943	1178.44505471523	-0.114554415779561	0.160400767334586	-0.714176232964071	0.475118211427825	0.727737710590584	NO	NA	LOC101243943	chromodomain-helicase-DNA-binding_protein_3%2C_transcript_variant_X1
gene-LOC101243943	1178.44505471523	-0.114554415779561	0.160400767334586	-0.714176232964071	0.475118211427825	0.727737710590584	NO	NA	LOC101243943	chromodomain-helicase-DNA-binding_protein_3%2C_transcript_variant_X2
gene-LOC101243943	1178.44505471523	-0.114554415779561	0.160400767334586	-0.714176232964071	0.475118211427825	0.727737710590584	NO	NA	LOC101243943	chromodomain-helicase-DNA-binding_protein_3%2C_transcript_variant_X3
gene-LOC101243944	358.317812787709	-0.17897890540742	0.263247938510565	-0.679887206031193	0.496575883187109	0.742656901917752	NO	NA	LOC101243944	BTB/POZ_domain-containing_protein_FBL11%2C_transcript_variant_X1
gene-LOC101243944	358.317812787709	-0.17897890540742	0.263247938510565	-0.679887206031193	0.496575883187109	0.742656901917752	NO	NA	LOC101243944	BTB/POZ_domain-containing_protein_FBL11%2C_transcript_variant_X2
gene-LOC101243944	358.317812787709	-0.17897890540742	0.263247938510565	-0.679887206031193	0.496575883187109	0.742656901917752	NO	NA	LOC101243944	BTB/POZ_domain-containing_protein_FBL11%2C_transcript_variant_X3
gene-LOC101243947	1235.46834955277	0.623344145902435	0.258676151426735	2.40974725526247	0.0159635750840528	0.132437826053884	NO	NA	LOC101243947	U-box_domain-containing_protein_27-like
gene-LOC101243948	557.988834122082	-0.397088281899299	0.246084383891447	-1.61362649518818	0.106608466293804	0.349654811368916	NO	NA	LOC101243948	U-box_domain-containing_protein_40
gene-LOC101243949	331.14207777479	-0.303358154797765	0.32198762339146	-0.9421422836149	0.346119798692065	0.621965103239584	NO	NA	LOC101243949	early-responsive_to_dehydration_stress_protein_ERD4-like
gene-LOC101243950	333.975581977698	-0.0640205689959663	0.270846652019449	-0.236372015377059	0.813144009484219	0.921164481654841	NO	NA	LOC101243950	uncharacterized_LOC101243950
gene-LOC101243951	149.923650635465	-0.0178330211526812	0.367767051641284	-0.0484899913494027	0.961325740806331	0.985281451725538	NO	NA	LOC101243951	F-box/FBD/LRR-repeat_protein_At1g13570-like%2C_transcript_variant_X1
gene-LOC101243951	149.923650635465	-0.0178330211526812	0.367767051641284	-0.0484899913494027	0.961325740806331	0.985281451725538	NO	NA	LOC101243951	F-box/FBD/LRR-repeat_protein_At1g13570-like%2C_transcript_variant_X2
gene-LOC101243951	149.923650635465	-0.0178330211526812	0.367767051641284	-0.0484899913494027	0.961325740806331	0.985281451725538	NO	NA	LOC101243951	F-box/FBD/LRR-repeat_protein_At1g13570-like%2C_transcript_variant_X3
gene-LOC101243951	149.923650635465	-0.0178330211526812	0.367767051641284	-0.0484899913494027	0.961325740806331	0.985281451725538	NO	NA	LOC101243951	F-box/FBD/LRR-repeat_protein_At1g13570-like%2C_transcript_variant_X4
gene-LOC101243953	4.71439545928082	-0.991874620752739	1.21745205501016	-0.8147134966596	0.415236325934741	0.681043773439571	NO	NA	LOC101243953	protein_LIGHT-DEPENDENT_SHORT_HYPOCOTYLS_4-like
gene-LOC101243954	10646.792824737	0.185157869549276	0.137409488802113	1.34748969058408	0.177822571541301	0.452027685604862	NO	NA	LOC101243954	SKP1-like_protein_1A
gene-LOC101243956	85.6564044941737	-0.0589779620054226	0.331190890640493	-0.178078454668136	0.858661362262198	0.943662415968974	NO	NA	LOC101243956	cyclic_dof_factor_2
gene-LOC101243958	9418.42687064754	-0.199109887109759	0.104183141311195	-1.91115265487165	0.0559849661437654	0.255690915516212	NO	NA	LOC101243958	calmodulin_4
gene-LOC101243960	18.7924783501961	0.306657167834424	0.693907680857386	0.441927905244572	0.658541376775557	0.843010807958599	NO	NA	LOC101243960	cytochrome_b561_and_DOMON_domain-containing_protein_At5g47530-like
gene-LOC101243961	4.49440158061114	-1.67418140854989	1.76075050851709	-0.950833977018067	0.341688661660512	0.618473379118373	NO	NA	LOC101243961	ethylene-responsive_transcription_factor_ERF098-like
gene-LOC101243963	1370.28243650201	0.25843439699457	0.232360643653807	1.11221243378724	0.266046823118903	0.549001345213638	NO	NA	LOC101243963	heat_stress_transcription_factor_B-2a
gene-LOC101243968	1319.42452981911	-0.169487652351613	0.141219218986609	-1.20017412337965	0.230071722843937	0.510509755709023	NO	NA	LOC101243968	diacylglycerol_kinase_1-like%2C_transcript_variant_X1
gene-LOC101243968	1319.42452981911	-0.169487652351613	0.141219218986609	-1.20017412337965	0.230071722843937	0.510509755709023	NO	NA	LOC101243968	diacylglycerol_kinase_1-like%2C_transcript_variant_X2
gene-LOC101243968	1319.42452981911	-0.169487652351613	0.141219218986609	-1.20017412337965	0.230071722843937	0.510509755709023	NO	NA	LOC101243968	diacylglycerol_kinase_1-like%2C_transcript_variant_X3
gene-LOC101243968	1319.42452981911	-0.169487652351613	0.141219218986609	-1.20017412337965	0.230071722843937	0.510509755709023	NO	NA	LOC101243968	diacylglycerol_kinase_1-like%2C_transcript_variant_X4
gene-LOC101243970	176.380688820215	0.281698562630335	0.50537572342767	0.557404223376099	0.577251280574924	0.793588954097162	NO	NA	LOC101243970	protein_RESPONSE_TO_LOW_SULFUR_3-like
gene-LOC101243971	11.702453327044	1.56201866629955	1.3390712107155	1.16649409964159	0.243414732791319	0.524688252503807	NO	NA	LOC101243971	pleiotropic_drug_resistance_protein_1-like
gene-LOC101243972	21.9291299838981	0.105275127970097	0.594168162329888	0.177180695036378	0.859366458882662	0.943785112518381	NO	NA	LOC101243972	nuclear_poly(A)_polymerase_3-like
gene-LOC101243974	320.043505495872	0.417921890009226	0.293216186043594	1.42530293313034	0.1540696526511	0.420300691186351	NO	NA	LOC101243974	sucrose_nonfermenting_4-like_protein%2C_transcript_variant_X1
gene-LOC101243974	320.043505495872	0.417921890009226	0.293216186043594	1.42530293313034	0.1540696526511	0.420300691186351	NO	NA	LOC101243974	sucrose_nonfermenting_4-like_protein%2C_transcript_variant_X2
gene-LOC101243975	243.846857006988	-0.320378842168125	0.258040931720077	-1.24158148101741	0.214391017973151	0.494095315203435	NO	NA	LOC101243975	probable_amino-acid_racemase%2C_transcript_variant_X1
gene-LOC101243975	243.846857006988	-0.320378842168125	0.258040931720077	-1.24158148101741	0.214391017973151	0.494095315203435	NO	NA	LOC101243975	probable_amino-acid_racemase%2C_transcript_variant_X2
gene-LOC101243977	13.005704874823	-0.150263223515929	0.770775013690807	-0.194950823323143	0.845431446164646	0.938128416571898	NO	NA	LOC101243977	transcription_factor_TCP17-like
gene-LOC101243978	155.965627888913	-1.41025480877107	0.441124168049379	-3.19695657349067	0.0013888583416427	0.0329471012162047	DOWN	NA	LOC101243978	uncharacterized_LOC101243978
gene-LOC101243980	911.526074868287	-0.393413223750362	0.223042711698756	-1.76384702622209	0.0777577376270608	0.301939687268612	NO	NA	LOC101243980	myosin-binding_protein_2%2C_transcript_variant_X1
gene-LOC101243980	911.526074868287	-0.393413223750362	0.223042711698756	-1.76384702622209	0.0777577376270608	0.301939687268612	NO	NA	LOC101243980	myosin-binding_protein_2%2C_transcript_variant_X2
gene-LOC101243983	613.950202911463	0.146140949928533	0.261300578152916	0.559282918398327	0.575968651195947	0.792574908394613	NO	NA	LOC101243983	aspartic_proteinase-like_protein_1
gene-LOC101243985	212.419825431492	1.16795458178929	0.617677263453441	1.89088161552077	0.0586401490920241	0.261123096098976	NO	NA	LOC101243985	mitogen-activated_protein_kinase_kinase_kinase_3-like%2C_transcript_variant_X1
gene-LOC101243985	212.419825431492	1.16795458178929	0.617677263453441	1.89088161552077	0.0586401490920241	0.261123096098976	NO	NA	LOC101243985	mitogen-activated_protein_kinase_kinase_kinase_3-like%2C_transcript_variant_X2
gene-LOC101243985	212.419825431492	1.16795458178929	0.617677263453441	1.89088161552077	0.0586401490920241	0.261123096098976	NO	NA	LOC101243985	mitogen-activated_protein_kinase_kinase_kinase_3-like%2C_transcript_variant_X3
gene-LOC101243987	225.352827104272	0.3800075412921	0.284797379751401	1.33430841822986	0.182102799837878	0.457058516991566	NO	NA	LOC101243987	probable_E3_ubiquitin-protein_ligase_RNF217
gene-LOC101243989	143.564179298266	0.487677618562515	0.278628939386577	1.7502762621721	0.0800706549306971	0.305788494416444	NO	NA	LOC101243989	CBS_domain-containing_protein_CBSX3%2C_mitochondrial
gene-LOC101243992	128.670400087725	-0.194039858764088	0.380983257436365	-0.509313349016388	0.610532602524104	0.813683768970164	NO	NA	LOC101243992	zinc_finger_MYND_domain-containing_protein_15%2C_transcript_variant_X1
gene-LOC101243992	128.670400087725	-0.194039858764088	0.380983257436365	-0.509313349016388	0.610532602524104	0.813683768970164	NO	NA	LOC101243992	zinc_finger_MYND_domain-containing_protein_15%2C_transcript_variant_X2
gene-LOC101243992	128.670400087725	-0.194039858764088	0.380983257436365	-0.509313349016388	0.610532602524104	0.813683768970164	NO	NA	LOC101243992	zinc_finger_MYND_domain-containing_protein_15%2C_transcript_variant_X3
gene-LOC101243992	128.670400087725	-0.194039858764088	0.380983257436365	-0.509313349016388	0.610532602524104	0.813683768970164	NO	NA	LOC101243992	zinc_finger_MYND_domain-containing_protein_15%2C_transcript_variant_X4
gene-LOC101243993	312.438048674164	-0.517013892230895	0.356873419961254	-1.44873185648577	0.147412480395116	0.411183440082247	NO	NA	LOC101243993	anaphase-promoting_complex_subunit_2
gene-LOC101243997	34.4824672597482	4.01284463132139	1.00189712912116	4.00524616218968	6.19529305659702e-05	0.0041033277207701	UP	NA	LOC101243997	pleiotropic_drug_resistance_protein_2-like
gene-LOC101244002	11.2169146263346	0.268537364026286	0.753631876074652	0.356324317682769	0.721597700009375	0.876717135074197	NO	NA	LOC101244002	protein_HOTHEAD%2C_transcript_variant_X1
gene-LOC101244003	146.739361651256	1.8582176950741	0.435869450781351	4.26324371148979	2.01480561924034e-05	0.0018492877844404	UP	NA	LOC101244003	probable_protein_phosphatase_2C_24
gene-LOC101244005	3085.61735136269	-0.185217928054946	0.163771141263379	-1.13095583645641	0.258073680111226	0.541215703892094	NO	NA	LOC101244005	probable_2-oxoglutarate-dependent_dioxygenase_AOP1
gene-LOC101244007	77.7533847906367	0.389036062026624	0.566328210410897	0.686944522407528	0.492117689049237	0.740066777319649	NO	NA	LOC101244007	2-oxoisovalerate_dehydrogenase_subunit_alpha_1%2C_mitochondrial
gene-LOC101244011	98.3353825461023	-0.348268793665441	0.369624198012545	-0.942224008974708	0.346077964313216	0.621965103239584	NO	NA	LOC101244011	WEB_family_protein_At4g27595%2C_chloroplastic-like%2C_transcript_variant_X1
gene-LOC101244011	98.3353825461023	-0.348268793665441	0.369624198012545	-0.942224008974708	0.346077964313216	0.621965103239584	NO	NA	LOC101244011	WEB_family_protein_At4g27595%2C_chloroplastic-like%2C_transcript_variant_X2
gene-LOC101244013	1979.16245286668	0.182439707044147	0.208457272324276	0.875189937055032	0.381470567642613	0.653895112452001	NO	NA	LOC101244013	probable_glutathione_S-transferase
gene-LOC101244014	261.522403712397	-0.15247529740625	0.210555398117513	-0.72415762677883	0.468968969268929	0.723679899989674	NO	NA	LOC101244014	nucleobase-ascorbate_transporter_1%2C_transcript_variant_X1
gene-LOC101244014	261.522403712397	-0.15247529740625	0.210555398117513	-0.72415762677883	0.468968969268929	0.723679899989674	NO	NA	LOC101244014	nucleobase-ascorbate_transporter_1%2C_transcript_variant_X2
gene-LOC101244014	261.522403712397	-0.15247529740625	0.210555398117513	-0.72415762677883	0.468968969268929	0.723679899989674	NO	NA	LOC101244014	nucleobase-ascorbate_transporter_1%2C_transcript_variant_X3
gene-LOC101244015	416.945405109589	-0.338594406965313	0.286074556401515	-1.18358798218352	0.236576199948298	0.518121219314479	NO	NA	LOC101244015	probable_polyamine_oxidase_5
gene-LOC101244018	816.536490340788	-0.110470998169608	0.148547664875431	-0.743673744466101	0.457073877235478	0.715482628528149	NO	NA	LOC101244018	DNA_(cytosine-5)-methyltransferase_CMT2%2C_transcript_variant_X1
gene-LOC101244018	816.536490340788	-0.110470998169608	0.148547664875431	-0.743673744466101	0.457073877235478	0.715482628528149	NO	NA	LOC101244018	DNA_(cytosine-5)-methyltransferase_CMT2%2C_transcript_variant_X2
gene-LOC101244022	1783.88680544485	-0.128723484946979	0.156997607973876	-0.819907300551985	0.412268954606278	0.678822585473848	NO	NA	LOC101244022	probable_ADP-ribosylation_factor_GTPase-activating_protein_AGD9
gene-LOC101244024	1000.25352536545	-0.332197484742362	0.197843488340029	-1.67909233470157	0.0931340498979839	0.327707591059982	NO	NA	LOC101244024	polyadenylation_and_cleavage_factor_homolog_4%2C_transcript_variant_X1
gene-LOC101244024	1000.25352536545	-0.332197484742362	0.197843488340029	-1.67909233470157	0.0931340498979839	0.327707591059982	NO	NA	LOC101244024	polyadenylation_and_cleavage_factor_homolog_4%2C_transcript_variant_X2
gene-LOC101244026	312.985885800072	0.183919492181529	0.273153532435511	0.673319105711914	0.500744300420617	0.746095814714822	NO	NA	LOC101244026	cytochrome_c-type_biogenesis_protein_CcmE_homolog%2C_mitochondrial
gene-LOC101244028	1056.00087083252	-0.0514182053779598	0.35896951645432	-0.143238361535088	0.886101934053571	0.954505622746062	NO	NA	LOC101244028	bromodomain_and_WD_repeat-containing_protein_3
gene-LOC101244032	233.466970466729	0.0825531595379015	0.344265432882384	0.23979508731597	0.810489115631492	0.920252001920306	NO	NA	LOC101244032	phosphatidate_cytidylyltransferase_1-like%2C_transcript_variant_X1
gene-LOC101244032	233.466970466729	0.0825531595379015	0.344265432882384	0.23979508731597	0.810489115631492	0.920252001920306	NO	NA	LOC101244032	phosphatidate_cytidylyltransferase_1-like%2C_transcript_variant_X2
gene-LOC101244034	1328.03723724133	-0.0457717970285805	0.158499229292926	-0.288782458014282	0.772747856933695	0.901918273024838	NO	NA	LOC101244034	protein_unc-13_homolog%2C_transcript_variant_X1
gene-LOC101244034	1328.03723724133	-0.0457717970285805	0.158499229292926	-0.288782458014282	0.772747856933695	0.901918273024838	NO	NA	LOC101244034	protein_unc-13_homolog%2C_transcript_variant_X2
gene-LOC101244034	1328.03723724133	-0.0457717970285805	0.158499229292926	-0.288782458014282	0.772747856933695	0.901918273024838	NO	NA	LOC101244034	protein_unc-13_homolog%2C_transcript_variant_X3
gene-LOC101244035	1104.74735275955	-0.121732060054505	0.193176711774174	-0.630159085619031	0.528590505143181	0.76442560711517	NO	NA	LOC101244035	methyltransferase-like_protein_13%2C_transcript_variant_X1
gene-LOC101244036	250.964507446689	-0.0091276379862076	0.279777776571161	-0.0326245997736923	0.973973952486962	0.990012267785296	NO	NA	LOC101244036	uncharacterized_LOC101244036
gene-LOC101244037	383.537837006263	-0.21949978508158	0.289236694748206	-0.758893283829927	0.447916396876088	0.708281935844682	NO	NA	LOC101244037	vacuole_membrane_protein_KMS1-like%2C_transcript_variant_X1
gene-LOC101244037	383.537837006263	-0.21949978508158	0.289236694748206	-0.758893283829927	0.447916396876088	0.708281935844682	NO	NA	LOC101244037	vacuole_membrane_protein_KMS1-like%2C_transcript_variant_X2
gene-LOC101244039	143.386087866357	-0.455642453306757	0.243103307249925	-1.87427500868316	0.060892530248364	0.266750402667254	NO	NA	LOC101244039	uncharacterized_LOC101244039
gene-LOC101244042	369.402376726283	-0.432009165146705	0.524713689390193	-0.823323602722797	0.41032399493234	0.677283832379969	NO	NA	LOC101244042	DNA_replication_ATP-dependent_helicase/nuclease_DNA2%2C_transcript_variant_X1
gene-LOC101244042	369.402376726283	-0.432009165146705	0.524713689390193	-0.823323602722797	0.41032399493234	0.677283832379969	NO	NA	LOC101244042	DNA_replication_ATP-dependent_helicase/nuclease_DNA2%2C_transcript_variant_X2
gene-LOC101244043	539.700288190531	0.227528651185262	0.29202714590036	0.779135276906399	0.435900031509268	0.698448665315378	NO	NA	LOC101244043	outer_envelope_protein_64%2C_mitochondrial
gene-LOC101244045	669.563484358583	0.492646338994023	0.266048372681734	1.85171716717606	0.0640664475389232	0.273846064548591	NO	NA	LOC101244045	CASP-like_protein_4B1
gene-LOC101244047	151.69027702714	1.23498079662236	0.308612090184963	4.00172525931238	6.28822899417554e-05	0.0041121692547126	UP	NA	LOC101244047	thioredoxin_family_protein%2C_transcript_variant_X1
gene-LOC101244047	151.69027702714	1.23498079662236	0.308612090184963	4.00172525931238	6.28822899417554e-05	0.0041121692547126	UP	NA	LOC101244047	thioredoxin_family_protein%2C_transcript_variant_X2
gene-LOC101244049	609.819483834894	-0.148498407848943	0.240178139428011	-0.618284445880857	0.536387853070743	0.769524367603922	NO	NA	LOC101244049	growth-regulating_factor_2-like%2C_transcript_variant_X1
gene-LOC101244049	609.819483834894	-0.148498407848943	0.240178139428011	-0.618284445880857	0.536387853070743	0.769524367603922	NO	NA	LOC101244049	growth-regulating_factor_2-like%2C_transcript_variant_X2
gene-LOC101244050	301.684100642188	0.452580260381424	0.280823178659694	1.61162003272482	0.107044648692773	0.350416847591874	NO	NA	LOC101244050	glycerol-3-phosphate_dehydrogenase_SDP6%2C_mitochondrial%2C_transcript_variant_X1
gene-LOC101244050	301.684100642188	0.452580260381424	0.280823178659694	1.61162003272482	0.107044648692773	0.350416847591874	NO	NA	LOC101244050	glycerol-3-phosphate_dehydrogenase_SDP6%2C_mitochondrial%2C_transcript_variant_X2
gene-LOC101244053	195.708451749416	-0.109137544638805	0.282071035614114	-0.386915105981	0.698819057530416	0.865057465075172	NO	NA	LOC101244053	transcription_factor_E2FB
gene-LOC101244054	48.0927779415161	0.320484641599805	0.473822550396052	0.676381150141382	0.498798681973685	0.744449993864251	NO	NA	LOC101244054	lectin-like
gene-LOC101244056	760.718294709147	-0.0193866980432942	0.194838163839361	-0.0995015435439947	0.920740062412391	0.969352928464881	NO	NA	LOC101244056	deSI-like_protein_At4g17486%2C_transcript_variant_X1
gene-LOC101244056	760.718294709147	-0.0193866980432942	0.194838163839361	-0.0995015435439947	0.920740062412391	0.969352928464881	NO	NA	LOC101244056	deSI-like_protein_At4g17486%2C_transcript_variant_X2
gene-LOC101244057	1004.4832692682	0.092850961635163	0.215068487544282	0.431727412487826	0.665939541550393	0.846326708407076	NO	NA	LOC101244057	transcription_factor_bHLH66%2C_transcript_variant_X1
gene-LOC101244057	1004.4832692682	0.092850961635163	0.215068487544282	0.431727412487826	0.665939541550393	0.846326708407076	NO	NA	LOC101244057	transcription_factor_bHLH66%2C_transcript_variant_X2
gene-LOC101244058	1147.47122107468	0.121653185409658	0.2005082684635	0.606724033586689	0.544034069754114	0.774057560005871	NO	NA	LOC101244058	60S_ribosomal_protein_L18a-like_protein
gene-LOC101244060	78.8262660229931	0.0849688213123392	0.463165278236919	0.183452485116719	0.854442997390222	0.941997862971093	NO	NA	LOC101244060	ubiquitin-conjugating_enzyme_E2_5B
gene-LOC101244063	250.04068575224	-0.0153760096583782	0.263951089921606	-0.0582532531422577	0.953546902830478	0.982452499733083	NO	NA	LOC101244063	peptide_chain_release_factor_1-like%2C_mitochondrial%2C_transcript_variant_X1
gene-LOC101244063	250.04068575224	-0.0153760096583782	0.263951089921606	-0.0582532531422577	0.953546902830478	0.982452499733083	NO	NA	LOC101244063	peptide_chain_release_factor_1-like%2C_mitochondrial%2C_transcript_variant_X10
gene-LOC101244063	250.04068575224	-0.0153760096583782	0.263951089921606	-0.0582532531422577	0.953546902830478	0.982452499733083	NO	NA	LOC101244063	peptide_chain_release_factor_1-like%2C_mitochondrial%2C_transcript_variant_X11
gene-LOC101244063	250.04068575224	-0.0153760096583782	0.263951089921606	-0.0582532531422577	0.953546902830478	0.982452499733083	NO	NA	LOC101244063	peptide_chain_release_factor_1-like%2C_mitochondrial%2C_transcript_variant_X12
gene-LOC101244063	250.04068575224	-0.0153760096583782	0.263951089921606	-0.0582532531422577	0.953546902830478	0.982452499733083	NO	NA	LOC101244063	peptide_chain_release_factor_1-like%2C_mitochondrial%2C_transcript_variant_X13
gene-LOC101244063	250.04068575224	-0.0153760096583782	0.263951089921606	-0.0582532531422577	0.953546902830478	0.982452499733083	NO	NA	LOC101244063	peptide_chain_release_factor_1-like%2C_mitochondrial%2C_transcript_variant_X14
gene-LOC101244063	250.04068575224	-0.0153760096583782	0.263951089921606	-0.0582532531422577	0.953546902830478	0.982452499733083	NO	NA	LOC101244063	peptide_chain_release_factor_1-like%2C_mitochondrial%2C_transcript_variant_X15
gene-LOC101244063	250.04068575224	-0.0153760096583782	0.263951089921606	-0.0582532531422577	0.953546902830478	0.982452499733083	NO	NA	LOC101244063	peptide_chain_release_factor_1-like%2C_mitochondrial%2C_transcript_variant_X16
gene-LOC101244063	250.04068575224	-0.0153760096583782	0.263951089921606	-0.0582532531422577	0.953546902830478	0.982452499733083	NO	NA	LOC101244063	peptide_chain_release_factor_1-like%2C_mitochondrial%2C_transcript_variant_X17
gene-LOC101244063	250.04068575224	-0.0153760096583782	0.263951089921606	-0.0582532531422577	0.953546902830478	0.982452499733083	NO	NA	LOC101244063	peptide_chain_release_factor_1-like%2C_mitochondrial%2C_transcript_variant_X18
gene-LOC101244063	250.04068575224	-0.0153760096583782	0.263951089921606	-0.0582532531422577	0.953546902830478	0.982452499733083	NO	NA	LOC101244063	peptide_chain_release_factor_1-like%2C_mitochondrial%2C_transcript_variant_X19
gene-LOC101244063	250.04068575224	-0.0153760096583782	0.263951089921606	-0.0582532531422577	0.953546902830478	0.982452499733083	NO	NA	LOC101244063	peptide_chain_release_factor_1-like%2C_mitochondrial%2C_transcript_variant_X2
gene-LOC101244063	250.04068575224	-0.0153760096583782	0.263951089921606	-0.0582532531422577	0.953546902830478	0.982452499733083	NO	NA	LOC101244063	peptide_chain_release_factor_1-like%2C_mitochondrial%2C_transcript_variant_X20
gene-LOC101244063	250.04068575224	-0.0153760096583782	0.263951089921606	-0.0582532531422577	0.953546902830478	0.982452499733083	NO	NA	LOC101244063	peptide_chain_release_factor_1-like%2C_mitochondrial%2C_transcript_variant_X21
gene-LOC101244063	250.04068575224	-0.0153760096583782	0.263951089921606	-0.0582532531422577	0.953546902830478	0.982452499733083	NO	NA	LOC101244063	peptide_chain_release_factor_1-like%2C_mitochondrial%2C_transcript_variant_X22
gene-LOC101244063	250.04068575224	-0.0153760096583782	0.263951089921606	-0.0582532531422577	0.953546902830478	0.982452499733083	NO	NA	LOC101244063	peptide_chain_release_factor_1-like%2C_mitochondrial%2C_transcript_variant_X3
gene-LOC101244063	250.04068575224	-0.0153760096583782	0.263951089921606	-0.0582532531422577	0.953546902830478	0.982452499733083	NO	NA	LOC101244063	peptide_chain_release_factor_1-like%2C_mitochondrial%2C_transcript_variant_X4
gene-LOC101244063	250.04068575224	-0.0153760096583782	0.263951089921606	-0.0582532531422577	0.953546902830478	0.982452499733083	NO	NA	LOC101244063	peptide_chain_release_factor_1-like%2C_mitochondrial%2C_transcript_variant_X5
gene-LOC101244063	250.04068575224	-0.0153760096583782	0.263951089921606	-0.0582532531422577	0.953546902830478	0.982452499733083	NO	NA	LOC101244063	peptide_chain_release_factor_1-like%2C_mitochondrial%2C_transcript_variant_X6
gene-LOC101244063	250.04068575224	-0.0153760096583782	0.263951089921606	-0.0582532531422577	0.953546902830478	0.982452499733083	NO	NA	LOC101244063	peptide_chain_release_factor_1-like%2C_mitochondrial%2C_transcript_variant_X7
gene-LOC101244063	250.04068575224	-0.0153760096583782	0.263951089921606	-0.0582532531422577	0.953546902830478	0.982452499733083	NO	NA	LOC101244063	peptide_chain_release_factor_1-like%2C_mitochondrial%2C_transcript_variant_X8
gene-LOC101244063	250.04068575224	-0.0153760096583782	0.263951089921606	-0.0582532531422577	0.953546902830478	0.982452499733083	NO	NA	LOC101244063	peptide_chain_release_factor_1-like%2C_mitochondrial%2C_transcript_variant_X9
gene-LOC101244067	250.249820952178	-0.449875056904495	0.279870301256859	-1.60744121432023	0.107957615202065	0.35172172954054	NO	NA	LOC101244067	phospholipase_D_alpha_4
gene-LOC101244071	337.899436964463	-0.554369119331079	0.362940907064691	-1.52743630861171	0.126652553606871	0.381921133901139	NO	NA	LOC101244071	U11/U12_small_nuclear_ribonucleoprotein_48_kDa_protein%2C_transcript_variant_X1
gene-LOC101244071	337.899436964463	-0.554369119331079	0.362940907064691	-1.52743630861171	0.126652553606871	0.381921133901139	NO	NA	LOC101244071	U11/U12_small_nuclear_ribonucleoprotein_48_kDa_protein%2C_transcript_variant_X2
gene-LOC101244071	337.899436964463	-0.554369119331079	0.362940907064691	-1.52743630861171	0.126652553606871	0.381921133901139	NO	NA	LOC101244071	U11/U12_small_nuclear_ribonucleoprotein_48_kDa_protein%2C_transcript_variant_X3
gene-LOC101244071	337.899436964463	-0.554369119331079	0.362940907064691	-1.52743630861171	0.126652553606871	0.381921133901139	NO	NA	LOC101244071	U11/U12_small_nuclear_ribonucleoprotein_48_kDa_protein%2C_transcript_variant_X4
gene-LOC101244071	337.899436964463	-0.554369119331079	0.362940907064691	-1.52743630861171	0.126652553606871	0.381921133901139	NO	NA	LOC101244071	U11/U12_small_nuclear_ribonucleoprotein_48_kDa_protein%2C_transcript_variant_X5
gene-LOC101244073	252.20064729378	-0.696084934512259	0.345380081997794	-2.01541713258585	0.0438609607893862	0.227275464675773	NO	NA	LOC101244073	protein_DETOXIFICATION_27%2C_transcript_variant_X1
gene-LOC101244073	252.20064729378	-0.696084934512259	0.345380081997794	-2.01541713258585	0.0438609607893862	0.227275464675773	NO	NA	LOC101244073	protein_DETOXIFICATION_27%2C_transcript_variant_X2
gene-LOC101244073	252.20064729378	-0.696084934512259	0.345380081997794	-2.01541713258585	0.0438609607893862	0.227275464675773	NO	NA	LOC101244073	protein_DETOXIFICATION_27%2C_transcript_variant_X3
gene-LOC101244074	1356.75504647125	0.279581817059009	0.164564803673548	1.69891623736035	0.0893349671349336	0.321191717746758	NO	NA	LOC101244074	CO(2)-response_secreted_protease
gene-LOC101244075	66.8421946650631	0.157765707803559	0.496887121645257	0.317508144065349	0.750858060859678	0.891300352845363	NO	NA	LOC101244075	alcohol_dehydrogenase-like_1%2C_transcript_variant_X1
gene-LOC101244075	66.8421946650631	0.157765707803559	0.496887121645257	0.317508144065349	0.750858060859678	0.891300352845363	NO	NA	LOC101244075	alcohol_dehydrogenase-like_1%2C_transcript_variant_X2
gene-LOC101244075	66.8421946650631	0.157765707803559	0.496887121645257	0.317508144065349	0.750858060859678	0.891300352845363	NO	NA	LOC101244075	alcohol_dehydrogenase-like_1%2C_transcript_variant_X3
gene-LOC101244075	66.8421946650631	0.157765707803559	0.496887121645257	0.317508144065349	0.750858060859678	0.891300352845363	NO	NA	LOC101244075	alcohol_dehydrogenase-like_1%2C_transcript_variant_X4
gene-LOC101244075	66.8421946650631	0.157765707803559	0.496887121645257	0.317508144065349	0.750858060859678	0.891300352845363	NO	NA	LOC101244075	alcohol_dehydrogenase-like_1%2C_transcript_variant_X5
gene-LOC101244077	152.431915214803	0.272686517359831	0.478807329699283	0.569511994586826	0.569008733119403	0.78840749588441	NO	NA	LOC101244077	polygalacturonase_At1g48100
gene-LOC101244079	31.057991286127	1.71764998136694	1.04830098918681	1.63850840463229	0.101315682248533	0.34127828836828	NO	NA	LOC101244079	protein_disulfide-isomerase
gene-LOC101244080	34.6856676563993	0.421294917527157	0.588048360973133	0.716429031159914	0.473726474295301	0.726851856973248	NO	NA	LOC101244080	epoxide_hydrolase_A
gene-LOC101244082	196.309458317528	-0.586555954987732	0.351005106017166	-1.67107527763156	0.0947068098550752	0.330709766534299	NO	NA	LOC101244082	formin-like_protein_3
gene-LOC101244084	28742.8956699895	-0.448120218660632	0.170098740248545	-2.63447111957353	0.0084268472339245	0.0947333974795531	NO	NA	LOC101244084	elongation_factor_1-alpha
gene-LOC101244085	325.458952336926	-0.692827011349252	0.332956919841719	-2.08083079239983	0.0374493966139152	0.209401885653035	NO	NA	LOC101244085	ethylene-responsive_transcription_factor_CRF4-like
gene-LOC101244086	15.2803779333171	0.694212658827719	0.734246630606303	0.945476124629232	0.344415854312271	0.620965612280771	NO	NA	LOC101244086	histone_H2B.1-like
gene-LOC101244087	282.574580018791	-0.336914981088007	0.205524019428806	-1.6392973532941	0.101151346986952	0.340950376375391	NO	NA	LOC101244087	protein_NPG1
gene-LOC101244088	32.1684361698307	0.102310972081011	0.942977414522519	0.108497796983629	0.913600827952392	0.966334125949852	NO	NA	LOC101244088	uncharacterized_LOC101244088
gene-LOC101244089	40.1913180685941	-0.203577638631787	0.553843079320688	-0.367572776898256	0.713191816728745	0.872563819223293	NO	NA	LOC101244089	60S_ribosomal_protein_L13-1-like
gene-LOC101244091	86.7081846505833	0.268882411942861	0.360136565245296	0.746612362895503	0.455297583626937	0.714029830068142	NO	NA	LOC101244091	cation/H(+)_antiporter_14%2C_transcript_variant_X1
gene-LOC101244091	86.7081846505833	0.268882411942861	0.360136565245296	0.746612362895503	0.455297583626937	0.714029830068142	NO	NA	LOC101244091	cation/H(+)_antiporter_14%2C_transcript_variant_X2
gene-LOC101244091	86.7081846505833	0.268882411942861	0.360136565245296	0.746612362895503	0.455297583626937	0.714029830068142	NO	NA	LOC101244091	cation/H(+)_antiporter_14%2C_transcript_variant_X3
gene-LOC101244091	86.7081846505833	0.268882411942861	0.360136565245296	0.746612362895503	0.455297583626937	0.714029830068142	NO	NA	LOC101244091	cation/H(+)_antiporter_14%2C_transcript_variant_X4
gene-LOC101244095	729.395006367062	1.55663782652055	0.466959203406765	3.33356279341724	0.0008574131540749	0.0244140900752619	UP	NA	LOC101244095	aspartyl_protease_family_protein_2
gene-LOC101244097	892.471852405404	-0.330967642200688	0.182697988415406	-1.81155602790851	0.0700548245017493	0.286597278166746	NO	NA	LOC101244097	calcium/calmodulin-regulated_receptor-like_kinase%2C_transcript_variant_X1
gene-LOC101244100	868.992655507899	-0.52360591204885	0.289203784779576	-1.81050850509418	0.0702169666238877	0.286597278166746	NO	NA	LOC101244100	proline-rich_receptor-like_protein_kinase_PERK8
gene-LOC101244102	138.267136923824	0.166510711631394	0.307241542246995	0.541953768405231	0.587850354775751	0.800590118044621	NO	NA	LOC101244102	lysine-specific_demethylase_JMJ25-like%2C_transcript_variant_X1
gene-LOC101244102	138.267136923824	0.166510711631394	0.307241542246995	0.541953768405231	0.587850354775751	0.800590118044621	NO	NA	LOC101244102	lysine-specific_demethylase_JMJ25-like%2C_transcript_variant_X10
gene-LOC101244102	138.267136923824	0.166510711631394	0.307241542246995	0.541953768405231	0.587850354775751	0.800590118044621	NO	NA	LOC101244102	lysine-specific_demethylase_JMJ25-like%2C_transcript_variant_X11
gene-LOC101244102	138.267136923824	0.166510711631394	0.307241542246995	0.541953768405231	0.587850354775751	0.800590118044621	NO	NA	LOC101244102	lysine-specific_demethylase_JMJ25-like%2C_transcript_variant_X12
gene-LOC101244102	138.267136923824	0.166510711631394	0.307241542246995	0.541953768405231	0.587850354775751	0.800590118044621	NO	NA	LOC101244102	lysine-specific_demethylase_JMJ25-like%2C_transcript_variant_X13
gene-LOC101244102	138.267136923824	0.166510711631394	0.307241542246995	0.541953768405231	0.587850354775751	0.800590118044621	NO	NA	LOC101244102	lysine-specific_demethylase_JMJ25-like%2C_transcript_variant_X14
gene-LOC101244102	138.267136923824	0.166510711631394	0.307241542246995	0.541953768405231	0.587850354775751	0.800590118044621	NO	NA	LOC101244102	lysine-specific_demethylase_JMJ25-like%2C_transcript_variant_X15
gene-LOC101244102	138.267136923824	0.166510711631394	0.307241542246995	0.541953768405231	0.587850354775751	0.800590118044621	NO	NA	LOC101244102	lysine-specific_demethylase_JMJ25-like%2C_transcript_variant_X2
gene-LOC101244102	138.267136923824	0.166510711631394	0.307241542246995	0.541953768405231	0.587850354775751	0.800590118044621	NO	NA	LOC101244102	lysine-specific_demethylase_JMJ25-like%2C_transcript_variant_X3
gene-LOC101244102	138.267136923824	0.166510711631394	0.307241542246995	0.541953768405231	0.587850354775751	0.800590118044621	NO	NA	LOC101244102	lysine-specific_demethylase_JMJ25-like%2C_transcript_variant_X4
gene-LOC101244102	138.267136923824	0.166510711631394	0.307241542246995	0.541953768405231	0.587850354775751	0.800590118044621	NO	NA	LOC101244102	lysine-specific_demethylase_JMJ25-like%2C_transcript_variant_X5
gene-LOC101244102	138.267136923824	0.166510711631394	0.307241542246995	0.541953768405231	0.587850354775751	0.800590118044621	NO	NA	LOC101244102	lysine-specific_demethylase_JMJ25-like%2C_transcript_variant_X6
gene-LOC101244102	138.267136923824	0.166510711631394	0.307241542246995	0.541953768405231	0.587850354775751	0.800590118044621	NO	NA	LOC101244102	lysine-specific_demethylase_JMJ25-like%2C_transcript_variant_X7
gene-LOC101244102	138.267136923824	0.166510711631394	0.307241542246995	0.541953768405231	0.587850354775751	0.800590118044621	NO	NA	LOC101244102	lysine-specific_demethylase_JMJ25-like%2C_transcript_variant_X8
gene-LOC101244102	138.267136923824	0.166510711631394	0.307241542246995	0.541953768405231	0.587850354775751	0.800590118044621	NO	NA	LOC101244102	lysine-specific_demethylase_JMJ25-like%2C_transcript_variant_X9
gene-LOC101244103	267.203337832268	0.766372479893444	0.263463518713901	2.90883718411755	0.0036277573680903	0.0590928624684389	NO	NA	LOC101244103	uncharacterized_LOC101244103
gene-LOC101244104	1706.90547344339	0.203101519711796	0.236583194354083	0.858478220595092	0.390628451684307	0.660973480283891	NO	NA	LOC101244104	phosphatidylinositol_glycan_anchor_biosynthesis_class_U_protein%2C_transcript_variant_X1
gene-LOC101244106	1804.59738897809	0.167399746180851	0.29155580432679	0.574160224892044	0.565859382305041	0.786434818873426	NO	NA	LOC101244106	threonine--tRNA_ligase%2C_mitochondrial_1-like
gene-LOC101244110	214.106652471523	0.103470421420019	0.280719904220434	0.368589543756643	0.712433690526786	0.8723424252983	NO	NA	LOC101244110	nuclear_intron_maturase_4%2C_mitochondrial
gene-LOC101244112	22.4573110037595	0.282068632239972	0.634572467237247	0.44450184463253	0.656679795501411	0.842004279922737	NO	NA	LOC101244112	protein_CNGC15b-like
gene-LOC101244113	1452.26110178826	-0.118621391085449	0.219751644497266	-0.539797512582094	0.589336682678724	0.801627105083366	NO	NA	LOC101244113	alpha-glucan_phosphorylase%2C_H_isozyme%2C_transcript_variant_X1
gene-LOC101244113	1452.26110178826	-0.118621391085449	0.219751644497266	-0.539797512582094	0.589336682678724	0.801627105083366	NO	NA	LOC101244113	alpha-glucan_phosphorylase%2C_H_isozyme%2C_transcript_variant_X2
gene-LOC101244113	1452.26110178826	-0.118621391085449	0.219751644497266	-0.539797512582094	0.589336682678724	0.801627105083366	NO	NA	LOC101244113	alpha-glucan_phosphorylase%2C_H_isozyme%2C_transcript_variant_X3
gene-LOC101244115	1280.85484855288	-0.118648415981408	0.134519042517611	-0.882019480371155	0.377766272876872	0.65028693240046	NO	NA	LOC101244115	probable_serine/threonine-protein_phosphatase_2A_regulatory_subunit_B''_subunit_TON2
gene-LOC101244118	1052.40967050266	0.0187601565526148	0.146898931646544	0.127707916880934	0.898380124634509	0.959511255311721	NO	NA	LOC101244118	probable_prolyl_4-hydroxylase_4
gene-LOC101244119	478.642485488494	-0.0406108578001751	0.266385316037777	-0.152451563037416	0.878830790892154	0.951606298328537	NO	NA	LOC101244119	endo-1%2C3%3B1%2C4-beta-D-glucanase%2C_transcript_variant_X1
gene-LOC101244119	478.642485488494	-0.0406108578001751	0.266385316037777	-0.152451563037416	0.878830790892154	0.951606298328537	NO	NA	LOC101244119	endo-1%2C3%3B1%2C4-beta-D-glucanase%2C_transcript_variant_X2
gene-LOC101244120	296.735800513848	0.241373566718691	0.223680846119413	1.07909805826572	0.280544016770836	0.562602068018225	NO	NA	LOC101244120	putative_pre-16S_rRNA_nuclease
gene-LOC101244121	1405.66128792839	0.157682484701364	0.17202143757243	0.916644384133643	0.359329018389056	0.633383505227947	NO	NA	LOC101244121	UTP:RNA_uridylyltransferase_1-like
gene-LOC101244124	3124.7526055692	0.609177605192695	0.332891614959511	1.82995779352024	0.0672562503244762	0.280588114827051	NO	NA	LOC101244124	germin-like_protein_5-1
gene-LOC101244125	85.4361530980555	-0.0118219091294938	0.332166135471358	-0.035590350330921	0.971609002768998	0.989151242644132	NO	NA	LOC101244125	glucosidase_2_subunit_beta
gene-LOC101244126	97.9968591724121	-0.671064277482147	0.39791733323371	-1.68644143251736	0.0917108068038851	0.325549003869395	NO	NA	LOC101244126	probable_sodium/metabolite_cotransporter_BASS1%2C_chloroplastic%2C_transcript_variant_X1
gene-LOC101244126	97.9968591724121	-0.671064277482147	0.39791733323371	-1.68644143251736	0.0917108068038851	0.325549003869395	NO	NA	LOC101244126	probable_sodium/metabolite_cotransporter_BASS1%2C_chloroplastic%2C_transcript_variant_X2
gene-LOC101244129	637.146309166357	1.38220105614581	0.48304254285061	2.86144787162831	0.0042171084716049	0.0646537833719841	UP	NA	LOC101244129	leucine-rich_repeat_protein_1-like%2C_transcript_variant_X1
gene-LOC101244129	637.146309166357	1.38220105614581	0.48304254285061	2.86144787162831	0.0042171084716049	0.0646537833719841	UP	NA	LOC101244129	leucine-rich_repeat_protein_1-like%2C_transcript_variant_X2
gene-LOC101244131	579.503040583776	0.424501890657296	0.36435559881171	1.16507579969059	0.243988311757497	0.525277354531828	NO	NA	LOC101244131	nucleolin
gene-LOC101244132	2375.99874441057	-0.0362384398574619	0.168767092815981	-0.214724560652208	0.829982072561485	0.930302852253026	NO	NA	LOC101244132	V-type_ATP_synthase_beta_chain%2C_transcript_variant_X1
gene-LOC101244133	76.5255177898459	0.766856245197365	0.582526383343097	1.31643178253388	0.188029160818934	0.465194517573541	NO	NA	LOC101244133	formin-like_protein_11
gene-LOC101244134	715.149490034312	0.180125991419627	0.150389699113756	1.19772825187568	0.23102282698456	0.51146082368189	NO	NA	LOC101244134	UDP-glycosyltransferase_TURAN%2C_transcript_variant_X1
gene-LOC101244134	715.149490034312	0.180125991419627	0.150389699113756	1.19772825187568	0.23102282698456	0.51146082368189	NO	NA	LOC101244134	UDP-glycosyltransferase_TURAN%2C_transcript_variant_X2
gene-LOC101244134	715.149490034312	0.180125991419627	0.150389699113756	1.19772825187568	0.23102282698456	0.51146082368189	NO	NA	LOC101244134	UDP-glycosyltransferase_TURAN%2C_transcript_variant_X3
gene-LOC101244137	2586.59170779315	0.148299954617263	0.136350908526216	1.08763451758556	0.276756486208478	0.558217217391495	NO	NA	LOC101244137	vacuolar_protein_sorting-associated_protein_52_A-like%2C_transcript_variant_X1
gene-LOC101244137	2586.59170779315	0.148299954617263	0.136350908526216	1.08763451758556	0.276756486208478	0.558217217391495	NO	NA	LOC101244137	vacuolar_protein_sorting-associated_protein_52_A-like%2C_transcript_variant_X2
gene-LOC101244139	4574.75427340209	0.0504642991902153	0.174657193021407	0.288933414749372	0.772632332452493	0.901918273024838	NO	NA	LOC101244139	uncharacterized_LOC101244139
gene-LOC101244140	14.569657239569	0.101740878545526	0.717209240405248	0.141856619817166	0.887193260078706	0.95481111986684	NO	NA	LOC101244140	uncharacterized_LOC101244140
gene-LOC101244141	3331.83227311338	0.847924993332369	0.483167160692661	1.75493092725258	0.0792711233147166	0.304456538300429	NO	NA	LOC101244141	peroxidase_72
gene-LOC101244142	3147.57824534519	1.00025597822448	0.321016456102079	3.11590250035784	0.0018338289406325	0.039272185847387	UP	NA	LOC101244142	mitochondrial_uncoupling_protein_5
gene-LOC101244145	321.351957025412	-0.0356300915056093	0.210395063189134	-0.169348514958166	0.865522517599273	0.945341895697618	NO	NA	LOC101244145	uncharacterized_LOC101244145
gene-LOC101244147	153.006208488588	-0.0372260047540774	0.297975930995015	-0.124929569411095	0.900579308747976	0.960580103433309	NO	NA	LOC101244147	thioredoxin-like_fold_domain-containing_protein_MRL7%2C_chloroplastic%2C_transcript_variant_X1
gene-LOC101244147	153.006208488588	-0.0372260047540774	0.297975930995015	-0.124929569411095	0.900579308747976	0.960580103433309	NO	NA	LOC101244147	thioredoxin-like_fold_domain-containing_protein_MRL7%2C_chloroplastic%2C_transcript_variant_X2
gene-LOC101244147	153.006208488588	-0.0372260047540774	0.297975930995015	-0.124929569411095	0.900579308747976	0.960580103433309	NO	NA	LOC101244147	thioredoxin-like_fold_domain-containing_protein_MRL7%2C_chloroplastic%2C_transcript_variant_X3
gene-LOC101244147	153.006208488588	-0.0372260047540774	0.297975930995015	-0.124929569411095	0.900579308747976	0.960580103433309	NO	NA	LOC101244147	thioredoxin-like_fold_domain-containing_protein_MRL7%2C_chloroplastic%2C_transcript_variant_X4
gene-LOC101244147	153.006208488588	-0.0372260047540774	0.297975930995015	-0.124929569411095	0.900579308747976	0.960580103433309	NO	NA	LOC101244147	thioredoxin-like_fold_domain-containing_protein_MRL7%2C_chloroplastic%2C_transcript_variant_X5
gene-LOC101244147	153.006208488588	-0.0372260047540774	0.297975930995015	-0.124929569411095	0.900579308747976	0.960580103433309	NO	NA	LOC101244147	thioredoxin-like_fold_domain-containing_protein_MRL7%2C_chloroplastic%2C_transcript_variant_X6
gene-LOC101244148	705.723927163627	0.157516600848301	0.176421075704319	0.892844577777647	0.371940410249695	0.644783277611848	NO	NA	LOC101244148	general_transcription_and_DNA_repair_factor_IIH_subunit_TFB2%2C_transcript_variant_X1
gene-LOC101244148	705.723927163627	0.157516600848301	0.176421075704319	0.892844577777647	0.371940410249695	0.644783277611848	NO	NA	LOC101244148	general_transcription_and_DNA_repair_factor_IIH_subunit_TFB2%2C_transcript_variant_X2
gene-LOC101244148	705.723927163627	0.157516600848301	0.176421075704319	0.892844577777647	0.371940410249695	0.644783277611848	NO	NA	LOC101244148	general_transcription_and_DNA_repair_factor_IIH_subunit_TFB2%2C_transcript_variant_X3
gene-LOC101244150	469.877309081258	-0.708746771886347	0.284389550481425	-2.49216882507305	0.0126965672111872	0.116699508737048	NO	NA	LOC101244150	nucleobase-ascorbate_transporter_2
gene-LOC101244151	183.477987955154	0.243923165283901	0.263569586372846	0.925460212009618	0.354726570938364	0.62894809690321	NO	NA	LOC101244151	urease_accessory_protein_G-like%2C_transcript_variant_X1
gene-LOC101244153	789.246445041857	0.313649338284746	0.230105797491593	1.36306577975814	0.172861780413776	0.445423947301482	NO	NA	LOC101244153	probable_prolyl_4-hydroxylase_9%2C_transcript_variant_X1
gene-LOC101244158	617.840579790709	-1.11744073914927	0.40719579924024	-2.74423444749241	0.0060652203997071	0.0784509670378898	DOWN	NA	LOC101244158	acylsugar_acyltransferase_3-like
gene-LOC101244161	253.236774263095	0.304099503851169	0.309932587238821	0.981179509261616	0.326504227005012	0.605263705055121	NO	NA	LOC101244161	putative_late_blight_resistance_protein_homolog_R1B-16%2C_transcript_variant_X1
gene-LOC101244161	253.236774263095	0.304099503851169	0.309932587238821	0.981179509261616	0.326504227005012	0.605263705055121	NO	NA	LOC101244161	putative_late_blight_resistance_protein_homolog_R1B-16%2C_transcript_variant_X2
gene-LOC101244161	253.236774263095	0.304099503851169	0.309932587238821	0.981179509261616	0.326504227005012	0.605263705055121	NO	NA	LOC101244161	putative_late_blight_resistance_protein_homolog_R1B-16%2C_transcript_variant_X3
gene-LOC101244164	8.62774018787786	-0.692908975743863	1.06251733058522	-0.65213898709983	0.514311515292224	0.754439667111059	NO	NA	LOC101244164	uncharacterized_LOC101244164
gene-LOC101244166	7.44722652640499	-1.37543355762396	1.04770017020255	-1.31281219259328	0.189246240521823	0.466617925491559	NO	NA	LOC101244166	carbonyl_reductase_[NADPH]_1
gene-LOC101244167	1983.49227058726	1.33015471811046	0.329018858644093	4.04279172200679	5.2818535497679e-05	0.0036497859755774	UP	NA	LOC101244167	glycine-rich_cell_wall_structural_protein_2
gene-LOC101244168	142.148376703353	0.30973382592012	0.313964858074469	0.986523867096791	0.323876109187535	0.603461769899605	NO	NA	LOC101244168	uncharacterized_LOC101244168%2C_transcript_variant_X1
gene-LOC101244168	142.148376703353	0.30973382592012	0.313964858074469	0.986523867096791	0.323876109187535	0.603461769899605	NO	NA	LOC101244168	uncharacterized_LOC101244168%2C_transcript_variant_X2
gene-LOC101244170	392.52046945642	0.163029541252885	0.253180623050927	0.643925823739252	0.519623535268851	0.758772156864167	NO	NA	LOC101244170	protein_Dr1_homolog%2C_transcript_variant_X1
gene-LOC101244170	392.52046945642	0.163029541252885	0.253180623050927	0.643925823739252	0.519623535268851	0.758772156864167	NO	NA	LOC101244170	protein_Dr1_homolog%2C_transcript_variant_X2
gene-LOC101244170	392.52046945642	0.163029541252885	0.253180623050927	0.643925823739252	0.519623535268851	0.758772156864167	NO	NA	LOC101244170	protein_Dr1_homolog%2C_transcript_variant_X3
gene-LOC101244171	308.106499696543	-0.092714185534468	0.366572655844937	-0.252921717035236	0.800328707189824	0.914986960468027	NO	NA	LOC101244171	protein_NUCLEAR_FUSION_DEFECTIVE_4
gene-LOC101244173	132.32259407706	-0.828364416954025	0.290691453740883	-2.84963457402643	0.0043769485011648	0.0658857266593229	NO	NA	LOC101244173	pentatricopeptide_repeat-containing_protein_At3g48250%2C_chloroplastic%2C_transcript_variant_X1
gene-LOC101244173	132.32259407706	-0.828364416954025	0.290691453740883	-2.84963457402643	0.0043769485011648	0.0658857266593229	NO	NA	LOC101244173	pentatricopeptide_repeat-containing_protein_At3g48250%2C_chloroplastic%2C_transcript_variant_X2
gene-LOC101244173	132.32259407706	-0.828364416954025	0.290691453740883	-2.84963457402643	0.0043769485011648	0.0658857266593229	NO	NA	LOC101244173	pentatricopeptide_repeat-containing_protein_At3g48250%2C_chloroplastic%2C_transcript_variant_X3
gene-LOC101244174	141.962380030125	-0.530201611289897	0.444188114189904	-1.19364205018602	0.232618017719952	0.513317821673587	NO	NA	LOC101244174	uncharacterized_LOC101244174
gene-LOC101244175	324.86457267478	-0.742862837330815	0.350392584985162	-2.1200872083588	0.0339986915011167	0.197596163366039	NO	NA	LOC101244175	uncharacterized_LOC101244175
gene-LOC101244176	190.687027940371	-0.0912126330788749	0.473111835099752	-0.192792964182862	0.847121113888455	0.938824708214306	NO	NA	LOC101244176	magnesium-chelatase_subunit_ChlH%2C_chloroplastic
gene-LOC101244177	159.271312914327	3.42717117096837	0.739339553525109	4.63544950980629	3.56162654524409e-06	0.0005292785024425	UP	NA	LOC101244177	receptor-like_protein_56%2C_transcript_variant_X1
gene-LOC101244177	159.271312914327	3.42717117096837	0.739339553525109	4.63544950980629	3.56162654524409e-06	0.0005292785024425	UP	NA	LOC101244177	receptor-like_protein_56%2C_transcript_variant_X2
gene-LOC101244178	508.534860079894	-0.1397041813265	0.17677485404672	-0.790294423264396	0.429355842913006	0.693048663532376	NO	NA	LOC101244178	UDP-glycosyltransferase_79B8%2C_transcript_variant_X1
gene-LOC101244178	508.534860079894	-0.1397041813265	0.17677485404672	-0.790294423264396	0.429355842913006	0.693048663532376	NO	NA	LOC101244178	UDP-glycosyltransferase_79B8%2C_transcript_variant_X2
gene-LOC101244178	508.534860079894	-0.1397041813265	0.17677485404672	-0.790294423264396	0.429355842913006	0.693048663532376	NO	NA	LOC101244178	UDP-glycosyltransferase_79B8%2C_transcript_variant_X3
gene-LOC101244178	508.534860079894	-0.1397041813265	0.17677485404672	-0.790294423264396	0.429355842913006	0.693048663532376	NO	NA	LOC101244178	UDP-glycosyltransferase_79B8%2C_transcript_variant_X4
gene-LOC101244182	49.8636508875891	-0.288808969470833	0.477516784550047	-0.604814278398551	0.545302405336746	0.77447531545769	NO	NA	LOC101244182	uncharacterized_LOC101244182
gene-LOC101244183	554.573574901201	0.0582859004717	0.187151186607353	0.311437514922013	0.75546803815147	0.893588875990086	NO	NA	LOC101244183	receptor_protein_kinase-like_protein_ZAR1
gene-LOC101244185	445.426138045612	0.962079904354364	0.33877598203153	2.83987046125608	0.0045131856841916	0.0665825705394617	NO	NA	LOC101244185	uncharacterized_LOC101244185%2C_transcript_variant_X1
gene-LOC101244185	445.426138045612	0.962079904354364	0.33877598203153	2.83987046125608	0.0045131856841916	0.0665825705394617	NO	NA	LOC101244185	uncharacterized_LOC101244185%2C_transcript_variant_X2
gene-LOC101244185	445.426138045612	0.962079904354364	0.33877598203153	2.83987046125608	0.0045131856841916	0.0665825705394617	NO	NA	LOC101244185	uncharacterized_LOC101244185%2C_transcript_variant_X3
gene-LOC101244187	1207.0590523431	0.150316830736732	0.291610137407035	0.515471897079203	0.606223302741262	0.810806741591733	NO	NA	LOC101244187	protein_OBERON_3
gene-LOC101244188	445.293653358863	-0.377199293975428	0.373867542269184	-1.0089115831934	0.313017039548462	0.59325208603306	NO	NA	LOC101244188	pentatricopeptide_repeat-containing_protein_At5g57250%2C_mitochondrial%2C_transcript_variant_X1
gene-LOC101244188	445.293653358863	-0.377199293975428	0.373867542269184	-1.0089115831934	0.313017039548462	0.59325208603306	NO	NA	LOC101244188	pentatricopeptide_repeat-containing_protein_At5g57250%2C_mitochondrial%2C_transcript_variant_X2
gene-LOC101244189	40.4142341048546	0.205660435440454	0.714601311756102	0.287797450210456	0.773501789270709	0.901977825128171	NO	NA	LOC101244189	uncharacterized_LOC101244189%2C_transcript_variant_X1
gene-LOC101244189	40.4142341048546	0.205660435440454	0.714601311756102	0.287797450210456	0.773501789270709	0.901977825128171	NO	NA	LOC101244189	uncharacterized_LOC101244189%2C_transcript_variant_X2
gene-LOC101244189	40.4142341048546	0.205660435440454	0.714601311756102	0.287797450210456	0.773501789270709	0.901977825128171	NO	NA	LOC101244189	uncharacterized_LOC101244189%2C_transcript_variant_X3
gene-LOC101244192	625.076190936592	-0.395772096550518	0.233464378121525	-1.69521406106976	0.0900348204569014	0.322260708453245	NO	NA	LOC101244192	protein_trichome_birefringence-like_33
gene-LOC101244194	679.981919190576	-0.375239943813915	0.264677561096073	-1.41772480545757	0.156271125052113	0.422452322528798	NO	NA	LOC101244194	protein_TIFY_8
gene-LOC101244195	82.1485675667367	0.0433899138420169	0.555582955932223	0.0780979930696616	0.937750103618565	0.97651615112431	NO	NA	LOC101244195	ribose-phosphate_pyrophosphokinase_1-like
gene-LOC101244196	3453.70122808282	0.689306221123427	0.423903988856113	1.62609043378783	0.103930418753545	0.34529888918823	NO	NA	LOC101244196	trans-cinnamate_4-monooxygenase%2C_transcript_variant_X1
gene-LOC101244196	3453.70122808282	0.689306221123427	0.423903988856113	1.62609043378783	0.103930418753545	0.34529888918823	NO	NA	LOC101244196	trans-cinnamate_4-monooxygenase%2C_transcript_variant_X2
gene-LOC101244198	1111.50676532724	0.222663529188417	0.173238053693759	1.2853038027201	0.19868614185311	0.477123279309679	NO	NA	LOC101244198	FGGY_carbohydrate_kinase_domain-containing_protein%2C_transcript_variant_X1
gene-LOC101244198	1111.50676532724	0.222663529188417	0.173238053693759	1.2853038027201	0.19868614185311	0.477123279309679	NO	NA	LOC101244198	FGGY_carbohydrate_kinase_domain-containing_protein%2C_transcript_variant_X2
gene-LOC101244198	1111.50676532724	0.222663529188417	0.173238053693759	1.2853038027201	0.19868614185311	0.477123279309679	NO	NA	LOC101244198	FGGY_carbohydrate_kinase_domain-containing_protein%2C_transcript_variant_X3
gene-LOC101244198	1111.50676532724	0.222663529188417	0.173238053693759	1.2853038027201	0.19868614185311	0.477123279309679	NO	NA	LOC101244198	FGGY_carbohydrate_kinase_domain-containing_protein%2C_transcript_variant_X4
gene-LOC101244199	866.670610983298	-0.32289165046931	0.228890759992689	-1.41068014488494	0.15833894804373	0.425336145035268	NO	NA	LOC101244199	beta-1%2C4-mannosyl-glycoprotein_4-beta-N-acetylglucosaminyltransferase%2C_transcript_variant_X1
gene-LOC101244199	866.670610983298	-0.32289165046931	0.228890759992689	-1.41068014488494	0.15833894804373	0.425336145035268	NO	NA	LOC101244199	beta-1%2C4-mannosyl-glycoprotein_4-beta-N-acetylglucosaminyltransferase%2C_transcript_variant_X2
gene-LOC101244202	145.237460095609	0.863195690734067	0.362127042148614	2.38368194104603	0.0171404093186354	0.138378713825686	NO	NA	LOC101244202	uncharacterized_LOC101244202
gene-LOC101244203	10.25045931104	3.09951569039327	1.03161993390168	3.00451318216644	0.0026600623156269	0.0484836246050567	UP	NA	LOC101244203	uncharacterized_LOC101244203
gene-LOC101244204	43.185774769033	-0.948190775770752	0.519944340037738	-1.82363899893964	0.0682066666094912	0.282211402058097	NO	NA	LOC101244204	3-hydroxyisobutyryl-CoA_hydrolase-like_protein_5
gene-LOC101244205	865.150431928193	-0.148553282383987	0.244567969472126	-0.607411030580264	0.543578169950374	0.773679247904059	NO	NA	LOC101244205	uridine_kinase-like_protein_3
gene-LOC101244206	641.257759793456	0.26355357398199	0.253235096166346	1.04074663414295	0.297993153585984	0.579062958275942	NO	NA	LOC101244206	rab3_GTPase-activating_protein_catalytic_subunit
gene-LOC101244207	322.788842528578	0.0525638725051535	0.256178763311154	0.205184347936404	0.837428097824214	0.934407467039525	NO	NA	LOC101244207	protein_LIGHT-DEPENDENT_SHORT_HYPOCOTYLS_10
gene-LOC101244208	653.713084978713	-0.342534246413061	0.219669091086172	-1.5593192684477	0.1189208334207	0.370200190766366	NO	NA	LOC101244208	3-oxoacyl-[acyl-carrier-protein]_synthase_3_A%2C_chloroplastic-like%2C_transcript_variant_X1
gene-LOC101244211	525.420314555924	6.03383602191116	1.95538726017307	3.0857498894501	0.0020303953278956	0.0412894040254503	UP	NA	LOC101244211	uncharacterized_LOC101244211
gene-LOC101244212	906.289070143466	0.256510317508674	0.198084282411183	1.29495543203276	0.19533560444517	0.472926337364635	NO	NA	LOC101244212	cytosolic_Fe-S_cluster_assembly_factor_nar1%2C_transcript_variant_X1
gene-LOC101244214	858.217529064483	-0.536679426829481	0.221200879922346	-2.42620837230795	0.0152575072266845	0.129255879808821	NO	NA	LOC101244214	21_kDa_protein-like
gene-LOC101244216	826.125675609169	0.480314198664086	0.347423733081585	1.38250255503211	0.166817446501862	0.436174720149687	NO	NA	LOC101244216	uncharacterized_LOC101244216
gene-LOC101244218	1816.55841624132	-0.306052716594595	0.152226261813084	-2.01051193762081	0.0443770340414478	0.228641081363159	NO	NA	LOC101244218	DEAD-box_ATP-dependent_RNA_helicase_37%2C_transcript_variant_X1
gene-LOC101244219	293.301715873006	-0.0669953689328468	0.186020302813273	-0.360150843320025	0.718734332793003	0.875174447791419	NO	NA	LOC101244219	uncharacterized_LOC101244219
gene-LOC101244223	100.649322835698	-0.774704830757619	0.400477974262574	-1.93445053297658	0.0530577584949801	0.249294764083497	NO	NA	LOC101244223	mitogen-activated_protein_kinase-binding_protein_1%2C_transcript_variant_X1
gene-LOC101244223	100.649322835698	-0.774704830757619	0.400477974262574	-1.93445053297658	0.0530577584949801	0.249294764083497	NO	NA	LOC101244223	mitogen-activated_protein_kinase-binding_protein_1%2C_transcript_variant_X2
gene-LOC101244224	1629.21283111957	-0.322287639524643	0.358899330649007	-0.897988967942187	0.369191430994789	0.642475623852692	NO	NA	LOC101244224	RNA_helicase_aquarius
gene-LOC101244226	68.0937166722709	1.37505936634669	0.603721114368769	2.27764001228349	0.0227480345053324	0.159150252403458	UP	NA	LOC101244226	uncharacterized_LOC101244226
gene-LOC101244229	37.2522325311937	-0.428543002349902	0.622406183598683	-0.68852626089303	0.491121438843756	0.739223818824489	NO	NA	LOC101244229	pentatricopeptide_repeat-containing_protein%2C_transcript_variant_X1
gene-LOC101244229	37.2522325311937	-0.428543002349902	0.622406183598683	-0.68852626089303	0.491121438843756	0.739223818824489	NO	NA	LOC101244229	pentatricopeptide_repeat-containing_protein%2C_transcript_variant_X2
gene-LOC101244230	322.858096116949	0.124218713331945	0.209759106266891	0.592196999418435	0.553718678495159	0.779243665650781	NO	NA	LOC101244230	actin-related_protein_9%2C_transcript_variant_X1
gene-LOC101244230	322.858096116949	0.124218713331945	0.209759106266891	0.592196999418435	0.553718678495159	0.779243665650781	NO	NA	LOC101244230	actin-related_protein_9%2C_transcript_variant_X2
gene-LOC101244230	322.858096116949	0.124218713331945	0.209759106266891	0.592196999418435	0.553718678495159	0.779243665650781	NO	NA	LOC101244230	actin-related_protein_9%2C_transcript_variant_X3
gene-LOC101244231	1723.99505221858	0.292881261259105	0.129176254734636	2.26729952699716	0.0233719343512893	0.161791639394049	NO	NA	LOC101244231	probable_UDP-N-acetylglucosamine--peptide_N-acetylglucosaminyltransferase_SEC
gene-LOC101244232	382.700833680441	1.58411697183821	0.556413692649085	2.84701292000244	0.0044131571245263	0.066197693099063	UP	NA	LOC101244232	G-type_lectin_S-receptor-like_serine/threonine-protein_kinase_At4g27290%2C_transcript_variant_X1
gene-LOC101244232	382.700833680441	1.58411697183821	0.556413692649085	2.84701292000244	0.0044131571245263	0.066197693099063	UP	NA	LOC101244232	G-type_lectin_S-receptor-like_serine/threonine-protein_kinase_At4g27290%2C_transcript_variant_X2
gene-LOC101244238	340.718008296315	-0.477438715615475	0.351038374363485	-1.36007556575882	0.173806012370203	0.446889388018426	NO	NA	LOC101244238	protein_DETOXIFICATION_33-like
gene-LOC101244240	416.541350910225	-0.439029710089395	0.278260331151537	-1.57776607349146	0.114619360585474	0.363534094057891	NO	NA	LOC101244240	subtilisin-like_protease_SBT2.2%2C_transcript_variant_X1
gene-LOC101244240	416.541350910225	-0.439029710089395	0.278260331151537	-1.57776607349146	0.114619360585474	0.363534094057891	NO	NA	LOC101244240	subtilisin-like_protease_SBT2.2%2C_transcript_variant_X2
gene-LOC101244240	416.541350910225	-0.439029710089395	0.278260331151537	-1.57776607349146	0.114619360585474	0.363534094057891	NO	NA	LOC101244240	subtilisin-like_protease_SBT2.2%2C_transcript_variant_X3
gene-LOC101244240	416.541350910225	-0.439029710089395	0.278260331151537	-1.57776607349146	0.114619360585474	0.363534094057891	NO	NA	LOC101244240	subtilisin-like_protease_SBT2.2%2C_transcript_variant_X4
gene-LOC101244240	416.541350910225	-0.439029710089395	0.278260331151537	-1.57776607349146	0.114619360585474	0.363534094057891	NO	NA	LOC101244240	subtilisin-like_protease_SBT2.2%2C_transcript_variant_X5
gene-LOC101244241	2973.23795637933	-0.4116109723329	0.24639043431303	-1.67056393029433	0.0948078419938893	0.330909112832778	NO	NA	LOC101244241	fasciclin_superfamily_protein%2C_transcript_variant_X1
gene-LOC101244242	1820.46831676767	-0.0656502262113758	0.151488714429503	-0.433367108953368	0.664748091455237	0.845903268575359	NO	NA	LOC101244242	ATP-dependent_zinc_metalloprotease_FTSH_8%2C_mitochondrial-like%2C_transcript_variant_X1
gene-LOC101244242	1820.46831676767	-0.0656502262113758	0.151488714429503	-0.433367108953368	0.664748091455237	0.845903268575359	NO	NA	LOC101244242	ATP-dependent_zinc_metalloprotease_FTSH_8%2C_mitochondrial-like%2C_transcript_variant_X2
gene-LOC101244242	1820.46831676767	-0.0656502262113758	0.151488714429503	-0.433367108953368	0.664748091455237	0.845903268575359	NO	NA	LOC101244242	ATP-dependent_zinc_metalloprotease_FTSH_8%2C_mitochondrial-like%2C_transcript_variant_X3
gene-LOC101244245	136.517974285932	0.838067144765317	0.409542851277931	2.04634787825065	0.040722156249483	0.219590867600091	NO	NA	LOC101244245	protein_MKS1
gene-LOC101244246	690.545406586564	-0.333956511493965	0.201898243491459	-1.65408329324119	0.0981105901200481	0.336608275068092	NO	NA	LOC101244246	peroxidase_63
gene-LOC101244247	1698.98238899049	0.212406735586176	0.15953238658876	1.33143332290085	0.183046470892764	0.458381685228264	NO	NA	LOC101244247	probable_protein_phosphatase_2C_60
gene-LOC101244251	47.9572772515157	-1.01512333208051	0.478909953742372	-2.1196538600795	0.0340352467534535	0.197639357858973	DOWN	NA	LOC101244251	pentatricopeptide_repeat-containing_protein_At4g21300
gene-LOC101244256	22.9930154814635	5.33553180887113	2.95316732079074	1.80671503822631	0.0708067217201335	0.287850249101477	NO	NA	LOC101244256	ethylene-responsive_transcription_factor_1B-like
gene-LOC101244259	16.4978147724636	7.52343736080776	2.11116072995019	3.56364972788465	0.0003657339213157	0.0135875490950152	UP	NA	LOC101244259	cytokinin_hydroxylase
gene-LOC101244265	18.3193216586849	7.27138836964666	3.49046525374758	2.08321465507776	0.037231661870001	0.208585416623927	UP	NA	LOC101244265	cysteine_protease_inhibitor_8-like
gene-LOC101244266	3.68282831544987	-0.745182361005838	1.55003489856582	-0.480751989323159	0.630692776243965	0.82691101439663	NO	NA	LOC101244266	pleiotropic_drug_resistance_protein_1
gene-LOC101244267	195.687265460108	-0.0429498079660333	0.256513727505714	-0.167436684124738	0.867026462816371	0.945817486817687	NO	NA	LOC101244267	F-box_protein_At5g49610
gene-LOC101244268	16.5247295651912	-0.703200202774618	1.07651666278989	-0.653218131294143	0.513615662897007	0.753841636157534	NO	NA	LOC101244268	ubiquitin_carboxyl-terminal_hydrolase_18
gene-LOC101244269	193.287162136246	0.148435759387964	0.186831850746711	0.794488513573626	0.426911093274819	0.691061695792481	NO	NA	LOC101244269	calcium-binding_mitochondrial_carrier_protein_SCaMC-1-like
gene-LOC101244272	149.304370159146	-0.647034669896816	0.299215394553501	-2.16243776782388	0.0305844490773319	0.186427784061497	NO	NA	LOC101244272	EamA-like_transporter_family_protein%2C_transcript_variant_X1
gene-LOC101244272	149.304370159146	-0.647034669896816	0.299215394553501	-2.16243776782388	0.0305844490773319	0.186427784061497	NO	NA	LOC101244272	EamA-like_transporter_family_protein%2C_transcript_variant_X2
gene-LOC101244275	124.997453071942	0.619226286193331	0.374348317750868	1.65414470115352	0.0980981154426444	0.336608275068092	NO	NA	LOC101244275	cytochrome_P450_CYP736A12-like
gene-LOC101244277	6366.89111180035	-0.569217183071665	0.295029088150436	-1.92935953075047	0.0536862440616808	0.250572728760146	NO	NA	LOC101244277	protein_CELLULOSE_SYNTHASE_INTERACTIVE_1%2C_transcript_variant_X1
gene-LOC101244277	6366.89111180035	-0.569217183071665	0.295029088150436	-1.92935953075047	0.0536862440616808	0.250572728760146	NO	NA	LOC101244277	protein_CELLULOSE_SYNTHASE_INTERACTIVE_1%2C_transcript_variant_X2
gene-LOC101244277	6366.89111180035	-0.569217183071665	0.295029088150436	-1.92935953075047	0.0536862440616808	0.250572728760146	NO	NA	LOC101244277	protein_CELLULOSE_SYNTHASE_INTERACTIVE_1%2C_transcript_variant_X3
gene-LOC101244279	39.0555693931092	0.418790642484863	0.58615488718336	0.714470955786568	0.47493600962551	0.727665729979361	NO	NA	LOC101244279	bidirectional_sugar_transporter_SWEET1-like%2C_transcript_variant_X1
gene-LOC101244279	39.0555693931092	0.418790642484863	0.58615488718336	0.714470955786568	0.47493600962551	0.727665729979361	NO	NA	LOC101244279	bidirectional_sugar_transporter_SWEET1-like%2C_transcript_variant_X2
gene-LOC101244279	39.0555693931092	0.418790642484863	0.58615488718336	0.714470955786568	0.47493600962551	0.727665729979361	NO	NA	LOC101244279	bidirectional_sugar_transporter_SWEET1-like%2C_transcript_variant_X3
gene-LOC101244279	39.0555693931092	0.418790642484863	0.58615488718336	0.714470955786568	0.47493600962551	0.727665729979361	NO	NA	LOC101244279	bidirectional_sugar_transporter_SWEET1-like%2C_transcript_variant_X4
gene-LOC101244279	39.0555693931092	0.418790642484863	0.58615488718336	0.714470955786568	0.47493600962551	0.727665729979361	NO	NA	LOC101244279	bidirectional_sugar_transporter_SWEET1-like%2C_transcript_variant_X5
gene-LOC101244279	39.0555693931092	0.418790642484863	0.58615488718336	0.714470955786568	0.47493600962551	0.727665729979361	NO	NA	LOC101244279	bidirectional_sugar_transporter_SWEET1-like%2C_transcript_variant_X6
gene-LOC101244279	39.0555693931092	0.418790642484863	0.58615488718336	0.714470955786568	0.47493600962551	0.727665729979361	NO	NA	LOC101244279	bidirectional_sugar_transporter_SWEET1-like%2C_transcript_variant_X7
gene-LOC101244280	2097.74537519902	-0.121823552142048	0.269147541714397	-0.452627400443877	0.650817064870685	0.838872087603816	NO	NA	LOC101244280	receptor_protein-tyrosine_kinase_CEPR1
gene-LOC101244282	306.606436008201	0.477303244835332	0.355653543449342	1.34204552049772	0.179581236572852	0.45406040677927	NO	NA	LOC101244282	jacalin-related_lectin_3-like
gene-LOC101244283	150.420045900976	0.75738326821581	0.339971113392351	2.22778712184802	0.0258947140326424	0.170792247508578	NO	NA	LOC101244283	AT-hook_motif_nuclear-localized_protein_27%2C_transcript_variant_X1
gene-LOC101244283	150.420045900976	0.75738326821581	0.339971113392351	2.22778712184802	0.0258947140326424	0.170792247508578	NO	NA	LOC101244283	AT-hook_motif_nuclear-localized_protein_27%2C_transcript_variant_X2
gene-LOC101244284	7.11891983432344	1.1822323546282	1.10855068881937	1.06646666368256	0.286212740507188	0.567989588067633	NO	NA	LOC101244284	long-chain-fatty-acid--AMP_ligase_FadD26-like
gene-LOC101244286	190.117266035363	-0.811513350338874	0.379664958622924	-2.13744600840251	0.0325617327013836	0.192375019172219	NO	NA	LOC101244286	uncharacterized_LOC101244286
gene-LOC101244287	743.515914987209	0.149098174711924	0.221732482618704	0.672423692510203	0.501314003868645	0.746289251591236	NO	NA	LOC101244287	erlin-2-B
gene-LOC101244289	331.704925166025	-1.26458584762597	0.45327535359401	-2.78988442146499	0.0052726860336646	0.0726788185236138	DOWN	NA	LOC101244289	peroxidase_5-like
gene-LOC101244290	13.8433522923548	0.763731260678004	0.754144536103287	1.01271205202156	0.311197719502644	0.591566234486865	NO	NA	LOC101244290	calmodulin-like_protein_3
gene-LOC101244293	2996.72117401618	0.0833404902767776	0.382477152755268	0.217896649973505	0.827509637372546	0.929453200224411	NO	NA	LOC101244293	delta-1-pyrroline-5-carboxylate_synthase-like%2C_transcript_variant_X1
gene-LOC101244293	2996.72117401618	0.0833404902767776	0.382477152755268	0.217896649973505	0.827509637372546	0.929453200224411	NO	NA	LOC101244293	delta-1-pyrroline-5-carboxylate_synthase-like%2C_transcript_variant_X2
gene-LOC101244295	1937.48093582885	0.177253700352725	0.114351183245888	1.55008190839249	0.12112185776339	0.373397925833564	NO	NA	LOC101244295	transcription_initiation_factor_IIA_large_subunit
gene-LOC101244297	1639.91650850995	-0.343993571151349	0.301101632359475	-1.14245003740354	0.253267002526796	0.535215165501664	NO	NA	LOC101244297	ACT_domain-containing_protein%2C_transcript_variant_X1
gene-LOC101244297	1639.91650850995	-0.343993571151349	0.301101632359475	-1.14245003740354	0.253267002526796	0.535215165501664	NO	NA	LOC101244297	ACT_domain-containing_protein%2C_transcript_variant_X2
gene-LOC101244300	333.944104510824	3.62529505072464	2.04488905261894	1.77285659878791	0.0762524719600281	0.299003096424155	NO	NA	LOC101244300	probable_glutathione_S-transferase_parA
gene-LOC101244302	318.476462844304	-0.173444162537866	0.257351802236079	-0.67395744281114	0.500338370356738	0.745654701858783	NO	NA	LOC101244302	uncharacterized_LOC101244302
gene-LOC101244304	204.197581174778	0.199436036847374	0.322451705196675	0.618498936843054	0.536246498402828	0.769524367603922	NO	NA	LOC101244304	uncharacterized_LOC101244304%2C_transcript_variant_X1
gene-LOC101244304	204.197581174778	0.199436036847374	0.322451705196675	0.618498936843054	0.536246498402828	0.769524367603922	NO	NA	LOC101244304	uncharacterized_LOC101244304%2C_transcript_variant_X2
gene-LOC101244306	32.9535599240243	0.130767914395597	0.515034221362229	0.25390140882236	0.799571726367687	0.914829761555566	NO	NA	LOC101244306	ycf49-like_protein
gene-LOC101244308	128.4343990046	-0.582544067499918	0.377817508405291	-1.54186625696291	0.123106097170317	0.376380392294713	NO	NA	LOC101244308	nuclear_valosin-containing_protein-like
gene-LOC101244309	818.79171067514	-0.329947904886496	0.266350015578648	-1.23877561700036	0.215428606115663	0.495462651165949	NO	NA	LOC101244309	ubiquitin_carboxyl-terminal_hydrolase_20
gene-LOC101244310	128.355425704434	0.581788098636373	0.796272376881616	0.730639559436669	0.464999342085125	0.721463828382167	NO	NA	LOC101244310	CEN-like_protein_1
gene-LOC101244311	1581.07344038242	0.0842864533844251	0.180442615525856	0.46710946379708	0.640421563595977	0.832947856815978	NO	NA	LOC101244311	protein_ROS1
gene-LOC101244314	1980.82634134242	0.711063460339391	0.234906299579912	3.02700890359688	0.0024698668329225	0.0466007215792078	NO	NA	LOC101244314	nuclear_poly(A)_polymerase_3
gene-LOC101244316	23.6203784340651	-0.241768006798637	0.587415596091563	-0.411579141594585	0.680647922588398	0.855125643688812	NO	NA	LOC101244316	anthocyanidin_3-O-glucosyltransferase
gene-LOC101244318	117.087516733001	0.285715504811592	0.338608228762187	0.843793743158727	0.398784672454335	0.6682015539944	NO	NA	LOC101244318	DNA-directed_RNA_polymerase_V_subunit_7-like
gene-LOC101244319	22.3782460443455	-0.216480591259177	0.617615788203601	-0.350510131693415	0.725955887853758	0.878583581616484	NO	NA	LOC101244319	MADS-box_transcription_factor_47-like%2C_transcript_variant_X1
gene-LOC101244319	22.3782460443455	-0.216480591259177	0.617615788203601	-0.350510131693415	0.725955887853758	0.878583581616484	NO	NA	LOC101244319	MADS-box_transcription_factor_47-like%2C_transcript_variant_X2
gene-LOC101244321	241.355490987856	-0.268282976213364	0.256691417160577	-1.04515756382122	0.295950152889504	0.576772470529533	NO	NA	LOC101244321	uncharacterized_LOC101244321%2C_transcript_variant_X1
gene-LOC101244321	241.355490987856	-0.268282976213364	0.256691417160577	-1.04515756382122	0.295950152889504	0.576772470529533	NO	NA	LOC101244321	uncharacterized_LOC101244321%2C_transcript_variant_X2
gene-LOC101244322	118.478975235312	0.360572180971977	0.331525019089217	1.08761680178033	0.276764310248526	0.558217217391495	NO	NA	LOC101244322	uncharacterized_LOC101244322%2C_transcript_variant_X1
gene-LOC101244322	118.478975235312	0.360572180971977	0.331525019089217	1.08761680178033	0.276764310248526	0.558217217391495	NO	NA	LOC101244322	uncharacterized_LOC101244322%2C_transcript_variant_X2
gene-LOC101244322	118.478975235312	0.360572180971977	0.331525019089217	1.08761680178033	0.276764310248526	0.558217217391495	NO	NA	LOC101244322	uncharacterized_LOC101244322%2C_transcript_variant_X3
gene-LOC101244322	118.478975235312	0.360572180971977	0.331525019089217	1.08761680178033	0.276764310248526	0.558217217391495	NO	NA	LOC101244322	uncharacterized_LOC101244322%2C_transcript_variant_X4
gene-LOC101244324	269.288557735408	0.451942818124679	0.268742366162794	1.68169546386635	0.0926279081020403	0.327000447554957	NO	NA	LOC101244324	glycine-rich_cell_wall_structural_protein_2-like
gene-LOC101244325	122.50148422806	-0.0989865331746175	0.283454896791587	-0.349214405166541	0.726928352405288	0.878719778585111	NO	NA	LOC101244325	fatty_acid_amide_hydrolase-like%2C_transcript_variant_X1
gene-LOC101244325	122.50148422806	-0.0989865331746175	0.283454896791587	-0.349214405166541	0.726928352405288	0.878719778585111	NO	NA	LOC101244325	fatty_acid_amide_hydrolase-like%2C_transcript_variant_X2
gene-LOC101244325	122.50148422806	-0.0989865331746175	0.283454896791587	-0.349214405166541	0.726928352405288	0.878719778585111	NO	NA	LOC101244325	fatty_acid_amide_hydrolase-like%2C_transcript_variant_X3
gene-LOC101244325	122.50148422806	-0.0989865331746175	0.283454896791587	-0.349214405166541	0.726928352405288	0.878719778585111	NO	NA	LOC101244325	fatty_acid_amide_hydrolase-like%2C_transcript_variant_X4
gene-LOC101244325	122.50148422806	-0.0989865331746175	0.283454896791587	-0.349214405166541	0.726928352405288	0.878719778585111	NO	NA	LOC101244325	fatty_acid_amide_hydrolase-like%2C_transcript_variant_X5
gene-LOC101244325	122.50148422806	-0.0989865331746175	0.283454896791587	-0.349214405166541	0.726928352405288	0.878719778585111	NO	NA	LOC101244325	fatty_acid_amide_hydrolase-like%2C_transcript_variant_X6
gene-LOC101244326	271.848706031956	-0.233801446461699	0.347740898835252	-0.672343826236172	0.501364835170786	0.746310351629892	NO	NA	LOC101244326	ER_membrane_protein_complex_subunit_8/9_homolog
gene-LOC101244327	291.977937897015	0.58194715413075	0.347279828675607	1.67572978928858	0.0937911320789878	0.328996150585133	NO	NA	LOC101244327	protein_DETOXIFICATION_29
gene-LOC101244329	1553.85144774125	0.438871966607269	0.283022763488928	1.5506596048923	0.120983279870747	0.373253310333162	NO	NA	LOC101244329	probable_protein_phosphatase_2C_10%2C_transcript_variant_X1
gene-LOC101244329	1553.85144774125	0.438871966607269	0.283022763488928	1.5506596048923	0.120983279870747	0.373253310333162	NO	NA	LOC101244329	probable_protein_phosphatase_2C_10%2C_transcript_variant_X2
gene-LOC101244329	1553.85144774125	0.438871966607269	0.283022763488928	1.5506596048923	0.120983279870747	0.373253310333162	NO	NA	LOC101244329	probable_protein_phosphatase_2C_10%2C_transcript_variant_X3
gene-LOC101244329	1553.85144774125	0.438871966607269	0.283022763488928	1.5506596048923	0.120983279870747	0.373253310333162	NO	NA	LOC101244329	probable_protein_phosphatase_2C_10%2C_transcript_variant_X4
gene-LOC101244331	5.86230845207875	-0.653795247631002	1.1028678524159	-0.592813768393758	0.553305792363918	0.778920801184968	NO	NA	LOC101244331	probable_protein_phosphatase_2C_65
gene-LOC101244332	2253.52648421157	-0.18056483519437	0.160847950664296	-1.12258088740729	0.261615536376913	0.544437361248857	NO	NA	LOC101244332	protein_SMG7-like
gene-LOC101244333	321.181973844851	-0.597354573893814	0.254816462314967	-2.34425424663282	0.0190651701222989	0.145671653743948	NO	NA	LOC101244333	probable_inactive_receptor_kinase_At5g67200
gene-LOC101244336	1908.24435871379	0.445515030864683	0.266605022615301	1.6710676584197	0.094708314627473	0.330709766534299	NO	NA	LOC101244336	U-box_domain-containing_protein_14%2C_transcript_variant_X1
gene-LOC101244337	350.284069304073	-0.362048271603475	0.337888350988448	-1.07150267401747	0.283943469005891	0.566024193233227	NO	NA	LOC101244337	protein_SMAX1-LIKE_3-like
gene-LOC101244338	264.036551393535	0.410445533333927	0.270892504769366	1.51516016909872	0.129731847256294	0.386177172075822	NO	NA	LOC101244338	rac-like_GTP-binding_protein_RAC13
gene-LOC101244340	110.804913557596	0.165773573877645	0.451032502394074	0.367542412127111	0.713214461805063	0.872563819223293	NO	NA	LOC101244340	uncharacterized_protein_At5g19025
gene-LOC101244344	330.661753917643	0.203874102551675	0.309851982770643	0.657972560732606	0.510555763072492	0.752262968570177	NO	NA	LOC101244344	uncharacterized_LOC101244344
gene-LOC101244345	260.831387464042	-0.0423031766444886	0.324411520989237	-0.130399735852452	0.896250175565639	0.958430515593133	NO	NA	LOC101244345	uncharacterized_LOC101244345%2C_transcript_variant_X1
gene-LOC101244345	260.831387464042	-0.0423031766444886	0.324411520989237	-0.130399735852452	0.896250175565639	0.958430515593133	NO	NA	LOC101244345	uncharacterized_LOC101244345%2C_transcript_variant_X2
gene-LOC101244345	260.831387464042	-0.0423031766444886	0.324411520989237	-0.130399735852452	0.896250175565639	0.958430515593133	NO	NA	LOC101244345	uncharacterized_LOC101244345%2C_transcript_variant_X3
gene-LOC101244345	260.831387464042	-0.0423031766444886	0.324411520989237	-0.130399735852452	0.896250175565639	0.958430515593133	NO	NA	LOC101244345	uncharacterized_LOC101244345%2C_transcript_variant_X4
gene-LOC101244346	1625.75696621901	-0.299806957355866	0.205401506885846	-1.45961420586115	0.144396132786552	0.407225497631446	NO	NA	LOC101244346	histone_H2B
gene-LOC101244348	1056.2489188837	-0.0489437026960728	0.152003387201154	-0.321990868738358	0.747459612136047	0.889419608483429	NO	NA	LOC101244348	rac-like_GTP-binding_protein_RHO1
gene-LOC101244352	504.042164161943	-0.23690135885465	0.231917687379212	-1.02148896676125	0.307022833786854	0.58763541158847	NO	NA	LOC101244352	putative_disease_resistance_RPP13-like_protein_1%2C_transcript_variant_X1
gene-LOC101244352	504.042164161943	-0.23690135885465	0.231917687379212	-1.02148896676125	0.307022833786854	0.58763541158847	NO	NA	LOC101244352	putative_disease_resistance_RPP13-like_protein_1%2C_transcript_variant_X10
gene-LOC101244352	504.042164161943	-0.23690135885465	0.231917687379212	-1.02148896676125	0.307022833786854	0.58763541158847	NO	NA	LOC101244352	putative_disease_resistance_RPP13-like_protein_1%2C_transcript_variant_X2
gene-LOC101244352	504.042164161943	-0.23690135885465	0.231917687379212	-1.02148896676125	0.307022833786854	0.58763541158847	NO	NA	LOC101244352	putative_disease_resistance_RPP13-like_protein_1%2C_transcript_variant_X3
gene-LOC101244352	504.042164161943	-0.23690135885465	0.231917687379212	-1.02148896676125	0.307022833786854	0.58763541158847	NO	NA	LOC101244352	putative_disease_resistance_RPP13-like_protein_1%2C_transcript_variant_X4
gene-LOC101244352	504.042164161943	-0.23690135885465	0.231917687379212	-1.02148896676125	0.307022833786854	0.58763541158847	NO	NA	LOC101244352	putative_disease_resistance_RPP13-like_protein_1%2C_transcript_variant_X5
gene-LOC101244352	504.042164161943	-0.23690135885465	0.231917687379212	-1.02148896676125	0.307022833786854	0.58763541158847	NO	NA	LOC101244352	putative_disease_resistance_RPP13-like_protein_1%2C_transcript_variant_X6
gene-LOC101244352	504.042164161943	-0.23690135885465	0.231917687379212	-1.02148896676125	0.307022833786854	0.58763541158847	NO	NA	LOC101244352	putative_disease_resistance_RPP13-like_protein_1%2C_transcript_variant_X7
gene-LOC101244352	504.042164161943	-0.23690135885465	0.231917687379212	-1.02148896676125	0.307022833786854	0.58763541158847	NO	NA	LOC101244352	putative_disease_resistance_RPP13-like_protein_1%2C_transcript_variant_X8
gene-LOC101244352	504.042164161943	-0.23690135885465	0.231917687379212	-1.02148896676125	0.307022833786854	0.58763541158847	NO	NA	LOC101244352	putative_disease_resistance_RPP13-like_protein_1%2C_transcript_variant_X9
gene-LOC101244353	447.094472612229	0.683942810665073	0.345646395172171	1.97873555233924	0.0478457879361204	0.236904933556087	NO	NA	LOC101244353	probable_glycosyltransferase_At5g03795
gene-LOC101244356	622.658996763021	-0.0362179462246668	0.190004447391029	-0.190616307786367	0.848826212694436	0.939557707877369	NO	NA	LOC101244356	probable_protein_phosphatase_2C_55%2C_transcript_variant_X1
gene-LOC101244356	622.658996763021	-0.0362179462246668	0.190004447391029	-0.190616307786367	0.848826212694436	0.939557707877369	NO	NA	LOC101244356	probable_protein_phosphatase_2C_55%2C_transcript_variant_X2
gene-LOC101244357	463.588199165808	0.176840227332895	0.16825458182076	1.05102770705692	0.293245864683941	0.574409520804136	NO	NA	LOC101244357	thioredoxin-like_2-1%2C_chloroplastic%2C_transcript_variant_X1
gene-LOC101244357	463.588199165808	0.176840227332895	0.16825458182076	1.05102770705692	0.293245864683941	0.574409520804136	NO	NA	LOC101244357	thioredoxin-like_2-1%2C_chloroplastic%2C_transcript_variant_X2
gene-LOC101244357	463.588199165808	0.176840227332895	0.16825458182076	1.05102770705692	0.293245864683941	0.574409520804136	NO	NA	LOC101244357	thioredoxin-like_2-1%2C_chloroplastic%2C_transcript_variant_X3
gene-LOC101244360	1594.05490498177	0.0492662313362997	0.21547368687847	0.228641520224632	0.819147550772877	0.924293353997949	NO	NA	LOC101244360	protein_TIFY_6B%2C_transcript_variant_X1
gene-LOC101244360	1594.05490498177	0.0492662313362997	0.21547368687847	0.228641520224632	0.819147550772877	0.924293353997949	NO	NA	LOC101244360	protein_TIFY_6B%2C_transcript_variant_X2
gene-LOC101244360	1594.05490498177	0.0492662313362997	0.21547368687847	0.228641520224632	0.819147550772877	0.924293353997949	NO	NA	LOC101244360	protein_TIFY_6B%2C_transcript_variant_X3
gene-LOC101244364	140.72974951505	0.0030269360619185	0.328328135584036	0.0092192405519381	0.99264421450152	0.997680684212828	NO	NA	LOC101244364	tetratricopeptide_repeat_protein_33%2C_transcript_variant_X1
gene-LOC101244364	140.72974951505	0.0030269360619185	0.328328135584036	0.0092192405519381	0.99264421450152	0.997680684212828	NO	NA	LOC101244364	tetratricopeptide_repeat_protein_33%2C_transcript_variant_X2
gene-LOC101244366	445.108351498405	-0.372383321168725	0.328318071437656	-1.13421512114187	0.256704322697435	0.539121446853423	NO	NA	LOC101244366	purine_permease_1
gene-LOC101244367	175.497575065381	-0.371216089847273	0.291678298618404	-1.27269012335034	0.203128023744496	0.482440904738007	NO	NA	LOC101244367	uncharacterized_LOC101244367
gene-LOC101244369	6.50741057649474	0.0048213758380894	0.877764494227187	0.0054927897742484	0.995617409881067	0.998757075524446	NO	NA	LOC101244369	alcohol_dehydrogenase-like_1
gene-LOC101244373	189.782163292429	0.831156798417953	0.482324538193375	1.72323141910048	0.0848466841034627	0.31379113190079	NO	NA	LOC101244373	protein_DELAY_OF_GERMINATION_1-like
gene-LOC101244374	664.489907260357	-0.176432068342575	0.188173092747401	-0.93760518981007	0.348447343316836	0.623793398410053	NO	NA	LOC101244374	eukaryotic_translation_initiation_factor_2_subunit_gamma%2C_transcript_variant_X1
gene-LOC101244374	664.489907260357	-0.176432068342575	0.188173092747401	-0.93760518981007	0.348447343316836	0.623793398410053	NO	NA	LOC101244374	eukaryotic_translation_initiation_factor_2_subunit_gamma%2C_transcript_variant_X2
gene-LOC101244374	664.489907260357	-0.176432068342575	0.188173092747401	-0.93760518981007	0.348447343316836	0.623793398410053	NO	NA	LOC101244374	eukaryotic_translation_initiation_factor_2_subunit_gamma%2C_transcript_variant_X3
gene-LOC101244374	664.489907260357	-0.176432068342575	0.188173092747401	-0.93760518981007	0.348447343316836	0.623793398410053	NO	NA	LOC101244374	eukaryotic_translation_initiation_factor_2_subunit_gamma%2C_transcript_variant_X4
gene-LOC101244374	664.489907260357	-0.176432068342575	0.188173092747401	-0.93760518981007	0.348447343316836	0.623793398410053	NO	NA	LOC101244374	eukaryotic_translation_initiation_factor_2_subunit_gamma%2C_transcript_variant_X5
gene-LOC101244382	1399.18316772418	-0.0697603923071112	0.188122353679727	-0.370824577423033	0.71076819431596	0.871635225263441	NO	NA	LOC101244382	uncharacterized_LOC101244382
gene-LOC101244383	206.01429051217	-0.110193589773632	0.233446347723096	-0.472029615577192	0.636905649790998	0.831096149474101	NO	NA	LOC101244383	protein_DELETION_OF_SUV3_SUPPRESSOR_1(I)
gene-LOC101244385	146.16220503289	1.41192039673675	0.835690657292386	1.68952516629937	0.0911188332394591	0.324541995511066	NO	NA	LOC101244385	NAC_domain-containing_protein_71
gene-LOC101244386	30.0926885282728	0.449387273705257	0.575216295430343	0.781249205342925	0.434655938643272	0.697443273552835	NO	NA	LOC101244386	WUSCHEL-related_homeobox_11%2C_transcript_variant_X1
gene-LOC101244386	30.0926885282728	0.449387273705257	0.575216295430343	0.781249205342925	0.434655938643272	0.697443273552835	NO	NA	LOC101244386	WUSCHEL-related_homeobox_11%2C_transcript_variant_X2
gene-LOC101244386	30.0926885282728	0.449387273705257	0.575216295430343	0.781249205342925	0.434655938643272	0.697443273552835	NO	NA	LOC101244386	WUSCHEL-related_homeobox_11%2C_transcript_variant_X3
gene-LOC101244387	1442.97278660857	0.407913318979646	0.199413534180318	2.04556486427242	0.0407992013167774	0.21980178343696	NO	NA	LOC101244387	heparan-alpha-glucosaminide_N-acetyltransferase-like%2C_transcript_variant_X1
gene-LOC101244387	1442.97278660857	0.407913318979646	0.199413534180318	2.04556486427242	0.0407992013167774	0.21980178343696	NO	NA	LOC101244387	heparan-alpha-glucosaminide_N-acetyltransferase-like%2C_transcript_variant_X2
gene-LOC101244389	210.950551070873	1.10650549487982	0.732336667223493	1.510924612139	0.130807659343305	0.387769482085653	NO	NA	LOC101244389	defensin-like_protein_1
gene-LOC101244390	224.748457137328	1.40382932435755	0.382692935954924	3.66829170978714	0.0002441765007221	0.0105769986770264	UP	NA	LOC101244390	putative_cysteine-rich_receptor-like_protein_kinase_35%2C_transcript_variant_X1
gene-LOC101244390	224.748457137328	1.40382932435755	0.382692935954924	3.66829170978714	0.0002441765007221	0.0105769986770264	UP	NA	LOC101244390	putative_cysteine-rich_receptor-like_protein_kinase_35%2C_transcript_variant_X2
gene-LOC101244391	1409.53926936682	0.121520033547768	0.154920571326671	0.784402177884605	0.432804160886754	0.695843000196906	NO	NA	LOC101244391	shaggy-related_protein_kinase_eta
gene-LOC101244394	10.7870884881868	0.572759524489639	0.886711683517897	0.645936593749729	0.518320419482629	0.757971945140558	NO	NA	LOC101244394	G-type_lectin_S-receptor-like_serine/threonine-protein_kinase_At4g27290
gene-LOC101244395	6.03448147120737	2.68426521757704	1.79209466693713	1.49783673100525	0.134175675043331	0.392929009782278	NO	NA	LOC101244395	putative_F-box/LRR-repeat_protein_23
gene-LOC101244398	754.762329302871	1.03740231933217	0.487438062796741	2.12827515639616	0.0333142766706775	0.195119906080227	UP	NA	LOC101244398	EG45-like_domain_containing_protein
gene-LOC101244401	561.621071352196	-0.0917802122195387	0.198517585254466	-0.462327869351685	0.643846216887285	0.834906356910584	NO	NA	LOC101244401	rsm22-cox11_tandem_protein_2%2C_mitochondrial%2C_transcript_variant_X1
gene-LOC101244401	561.621071352196	-0.0917802122195387	0.198517585254466	-0.462327869351685	0.643846216887285	0.834906356910584	NO	NA	LOC101244401	rsm22-cox11_tandem_protein_2%2C_mitochondrial%2C_transcript_variant_X2
gene-LOC101244403	288.918591940322	-0.117882511484809	0.219723436302899	-0.536504041026844	0.591610243825661	0.802576132116567	NO	NA	LOC101244403	E3_ubiquitin-protein_ligase_RNF182-like%2C_transcript_variant_X1
gene-LOC101244403	288.918591940322	-0.117882511484809	0.219723436302899	-0.536504041026844	0.591610243825661	0.802576132116567	NO	NA	LOC101244403	E3_ubiquitin-protein_ligase_RNF182-like%2C_transcript_variant_X2
gene-LOC101244404	1369.5012916744	-0.275233079105778	0.232231933048443	-1.18516465626785	0.23595235119668	0.517471145956206	NO	NA	LOC101244404	TATA-binding_protein-associated_factor_BTAF1%2C_transcript_variant_X1
gene-LOC101244404	1369.5012916744	-0.275233079105778	0.232231933048443	-1.18516465626785	0.23595235119668	0.517471145956206	NO	NA	LOC101244404	TATA-binding_protein-associated_factor_BTAF1%2C_transcript_variant_X2
gene-LOC101244404	1369.5012916744	-0.275233079105778	0.232231933048443	-1.18516465626785	0.23595235119668	0.517471145956206	NO	NA	LOC101244404	TATA-binding_protein-associated_factor_BTAF1%2C_transcript_variant_X3
gene-LOC101244405	191.474723315359	-0.0963908934854239	0.214982107178879	-0.448367051334279	0.65388831681165	0.840218846689582	NO	NA	LOC101244405	E2F-associated_phosphoprotein
gene-LOC101244406	4.2249979266	1.94105367167899	2.24420188552287	0.864919365855871	0.387083047541961	0.658474579286997	NO	NA	LOC101244406	receptor_kinase-like_protein_Xa21
gene-LOC101244407	57.6061460454495	-0.188162476307047	0.819975321769483	-0.229473340613469	0.818501038937083	0.923871078988749	NO	NA	LOC101244407	pentatricopeptide_repeat-containing_protein_At2g38420%2C_mitochondrial
gene-LOC101244408	1083.26998491931	-0.0340077058484498	0.202891227857629	-0.167615456851163	0.86688581043468	0.945789644110118	NO	NA	LOC101244408	uncharacterized_LOC101244408%2C_transcript_variant_X1
gene-LOC101244408	1083.26998491931	-0.0340077058484498	0.202891227857629	-0.167615456851163	0.86688581043468	0.945789644110118	NO	NA	LOC101244408	uncharacterized_LOC101244408%2C_transcript_variant_X2
gene-LOC101244408	1083.26998491931	-0.0340077058484498	0.202891227857629	-0.167615456851163	0.86688581043468	0.945789644110118	NO	NA	LOC101244408	uncharacterized_LOC101244408%2C_transcript_variant_X3
gene-LOC101244411	496.675684862394	-0.349198199004377	0.238700041435271	-1.46291637364072	0.143490263088698	0.406077045624521	NO	NA	LOC101244411	anaphase-promoting_complex_subunit_7%2C_transcript_variant_X1
gene-LOC101244411	496.675684862394	-0.349198199004377	0.238700041435271	-1.46291637364072	0.143490263088698	0.406077045624521	NO	NA	LOC101244411	anaphase-promoting_complex_subunit_7%2C_transcript_variant_X2
gene-LOC101244413	4968.80702962883	0.383028206355037	0.233556695330155	1.63997955962508	0.101009417026974	0.34092308746922	NO	NA	LOC101244413	histidine-containing_phosphotransfer_protein_1%2C_transcript_variant_X1
gene-LOC101244413	4968.80702962883	0.383028206355037	0.233556695330155	1.63997955962508	0.101009417026974	0.34092308746922	NO	NA	LOC101244413	histidine-containing_phosphotransfer_protein_1%2C_transcript_variant_X2
gene-LOC101244414	428.01470638542	-0.148257739669186	0.235950334887822	-0.628342993196735	0.529779272934608	0.765165736214223	NO	NA	LOC101244414	probable_inactive_histone-lysine_N-methyltransferase_SUVR2%2C_transcript_variant_X1
gene-LOC101244414	428.01470638542	-0.148257739669186	0.235950334887822	-0.628342993196735	0.529779272934608	0.765165736214223	NO	NA	LOC101244414	probable_inactive_histone-lysine_N-methyltransferase_SUVR2%2C_transcript_variant_X2
gene-LOC101244414	428.01470638542	-0.148257739669186	0.235950334887822	-0.628342993196735	0.529779272934608	0.765165736214223	NO	NA	LOC101244414	probable_inactive_histone-lysine_N-methyltransferase_SUVR2%2C_transcript_variant_X3
gene-LOC101244414	428.01470638542	-0.148257739669186	0.235950334887822	-0.628342993196735	0.529779272934608	0.765165736214223	NO	NA	LOC101244414	probable_inactive_histone-lysine_N-methyltransferase_SUVR2%2C_transcript_variant_X4
gene-LOC101244416	27.8622478038458	2.7537441823727	0.956987441019535	2.87751339708176	0.0040082289020441	0.0627236988598898	UP	NA	LOC101244416	SPX_domain-containing_protein_3
gene-LOC101244418	31.803891352167	-0.173876202273138	0.750715791984783	-0.231613886546112	0.81683792087202	0.922704877784439	NO	NA	LOC101244418	F-box/kelch-repeat_protein_At3g23880-like
gene-LOC101244419	564.381516978188	-0.178133503614474	0.194093576674274	-0.917771245533878	0.358738639168885	0.632452368794538	NO	NA	LOC101244419	zinc_finger_matrin-type_protein_2%2C_transcript_variant_X1
gene-LOC101244420	3129.680683001	0.0608421643172417	0.244251643120595	0.249096233457893	0.803286342915716	0.916504520030322	NO	NA	LOC101244420	glutamate--tRNA_ligase%2C_cytoplasmic
gene-LOC101244421	633.864050558493	0.0785536632970408	0.155696986349065	0.504529118636421	0.613889605289976	0.816177742867983	NO	NA	LOC101244421	transcription_factor_GTE4%2C_transcript_variant_X1
gene-LOC101244421	633.864050558493	0.0785536632970408	0.155696986349065	0.504529118636421	0.613889605289976	0.816177742867983	NO	NA	LOC101244421	transcription_factor_GTE4%2C_transcript_variant_X2
gene-LOC101244421	633.864050558493	0.0785536632970408	0.155696986349065	0.504529118636421	0.613889605289976	0.816177742867983	NO	NA	LOC101244421	transcription_factor_GTE4%2C_transcript_variant_X3
gene-LOC101244421	633.864050558493	0.0785536632970408	0.155696986349065	0.504529118636421	0.613889605289976	0.816177742867983	NO	NA	LOC101244421	transcription_factor_GTE4%2C_transcript_variant_X4
gene-LOC101244422	984.462440570992	0.390646697699705	0.288589120929996	1.35364318807591	0.175850241290861	0.449275714259203	NO	NA	LOC101244422	alpha_beta_hydrolase_fold-1_domain-containing_protein%2C_transcript_variant_X1
gene-LOC101244423	2135.73930165838	-0.0107680221369584	0.158373406259421	-0.0679913527863383	0.945792517833085	0.979336645878236	NO	NA	LOC101244423	plant_intracellular_Ras-group-related_LRR_protein_6%2C_transcript_variant_X1
gene-LOC101244423	2135.73930165838	-0.0107680221369584	0.158373406259421	-0.0679913527863383	0.945792517833085	0.979336645878236	NO	NA	LOC101244423	plant_intracellular_Ras-group-related_LRR_protein_6%2C_transcript_variant_X2
gene-LOC101244424	325.09498249182	-0.356368457430069	0.252741351672074	-1.41001246955603	0.158536000965957	0.425528601669863	NO	NA	LOC101244424	uncharacterized_LOC101244424
gene-LOC101244426	114.819098092485	0.889309425371021	0.362029224170545	2.45645756197871	0.0140314373817279	0.124022422055131	NO	NA	LOC101244426	uncharacterized_LOC101244426
gene-LOC101244427	4890.52309710923	0.172230775418501	0.158036966727094	1.08981321892818	0.275795429788179	0.55742272957982	NO	NA	LOC101244427	probable_protein_phosphatase_2C_46%2C_transcript_variant_X1
gene-LOC101244427	4890.52309710923	0.172230775418501	0.158036966727094	1.08981321892818	0.275795429788179	0.55742272957982	NO	NA	LOC101244427	probable_protein_phosphatase_2C_46%2C_transcript_variant_X2
gene-LOC101244427	4890.52309710923	0.172230775418501	0.158036966727094	1.08981321892818	0.275795429788179	0.55742272957982	NO	NA	LOC101244427	probable_protein_phosphatase_2C_46%2C_transcript_variant_X3
gene-LOC101244429	92.1525443986151	-2.22591277518016	0.479612057044776	-4.64106926105144	3.46610913510229e-06	0.0005266157901608	DOWN	NA	LOC101244429	bidirectional_sugar_transporter_SWEET16-like
gene-LOC101244430	2291.6274204305	0.428230022677245	0.332548598671327	1.28772162741989	0.197842882256454	0.475849027369806	NO	NA	LOC101244430	aquaporin_SIP1-2-like%2C_transcript_variant_X1
gene-LOC101244431	339.293252897886	-0.719721396821523	0.363904264752468	-1.97777675760708	0.0479538966207164	0.236972335994326	NO	NA	LOC101244431	uncharacterized_LOC101244431%2C_transcript_variant_X1
gene-LOC101244431	339.293252897886	-0.719721396821523	0.363904264752468	-1.97777675760708	0.0479538966207164	0.236972335994326	NO	NA	LOC101244431	uncharacterized_LOC101244431%2C_transcript_variant_X2
gene-LOC101244431	339.293252897886	-0.719721396821523	0.363904264752468	-1.97777675760708	0.0479538966207164	0.236972335994326	NO	NA	LOC101244431	uncharacterized_LOC101244431%2C_transcript_variant_X3
gene-LOC101244431	339.293252897886	-0.719721396821523	0.363904264752468	-1.97777675760708	0.0479538966207164	0.236972335994326	NO	NA	LOC101244431	uncharacterized_LOC101244431%2C_transcript_variant_X4
gene-LOC101244432	584.441154947758	-0.224081168705096	0.248034966830406	-0.903425720851332	0.366299994181658	0.639745166802896	NO	NA	LOC101244432	beta-glucuronosyltransferase_GlcAT14A
gene-LOC101244433	115.27907281405	-0.449553542724714	0.376094657560506	-1.19532020380372	0.231961948995073	0.512592349895875	NO	NA	LOC101244433	protein_NUCLEAR_FUSION_DEFECTIVE_4
gene-LOC101244434	1526.70857899139	0.298752009327879	0.184243592591805	1.62150555753529	0.104909259060077	0.347130828233968	NO	NA	LOC101244434	uncharacterized_LOC101244434%2C_transcript_variant_X1
gene-LOC101244437	489.647792867164	-0.196887541172613	0.228975586818216	-0.85986259019361	0.389864792279016	0.660760453373501	NO	NA	LOC101244437	uncharacterized_LOC101244437
gene-LOC101244439	176.129294696316	0.530636963739797	0.224038755672286	2.36850522646175	0.0178601280399447	0.141429150822728	NO	NA	LOC101244439	IMPACT_family_member_in_pol_5'region
gene-LOC101244441	182.097576066666	0.544642786921551	0.25477260378391	2.13776041392386	0.0325361933988916	0.192335761152159	NO	NA	LOC101244441	chlorophyllide_a_oxygenase%2C_chloroplastic-like
gene-LOC101244442	1929.44431590157	0.10734222873467	0.203598434403142	0.527225216880219	0.598037199139326	0.80643552340484	NO	NA	LOC101244442	plant_UBX_domain-containing_protein_4-like
gene-LOC101244443	1428.74723676517	-0.151839640067462	0.175277081223778	-0.866283481030855	0.386334722830688	0.65794865586631	NO	NA	LOC101244443	long_chain_acyl-CoA_synthetase_9%2C_chloroplastic%2C_transcript_variant_X1
gene-LOC101244443	1428.74723676517	-0.151839640067462	0.175277081223778	-0.866283481030855	0.386334722830688	0.65794865586631	NO	NA	LOC101244443	long_chain_acyl-CoA_synthetase_9%2C_chloroplastic%2C_transcript_variant_X2
gene-LOC101244445	844.315844274184	0.386524971896002	0.156493983767826	2.46990307607894	0.013514966464581	0.121474340085811	NO	NA	LOC101244445	abscisic_acid-insensitive_RING_protein_4-like%2C_transcript_variant_X1
gene-LOC101244446	664.605963772073	-0.336252338388054	0.247712256465106	-1.35743117109516	0.174644249467908	0.448032040690164	NO	NA	LOC101244446	probable_serine/threonine-protein_kinase_SIS8
gene-LOC101244450	131.36303590941	-0.245073137965792	0.463288522721771	-0.528985990255087	0.596815168516518	0.805739860519445	NO	NA	LOC101244450	probable_esterase_KAI2
gene-LOC101244451	311.309698955087	0.333111974981466	0.183086578801047	1.81942323223728	0.0688468849746942	0.283563368642484	NO	NA	LOC101244451	G_patch_domain-containing_protein_11%2C_transcript_variant_X1
gene-LOC101244451	311.309698955087	0.333111974981466	0.183086578801047	1.81942323223728	0.0688468849746942	0.283563368642484	NO	NA	LOC101244451	G_patch_domain-containing_protein_11%2C_transcript_variant_X2
gene-LOC101244454	483.542369703352	-0.350482334278772	0.654483617833373	-0.535509712892466	0.592297443020607	0.802835129324669	NO	NA	LOC101244454	transcription_factor_MYB3R-1-like
gene-LOC101244455	105.692676690918	0.975720265850149	0.538320363680108	1.81252713380533	0.0699047852536904	0.286375393609924	NO	NA	LOC101244455	serine_carboxypeptidase-like_31%2C_transcript_variant_X1
gene-LOC101244455	105.692676690918	0.975720265850149	0.538320363680108	1.81252713380533	0.0699047852536904	0.286375393609924	NO	NA	LOC101244455	serine_carboxypeptidase-like_31%2C_transcript_variant_X2
gene-LOC101244456	220.610363128974	-0.771103792263567	0.405150677623804	-1.90325188837414	0.0570076854172798	0.257743608130224	NO	NA	LOC101244456	acylsugar_acyltransferase_3-like
gene-LOC101244458	374.690790153805	-0.43409174267143	0.248084588502074	-1.74977311284212	0.0801574719320323	0.305843923116978	NO	NA	LOC101244458	uncharacterized_LOC101244458
gene-LOC101244460	1109.83540007366	-0.236633104399906	0.147107687455958	-1.60857062259749	0.107710262233064	0.351478318448941	NO	NA	LOC101244460	oligopeptide_transporter_7-like
gene-LOC101244463	23.7401623247002	-0.342134412662279	0.91071152240205	-0.375678142031059	0.70715618967833	0.86984246805272	NO	NA	LOC101244463	dynein_light_chain_LC6%2C_flagellar_outer_arm
gene-LOC101244464	4985.11383896398	-0.107785426176033	0.17685036123298	-0.609472468275244	0.542211316284763	0.772872492575217	NO	NA	LOC101244464	ubiquitin-60S_ribosomal_protein_L40
gene-LOC101244470	2717.23517385739	-0.138978028106845	0.164726607611929	-0.843689007632915	0.398843211692297	0.6682015539944	NO	NA	LOC101244470	factor_of_DNA_methylation_1
gene-LOC101244471	622.195351676376	-0.0169134127859849	0.551646884037691	-0.0306598537495397	0.975540808165411	0.99070630278595	NO	NA	LOC101244471	flavonol_synthase/flavanone_3-hydroxylase
gene-LOC101244472	368.295712708667	0.171730144177864	0.249811551434607	0.687438764107024	0.491806276943927	0.739676138927057	NO	NA	LOC101244472	protein_MIZU-KUSSEI_1
gene-LOC101244473	223.824086258736	-0.586601619261671	0.334019777558468	-1.75618828187199	0.0790562648932533	0.304232370419329	NO	NA	LOC101244473	short-chain_dehydrogenase_reductase_3b-like
gene-LOC101244475	843.881662113288	0.346675065402832	0.198044751432287	1.75048852794952	0.0800340519914925	0.305706053376134	NO	NA	LOC101244475	protein_DEHYDRATION-INDUCED_19_homolog_5%2C_transcript_variant_X1
gene-LOC101244475	843.881662113288	0.346675065402832	0.198044751432287	1.75048852794952	0.0800340519914925	0.305706053376134	NO	NA	LOC101244475	protein_DEHYDRATION-INDUCED_19_homolog_5%2C_transcript_variant_X10
gene-LOC101244475	843.881662113288	0.346675065402832	0.198044751432287	1.75048852794952	0.0800340519914925	0.305706053376134	NO	NA	LOC101244475	protein_DEHYDRATION-INDUCED_19_homolog_5%2C_transcript_variant_X2
gene-LOC101244475	843.881662113288	0.346675065402832	0.198044751432287	1.75048852794952	0.0800340519914925	0.305706053376134	NO	NA	LOC101244475	protein_DEHYDRATION-INDUCED_19_homolog_5%2C_transcript_variant_X3
gene-LOC101244475	843.881662113288	0.346675065402832	0.198044751432287	1.75048852794952	0.0800340519914925	0.305706053376134	NO	NA	LOC101244475	protein_DEHYDRATION-INDUCED_19_homolog_5%2C_transcript_variant_X4
gene-LOC101244475	843.881662113288	0.346675065402832	0.198044751432287	1.75048852794952	0.0800340519914925	0.305706053376134	NO	NA	LOC101244475	protein_DEHYDRATION-INDUCED_19_homolog_5%2C_transcript_variant_X5
gene-LOC101244475	843.881662113288	0.346675065402832	0.198044751432287	1.75048852794952	0.0800340519914925	0.305706053376134	NO	NA	LOC101244475	protein_DEHYDRATION-INDUCED_19_homolog_5%2C_transcript_variant_X6
gene-LOC101244475	843.881662113288	0.346675065402832	0.198044751432287	1.75048852794952	0.0800340519914925	0.305706053376134	NO	NA	LOC101244475	protein_DEHYDRATION-INDUCED_19_homolog_5%2C_transcript_variant_X7
gene-LOC101244475	843.881662113288	0.346675065402832	0.198044751432287	1.75048852794952	0.0800340519914925	0.305706053376134	NO	NA	LOC101244475	protein_DEHYDRATION-INDUCED_19_homolog_5%2C_transcript_variant_X8
gene-LOC101244475	843.881662113288	0.346675065402832	0.198044751432287	1.75048852794952	0.0800340519914925	0.305706053376134	NO	NA	LOC101244475	protein_DEHYDRATION-INDUCED_19_homolog_5%2C_transcript_variant_X9
gene-LOC101244476	286.091333606507	-0.638695173794572	0.282484296014423	-2.26099355895509	0.0237596559187688	0.162915188603548	NO	NA	LOC101244476	GDP-mannose_transporter_GONST3-like
gene-LOC101244477	348.060551235825	-0.224844280452029	0.297070975069225	-0.756870577476089	0.449127404134433	0.709498987189289	NO	NA	LOC101244477	uncharacterized_ATP-dependent_helicase_YprA%2C_transcript_variant_X1
gene-LOC101244477	348.060551235825	-0.224844280452029	0.297070975069225	-0.756870577476089	0.449127404134433	0.709498987189289	NO	NA	LOC101244477	uncharacterized_ATP-dependent_helicase_YprA%2C_transcript_variant_X2
gene-LOC101244477	348.060551235825	-0.224844280452029	0.297070975069225	-0.756870577476089	0.449127404134433	0.709498987189289	NO	NA	LOC101244477	uncharacterized_ATP-dependent_helicase_YprA%2C_transcript_variant_X3
gene-LOC101244477	348.060551235825	-0.224844280452029	0.297070975069225	-0.756870577476089	0.449127404134433	0.709498987189289	NO	NA	LOC101244477	uncharacterized_ATP-dependent_helicase_YprA%2C_transcript_variant_X4
gene-LOC101244477	348.060551235825	-0.224844280452029	0.297070975069225	-0.756870577476089	0.449127404134433	0.709498987189289	NO	NA	LOC101244477	uncharacterized_ATP-dependent_helicase_YprA%2C_transcript_variant_X5
gene-LOC101244477	348.060551235825	-0.224844280452029	0.297070975069225	-0.756870577476089	0.449127404134433	0.709498987189289	NO	NA	LOC101244477	uncharacterized_ATP-dependent_helicase_YprA%2C_transcript_variant_X6
gene-LOC101244478	1250.68720359165	-0.394439762383117	0.2059722025472	-1.91501453839495	0.0554906495552971	0.25452552113101	NO	NA	LOC101244478	probable_glycosyltransferase_STELLO2
gene-LOC101244480	1106.47083270847	-0.216313617966529	0.216250407606566	-1.00029230169165	0.317169071632746	0.597008610333865	NO	NA	LOC101244480	uncharacterized_protein%2C_transcript_variant_X1
gene-LOC101244480	1106.47083270847	-0.216313617966529	0.216250407606566	-1.00029230169165	0.317169071632746	0.597008610333865	NO	NA	LOC101244480	uncharacterized_protein%2C_transcript_variant_X2
gene-LOC101244480	1106.47083270847	-0.216313617966529	0.216250407606566	-1.00029230169165	0.317169071632746	0.597008610333865	NO	NA	LOC101244480	uncharacterized_protein%2C_transcript_variant_X3
gene-LOC101244482	187.770121846721	0.158821836405714	0.346508057813597	0.458349619364845	0.646701280913019	0.836479757186033	NO	NA	LOC101244482	G-box-binding_factor_4%2C_transcript_variant_X1
gene-LOC101244482	187.770121846721	0.158821836405714	0.346508057813597	0.458349619364845	0.646701280913019	0.836479757186033	NO	NA	LOC101244482	G-box-binding_factor_4%2C_transcript_variant_X2
gene-LOC101244484	498.751041702316	0.17702132543741	0.201988008943142	0.876395219516422	0.380815216269428	0.653766787348109	NO	NA	LOC101244484	uncharacterized_LOC101244484%2C_transcript_variant_X1
gene-LOC101244484	498.751041702316	0.17702132543741	0.201988008943142	0.876395219516422	0.380815216269428	0.653766787348109	NO	NA	LOC101244484	uncharacterized_LOC101244484%2C_transcript_variant_X2
gene-LOC101244485	199.891281483161	0.0558351975476774	0.332595574856748	0.167877151016595	0.86667992584907	0.945789644110118	NO	NA	LOC101244485	chloroplast_sensor_kinase%2C_chloroplastic
gene-LOC101244486	29.9513127847513	-0.184111373869777	0.620041185326435	-0.29693410409963	0.766516818446777	0.899038823986515	NO	NA	LOC101244486	ABC_transporter_G_family_member_32
gene-LOC101244488	117.22397152453	-0.281611881165152	0.451711615760399	-0.623432896874025	0.533000085688446	0.767251802649615	NO	NA	LOC101244488	tRNA_pseudouridine_synthase_A_1%2C_transcript_variant_X1
gene-LOC101244488	117.22397152453	-0.281611881165152	0.451711615760399	-0.623432896874025	0.533000085688446	0.767251802649615	NO	NA	LOC101244488	tRNA_pseudouridine_synthase_A_1%2C_transcript_variant_X2
gene-LOC101244489	414.219079628248	0.675703188983822	0.337258744780625	2.00351569660067	0.045121964506643	0.230555018532186	NO	NA	LOC101244489	UDP-glycosyltransferase_73C6-like
gene-LOC101244491	6.29941388546944	1.4352200552725	1.03162964371011	1.39121637694603	0.164159822555893	0.432932091561306	NO	NA	LOC101244491	MADS-box_protein_AGL42-like%2C_transcript_variant_X1
gene-LOC101244491	6.29941388546944	1.4352200552725	1.03162964371011	1.39121637694603	0.164159822555893	0.432932091561306	NO	NA	LOC101244491	MADS-box_protein_AGL42-like%2C_transcript_variant_X2
gene-LOC101244491	6.29941388546944	1.4352200552725	1.03162964371011	1.39121637694603	0.164159822555893	0.432932091561306	NO	NA	LOC101244491	MADS-box_protein_AGL42-like%2C_transcript_variant_X3
gene-LOC101244492	733.026016542512	0.0752358698503266	0.183656581323596	0.409655179836783	0.682058912846269	0.85625153806602	NO	NA	LOC101244492	multiple_inositol_polyphosphate_phosphatase_1%2C_transcript_variant_X1
gene-LOC101244492	733.026016542512	0.0752358698503266	0.183656581323596	0.409655179836783	0.682058912846269	0.85625153806602	NO	NA	LOC101244492	multiple_inositol_polyphosphate_phosphatase_1%2C_transcript_variant_X2
gene-LOC101244492	733.026016542512	0.0752358698503266	0.183656581323596	0.409655179836783	0.682058912846269	0.85625153806602	NO	NA	LOC101244492	multiple_inositol_polyphosphate_phosphatase_1%2C_transcript_variant_X3
gene-LOC101244493	19.2029670737304	-1.72384351385464	0.6906043464132	-2.49613765509555	0.0125553868109472	0.115791950196457	DOWN	NA	LOC101244493	type_IV_inositol_polyphosphate_5-phosphatase_9-like%2C_transcript_variant_X1
gene-LOC101244493	19.2029670737304	-1.72384351385464	0.6906043464132	-2.49613765509555	0.0125553868109472	0.115791950196457	DOWN	NA	LOC101244493	type_IV_inositol_polyphosphate_5-phosphatase_9-like%2C_transcript_variant_X2
gene-LOC101244493	19.2029670737304	-1.72384351385464	0.6906043464132	-2.49613765509555	0.0125553868109472	0.115791950196457	DOWN	NA	LOC101244493	type_IV_inositol_polyphosphate_5-phosphatase_9-like%2C_transcript_variant_X3
gene-LOC101244494	12.0310449541997	1.25739031353184	0.832113614041333	1.51108008848102	0.130768047102726	0.387769482085653	NO	NA	LOC101244494	eukaryotic_initiation_factor_4A-8%2C_transcript_variant_X1
gene-LOC101244494	12.0310449541997	1.25739031353184	0.832113614041333	1.51108008848102	0.130768047102726	0.387769482085653	NO	NA	LOC101244494	eukaryotic_initiation_factor_4A-8%2C_transcript_variant_X2
gene-LOC101244494	12.0310449541997	1.25739031353184	0.832113614041333	1.51108008848102	0.130768047102726	0.387769482085653	NO	NA	LOC101244494	eukaryotic_initiation_factor_4A-8%2C_transcript_variant_X3
gene-LOC101244494	12.0310449541997	1.25739031353184	0.832113614041333	1.51108008848102	0.130768047102726	0.387769482085653	NO	NA	LOC101244494	eukaryotic_initiation_factor_4A-8%2C_transcript_variant_X4
gene-LOC101244495	330.37550202031	0.0211389913404422	0.193151284800484	0.109442664915627	0.91285139525397	0.965948926270724	NO	NA	LOC101244495	coiled-coil_domain-containing_protein_97
gene-LOC101244496	3031.29054109379	0.86018715195379	0.49741548432648	1.72931317793317	0.083753059383493	0.312043765856426	NO	NA	LOC101244496	trans-cinnamate_4-monooxygenase
gene-LOC101244498	5345.85903053538	-0.0770869301872401	0.167984820141521	-0.458892238729053	0.646311552489429	0.83611445676641	NO	NA	LOC101244498	dihydrolipoyllysine-residue_acetyltransferase_component_2_of_pyruvate_dehydrogenase_complex%2C_mitochondrial-like%2C_transcript_variant_X1
gene-LOC101244498	5345.85903053538	-0.0770869301872401	0.167984820141521	-0.458892238729053	0.646311552489429	0.83611445676641	NO	NA	LOC101244498	dihydrolipoyllysine-residue_acetyltransferase_component_2_of_pyruvate_dehydrogenase_complex%2C_mitochondrial-like%2C_transcript_variant_X2
gene-LOC101244499	1136.06130301899	0.245298914414604	0.1654996691452	1.48217163020061	0.138294633183665	0.398632371086824	NO	NA	LOC101244499	topless-related_protein_4-like%2C_transcript_variant_X1
gene-LOC101244499	1136.06130301899	0.245298914414604	0.1654996691452	1.48217163020061	0.138294633183665	0.398632371086824	NO	NA	LOC101244499	topless-related_protein_4-like%2C_transcript_variant_X2
gene-LOC101244501	435.830190722272	0.328937475829529	0.211080455261406	1.55835117667416	0.119150023561408	0.370399674957539	NO	NA	LOC101244501	putative_ubiquitin-conjugating_enzyme_E2_38
gene-LOC101244502	625.363324874838	-0.0193683619412948	0.165498351596652	-0.117030542929508	0.906835850022337	0.963656163712535	NO	NA	LOC101244502	uncharacterized_LOC101244502%2C_transcript_variant_X1
gene-LOC101244502	625.363324874838	-0.0193683619412948	0.165498351596652	-0.117030542929508	0.906835850022337	0.963656163712535	NO	NA	LOC101244502	uncharacterized_LOC101244502%2C_transcript_variant_X2
gene-LOC101244502	625.363324874838	-0.0193683619412948	0.165498351596652	-0.117030542929508	0.906835850022337	0.963656163712535	NO	NA	LOC101244502	uncharacterized_LOC101244502%2C_transcript_variant_X3
gene-LOC101244502	625.363324874838	-0.0193683619412948	0.165498351596652	-0.117030542929508	0.906835850022337	0.963656163712535	NO	NA	LOC101244502	uncharacterized_LOC101244502%2C_transcript_variant_X4
gene-LOC101244502	625.363324874838	-0.0193683619412948	0.165498351596652	-0.117030542929508	0.906835850022337	0.963656163712535	NO	NA	LOC101244502	uncharacterized_LOC101244502%2C_transcript_variant_X5
gene-LOC101244504	30.0146960916978	-1.48948495285606	0.62752931633793	-2.37357030831362	0.0176170386786871	0.140322883591311	DOWN	NA	LOC101244504	3-hydroxyisobutyryl-CoA_hydrolase-like_protein_5
gene-LOC101244505	226.969588816325	-0.0754169485021561	0.261220386030267	-0.288710041541007	0.772803277749166	0.901918273024838	NO	NA	LOC101244505	regulatory_protein_RecX
gene-LOC101244506	131.88215031577	0.534486822628527	0.59655457111927	0.895956293865471	0.37027610650007	0.643442818780448	NO	NA	LOC101244506	probable_tetraacyldisaccharide_4'-kinase%2C_mitochondrial%2C_transcript_variant_X1
gene-LOC101244506	131.88215031577	0.534486822628527	0.59655457111927	0.895956293865471	0.37027610650007	0.643442818780448	NO	NA	LOC101244506	probable_tetraacyldisaccharide_4'-kinase%2C_mitochondrial%2C_transcript_variant_X2
gene-LOC101244506	131.88215031577	0.534486822628527	0.59655457111927	0.895956293865471	0.37027610650007	0.643442818780448	NO	NA	LOC101244506	probable_tetraacyldisaccharide_4'-kinase%2C_mitochondrial%2C_transcript_variant_X3
gene-LOC101244508	5.07004834657721	3.29450461254371	1.85591560451859	1.77513708302393	0.0758752552686758	0.298155630576138	NO	NA	LOC101244508	putative_F-box/LRR-repeat_protein_At5g02930
gene-LOC101244509	43.143455792721	-0.22500868736267	1.29789565125783	-0.173364235518169	0.862365135325875	0.944426669720252	NO	NA	LOC101244509	probable_methyltransferase_PMT18
gene-LOC101244511	266.556097476647	0.26512929377692	0.27931954003547	0.949197087118403	0.342520382785744	0.619304837756213	NO	NA	LOC101244511	long_chain_base_biosynthesis_protein_1-like
gene-LOC101244513	53.3270869050263	0.667445008435596	0.507670132491527	1.31472183553508	0.188603405293952	0.465863371604852	NO	NA	LOC101244513	14_kDa_proline-rich_protein_DC2.15-like
gene-LOC101244514	151.352770591079	0.812127803311037	0.493941870857791	1.64417687834537	0.100139671514486	0.33916878595299	NO	NA	LOC101244514	phospholipase_A1-Ibeta2%2C_chloroplastic-like
gene-LOC101244515	1253.29131762905	0.482014301065137	0.142386548219831	3.38525167645018	0.0007111302026268	0.0214805634944819	NO	NA	LOC101244515	uncharacterized_LOC101244515
gene-LOC101244516	303.228148678118	-0.434823271939401	0.282850277903544	-1.53729130182323	0.124221990555661	0.378314959719178	NO	NA	LOC101244516	protein_TPX2%2C_transcript_variant_X1
gene-LOC101244516	303.228148678118	-0.434823271939401	0.282850277903544	-1.53729130182323	0.124221990555661	0.378314959719178	NO	NA	LOC101244516	protein_TPX2%2C_transcript_variant_X2
gene-LOC101244516	303.228148678118	-0.434823271939401	0.282850277903544	-1.53729130182323	0.124221990555661	0.378314959719178	NO	NA	LOC101244516	protein_TPX2%2C_transcript_variant_X3
gene-LOC101244516	303.228148678118	-0.434823271939401	0.282850277903544	-1.53729130182323	0.124221990555661	0.378314959719178	NO	NA	LOC101244516	protein_TPX2%2C_transcript_variant_X4
gene-LOC101244516	303.228148678118	-0.434823271939401	0.282850277903544	-1.53729130182323	0.124221990555661	0.378314959719178	NO	NA	LOC101244516	protein_TPX2%2C_transcript_variant_X5
gene-LOC101244516	303.228148678118	-0.434823271939401	0.282850277903544	-1.53729130182323	0.124221990555661	0.378314959719178	NO	NA	LOC101244516	protein_TPX2%2C_transcript_variant_X6
gene-LOC101244516	303.228148678118	-0.434823271939401	0.282850277903544	-1.53729130182323	0.124221990555661	0.378314959719178	NO	NA	LOC101244516	protein_TPX2%2C_transcript_variant_X7
gene-LOC101244516	303.228148678118	-0.434823271939401	0.282850277903544	-1.53729130182323	0.124221990555661	0.378314959719178	NO	NA	LOC101244516	protein_TPX2%2C_transcript_variant_X8
gene-LOC101244516	303.228148678118	-0.434823271939401	0.282850277903544	-1.53729130182323	0.124221990555661	0.378314959719178	NO	NA	LOC101244516	protein_TPX2%2C_transcript_variant_X9
gene-LOC101244517	149.069106559841	-0.123409707662137	0.350501196821488	-0.352094967952392	0.724767042065968	0.878129730324181	NO	NA	LOC101244517	BTB/POZ_domain-containing_protein_At3g05675%2C_transcript_variant_X1
gene-LOC101244517	149.069106559841	-0.123409707662137	0.350501196821488	-0.352094967952392	0.724767042065968	0.878129730324181	NO	NA	LOC101244517	BTB/POZ_domain-containing_protein_At3g05675%2C_transcript_variant_X2
gene-LOC101244517	149.069106559841	-0.123409707662137	0.350501196821488	-0.352094967952392	0.724767042065968	0.878129730324181	NO	NA	LOC101244517	BTB/POZ_domain-containing_protein_At3g05675%2C_transcript_variant_X3
gene-LOC101244520	102.373724536062	-0.583984869623047	0.283108975814541	-2.06275646309994	0.0391357723701924	0.214819406913908	NO	NA	LOC101244520	ethylene-responsive_transcription_factor_ERN1-like
gene-LOC101244522	72.3311067316152	-0.842379535055431	0.742016552234955	-1.13525706740393	0.256267624947693	0.538537631741338	NO	NA	LOC101244522	protein_trichome_birefringence-like_41
gene-LOC101244523	238.258905173044	0.718489922593932	0.378829633356559	1.89660432904329	0.0578801788191634	0.259441338744902	NO	NA	LOC101244523	uncharacterized_LOC101244523
gene-LOC101244526	35.3226612443453	0.735951639053935	0.795093963391743	0.925615930869961	0.354645611320097	0.628885114612477	NO	NA	LOC101244526	telomerase_reverse_transcriptase
gene-LOC101244527	88.572720298797	-0.881493675253738	0.399045257907698	-2.20900676749211	0.027174170192722	0.175192560399975	NO	NA	LOC101244527	uncharacterized_LOC101244527
gene-LOC101244529	373.207765876035	-0.0103160093573903	0.215313797867351	-0.0479115108254499	0.961786765615184	0.985495212130604	NO	NA	LOC101244529	RNA_helicase_family_protein%2C_transcript_variant_X1
gene-LOC101244530	49.1604070128155	-0.660254487806824	0.740366257606496	-0.891794407191567	0.37250313999824	0.645297730225581	NO	NA	LOC101244530	phosphatidylinositol/phosphatidylcholine_transfer_protein_SFH13-like%2C_transcript_variant_X1
gene-LOC101244530	49.1604070128155	-0.660254487806824	0.740366257606496	-0.891794407191567	0.37250313999824	0.645297730225581	NO	NA	LOC101244530	phosphatidylinositol/phosphatidylcholine_transfer_protein_SFH13-like%2C_transcript_variant_X2
gene-LOC101244530	49.1604070128155	-0.660254487806824	0.740366257606496	-0.891794407191567	0.37250313999824	0.645297730225581	NO	NA	LOC101244530	phosphatidylinositol/phosphatidylcholine_transfer_protein_SFH13-like%2C_transcript_variant_X3
gene-LOC101244532	592.146796699865	-0.0791197445466651	0.199859981273976	-0.395875872910268	0.692196600738088	0.861500831056776	NO	NA	LOC101244532	vesicle-associated_protein_1-2
gene-LOC101244535	202.491482424128	-0.399950748937415	0.301531213593383	-1.32639916170255	0.184707516328685	0.460445735880459	NO	NA	LOC101244535	protein_WHAT'S_THIS_FACTOR_1_homolog
gene-LOC101244537	137.556006752267	2.48336537778874	0.944747089937354	2.62860336299465	0.0085736295544905	0.0958016048846727	UP	NA	LOC101244537	receptor-like_protein_kinase_FERONIA
gene-LOC101244538	539.343129428691	0.139550454178628	0.17401531686914	0.801943511004669	0.422585635366302	0.687393811954501	NO	NA	LOC101244538	AP2-like_ethylene-responsive_transcription_factor_At2g41710
gene-LOC101244539	384.343594242446	-0.031380660106968	0.185874654194101	-0.168826999264776	0.86593272080815	0.945510880580042	NO	NA	LOC101244539	protein_DEFECTIVE_IN_EXINE_FORMATION_1-like%2C_transcript_variant_X1
gene-LOC101244539	384.343594242446	-0.031380660106968	0.185874654194101	-0.168826999264776	0.86593272080815	0.945510880580042	NO	NA	LOC101244539	protein_DEFECTIVE_IN_EXINE_FORMATION_1-like%2C_transcript_variant_X2
gene-LOC101244539	384.343594242446	-0.031380660106968	0.185874654194101	-0.168826999264776	0.86593272080815	0.945510880580042	NO	NA	LOC101244539	protein_DEFECTIVE_IN_EXINE_FORMATION_1-like%2C_transcript_variant_X3
gene-LOC101244540	901.236367887273	0.352964463607574	0.271766828536654	1.2987768430317	0.19402052392112	0.471536808703603	NO	NA	LOC101244540	E3_ubiquitin-protein_ligase_UPL5-like%2C_transcript_variant_X1
gene-LOC101244540	901.236367887273	0.352964463607574	0.271766828536654	1.2987768430317	0.19402052392112	0.471536808703603	NO	NA	LOC101244540	E3_ubiquitin-protein_ligase_UPL5-like%2C_transcript_variant_X2
gene-LOC101244542	69.0221062376975	0.0623098946519868	0.36970441272058	0.168539764493101	0.866158663525365	0.945558472545427	NO	NA	LOC101244542	probable_Histone-lysine_N-methyltransferase_ATXR5%2C_transcript_variant_X1
gene-LOC101244542	69.0221062376975	0.0623098946519868	0.36970441272058	0.168539764493101	0.866158663525365	0.945558472545427	NO	NA	LOC101244542	probable_Histone-lysine_N-methyltransferase_ATXR5%2C_transcript_variant_X2
gene-LOC101244543	276.500761305067	-0.325117255860587	0.313273075735193	-1.03780784575118	0.299359523424616	0.580554442503502	NO	NA	LOC101244543	mediator_of_RNA_polymerase_II_transcription_subunit_4%2C_transcript_variant_X1
gene-LOC101244543	276.500761305067	-0.325117255860587	0.313273075735193	-1.03780784575118	0.299359523424616	0.580554442503502	NO	NA	LOC101244543	mediator_of_RNA_polymerase_II_transcription_subunit_4%2C_transcript_variant_X2
gene-LOC101244543	276.500761305067	-0.325117255860587	0.313273075735193	-1.03780784575118	0.299359523424616	0.580554442503502	NO	NA	LOC101244543	mediator_of_RNA_polymerase_II_transcription_subunit_4%2C_transcript_variant_X3
gene-LOC101244543	276.500761305067	-0.325117255860587	0.313273075735193	-1.03780784575118	0.299359523424616	0.580554442503502	NO	NA	LOC101244543	mediator_of_RNA_polymerase_II_transcription_subunit_4%2C_transcript_variant_X4
gene-LOC101244543	276.500761305067	-0.325117255860587	0.313273075735193	-1.03780784575118	0.299359523424616	0.580554442503502	NO	NA	LOC101244543	mediator_of_RNA_polymerase_II_transcription_subunit_4%2C_transcript_variant_X5
gene-LOC101244543	276.500761305067	-0.325117255860587	0.313273075735193	-1.03780784575118	0.299359523424616	0.580554442503502	NO	NA	LOC101244543	mediator_of_RNA_polymerase_II_transcription_subunit_4%2C_transcript_variant_X6
gene-LOC101244543	276.500761305067	-0.325117255860587	0.313273075735193	-1.03780784575118	0.299359523424616	0.580554442503502	NO	NA	LOC101244543	mediator_of_RNA_polymerase_II_transcription_subunit_4%2C_transcript_variant_X7
gene-LOC101244543	276.500761305067	-0.325117255860587	0.313273075735193	-1.03780784575118	0.299359523424616	0.580554442503502	NO	NA	LOC101244543	mediator_of_RNA_polymerase_II_transcription_subunit_4%2C_transcript_variant_X8
gene-LOC101244544	139.495676700367	0.861831597113845	0.310630538441094	2.7744586911479	0.0055293655747899	0.0743010289993002	NO	NA	LOC101244544	15-cis-phytoene_desaturase%2C_chloroplastic/chromoplastic
gene-LOC101244545	2264.36570675593	-0.0545199182326664	0.183247585421479	-0.297520527254248	0.766069138652681	0.898669063314891	NO	NA	LOC101244545	CTP_synthase
gene-LOC101244546	155.169653992987	-0.0107359015826224	0.240637872590512	-0.0446143471393279	0.964414706683679	0.986513749447853	NO	NA	LOC101244546	F-box/FBD/LRR-repeat_protein_At1g13570
gene-LOC101244547	1090.99676258226	0.0519672164007229	0.145514962886301	0.357126273270797	0.720997276421716	0.876502272088715	NO	NA	LOC101244547	E3_ubiquitin-protein_ligase_WAV3-like
gene-LOC101244548	1273.0389568492	0.188767259432271	0.186779873522474	1.01064025728424	0.312188640552572	0.592675170925943	NO	NA	LOC101244548	subtilisin-like_protease_SBT3.5%2C_transcript_variant_X1
gene-LOC101244550	2497.19673238451	-0.266247198103144	0.134708639341308	-1.97646713236083	0.0481018947400201	0.237350090889983	NO	NA	LOC101244550	RNA-binding_KH_domain-containing_protein%2C_transcript_variant_X1
gene-LOC101244555	3088.92116194566	-0.173770305678213	0.233520338419207	-0.744133495414293	0.456795717017475	0.715479145800379	NO	NA	LOC101244555	tripeptidyl-peptidase_2
gene-LOC101244558	91.349210766034	-0.511869901589336	0.459308308005188	-1.11443640941839	0.265092010833918	0.54820907647675	NO	NA	LOC101244558	plant_intracellular_Ras-group-related_LRR_protein_7-like%2C_transcript_variant_X1
gene-LOC101244558	91.349210766034	-0.511869901589336	0.459308308005188	-1.11443640941839	0.265092010833918	0.54820907647675	NO	NA	LOC101244558	plant_intracellular_Ras-group-related_LRR_protein_7-like%2C_transcript_variant_X2
gene-LOC101244561	6523.02284557169	-0.0598775174442577	0.104674996387661	-0.572032667882816	0.567299843202012	0.787376320880338	NO	NA	LOC101244561	alanine--tRNA_ligase
gene-LOC101244562	1094.21969465339	4.53419900478306	1.9715256521905	2.29984276377294	0.0214571297273581	0.15452556679042	UP	NA	LOC101244562	kunitz_trypsin_inhibitor_2-like
gene-LOC101244563	2056.84445612652	0.118684580267801	0.156329320611473	0.759195906459345	0.447735374458286	0.708050682662439	NO	NA	LOC101244563	uncharacterized_LOC101244563
gene-LOC101244564	901.311764857144	0.0467776492987045	0.13107104146918	0.35688775166789	0.721175839429954	0.876614658484353	NO	NA	LOC101244564	serine_carboxypeptidase-like_33%2C_transcript_variant_X1
gene-LOC101244569	185.621406226555	-0.599145233900799	0.335945645165972	-1.78345884973385	0.0745116408330076	0.295362158850075	NO	NA	LOC101244569	uncharacterized_LOC101244569
gene-LOC101244570	11.3268813520589	0.755031700516043	0.885859644393862	0.852315268331998	0.394039133965553	0.66425790580481	NO	NA	LOC101244570	putative_UPF0481_protein_At3g02645%2C_transcript_variant_X1
gene-LOC101244570	11.3268813520589	0.755031700516043	0.885859644393862	0.852315268331998	0.394039133965553	0.66425790580481	NO	NA	LOC101244570	putative_UPF0481_protein_At3g02645%2C_transcript_variant_X2
gene-LOC101244571	408.752146310356	-0.223851171071628	0.179736189725377	-1.24544295399638	0.2129689723983	0.492596604073732	NO	NA	LOC101244571	protein_BCCIP_homolog
gene-LOC101244576	643.351826949785	0.132027374193175	0.161539826273279	0.817305411544907	0.413753914989048	0.679707573247965	NO	NA	LOC101244576	xylulose_kinase_2
gene-LOC101244577	1632.5207889943	0.147726720010391	0.220111453936785	0.671145082948828	0.502128109368648	0.74681792015956	NO	NA	LOC101244577	transcription_factor_MYB44
gene-LOC101244578	181.193227426998	0.808296712299754	0.420371913649028	1.92281331377102	0.0545034994462195	0.252419641771061	NO	NA	LOC101244578	transmembrane_protein_136
gene-LOC101244579	1158.49502335568	-0.249462172256338	0.131207901968901	-1.90127399731965	0.0572661331177909	0.257875212844355	NO	NA	LOC101244579	AT-rich_interactive_domain-containing_protein_5
gene-LOC101244580	5.90031014842269	-1.21583093161328	1.12097885776037	-1.08461539947544	0.278092031644933	0.559660941452936	NO	NA	LOC101244580	protein_RADIALIS-like_6
gene-LOC101244581	63.4590437947509	1.04035854207675	0.83277896996006	1.2492613041449	0.211569516175152	0.49103326263223	NO	NA	LOC101244581	uncharacterized_LOC101244581
gene-LOC101244583	1160.94431909647	-0.737752355089451	0.23685512658875	-3.11478314071034	0.0018408019069275	0.0393251689644677	NO	NA	LOC101244583	pentatricopeptide_repeat-containing_protein_At1g26460%2C_mitochondrial
gene-LOC101244584	63.5210602890644	3.24884719680256	0.846718828093622	3.83698470969082	0.0001245542239251	0.0066023434514036	UP	NA	LOC101244584	transcription_factor_MYB62
gene-LOC101244586	672.382470373061	-0.253009227319837	0.258189627193107	-0.979935677782299	0.327117870323664	0.605828136095342	NO	NA	LOC101244586	protein_YIPF5_homolog
gene-LOC101244587	215.654698292258	-0.264055742516257	0.216726927613366	-1.21837994671029	0.223079621973436	0.503026651115354	NO	NA	LOC101244587	uncharacterized_LOC101244587%2C_transcript_variant_X1
gene-LOC101244587	215.654698292258	-0.264055742516257	0.216726927613366	-1.21837994671029	0.223079621973436	0.503026651115354	NO	NA	LOC101244587	uncharacterized_LOC101244587%2C_transcript_variant_X2
gene-LOC101244589	440.762457296906	-0.0650570185313283	0.195054479616218	-0.333532552850527	0.738732321148157	0.885174412657626	NO	NA	LOC101244589	putative_lysine-specific_demethylase_JMJ16%2C_transcript_variant_X1
gene-LOC101244589	440.762457296906	-0.0650570185313283	0.195054479616218	-0.333532552850527	0.738732321148157	0.885174412657626	NO	NA	LOC101244589	putative_lysine-specific_demethylase_JMJ16%2C_transcript_variant_X2
gene-LOC101244589	440.762457296906	-0.0650570185313283	0.195054479616218	-0.333532552850527	0.738732321148157	0.885174412657626	NO	NA	LOC101244589	putative_lysine-specific_demethylase_JMJ16%2C_transcript_variant_X3
gene-LOC101244589	440.762457296906	-0.0650570185313283	0.195054479616218	-0.333532552850527	0.738732321148157	0.885174412657626	NO	NA	LOC101244589	putative_lysine-specific_demethylase_JMJ16%2C_transcript_variant_X4
gene-LOC101244589	440.762457296906	-0.0650570185313283	0.195054479616218	-0.333532552850527	0.738732321148157	0.885174412657626	NO	NA	LOC101244589	putative_lysine-specific_demethylase_JMJ16%2C_transcript_variant_X5
gene-LOC101244590	254.320050593971	0.959286944143589	0.498986114112297	1.92247222320039	0.054546365451662	0.25249464663067	NO	NA	LOC101244590	probable_zinc_metalloprotease_EGY2%2C_chloroplastic%2C_transcript_variant_X1
gene-LOC101244590	254.320050593971	0.959286944143589	0.498986114112297	1.92247222320039	0.054546365451662	0.25249464663067	NO	NA	LOC101244590	probable_zinc_metalloprotease_EGY2%2C_chloroplastic%2C_transcript_variant_X10
gene-LOC101244590	254.320050593971	0.959286944143589	0.498986114112297	1.92247222320039	0.054546365451662	0.25249464663067	NO	NA	LOC101244590	probable_zinc_metalloprotease_EGY2%2C_chloroplastic%2C_transcript_variant_X11
gene-LOC101244590	254.320050593971	0.959286944143589	0.498986114112297	1.92247222320039	0.054546365451662	0.25249464663067	NO	NA	LOC101244590	probable_zinc_metalloprotease_EGY2%2C_chloroplastic%2C_transcript_variant_X12
gene-LOC101244590	254.320050593971	0.959286944143589	0.498986114112297	1.92247222320039	0.054546365451662	0.25249464663067	NO	NA	LOC101244590	probable_zinc_metalloprotease_EGY2%2C_chloroplastic%2C_transcript_variant_X13
gene-LOC101244590	254.320050593971	0.959286944143589	0.498986114112297	1.92247222320039	0.054546365451662	0.25249464663067	NO	NA	LOC101244590	probable_zinc_metalloprotease_EGY2%2C_chloroplastic%2C_transcript_variant_X14
gene-LOC101244590	254.320050593971	0.959286944143589	0.498986114112297	1.92247222320039	0.054546365451662	0.25249464663067	NO	NA	LOC101244590	probable_zinc_metalloprotease_EGY2%2C_chloroplastic%2C_transcript_variant_X15
gene-LOC101244590	254.320050593971	0.959286944143589	0.498986114112297	1.92247222320039	0.054546365451662	0.25249464663067	NO	NA	LOC101244590	probable_zinc_metalloprotease_EGY2%2C_chloroplastic%2C_transcript_variant_X2
gene-LOC101244590	254.320050593971	0.959286944143589	0.498986114112297	1.92247222320039	0.054546365451662	0.25249464663067	NO	NA	LOC101244590	probable_zinc_metalloprotease_EGY2%2C_chloroplastic%2C_transcript_variant_X3
gene-LOC101244590	254.320050593971	0.959286944143589	0.498986114112297	1.92247222320039	0.054546365451662	0.25249464663067	NO	NA	LOC101244590	probable_zinc_metalloprotease_EGY2%2C_chloroplastic%2C_transcript_variant_X4
gene-LOC101244590	254.320050593971	0.959286944143589	0.498986114112297	1.92247222320039	0.054546365451662	0.25249464663067	NO	NA	LOC101244590	probable_zinc_metalloprotease_EGY2%2C_chloroplastic%2C_transcript_variant_X5
gene-LOC101244590	254.320050593971	0.959286944143589	0.498986114112297	1.92247222320039	0.054546365451662	0.25249464663067	NO	NA	LOC101244590	probable_zinc_metalloprotease_EGY2%2C_chloroplastic%2C_transcript_variant_X6
gene-LOC101244590	254.320050593971	0.959286944143589	0.498986114112297	1.92247222320039	0.054546365451662	0.25249464663067	NO	NA	LOC101244590	probable_zinc_metalloprotease_EGY2%2C_chloroplastic%2C_transcript_variant_X7
gene-LOC101244590	254.320050593971	0.959286944143589	0.498986114112297	1.92247222320039	0.054546365451662	0.25249464663067	NO	NA	LOC101244590	probable_zinc_metalloprotease_EGY2%2C_chloroplastic%2C_transcript_variant_X8
gene-LOC101244590	254.320050593971	0.959286944143589	0.498986114112297	1.92247222320039	0.054546365451662	0.25249464663067	NO	NA	LOC101244590	probable_zinc_metalloprotease_EGY2%2C_chloroplastic%2C_transcript_variant_X9
gene-LOC101244593	30.9094125729197	0.805967098465107	1.07550388659312	0.749385574996082	0.453624842743027	0.712849902766533	NO	NA	LOC101244593	probable_2-oxoglutarate-dependent_dioxygenase_AOP1
gene-LOC101244595	82.1070769753277	0.0418115323079023	0.341348094080178	0.122489426579547	0.902511419304875	0.961095825171458	NO	NA	LOC101244595	thioredoxin-like_superfamily_protein%2C_transcript_variant_X1
gene-LOC101244595	82.1070769753277	0.0418115323079023	0.341348094080178	0.122489426579547	0.902511419304875	0.961095825171458	NO	NA	LOC101244595	thioredoxin-like_superfamily_protein%2C_transcript_variant_X2
gene-LOC101244595	82.1070769753277	0.0418115323079023	0.341348094080178	0.122489426579547	0.902511419304875	0.961095825171458	NO	NA	LOC101244595	thioredoxin-like_superfamily_protein%2C_transcript_variant_X3
gene-LOC101244595	82.1070769753277	0.0418115323079023	0.341348094080178	0.122489426579547	0.902511419304875	0.961095825171458	NO	NA	LOC101244595	thioredoxin-like_superfamily_protein%2C_transcript_variant_X4
gene-LOC101244597	190.321108519608	0.174432213757975	0.231541533058619	0.753351726810129	0.451238582841596	0.710610017641712	NO	NA	LOC101244597	probable_glutathione_S-transferase
gene-LOC101244601	798.42897669655	-0.452876742833495	0.291487026780834	-1.55367718362989	0.120261438168251	0.372041121359585	NO	NA	LOC101244601	uncharacterized_LOC101244601
gene-LOC101244602	49.8872740331603	0.0788230071294135	0.613821990458449	0.128413462460904	0.897821777857984	0.959335568745642	NO	NA	LOC101244602	cell_division_cycle_20.1%2C_cofactor_of_APC_complex%2C_transcript_variant_X1
gene-LOC101244602	49.8872740331603	0.0788230071294135	0.613821990458449	0.128413462460904	0.897821777857984	0.959335568745642	NO	NA	LOC101244602	cell_division_cycle_20.1%2C_cofactor_of_APC_complex%2C_transcript_variant_X2
gene-LOC101244604	11854.7937879552	-0.257304851958473	0.125380015915457	-2.05219986677919	0.0401502424313932	0.217572208054494	NO	NA	LOC101244604	40S_ribosomal_protein_S3-3
gene-LOC101244605	4847.8358187489	-0.0285798910435823	0.109698925967247	-0.260530272211738	0.794454767464868	0.9124107074416	NO	NA	LOC101244605	reticulon-like_protein_B4
gene-LOC101244606	2497.62311506649	-0.260916817741856	0.333972696156236	-0.781251942882769	0.434654328872056	0.697443273552835	NO	NA	LOC101244606	glycine-rich_cell_wall_structural_protein_1.8-like
gene-LOC101244607	7823.7826267098	-0.214047331665692	0.150018196182734	-1.42680912790716	0.153634919421426	0.419598989335573	NO	NA	LOC101244607	histone_deacetylase_HDT1
gene-LOC101244608	175.210504753441	0.0224774517449336	0.223808692413656	0.100431540448793	0.920001730687828	0.969126881309747	NO	NA	LOC101244608	uncharacterized_LOC101244608
gene-LOC101244609	1767.35576367621	-0.0174204845090312	0.221783117330361	-0.0785473877305196	0.937392636673624	0.976482638663442	NO	NA	LOC101244609	protein_MON2_homolog%2C_transcript_variant_X1
gene-LOC101244609	1767.35576367621	-0.0174204845090312	0.221783117330361	-0.0785473877305196	0.937392636673624	0.976482638663442	NO	NA	LOC101244609	protein_MON2_homolog%2C_transcript_variant_X2
gene-LOC101244609	1767.35576367621	-0.0174204845090312	0.221783117330361	-0.0785473877305196	0.937392636673624	0.976482638663442	NO	NA	LOC101244609	protein_MON2_homolog%2C_transcript_variant_X3
gene-LOC101244609	1767.35576367621	-0.0174204845090312	0.221783117330361	-0.0785473877305196	0.937392636673624	0.976482638663442	NO	NA	LOC101244609	protein_MON2_homolog%2C_transcript_variant_X4
gene-LOC101244609	1767.35576367621	-0.0174204845090312	0.221783117330361	-0.0785473877305196	0.937392636673624	0.976482638663442	NO	NA	LOC101244609	protein_MON2_homolog%2C_transcript_variant_X5
gene-LOC101244611	1115.95004337538	-0.24962832792214	0.144762230082435	-1.7244023374052	0.0846352359056517	0.313334048698341	NO	NA	LOC101244611	U1_small_nuclear_ribonucleoprotein_A%2C_transcript_variant_X1
gene-LOC101244611	1115.95004337538	-0.24962832792214	0.144762230082435	-1.7244023374052	0.0846352359056517	0.313334048698341	NO	NA	LOC101244611	U1_small_nuclear_ribonucleoprotein_A%2C_transcript_variant_X2
gene-LOC101244612	385.407620390682	-0.230147005886558	0.243245901647896	-0.946149572623432	0.344072302324066	0.620688229235298	NO	NA	LOC101244612	CRM-domain_containing_factor_CFM3A%2C_chloroplastic/mitochondrial-like
gene-LOC101244614	10.0477284067219	2.07319200913563	1.02212669660117	2.02831216132944	0.0425283985501192	0.223604411992645	UP	NA	LOC101244614	3-isopropylmalate_dehydratase_large_subunit%2C_chloroplastic
gene-LOC101244616	17.7842547671905	0.349763287642822	0.68575298705654	0.510042674613949	0.61002156497901	0.813372576689163	NO	NA	LOC101244616	probable_magnesium_transporter_NIPA2
gene-LOC101244617	8784.56942674683	-0.0012761361711012	0.135836760220723	-0.0093946305037577	0.992504279627666	0.997680684212828	NO	NA	LOC101244617	40S_ribosomal_protein_S24-1
gene-LOC101244618	719.664407853291	-0.284354974607291	0.210097755742006	-1.35344127595761	0.175914698585549	0.449275714259203	NO	NA	LOC101244618	probable_linoleate_9S-lipoxygenase_5
gene-LOC101244619	2089.65203613433	0.474603493189698	0.281431941740929	1.68638815570761	0.0917210612601234	0.325549003869395	NO	NA	LOC101244619	secretory_carrier-associated_membrane_protein_3
gene-LOC101244620	2891.19136528065	-0.702572488981422	0.235554316494098	-2.98263474615217	0.002857788202112	0.0506994241956192	NO	NA	LOC101244620	heat_shock_70_kDa_protein%2C_mitochondrial
gene-LOC101244621	726.595898171565	0.236900427098828	0.219095218108567	1.08126699041619	0.279578366465458	0.561279554567622	NO	NA	LOC101244621	histidine_biosynthesis_bifunctional_protein_hisIE%2C_chloroplastic
gene-LOC101244623	271.080710479425	5.63944896128653	1.76858841752153	3.18867233631981	0.001429277856855	0.0332936703520725	UP	NA	LOC101244623	mitochondrial_pyruvate_carrier_1-like%2C_transcript_variant_X1
gene-LOC101244624	5.84940862836427	-0.0257151993075096	1.17513609267786	-0.0218827414694673	0.982541491791761	0.994014601973293	NO	NA	LOC101244624	protein_ECERIFERUM_1-like
gene-LOC101244625	745.940628152715	-0.147411147361022	0.224690555555711	-0.656062943973951	0.511783625715885	0.752909457294736	NO	NA	LOC101244625	potassium_transporter_7
gene-LOC101244627	4727.42975072766	0.360031994660083	0.304590504013343	1.18201976068272	0.237197860149596	0.518590124010483	NO	NA	LOC101244627	protein_PELPK1-like
gene-LOC101244628	1858.29031467403	-0.0289438399178937	0.109320985618128	-0.264760144214197	0.79119424178548	0.910879115271652	NO	NA	LOC101244628	macrophage_migration_inhibitory_factor_homolog%2C_transcript_variant_X1
gene-LOC101244628	1858.29031467403	-0.0289438399178937	0.109320985618128	-0.264760144214197	0.79119424178548	0.910879115271652	NO	NA	LOC101244628	macrophage_migration_inhibitory_factor_homolog%2C_transcript_variant_X2
gene-LOC101244631	697.02696823403	0.170861533308106	0.241448426468855	0.707652295800509	0.47916120854536	0.730380803192727	NO	NA	LOC101244631	protein_IRX15-LIKE-like
gene-LOC101244632	158.387225599292	-0.117636428553728	0.406625136198582	-0.28929945072623	0.772352232612113	0.901882300581961	NO	NA	LOC101244632	AP2-like_ethylene-responsive_transcription_factor_ANT%2C_transcript_variant_X1
gene-LOC101244632	158.387225599292	-0.117636428553728	0.406625136198582	-0.28929945072623	0.772352232612113	0.901882300581961	NO	NA	LOC101244632	AP2-like_ethylene-responsive_transcription_factor_ANT%2C_transcript_variant_X2
gene-LOC101244632	158.387225599292	-0.117636428553728	0.406625136198582	-0.28929945072623	0.772352232612113	0.901882300581961	NO	NA	LOC101244632	AP2-like_ethylene-responsive_transcription_factor_ANT%2C_transcript_variant_X3
gene-LOC101244632	158.387225599292	-0.117636428553728	0.406625136198582	-0.28929945072623	0.772352232612113	0.901882300581961	NO	NA	LOC101244632	AP2-like_ethylene-responsive_transcription_factor_ANT%2C_transcript_variant_X4
gene-LOC101244632	158.387225599292	-0.117636428553728	0.406625136198582	-0.28929945072623	0.772352232612113	0.901882300581961	NO	NA	LOC101244632	AP2-like_ethylene-responsive_transcription_factor_ANT%2C_transcript_variant_X5
gene-LOC101244633	64.3770001862828	-0.892938914246677	0.310653772232902	-2.87438619472879	0.0040481363137127	0.06300183509641	NO	NA	LOC101244633	putative_disease_resistance_protein_At4g10780
gene-LOC101244634	1211.45913203507	-0.766376514027472	0.251045778294175	-3.0527361154404	0.002267652538056	0.0443914788675792	NO	NA	LOC101244634	lamin-like_protein
gene-LOC101244635	40.2553095787804	-0.055640496130752	0.792595905313398	-0.0702003325499788	0.944034209643553	0.978640668926315	NO	NA	LOC101244635	transcription_repressor_OFP13
gene-LOC101244637	48.9045899284724	0.378006915028039	0.446387059974557	0.84681423124045	0.397098674648383	0.666897152448719	NO	NA	LOC101244637	lipid_phosphate_phosphatase_epsilon_2%2C_chloroplastic
gene-LOC101244638	292.098346623959	1.53321408674834	0.523576523926576	2.92834765632722	0.0034076878109151	0.0572418450019981	UP	NA	LOC101244638	uncharacterized_LOC101244638%2C_transcript_variant_X1
gene-LOC101244638	292.098346623959	1.53321408674834	0.523576523926576	2.92834765632722	0.0034076878109151	0.0572418450019981	UP	NA	LOC101244638	uncharacterized_LOC101244638%2C_transcript_variant_X2
gene-LOC101244640	15.4649594610286	1.15829117854086	1.03306934927655	1.12121338161084	0.26219704502874	0.544979034174591	NO	NA	LOC101244640	ERECTA_family_protein_SlERL
gene-LOC101244643	565.636469648199	0.0856938057483456	0.226593741621975	0.378182579690608	0.70529496556481	0.868881290935406	NO	NA	LOC101244643	uncharacterized_LOC101244643%2C_transcript_variant_X1
gene-LOC101244643	565.636469648199	0.0856938057483456	0.226593741621975	0.378182579690608	0.70529496556481	0.868881290935406	NO	NA	LOC101244643	uncharacterized_LOC101244643%2C_transcript_variant_X2
gene-LOC101244643	565.636469648199	0.0856938057483456	0.226593741621975	0.378182579690608	0.70529496556481	0.868881290935406	NO	NA	LOC101244643	uncharacterized_LOC101244643%2C_transcript_variant_X3
gene-LOC101244648	283.153547765422	-0.0355902588087913	0.306792371214757	-0.116007639524641	0.907646487212662	0.963834168795134	NO	NA	LOC101244648	50S_ribosomal_protein_L29%2C_chloroplastic-like
gene-LOC101244650	217.276015542248	1.64918705394876	0.74894723467583	2.20200700075031	0.0276648139568964	0.177046613078965	UP	NA	LOC101244650	RING-H2_finger_protein_ATL3-like
gene-LOC101244651	2538.00648464151	0.0665919046226833	0.232731595308088	0.286131775681465	0.774777195017345	0.902623828556152	NO	NA	LOC101244651	PRA1_family_protein_F3
gene-LOC101244652	551.516205649871	3.66212800672111	1.30378394200816	2.80884576709887	0.0049719459636734	0.0700883691736701	UP	NA	LOC101244652	pathogenesis-related_protein_STH-2
gene-LOC101244654	284.834760888569	-0.130341404557445	0.245565317785364	-0.530780998444454	0.595570548997173	0.805074085853094	NO	NA	LOC101244654	carbon_catabolite_repressor_protein_4_homolog_5%2C_transcript_variant_X1
gene-LOC101244654	284.834760888569	-0.130341404557445	0.245565317785364	-0.530780998444454	0.595570548997173	0.805074085853094	NO	NA	LOC101244654	carbon_catabolite_repressor_protein_4_homolog_5%2C_transcript_variant_X2
gene-LOC101244654	284.834760888569	-0.130341404557445	0.245565317785364	-0.530780998444454	0.595570548997173	0.805074085853094	NO	NA	LOC101244654	carbon_catabolite_repressor_protein_4_homolog_5%2C_transcript_variant_X3
gene-LOC101244656	1029.91221150335	0.248453209705906	0.181801794937062	1.36661582352319	0.171745754788845	0.443896384631979	NO	NA	LOC101244656	50S_ribosomal_protein_L33
gene-LOC101244658	215.339220982896	-0.225863128224164	0.215970592711114	-1.04580501164009	0.2956510668501	0.576489643425113	NO	NA	LOC101244658	PHD_finger_protein_EHD3%2C_transcript_variant_X1
gene-LOC101244658	215.339220982896	-0.225863128224164	0.215970592711114	-1.04580501164009	0.2956510668501	0.576489643425113	NO	NA	LOC101244658	PHD_finger_protein_EHD3%2C_transcript_variant_X2
gene-LOC101244658	215.339220982896	-0.225863128224164	0.215970592711114	-1.04580501164009	0.2956510668501	0.576489643425113	NO	NA	LOC101244658	PHD_finger_protein_EHD3%2C_transcript_variant_X3
gene-LOC101244659	302.426709862548	0.243818990872953	1.08524263394873	0.224667722448206	0.822237776443128	0.925727970502994	NO	NA	LOC101244659	purine_permease_3-like
gene-LOC101244660	274.700097246514	0.295274854974976	0.314585193686824	0.938616504847104	0.34792767568321	0.623214811651811	NO	NA	LOC101244660	octanoyltransferase_LIP2p%2C_chloroplastic%2C_transcript_variant_X1
gene-LOC101244660	274.700097246514	0.295274854974976	0.314585193686824	0.938616504847104	0.34792767568321	0.623214811651811	NO	NA	LOC101244660	octanoyltransferase_LIP2p%2C_chloroplastic%2C_transcript_variant_X2
gene-LOC101244660	274.700097246514	0.295274854974976	0.314585193686824	0.938616504847104	0.34792767568321	0.623214811651811	NO	NA	LOC101244660	octanoyltransferase_LIP2p%2C_chloroplastic%2C_transcript_variant_X3
gene-LOC101244661	355.240453608763	-0.282482435198989	0.246276242816509	-1.14701455555929	0.251375605245607	0.533497888653534	NO	NA	LOC101244661	protein_Simiate%2C_transcript_variant_X1
gene-LOC101244661	355.240453608763	-0.282482435198989	0.246276242816509	-1.14701455555929	0.251375605245607	0.533497888653534	NO	NA	LOC101244661	protein_Simiate%2C_transcript_variant_X2
gene-LOC101244661	355.240453608763	-0.282482435198989	0.246276242816509	-1.14701455555929	0.251375605245607	0.533497888653534	NO	NA	LOC101244661	protein_Simiate%2C_transcript_variant_X3
gene-LOC101244662	124.382978441077	-0.0097008343096958	0.30004958625498	-0.0323307704928882	0.974208270720751	0.990037494688376	NO	NA	LOC101244662	E3_ubiquitin-protein_ligase_ATL15
gene-LOC101244663	1542.02583687465	1.15235217834953	0.426447793026671	2.70221161228395	0.0068879908572554	0.0842744025618171	UP	NA	LOC101244663	cysteine-rich_receptor-like_protein_kinase_2%2C_transcript_variant_X1
gene-LOC101244663	1542.02583687465	1.15235217834953	0.426447793026671	2.70221161228395	0.0068879908572554	0.0842744025618171	UP	NA	LOC101244663	cysteine-rich_receptor-like_protein_kinase_2%2C_transcript_variant_X2
gene-LOC101244663	1542.02583687465	1.15235217834953	0.426447793026671	2.70221161228395	0.0068879908572554	0.0842744025618171	UP	NA	LOC101244663	cysteine-rich_receptor-like_protein_kinase_2%2C_transcript_variant_X3
gene-LOC101244664	315.07955525786	0.0591584908776422	0.182068460181464	0.324924431275357	0.745238265803871	0.888286198518225	NO	NA	LOC101244664	probable_isoprenylcysteine_alpha-carbonyl_methylesterase_ICMEL1
gene-LOC101244665	591.558480487497	0.549727099024451	0.353805521388038	1.55375500322262	0.120242867468949	0.372041121359585	NO	NA	LOC101244665	uncharacterized_LOC101244665
gene-LOC101244667	1032.89828659581	0.0087977628396027	0.221022373016202	0.0398048519683471	0.968248707987438	0.988188388505159	NO	NA	LOC101244667	leucine-rich_repeat_protein_kinase_family_protein
gene-LOC101244668	377.517247478775	-0.782957028473703	0.348978841471088	-2.24356589979272	0.0248603453606599	0.167364527847767	NO	NA	LOC101244668	peroxidase_3-like
gene-LOC101244669	249.861278324868	3.65486354386182	1.33573841531536	2.73621204717613	0.0062150962559242	0.0797310300405558	UP	NA	LOC101244669	cyclic_nucleotide-gated_ion_channel_1-like
gene-LOC101244671	4.53581642597817	0.204138426434332	1.14853744425384	0.177737719789322	0.858928960754028	0.943662415968974	NO	NA	LOC101244671	protein_BOBBER_1%2C_transcript_variant_X1
gene-LOC101244671	4.53581642597817	0.204138426434332	1.14853744425384	0.177737719789322	0.858928960754028	0.943662415968974	NO	NA	LOC101244671	protein_BOBBER_1%2C_transcript_variant_X2
gene-LOC101244671	4.53581642597817	0.204138426434332	1.14853744425384	0.177737719789322	0.858928960754028	0.943662415968974	NO	NA	LOC101244671	protein_BOBBER_1%2C_transcript_variant_X3
gene-LOC101244673	552.700539416807	-0.188344743727895	0.252959697219427	-0.74456423611433	0.456535195017128	0.715189291732356	NO	NA	LOC101244673	nodulin-26-like%2C_transcript_variant_X1
gene-LOC101244674	84.193476567853	0.0492959625931107	0.542732071823231	0.0908292786669267	0.927628245190495	0.972205418816591	NO	NA	LOC101244674	uncharacterized_LOC101244674
gene-LOC101244675	2911.11754227915	0.0784614350867893	0.133028836858279	0.589807720940819	0.555319565775672	0.779835597301515	NO	NA	LOC101244675	transcriptional_corepressor_LEUNIG%2C_transcript_variant_X1
gene-LOC101244675	2911.11754227915	0.0784614350867893	0.133028836858279	0.589807720940819	0.555319565775672	0.779835597301515	NO	NA	LOC101244675	transcriptional_corepressor_LEUNIG%2C_transcript_variant_X2
gene-LOC101244675	2911.11754227915	0.0784614350867893	0.133028836858279	0.589807720940819	0.555319565775672	0.779835597301515	NO	NA	LOC101244675	transcriptional_corepressor_LEUNIG%2C_transcript_variant_X3
gene-LOC101244675	2911.11754227915	0.0784614350867893	0.133028836858279	0.589807720940819	0.555319565775672	0.779835597301515	NO	NA	LOC101244675	transcriptional_corepressor_LEUNIG%2C_transcript_variant_X4
gene-LOC101244675	2911.11754227915	0.0784614350867893	0.133028836858279	0.589807720940819	0.555319565775672	0.779835597301515	NO	NA	LOC101244675	transcriptional_corepressor_LEUNIG%2C_transcript_variant_X5
gene-LOC101244676	1200.24017813239	0.333979713095483	0.235320913203301	1.41925215463935	0.155825515594626	0.421878623212346	NO	NA	LOC101244676	UDP-glycosyltransferase_73C3-like
gene-LOC101244680	82.9453298073424	-0.0792450377682307	0.631092562541613	-0.125568010893815	0.900073886090796	0.960409027616484	NO	NA	LOC101244680	receptor-like_protein_6
gene-LOC101244682	14.2824833056798	1.74104618795226	0.800053680683083	2.17616171263128	0.0295431707163647	0.183151465473346	UP	NA	LOC101244682	peroxidase_P7-like
gene-LOC101244686	96.1490336357855	2.38698675634463	1.0726754999591	2.2252645431313	0.026063484230371	0.171067264743807	UP	NA	LOC101244686	uncharacterized_LOC101244686
gene-LOC101244688	355.404106759233	0.0873455425388297	0.270855279493948	0.322480487373263	0.747088717688466	0.889368448334668	NO	NA	LOC101244688	WD_repeat-containing_protein_48_homolog%2C_transcript_variant_X1
gene-LOC101244688	355.404106759233	0.0873455425388297	0.270855279493948	0.322480487373263	0.747088717688466	0.889368448334668	NO	NA	LOC101244688	WD_repeat-containing_protein_48_homolog%2C_transcript_variant_X2
gene-LOC101244688	355.404106759233	0.0873455425388297	0.270855279493948	0.322480487373263	0.747088717688466	0.889368448334668	NO	NA	LOC101244688	WD_repeat-containing_protein_48_homolog%2C_transcript_variant_X3
gene-LOC101244688	355.404106759233	0.0873455425388297	0.270855279493948	0.322480487373263	0.747088717688466	0.889368448334668	NO	NA	LOC101244688	WD_repeat-containing_protein_48_homolog%2C_transcript_variant_X4
gene-LOC101244690	155.816218936831	-0.181665972473833	0.332582688037365	-0.546227987830271	0.584909229765364	0.798884141204418	NO	NA	LOC101244690	pentatricopeptide_repeat-containing_protein_At3g53170%2C_transcript_variant_X1
gene-LOC101244690	155.816218936831	-0.181665972473833	0.332582688037365	-0.546227987830271	0.584909229765364	0.798884141204418	NO	NA	LOC101244690	pentatricopeptide_repeat-containing_protein_At3g53170%2C_transcript_variant_X2
gene-LOC101244690	155.816218936831	-0.181665972473833	0.332582688037365	-0.546227987830271	0.584909229765364	0.798884141204418	NO	NA	LOC101244690	pentatricopeptide_repeat-containing_protein_At3g53170%2C_transcript_variant_X3
gene-LOC101244690	155.816218936831	-0.181665972473833	0.332582688037365	-0.546227987830271	0.584909229765364	0.798884141204418	NO	NA	LOC101244690	pentatricopeptide_repeat-containing_protein_At3g53170%2C_transcript_variant_X4
gene-LOC101244691	919.433635688007	0.800829362322057	0.262741071774224	3.04797935440492	0.0023038575507777	0.0446550957957751	NO	NA	LOC101244691	3-ketoacyl-CoA_synthase_11-like%2C_transcript_variant_X1
gene-LOC101244691	919.433635688007	0.800829362322057	0.262741071774224	3.04797935440492	0.0023038575507777	0.0446550957957751	NO	NA	LOC101244691	3-ketoacyl-CoA_synthase_11-like%2C_transcript_variant_X2
gene-LOC101244692	1069.78168773689	0.251006091122807	0.244432116049291	1.02689489081782	0.304469960374242	0.585191322772966	NO	NA	LOC101244692	protein_ENHANCED_DISEASE_RESISTANCE_2-like
gene-LOC101244695	478.839434721646	-1.20463988763087	0.364129466209715	-3.30827356591097	0.0009387306240536	0.0257222298453682	DOWN	NA	LOC101244695	scarecrow-like_protein_28
gene-LOC101244696	1384.20251239698	0.119680251378309	0.15814410722513	0.756779708572604	0.449181851493458	0.709498987189289	NO	NA	LOC101244696	nucleotide-diphospho-sugar_transferase_family_protein
gene-LOC101244697	154.420848545563	0.549154029022286	0.276158350758634	1.98854761231629	0.0467511587141641	0.234522501970313	NO	NA	LOC101244697	thioredoxin_X%2C_chloroplastic
gene-LOC101244699	1838.39371859671	0.616081498099551	0.301979145535888	2.04014584188011	0.0413358020159779	0.221229125458279	NO	NA	LOC101244699	BEL1-like_homeodomain_protein_1%2C_transcript_variant_X1
gene-LOC101244699	1838.39371859671	0.616081498099551	0.301979145535888	2.04014584188011	0.0413358020159779	0.221229125458279	NO	NA	LOC101244699	BEL1-like_homeodomain_protein_1%2C_transcript_variant_X2
gene-LOC101244700	1215.38940563475	0.511765350178439	0.260954306385208	1.9611301199337	0.0498638459568883	0.241642140227265	NO	NA	LOC101244700	non-specific_phospholipase_C1-like%2C_transcript_variant_X1
gene-LOC101244700	1215.38940563475	0.511765350178439	0.260954306385208	1.9611301199337	0.0498638459568883	0.241642140227265	NO	NA	LOC101244700	non-specific_phospholipase_C1-like%2C_transcript_variant_X2
gene-LOC101244700	1215.38940563475	0.511765350178439	0.260954306385208	1.9611301199337	0.0498638459568883	0.241642140227265	NO	NA	LOC101244700	non-specific_phospholipase_C1-like%2C_transcript_variant_X3
gene-LOC101244701	456.619522947543	0.111019473668968	0.181432705444633	0.611904416003143	0.540600999731575	0.772249210885148	NO	NA	LOC101244701	zincin-like_metalloproteases_family_protein%2C_transcript_variant_X1
gene-LOC101244702	134.021963528876	-0.428710493940503	0.262022528449261	-1.63615890770064	0.101806334089987	0.341833808349417	NO	NA	LOC101244702	lysosomal_Pro-X_carboxypeptidase-like
gene-LOC101244706	304.585419611674	-0.271200114640483	0.25268350063281	-1.07327986972359	0.283145564357506	0.565146531801001	NO	NA	LOC101244706	acyl-CoA-binding_domain-containing_protein_6%2C_transcript_variant_X1
gene-LOC101244706	304.585419611674	-0.271200114640483	0.25268350063281	-1.07327986972359	0.283145564357506	0.565146531801001	NO	NA	LOC101244706	acyl-CoA-binding_domain-containing_protein_6%2C_transcript_variant_X2
gene-LOC101244706	304.585419611674	-0.271200114640483	0.25268350063281	-1.07327986972359	0.283145564357506	0.565146531801001	NO	NA	LOC101244706	acyl-CoA-binding_domain-containing_protein_6%2C_transcript_variant_X3
gene-LOC101244707	1371.16117825377	0.184717355054205	0.237859496845615	0.776581795151519	0.437405545573748	0.699759508277222	NO	NA	LOC101244707	tyrosine_decarboxylase_1
gene-LOC101244709	56.8493659176598	0.196604059919581	0.441042426727997	0.445771309073701	0.655762448602683	0.84157007634279	NO	NA	LOC101244709	preprotein_translocase_subunit_SECE1
gene-LOC101244710	444.038069531403	0.30335483847357	0.299002975725565	1.01455458005876	0.310318199556896	0.590756974808222	NO	NA	LOC101244710	uncharacterized_LOC101244710
gene-LOC101244711	3118.77898432871	-0.374285169005593	0.231019636318509	-1.62014439538621	0.105201262652795	0.347355255651679	NO	NA	LOC101244711	BEACH_domain-containing_protein_C2
gene-LOC101244713	39.7819061455013	-0.272256258461644	0.66527895027179	-0.409236243459106	0.682366299007406	0.856319597799268	NO	NA	LOC101244713	pentatricopeptide_repeat-containing_protein
gene-LOC101244714	167.797852079255	1.07566615883599	0.395397784022301	2.72046582531005	0.0065190009892687	0.0818251178424919	UP	NA	LOC101244714	uncharacterized_LOC101244714
gene-LOC101244715	89.6784047047984	-0.366326430008882	0.297312344584271	-1.23212653857717	0.217901819316392	0.497729511888524	NO	NA	LOC101244715	uncharacterized_protein_HI_0077%2C_transcript_variant_X1
gene-LOC101244715	89.6784047047984	-0.366326430008882	0.297312344584271	-1.23212653857717	0.217901819316392	0.497729511888524	NO	NA	LOC101244715	uncharacterized_protein_HI_0077%2C_transcript_variant_X2
gene-LOC101244716	1531.64568468036	2.18452701443526	0.951325026869816	2.29629932224437	0.0216587728357834	0.155396374164686	UP	NA	LOC101244716	embryogenesis-associated_protein_EMB8%2C_transcript_variant_X1
gene-LOC101244716	1531.64568468036	2.18452701443526	0.951325026869816	2.29629932224437	0.0216587728357834	0.155396374164686	UP	NA	LOC101244716	embryogenesis-associated_protein_EMB8%2C_transcript_variant_X2
gene-LOC101244716	1531.64568468036	2.18452701443526	0.951325026869816	2.29629932224437	0.0216587728357834	0.155396374164686	UP	NA	LOC101244716	embryogenesis-associated_protein_EMB8%2C_transcript_variant_X3
gene-LOC101244719	423.327112695241	0.659084938386799	0.317005164842471	2.07909842325225	0.037608305004846	0.209944469863904	NO	NA	LOC101244719	probable_protein_phosphatase_2C_63
gene-LOC101244720	299.478313035321	1.25269363495983	0.721265232276325	1.73680024892688	0.0824224351158044	0.30931858129257	NO	NA	LOC101244720	uncharacterized_LOC101244720
gene-LOC101244722	1207.21611112943	0.106688708595644	0.242157559920251	0.440575584882747	0.659520281400881	0.843415415140737	NO	NA	LOC101244722	malignant_T-cell-amplified_sequence_1_homolog
gene-LOC101244724	154.002014563503	-0.430032464929448	0.395130419739416	-1.08833044343447	0.27644925554022	0.557789412307385	NO	NA	LOC101244724	pentatricopeptide_repeat-containing_protein%2C_transcript_variant_X1
gene-LOC101244724	154.002014563503	-0.430032464929448	0.395130419739416	-1.08833044343447	0.27644925554022	0.557789412307385	NO	NA	LOC101244724	pentatricopeptide_repeat-containing_protein%2C_transcript_variant_X2
gene-LOC101244724	154.002014563503	-0.430032464929448	0.395130419739416	-1.08833044343447	0.27644925554022	0.557789412307385	NO	NA	LOC101244724	pentatricopeptide_repeat-containing_protein%2C_transcript_variant_X3
gene-LOC101244724	154.002014563503	-0.430032464929448	0.395130419739416	-1.08833044343447	0.27644925554022	0.557789412307385	NO	NA	LOC101244724	pentatricopeptide_repeat-containing_protein%2C_transcript_variant_X4
gene-LOC101244724	154.002014563503	-0.430032464929448	0.395130419739416	-1.08833044343447	0.27644925554022	0.557789412307385	NO	NA	LOC101244724	pentatricopeptide_repeat-containing_protein%2C_transcript_variant_X5
gene-LOC101244725	21.0546005423637	0.121128171944887	0.752556328734115	0.160955621951434	0.872128353373916	0.948482079993039	NO	NA	LOC101244725	zeatin_O-glucosyltransferase-like
gene-LOC101244726	810.490694293896	-0.588317099603578	0.228590769869136	-2.57366953154048	0.0100626335078044	0.103603222009181	NO	NA	LOC101244726	protein_WVD2-like_4%2C_transcript_variant_X1
gene-LOC101244726	810.490694293896	-0.588317099603578	0.228590769869136	-2.57366953154048	0.0100626335078044	0.103603222009181	NO	NA	LOC101244726	protein_WVD2-like_4%2C_transcript_variant_X2
gene-LOC101244726	810.490694293896	-0.588317099603578	0.228590769869136	-2.57366953154048	0.0100626335078044	0.103603222009181	NO	NA	LOC101244726	protein_WVD2-like_4%2C_transcript_variant_X3
gene-LOC101244727	528.373499847105	0.269940886734981	0.232312465030879	1.16197332200448	0.245246301662036	0.526948022243049	NO	NA	LOC101244727	FAD_synthase
gene-LOC101244728	50.896598632419	0.750231426034701	0.405481070078991	1.85022552566646	0.0642810514138334	0.274475236101979	NO	NA	LOC101244728	caltractin
gene-LOC101244729	444.04504352648	0.0505314766129621	0.189143657299455	0.267159244642076	0.789346554039454	0.910269617879425	NO	NA	LOC101244729	mitochondrial_substrate_carrier_family_protein%2C_transcript_variant_X1
gene-LOC101244730	410.823306724669	0.564451033244824	0.292373513872285	1.93058196609214	0.0535347698179931	0.250396453644918	NO	NA	LOC101244730	folate_transporter_1%2C_chloroplastic%2C_transcript_variant_X1
gene-LOC101244730	410.823306724669	0.564451033244824	0.292373513872285	1.93058196609214	0.0535347698179931	0.250396453644918	NO	NA	LOC101244730	folate_transporter_1%2C_chloroplastic%2C_transcript_variant_X2
gene-LOC101244731	9.17329965204362	0.716315045660417	1.4127727825036	0.507027778657389	0.612135327720629	0.814885979143381	NO	NA	LOC101244731	glycine-rich_cell_wall_structural_protein-like
gene-LOC101244735	1172.82603354729	-0.358083955693877	0.289598083887712	-1.23648592865939	0.216277993011512	0.495937087180863	NO	NA	LOC101244735	protein_MALE_DISCOVERER_2
gene-LOC101244736	3563.36879495811	-0.192123241492393	0.120688826221232	-1.59188922046699	0.111409598055476	0.357905127042467	NO	NA	LOC101244736	60S_ribosomal_protein_L18a-2
gene-LOC101244737	252.791843384424	0.0346762842617144	0.272046416853326	0.12746458734066	0.898572699728536	0.959511255311721	NO	NA	LOC101244737	uncharacterized_LOC101244737%2C_transcript_variant_X1
gene-LOC101244737	252.791843384424	0.0346762842617144	0.272046416853326	0.12746458734066	0.898572699728536	0.959511255311721	NO	NA	LOC101244737	uncharacterized_LOC101244737%2C_transcript_variant_X2
gene-LOC101244737	252.791843384424	0.0346762842617144	0.272046416853326	0.12746458734066	0.898572699728536	0.959511255311721	NO	NA	LOC101244737	uncharacterized_LOC101244737%2C_transcript_variant_X3
gene-LOC101244743	1175.61468763837	-0.0283615811024365	0.138596137815565	-0.204634714570318	0.837857530992644	0.934562831738039	NO	NA	LOC101244743	probable_calcium-binding_protein_CML13
gene-LOC101244745	102.008718458418	-0.323193969054099	0.747164939784202	-0.432560405132827	0.665334159796334	0.846067342866557	NO	NA	LOC101244745	uncharacterized_LOC101244745
gene-LOC101244746	420.235740936303	1.13534790846926	0.449622144112388	2.52511564062438	0.0115660223255889	0.1111768878785	UP	NA	LOC101244746	putative_transcription_factor_bHLH041
gene-LOC101244747	75.1012470716715	-0.667232070265883	0.445938198387724	-1.49624336439049	0.134590247909046	0.39351708599458	NO	NA	LOC101244747	uncharacterized_LOC101244747
gene-LOC101244748	13.9285895497769	-0.0722634328018012	0.598049189078028	-0.120831921724039	0.903824165463399	0.961795582576718	NO	NA	LOC101244748	thaumatin-like_protein_1b
gene-LOC101244750	1369.40326179046	-0.0969711985907605	0.147728041495474	-0.656417005255778	0.511555851876784	0.752869902868243	NO	NA	LOC101244750	casein_kinase_II_subunit_alpha-2
gene-LOC101244752	282.774725589324	0.727407443762338	0.243950956729441	2.98177737654493	0.0028658030956162	0.0507788383147524	NO	NA	LOC101244752	pyridoxal_reductase%2C_chloroplastic%2C_transcript_variant_X1
gene-LOC101244752	282.774725589324	0.727407443762338	0.243950956729441	2.98177737654493	0.0028658030956162	0.0507788383147524	NO	NA	LOC101244752	pyridoxal_reductase%2C_chloroplastic%2C_transcript_variant_X2
gene-LOC101244753	44.5208423487071	-1.70248856374572	0.745854609783984	-2.28260111476524	0.0224538752425162	0.158124678679484	DOWN	NA	LOC101244753	pentatricopeptide_repeat-containing_protein_At1g31430-like
gene-LOC101244754	24.6447232858395	1.5178392687379	0.845032695373555	1.79618999010082	0.0724643061539111	0.291273604933362	NO	NA	LOC101244754	uncharacterized_LOC101244754
gene-LOC101244755	466.094022215297	0.855040739396471	0.314605406779582	2.71781959550214	0.0065713657136112	0.082299220889323	NO	NA	LOC101244755	D-glycerate_3-kinase%2C_chloroplastic
gene-LOC101244756	843.004226038699	0.0625032974776569	0.183640047641574	0.340357663158801	0.733587197368639	0.882422518802675	NO	NA	LOC101244756	probable_CCR4-associated_factor_1_homolog_7
gene-LOC101244758	52.3079369161586	1.30536499399295	0.499251315902466	2.61464507436164	0.0089320219020575	0.0984378688860812	UP	NA	LOC101244758	F-box_protein_At5g49610
gene-LOC101244759	1069.45730998887	-0.14222260085621	0.208639437121206	-0.681666912155192	0.495449594222343	0.741929703538758	NO	NA	LOC101244759	uncharacterized_LOC101244759
gene-LOC101244761	201.606503245812	0.132128050295471	0.242496492195794	0.544865820940575	0.585845805035593	0.799243659553699	NO	NA	LOC101244761	nucleoside_diphosphate_kinase_2%2C_chloroplastic
gene-LOC101244762	161.552853441984	0.0569670483626525	0.379745692875036	0.150013678710502	0.880753823333454	0.952372375676959	NO	NA	LOC101244762	pentatricopeptide_repeat-containing_protein_At1g18485
gene-LOC101244763	636.012375820661	0.209990171000039	0.347872093887356	0.60364189795585	0.546081750744879	0.774731848465914	NO	NA	LOC101244763	insulin-degrading_enzyme-like_1%2C_peroxisomal%2C_transcript_variant_X1
gene-LOC101244763	636.012375820661	0.209990171000039	0.347872093887356	0.60364189795585	0.546081750744879	0.774731848465914	NO	NA	LOC101244763	insulin-degrading_enzyme-like_1%2C_peroxisomal%2C_transcript_variant_X2
gene-LOC101244765	154.971106762036	0.953562059201298	0.37923283539826	2.51445014828395	0.0119218156018514	0.112786358660823	NO	NA	LOC101244765	D-aminoacyl-tRNA_deacylase
gene-LOC101244766	168.921652558124	-0.112104082340733	0.231585418748417	-0.484072282903604	0.628334571171291	0.825200847276243	NO	NA	LOC101244766	uncharacterized_LOC101244766
gene-LOC101244768	51.4387199404981	1.58667471576506	0.73262676575704	2.16573402710112	0.0303315172535496	0.185552692237084	UP	NA	LOC101244768	probable_mediator_of_RNA_polymerase_II_transcription_subunit_26c%2C_transcript_variant_X1
gene-LOC101244768	51.4387199404981	1.58667471576506	0.73262676575704	2.16573402710112	0.0303315172535496	0.185552692237084	UP	NA	LOC101244768	probable_mediator_of_RNA_polymerase_II_transcription_subunit_26c%2C_transcript_variant_X2
gene-LOC101244768	51.4387199404981	1.58667471576506	0.73262676575704	2.16573402710112	0.0303315172535496	0.185552692237084	UP	NA	LOC101244768	probable_mediator_of_RNA_polymerase_II_transcription_subunit_26c%2C_transcript_variant_X3
gene-LOC101244768	51.4387199404981	1.58667471576506	0.73262676575704	2.16573402710112	0.0303315172535496	0.185552692237084	UP	NA	LOC101244768	probable_mediator_of_RNA_polymerase_II_transcription_subunit_26c%2C_transcript_variant_X4
gene-LOC101244769	479.417339557275	0.295392001125551	0.276964983950966	1.06653193812344	0.286183249103606	0.56798642703259	NO	NA	LOC101244769	membrane-anchored_ubiquitin-fold_protein_3%2C_transcript_variant_X1
gene-LOC101244769	479.417339557275	0.295392001125551	0.276964983950966	1.06653193812344	0.286183249103606	0.56798642703259	NO	NA	LOC101244769	membrane-anchored_ubiquitin-fold_protein_3%2C_transcript_variant_X2
gene-LOC101244769	479.417339557275	0.295392001125551	0.276964983950966	1.06653193812344	0.286183249103606	0.56798642703259	NO	NA	LOC101244769	membrane-anchored_ubiquitin-fold_protein_3%2C_transcript_variant_X3
gene-LOC101244770	157.4294254673	0.613684028894205	0.424947281020238	1.44414155897371	0.14869915989777	0.412728861125929	NO	NA	LOC101244770	reticulon-like_protein_B14
gene-LOC101244772	1440.38550283105	-0.155976888091913	0.182034775499751	-0.856852146320397	0.391526602322901	0.661565662246016	NO	NA	LOC101244772	NADH-cytochrome_b5_reductase-like_protein%2C_transcript_variant_X1
gene-LOC101244772	1440.38550283105	-0.155976888091913	0.182034775499751	-0.856852146320397	0.391526602322901	0.661565662246016	NO	NA	LOC101244772	NADH-cytochrome_b5_reductase-like_protein%2C_transcript_variant_X2
gene-LOC101244772	1440.38550283105	-0.155976888091913	0.182034775499751	-0.856852146320397	0.391526602322901	0.661565662246016	NO	NA	LOC101244772	NADH-cytochrome_b5_reductase-like_protein%2C_transcript_variant_X3
gene-LOC101244774	12.6571508368059	0.940053212395231	1.14404636706975	0.821691532313497	0.411252479666901	0.677895654889355	NO	NA	LOC101244774	probable_carboxylesterase_120
gene-LOC101244776	1101.8362071659	-0.313086265542752	0.164331747493209	-1.9052086423878	0.0567529552344578	0.257334836440607	NO	NA	LOC101244776	sialidase
gene-LOC101244777	1041.18750703454	-0.722508427134234	0.278362007735342	-2.59557125992988	0.0094433818705877	0.100965177797384	NO	NA	LOC101244777	threonine_synthase%2C_chloroplastic-like
gene-LOC101244778	1343.17484166593	-0.277841186627794	0.193681046085953	-1.4345295641603	0.151421198598203	0.416267200091874	NO	NA	LOC101244778	transcriptional_corepressor_SEUSS-like%2C_transcript_variant_X1
gene-LOC101244778	1343.17484166593	-0.277841186627794	0.193681046085953	-1.4345295641603	0.151421198598203	0.416267200091874	NO	NA	LOC101244778	transcriptional_corepressor_SEUSS-like%2C_transcript_variant_X2
gene-LOC101244778	1343.17484166593	-0.277841186627794	0.193681046085953	-1.4345295641603	0.151421198598203	0.416267200091874	NO	NA	LOC101244778	transcriptional_corepressor_SEUSS-like%2C_transcript_variant_X3
gene-LOC101244780	8.66262857098743	4.70591914551542	2.49580373324292	1.88553253720828	0.0593579758610018	0.262596486430712	NO	NA	LOC101244780	protein_NETWORKED_4B
gene-LOC101244781	675.483525601439	-0.157538235759789	0.290548478595614	-0.542209811323954	0.587673977133018	0.800458587037608	NO	NA	LOC101244781	probable_purine_permease_5%2C_transcript_variant_X1
gene-LOC101244781	675.483525601439	-0.157538235759789	0.290548478595614	-0.542209811323954	0.587673977133018	0.800458587037608	NO	NA	LOC101244781	probable_purine_permease_5%2C_transcript_variant_X2
gene-LOC101244781	675.483525601439	-0.157538235759789	0.290548478595614	-0.542209811323954	0.587673977133018	0.800458587037608	NO	NA	LOC101244781	probable_purine_permease_5%2C_transcript_variant_X3
gene-LOC101244781	675.483525601439	-0.157538235759789	0.290548478595614	-0.542209811323954	0.587673977133018	0.800458587037608	NO	NA	LOC101244781	probable_purine_permease_5%2C_transcript_variant_X4
gene-LOC101244781	675.483525601439	-0.157538235759789	0.290548478595614	-0.542209811323954	0.587673977133018	0.800458587037608	NO	NA	LOC101244781	probable_purine_permease_5%2C_transcript_variant_X5
gene-LOC101244781	675.483525601439	-0.157538235759789	0.290548478595614	-0.542209811323954	0.587673977133018	0.800458587037608	NO	NA	LOC101244781	probable_purine_permease_5%2C_transcript_variant_X6
gene-LOC101244782	509.725018759841	-0.244562660580656	0.229418935061433	-1.0660090480987	0.286419551761212	0.568233838852711	NO	NA	LOC101244782	bifunctional_dethiobiotin_synthetase/7%2C8-diamino-pelargonic_acid_aminotransferase%2C_mitochondrial
gene-LOC101244783	351.987252523044	0.130158884608836	0.215417677366351	0.604216358657885	0.545699806312216	0.774587070815757	NO	NA	LOC101244783	BRCA1-associated_protein
gene-LOC101244786	45.3227623173096	-0.444523729064007	0.670747278633177	-0.662729083254487	0.507504079741088	0.749965562854671	NO	NA	LOC101244786	uncharacterized_LOC101244786
gene-LOC101244787	1265.623529523	-0.494572262415805	0.216484395344894	-2.28456310501213	0.0223384583914895	0.157529849114075	NO	NA	LOC101244787	RRP12-like_protein
gene-LOC101244788	1479.53103848595	-0.410509461906534	0.280702607795243	-1.4624355118424	0.143621904034502	0.406210709154839	NO	NA	LOC101244788	leucine-rich_repeat_receptor_kinase_RGFR3-like_protein
gene-LOC101244789	5.62777417142579	-1.11096420972213	1.09040640849933	-1.01885333859244	0.308272598890523	0.588643954306149	NO	NA	LOC101244789	GDSL_esterase/lipase_At5g55050-like
gene-LOC101244790	534.287135899112	0.111699327902095	0.171166748600871	0.65257609211563	0.514029602735582	0.754243508619367	NO	NA	LOC101244790	probable_sodium/metabolite_cotransporter_BASS6%2C_chloroplastic%2C_transcript_variant_X1
gene-LOC101244790	534.287135899112	0.111699327902095	0.171166748600871	0.65257609211563	0.514029602735582	0.754243508619367	NO	NA	LOC101244790	probable_sodium/metabolite_cotransporter_BASS6%2C_chloroplastic%2C_transcript_variant_X2
gene-LOC101244792	136.012498365292	-0.162329378508464	0.317593030620264	-0.511123868780851	0.609264323352532	0.81295139331067	NO	NA	LOC101244792	F-box_family_protein%2C_transcript_variant_X1
gene-LOC101244792	136.012498365292	-0.162329378508464	0.317593030620264	-0.511123868780851	0.609264323352532	0.81295139331067	NO	NA	LOC101244792	F-box_family_protein%2C_transcript_variant_X2
gene-LOC101244792	136.012498365292	-0.162329378508464	0.317593030620264	-0.511123868780851	0.609264323352532	0.81295139331067	NO	NA	LOC101244792	F-box_family_protein%2C_transcript_variant_X3
gene-LOC101244793	402.148539314723	-0.118875650320392	0.201726388408426	-0.5892915213438	0.555665731547217	0.780106367147958	NO	NA	LOC101244793	uncharacterized_LOC101244793
gene-LOC101244795	419.572214759481	-1.00209296272527	0.450328900199633	-2.22524684132205	0.0260646719011389	0.171067264743807	DOWN	NA	LOC101244795	14_kDa_proline-rich_protein_DC2.15-like
gene-LOC101244797	831.340375960887	0.0745098455299565	0.205047930392563	0.363377700946836	0.716322757050972	0.874001358992673	NO	NA	LOC101244797	probable_calcium-binding_protein_CML18%2C_transcript_variant_X1
gene-LOC101244797	831.340375960887	0.0745098455299565	0.205047930392563	0.363377700946836	0.716322757050972	0.874001358992673	NO	NA	LOC101244797	probable_calcium-binding_protein_CML18%2C_transcript_variant_X2
gene-LOC101244797	831.340375960887	0.0745098455299565	0.205047930392563	0.363377700946836	0.716322757050972	0.874001358992673	NO	NA	LOC101244797	probable_calcium-binding_protein_CML18%2C_transcript_variant_X3
gene-LOC101244797	831.340375960887	0.0745098455299565	0.205047930392563	0.363377700946836	0.716322757050972	0.874001358992673	NO	NA	LOC101244797	probable_calcium-binding_protein_CML18%2C_transcript_variant_X4
gene-LOC101244799	2380.11008393328	-0.363348417799795	0.116259924115863	-3.12531098366869	0.0017761717655593	0.0384283538523081	NO	NA	LOC101244799	NHP2-like_protein_1
gene-LOC101244800	2810.95474504829	-0.58220193816405	0.396003787683825	-1.4701928523696	0.141509529998488	0.403161561886259	NO	NA	LOC101244800	adenosine_kinase_2
gene-LOC101244804	57.7063879763138	-0.180946852203077	0.41150088143738	-0.439724093836754	0.660136949940693	0.843780020331653	NO	NA	LOC101244804	histone-lysine_N-methyltransferase_SUVR3%2C_transcript_variant_X1
gene-LOC101244804	57.7063879763138	-0.180946852203077	0.41150088143738	-0.439724093836754	0.660136949940693	0.843780020331653	NO	NA	LOC101244804	histone-lysine_N-methyltransferase_SUVR3%2C_transcript_variant_X2
gene-LOC101244804	57.7063879763138	-0.180946852203077	0.41150088143738	-0.439724093836754	0.660136949940693	0.843780020331653	NO	NA	LOC101244804	histone-lysine_N-methyltransferase_SUVR3%2C_transcript_variant_X3
gene-LOC101244805	5078.84157136468	-0.0540052446385819	0.10866719248772	-0.496978374081809	0.619204301670408	0.819371757145764	NO	NA	LOC101244805	GTP-binding_protein_SAR1A
gene-LOC101244808	11631.369961373	-0.140232107710589	0.154760148774518	-0.906125438758159	0.364869462105973	0.638341271720847	NO	NA	LOC101244808	ATP_synthase_subunit_O%2C_mitochondrial
gene-LOC101244809	239.109898007779	-0.0207149340787289	0.342725804489833	-0.0604417111503006	0.951803838669366	0.981699901285253	NO	NA	LOC101244809	uncharacterized_LOC101244809
gene-LOC101244810	1006.27931169521	0.876719027992509	0.358282625080955	2.4470040315084	0.014404922777313	0.125586734735374	NO	NA	LOC101244810	deacetoxyvindoline_4-hydroxylase
gene-LOC101244811	17.5423201466814	-0.635533702246122	0.979742509393704	-0.648674214043658	0.516548974903476	0.75648351841058	NO	NA	LOC101244811	probable_H/ACA_ribonucleoprotein_complex_subunit_1
gene-LOC101244813	48.1824953453996	-0.324673148554585	0.499488530417173	-0.650011219043244	0.515684974756414	0.75595597687822	NO	NA	LOC101244813	uncharacterized_LOC101244813
gene-LOC101244814	479.596078261247	-0.0776292125907172	0.232365405225393	-0.334082487517526	0.738317314562238	0.884928894805875	NO	NA	LOC101244814	protein_XAP5_CIRCADIAN_TIMEKEEPER
gene-LOC101244815	1288.54167449341	-0.0490836197876427	0.117105662997042	-0.419139591813613	0.675114117190025	0.851483602519621	NO	NA	LOC101244815	translation_initiation_factor_IF3-1%2C_mitochondrial
gene-LOC101244816	16.3439335994802	0.170811336427066	1.13771382732186	0.15013558974593	0.880657641643181	0.952318952898153	NO	NA	LOC101244816	pentatricopeptide_repeat-containing_protein_At4g01030%2C_mitochondrial
gene-LOC101244818	278.64933127936	0.416658351632165	0.410213784017292	1.01571026588078	0.309767377967233	0.589911525920621	NO	NA	LOC101244818	putative_pectinesterase_11
gene-LOC101244819	616.859416575165	0.122332643169676	0.18301146375136	0.668442515360009	0.503851164394005	0.747307328755491	NO	NA	LOC101244819	UDP-arabinose_4-epimerase_1%2C_transcript_variant_X1
gene-LOC101244819	616.859416575165	0.122332643169676	0.18301146375136	0.668442515360009	0.503851164394005	0.747307328755491	NO	NA	LOC101244819	UDP-arabinose_4-epimerase_1%2C_transcript_variant_X2
gene-LOC101244819	616.859416575165	0.122332643169676	0.18301146375136	0.668442515360009	0.503851164394005	0.747307328755491	NO	NA	LOC101244819	UDP-arabinose_4-epimerase_1%2C_transcript_variant_X3
gene-LOC101244819	616.859416575165	0.122332643169676	0.18301146375136	0.668442515360009	0.503851164394005	0.747307328755491	NO	NA	LOC101244819	UDP-arabinose_4-epimerase_1%2C_transcript_variant_X4
gene-LOC101244820	245.929834454086	-0.431274865200127	0.309317251992706	-1.39428002292707	0.163233061081381	0.431704584379816	NO	NA	LOC101244820	protein_BREAST_CANCER_SUSCEPTIBILITY_2_homolog_B-like%2C_transcript_variant_X1
gene-LOC101244820	245.929834454086	-0.431274865200127	0.309317251992706	-1.39428002292707	0.163233061081381	0.431704584379816	NO	NA	LOC101244820	protein_BREAST_CANCER_SUSCEPTIBILITY_2_homolog_B-like%2C_transcript_variant_X2
gene-LOC101244820	245.929834454086	-0.431274865200127	0.309317251992706	-1.39428002292707	0.163233061081381	0.431704584379816	NO	NA	LOC101244820	protein_BREAST_CANCER_SUSCEPTIBILITY_2_homolog_B-like%2C_transcript_variant_X3
gene-LOC101244820	245.929834454086	-0.431274865200127	0.309317251992706	-1.39428002292707	0.163233061081381	0.431704584379816	NO	NA	LOC101244820	protein_BREAST_CANCER_SUSCEPTIBILITY_2_homolog_B-like%2C_transcript_variant_X4
gene-LOC101244821	323.951500539213	-0.50332219028308	0.290819252276923	-1.73070450577945	0.0835044812126483	0.311572945335809	NO	NA	LOC101244821	chloride_channel_protein_CLC-a-like
gene-LOC101244822	177.339352274828	-0.932372336137994	0.486017973258985	-1.91839065104113	0.0550614956016777	0.253643196166537	NO	NA	LOC101244822	WD_repeat-containing_protein_44-like
gene-LOC101244824	949.53867483599	-0.735248225256582	0.233833172484865	-3.14432814404967	0.0016646865668685	0.0368537149890439	NO	NA	LOC101244824	pentatricopeptide_repeat-containing_protein_At3g02490%2C_mitochondrial-like
gene-LOC101244825	742.333873275686	-0.207178521682494	0.20030307108577	-1.0343252380478	0.300984142053087	0.581887903675897	NO	NA	LOC101244825	GPI_ethanolamine_phosphate_transferase_1
gene-LOC101244826	174.818376680119	0.220815735974773	0.299228687311601	0.737949753276253	0.460544983426842	0.717880355071363	NO	NA	LOC101244826	SKP1-like_protein_11
gene-LOC101244827	295.325723337125	1.23179298283109	0.332591711082588	3.70361900728553	0.0002125454009599	0.0097240715014467	UP	NA	LOC101244827	NEP1-interacting_protein-like_1
gene-LOC101244828	1676.75188048966	-0.607630917954124	0.222831589482575	-2.72686165980806	0.0063939839935859	0.0810050529716341	NO	NA	LOC101244828	DNA_replication_licensing_factor_MCM6
gene-LOC101244831	6709.20804235012	-1.14399598174326	0.393623237923364	-2.90632226841747	0.0036570458767316	0.0591750406595997	DOWN	NA	LOC101244831	delta(24)-sterol_reductase-like%2C_transcript_variant_X1
gene-LOC101244832	1887.82633225454	-0.458843066856097	0.225498103835608	-2.03479789431224	0.0418712130448444	0.22245720938935	NO	NA	LOC101244832	phosphatidylinositol_4-kinase_alpha_1
gene-LOC101244833	200.084449600891	0.18592843774677	0.291439809429641	0.63796513630255	0.523496375071551	0.761493476713468	NO	NA	LOC101244833	uncharacterized_LOC101244833%2C_transcript_variant_X1
gene-LOC101244833	200.084449600891	0.18592843774677	0.291439809429641	0.63796513630255	0.523496375071551	0.761493476713468	NO	NA	LOC101244833	uncharacterized_LOC101244833%2C_transcript_variant_X2
gene-LOC101244835	126.575953683329	-0.792167758045292	0.500343877715359	-1.58324662962289	0.113365262147738	0.361082856406546	NO	NA	LOC101244835	protein_trichome_birefringence-like_34
gene-LOC101244837	12.3838233681367	-0.414300673796013	0.76816081677087	-0.539341066025231	0.58965153784828	0.801655753506853	NO	NA	LOC101244837	uncharacterized_LOC101244837
gene-LOC101244838	1540.72472175811	-0.155149697205917	0.164642392824786	-0.942343551645469	0.346016777440334	0.621965103239584	NO	NA	LOC101244838	serine/threonine_protein_phosphatase_2A_57_kDa_regulatory_subunit_B'_kappa_isoform-like%2C_transcript_variant_X1
gene-LOC101244838	1540.72472175811	-0.155149697205917	0.164642392824786	-0.942343551645469	0.346016777440334	0.621965103239584	NO	NA	LOC101244838	serine/threonine_protein_phosphatase_2A_57_kDa_regulatory_subunit_B'_kappa_isoform-like%2C_transcript_variant_X2
gene-LOC101244838	1540.72472175811	-0.155149697205917	0.164642392824786	-0.942343551645469	0.346016777440334	0.621965103239584	NO	NA	LOC101244838	serine/threonine_protein_phosphatase_2A_57_kDa_regulatory_subunit_B'_kappa_isoform-like%2C_transcript_variant_X3
gene-LOC101244838	1540.72472175811	-0.155149697205917	0.164642392824786	-0.942343551645469	0.346016777440334	0.621965103239584	NO	NA	LOC101244838	serine/threonine_protein_phosphatase_2A_57_kDa_regulatory_subunit_B'_kappa_isoform-like%2C_transcript_variant_X4
gene-LOC101244838	1540.72472175811	-0.155149697205917	0.164642392824786	-0.942343551645469	0.346016777440334	0.621965103239584	NO	NA	LOC101244838	serine/threonine_protein_phosphatase_2A_57_kDa_regulatory_subunit_B'_kappa_isoform-like%2C_transcript_variant_X5
gene-LOC101244838	1540.72472175811	-0.155149697205917	0.164642392824786	-0.942343551645469	0.346016777440334	0.621965103239584	NO	NA	LOC101244838	serine/threonine_protein_phosphatase_2A_57_kDa_regulatory_subunit_B'_kappa_isoform-like%2C_transcript_variant_X6
gene-LOC101244840	414.73750750306	0.162636159026011	0.223327511020961	0.728240592851753	0.466466321075861	0.722070140803352	NO	NA	LOC101244840	uncharacterized_LOC101244840
gene-LOC101244841	416.634891797081	-0.129742143920822	0.197523549732234	-0.656843926188561	0.511281276536843	0.752751003332804	NO	NA	LOC101244841	anthranilate_synthase_beta_subunit_2%2C_chloroplastic-like%2C_transcript_variant_X1
gene-LOC101244841	416.634891797081	-0.129742143920822	0.197523549732234	-0.656843926188561	0.511281276536843	0.752751003332804	NO	NA	LOC101244841	anthranilate_synthase_beta_subunit_2%2C_chloroplastic-like%2C_transcript_variant_X2
gene-LOC101244842	92.5022733555076	-0.72107510530195	0.452320780156428	-1.59416753979903	0.110898514758324	0.356942315879195	NO	NA	LOC101244842	tripeptidyl-peptidase_2-like
gene-LOC101244843	1883.29666349397	0.624011956254297	0.15001323060506	4.15971280491341	3.18648012044653e-05	0.0025440607361635	NO	NA	LOC101244843	thioredoxin-like_1-1%2C_chloroplastic
gene-LOC101244844	132.507518957354	4.60672340877972	1.41539407887905	3.25472847281382	0.0011350082466737	0.0290662048981522	UP	NA	LOC101244844	transcription_factor_HEC2-like
gene-LOC101244846	89.3133601936864	0.244336855660208	0.433654639129325	0.563436508256381	0.573137682983957	0.79130001952193	NO	NA	LOC101244846	transcription_termination_factor_MTEF18%2C_mitochondrial-like%2C_transcript_variant_X1
gene-LOC101244846	89.3133601936864	0.244336855660208	0.433654639129325	0.563436508256381	0.573137682983957	0.79130001952193	NO	NA	LOC101244846	transcription_termination_factor_MTEF18%2C_mitochondrial-like%2C_transcript_variant_X2
gene-LOC101244846	89.3133601936864	0.244336855660208	0.433654639129325	0.563436508256381	0.573137682983957	0.79130001952193	NO	NA	LOC101244846	transcription_termination_factor_MTEF18%2C_mitochondrial-like%2C_transcript_variant_X3
gene-LOC101244846	89.3133601936864	0.244336855660208	0.433654639129325	0.563436508256381	0.573137682983957	0.79130001952193	NO	NA	LOC101244846	transcription_termination_factor_MTEF18%2C_mitochondrial-like%2C_transcript_variant_X4
gene-LOC101244846	89.3133601936864	0.244336855660208	0.433654639129325	0.563436508256381	0.573137682983957	0.79130001952193	NO	NA	LOC101244846	transcription_termination_factor_MTEF18%2C_mitochondrial-like%2C_transcript_variant_X5
gene-LOC101244847	46.1282187198914	0.68761166594703	0.428594119165296	1.60434227909188	0.108638626560327	0.352849958118179	NO	NA	LOC101244847	E3_ubiquitin-protein_ligase_MBR1%2C_transcript_variant_X1
gene-LOC101244847	46.1282187198914	0.68761166594703	0.428594119165296	1.60434227909188	0.108638626560327	0.352849958118179	NO	NA	LOC101244847	E3_ubiquitin-protein_ligase_MBR1%2C_transcript_variant_X2
gene-LOC101244849	767.170642432125	-0.0928257697192026	0.168395896293542	-0.551235343392167	0.581472354723149	0.796277251391528	NO	NA	LOC101244849	V-type_proton_ATPase_subunit_E
gene-LOC101244850	1396.55442757315	-0.210973314326459	0.204977246177656	-1.02925235976488	0.303361103618825	0.58408631630184	NO	NA	LOC101244850	uncharacterized_LOC101244850%2C_transcript_variant_X1
gene-LOC101244850	1396.55442757315	-0.210973314326459	0.204977246177656	-1.02925235976488	0.303361103618825	0.58408631630184	NO	NA	LOC101244850	uncharacterized_LOC101244850%2C_transcript_variant_X10
gene-LOC101244850	1396.55442757315	-0.210973314326459	0.204977246177656	-1.02925235976488	0.303361103618825	0.58408631630184	NO	NA	LOC101244850	uncharacterized_LOC101244850%2C_transcript_variant_X11
gene-LOC101244850	1396.55442757315	-0.210973314326459	0.204977246177656	-1.02925235976488	0.303361103618825	0.58408631630184	NO	NA	LOC101244850	uncharacterized_LOC101244850%2C_transcript_variant_X12
gene-LOC101244850	1396.55442757315	-0.210973314326459	0.204977246177656	-1.02925235976488	0.303361103618825	0.58408631630184	NO	NA	LOC101244850	uncharacterized_LOC101244850%2C_transcript_variant_X13
gene-LOC101244850	1396.55442757315	-0.210973314326459	0.204977246177656	-1.02925235976488	0.303361103618825	0.58408631630184	NO	NA	LOC101244850	uncharacterized_LOC101244850%2C_transcript_variant_X14
gene-LOC101244850	1396.55442757315	-0.210973314326459	0.204977246177656	-1.02925235976488	0.303361103618825	0.58408631630184	NO	NA	LOC101244850	uncharacterized_LOC101244850%2C_transcript_variant_X2
gene-LOC101244850	1396.55442757315	-0.210973314326459	0.204977246177656	-1.02925235976488	0.303361103618825	0.58408631630184	NO	NA	LOC101244850	uncharacterized_LOC101244850%2C_transcript_variant_X3
gene-LOC101244850	1396.55442757315	-0.210973314326459	0.204977246177656	-1.02925235976488	0.303361103618825	0.58408631630184	NO	NA	LOC101244850	uncharacterized_LOC101244850%2C_transcript_variant_X4
gene-LOC101244850	1396.55442757315	-0.210973314326459	0.204977246177656	-1.02925235976488	0.303361103618825	0.58408631630184	NO	NA	LOC101244850	uncharacterized_LOC101244850%2C_transcript_variant_X5
gene-LOC101244850	1396.55442757315	-0.210973314326459	0.204977246177656	-1.02925235976488	0.303361103618825	0.58408631630184	NO	NA	LOC101244850	uncharacterized_LOC101244850%2C_transcript_variant_X6
gene-LOC101244850	1396.55442757315	-0.210973314326459	0.204977246177656	-1.02925235976488	0.303361103618825	0.58408631630184	NO	NA	LOC101244850	uncharacterized_LOC101244850%2C_transcript_variant_X7
gene-LOC101244850	1396.55442757315	-0.210973314326459	0.204977246177656	-1.02925235976488	0.303361103618825	0.58408631630184	NO	NA	LOC101244850	uncharacterized_LOC101244850%2C_transcript_variant_X8
gene-LOC101244850	1396.55442757315	-0.210973314326459	0.204977246177656	-1.02925235976488	0.303361103618825	0.58408631630184	NO	NA	LOC101244850	uncharacterized_LOC101244850%2C_transcript_variant_X9
gene-LOC101244851	1062.7676832539	0.0493073069716655	0.217657968613076	0.226535730742382	0.820784772323598	0.924901958396874	NO	NA	LOC101244851	U-box_domain-containing_protein_4-like%2C_transcript_variant_X1
gene-LOC101244851	1062.7676832539	0.0493073069716655	0.217657968613076	0.226535730742382	0.820784772323598	0.924901958396874	NO	NA	LOC101244851	U-box_domain-containing_protein_4-like%2C_transcript_variant_X2
gene-LOC101244851	1062.7676832539	0.0493073069716655	0.217657968613076	0.226535730742382	0.820784772323598	0.924901958396874	NO	NA	LOC101244851	U-box_domain-containing_protein_4-like%2C_transcript_variant_X3
gene-LOC101244852	287.561293494249	4.61723721420373	1.46037172067632	3.16168626715493	0.0015685846229131	0.035443745103096	UP	NA	LOC101244852	transcription_factor_MYB108-like
gene-LOC101244853	103.199163291116	0.646020166326895	0.452115980986195	1.42888151159298	0.153038292218603	0.418790501454646	NO	NA	LOC101244853	putative_RNA_methyltransferase%2C_transcript_variant_X1
gene-LOC101244853	103.199163291116	0.646020166326895	0.452115980986195	1.42888151159298	0.153038292218603	0.418790501454646	NO	NA	LOC101244853	putative_RNA_methyltransferase%2C_transcript_variant_X2
gene-LOC101244854	1127.42497419297	0.389605370309168	0.149183657035027	2.61158211329873	0.0090124341894872	0.0985943834840255	NO	NA	LOC101244854	succinate_dehydrogenase_assembly_factor_2%2C_mitochondrial
gene-LOC101244857	80.106720786816	-0.942113764667902	0.618956159039987	-1.52210096128478	0.127983785181654	0.383468381452033	NO	NA	LOC101244857	pentatricopeptide_repeat-containing_protein_At3g18020%2C_transcript_variant_X1
gene-LOC101244857	80.106720786816	-0.942113764667902	0.618956159039987	-1.52210096128478	0.127983785181654	0.383468381452033	NO	NA	LOC101244857	pentatricopeptide_repeat-containing_protein_At3g18020%2C_transcript_variant_X2
gene-LOC101244857	80.106720786816	-0.942113764667902	0.618956159039987	-1.52210096128478	0.127983785181654	0.383468381452033	NO	NA	LOC101244857	pentatricopeptide_repeat-containing_protein_At3g18020%2C_transcript_variant_X3
gene-LOC101244858	378.429113730311	0.0401222315170042	0.205257040528144	0.195473107347579	0.845022588810132	0.938048794197681	NO	NA	LOC101244858	uncharacterized_protein_At4g14342-like%2C_transcript_variant_X1
gene-LOC101244858	378.429113730311	0.0401222315170042	0.205257040528144	0.195473107347579	0.845022588810132	0.938048794197681	NO	NA	LOC101244858	uncharacterized_protein_At4g14342-like%2C_transcript_variant_X2
gene-LOC101244858	378.429113730311	0.0401222315170042	0.205257040528144	0.195473107347579	0.845022588810132	0.938048794197681	NO	NA	LOC101244858	uncharacterized_protein_At4g14342-like%2C_transcript_variant_X3
gene-LOC101244858	378.429113730311	0.0401222315170042	0.205257040528144	0.195473107347579	0.845022588810132	0.938048794197681	NO	NA	LOC101244858	uncharacterized_protein_At4g14342-like%2C_transcript_variant_X4
gene-LOC101244858	378.429113730311	0.0401222315170042	0.205257040528144	0.195473107347579	0.845022588810132	0.938048794197681	NO	NA	LOC101244858	uncharacterized_protein_At4g14342-like%2C_transcript_variant_X5
gene-LOC101244858	378.429113730311	0.0401222315170042	0.205257040528144	0.195473107347579	0.845022588810132	0.938048794197681	NO	NA	LOC101244858	uncharacterized_protein_At4g14342-like%2C_transcript_variant_X6
gene-LOC101244859	529.962860002886	0.192376633049954	0.177356483348755	1.0846890365528	0.278059405234454	0.559660941452936	NO	NA	LOC101244859	uncharacterized_LOC101244859
gene-LOC101244863	77.5696034319679	0.138042864979504	0.347134637993422	0.397663758873061	0.69087805516936	0.86076647025345	NO	NA	LOC101244863	pentatricopeptide_repeat-containing_protein_At3g21470
gene-LOC101244866	1060.9371901365	0.564020742631874	0.24631425267601	2.28984208791913	0.0220304723602657	0.156605581977182	NO	NA	LOC101244866	omega-hydroxypalmitate_O-feruloyl_transferase
gene-LOC101244867	502.356232715156	0.899868905073695	0.363292775513875	2.4769799063602	0.0132499361251595	0.119885758120713	NO	NA	LOC101244867	protein_PIN-LIKES_1%2C_transcript_variant_X1
gene-LOC101244867	502.356232715156	0.899868905073695	0.363292775513875	2.4769799063602	0.0132499361251595	0.119885758120713	NO	NA	LOC101244867	protein_PIN-LIKES_1%2C_transcript_variant_X2
gene-LOC101244867	502.356232715156	0.899868905073695	0.363292775513875	2.4769799063602	0.0132499361251595	0.119885758120713	NO	NA	LOC101244867	protein_PIN-LIKES_1%2C_transcript_variant_X3
gene-LOC101244868	1010.89241952409	-0.431291897325185	0.215608132211396	-2.00035078872776	0.0454623983365928	0.231023044467072	NO	NA	LOC101244868	auxilin-like_protein_1
gene-LOC101244869	182.777497974045	-0.707879473094158	0.421038945024538	-1.68126839918075	0.0927107930443205	0.327236309914931	NO	NA	LOC101244869	serine_carboxypeptidase-like_50
gene-LOC101244870	319.603261466874	0.0001099069588334	0.238509496496082	0.0004608074749562	0.999632328843242	0.999886719308461	NO	NA	LOC101244870	casparian_strip_membrane_protein_2
gene-LOC101244871	128.932314336116	0.535255791016336	0.30285658891177	1.76735725955188	0.0771684160175867	0.300688589299424	NO	NA	LOC101244871	uncharacterized_hydrolase_YugF
gene-LOC101244873	415.483145116638	-0.259428653518573	0.338071117739736	-0.767378932731824	0.442856250521997	0.704273582594699	NO	NA	LOC101244873	uncharacterized_LOC101244873
gene-LOC101244875	64.583900296546	-0.401273473763228	0.678334795155916	-0.591556671762643	0.554147495192855	0.779355297011801	NO	NA	LOC101244875	putative_pentatricopeptide_repeat-containing_protein_At1g12700%2C_mitochondrial%2C_transcript_variant_X1
gene-LOC101244875	64.583900296546	-0.401273473763228	0.678334795155916	-0.591556671762643	0.554147495192855	0.779355297011801	NO	NA	LOC101244875	putative_pentatricopeptide_repeat-containing_protein_At1g12700%2C_mitochondrial%2C_transcript_variant_X10
gene-LOC101244875	64.583900296546	-0.401273473763228	0.678334795155916	-0.591556671762643	0.554147495192855	0.779355297011801	NO	NA	LOC101244875	putative_pentatricopeptide_repeat-containing_protein_At1g12700%2C_mitochondrial%2C_transcript_variant_X11
gene-LOC101244875	64.583900296546	-0.401273473763228	0.678334795155916	-0.591556671762643	0.554147495192855	0.779355297011801	NO	NA	LOC101244875	putative_pentatricopeptide_repeat-containing_protein_At1g12700%2C_mitochondrial%2C_transcript_variant_X12
gene-LOC101244875	64.583900296546	-0.401273473763228	0.678334795155916	-0.591556671762643	0.554147495192855	0.779355297011801	NO	NA	LOC101244875	putative_pentatricopeptide_repeat-containing_protein_At1g12700%2C_mitochondrial%2C_transcript_variant_X13
gene-LOC101244875	64.583900296546	-0.401273473763228	0.678334795155916	-0.591556671762643	0.554147495192855	0.779355297011801	NO	NA	LOC101244875	putative_pentatricopeptide_repeat-containing_protein_At1g12700%2C_mitochondrial%2C_transcript_variant_X14
gene-LOC101244875	64.583900296546	-0.401273473763228	0.678334795155916	-0.591556671762643	0.554147495192855	0.779355297011801	NO	NA	LOC101244875	putative_pentatricopeptide_repeat-containing_protein_At1g12700%2C_mitochondrial%2C_transcript_variant_X15
gene-LOC101244875	64.583900296546	-0.401273473763228	0.678334795155916	-0.591556671762643	0.554147495192855	0.779355297011801	NO	NA	LOC101244875	putative_pentatricopeptide_repeat-containing_protein_At1g12700%2C_mitochondrial%2C_transcript_variant_X16
gene-LOC101244875	64.583900296546	-0.401273473763228	0.678334795155916	-0.591556671762643	0.554147495192855	0.779355297011801	NO	NA	LOC101244875	putative_pentatricopeptide_repeat-containing_protein_At1g12700%2C_mitochondrial%2C_transcript_variant_X2
gene-LOC101244875	64.583900296546	-0.401273473763228	0.678334795155916	-0.591556671762643	0.554147495192855	0.779355297011801	NO	NA	LOC101244875	putative_pentatricopeptide_repeat-containing_protein_At1g12700%2C_mitochondrial%2C_transcript_variant_X3
gene-LOC101244875	64.583900296546	-0.401273473763228	0.678334795155916	-0.591556671762643	0.554147495192855	0.779355297011801	NO	NA	LOC101244875	putative_pentatricopeptide_repeat-containing_protein_At1g12700%2C_mitochondrial%2C_transcript_variant_X4
gene-LOC101244875	64.583900296546	-0.401273473763228	0.678334795155916	-0.591556671762643	0.554147495192855	0.779355297011801	NO	NA	LOC101244875	putative_pentatricopeptide_repeat-containing_protein_At1g12700%2C_mitochondrial%2C_transcript_variant_X5
gene-LOC101244875	64.583900296546	-0.401273473763228	0.678334795155916	-0.591556671762643	0.554147495192855	0.779355297011801	NO	NA	LOC101244875	putative_pentatricopeptide_repeat-containing_protein_At1g12700%2C_mitochondrial%2C_transcript_variant_X6
gene-LOC101244875	64.583900296546	-0.401273473763228	0.678334795155916	-0.591556671762643	0.554147495192855	0.779355297011801	NO	NA	LOC101244875	putative_pentatricopeptide_repeat-containing_protein_At1g12700%2C_mitochondrial%2C_transcript_variant_X7
gene-LOC101244875	64.583900296546	-0.401273473763228	0.678334795155916	-0.591556671762643	0.554147495192855	0.779355297011801	NO	NA	LOC101244875	putative_pentatricopeptide_repeat-containing_protein_At1g12700%2C_mitochondrial%2C_transcript_variant_X8
gene-LOC101244875	64.583900296546	-0.401273473763228	0.678334795155916	-0.591556671762643	0.554147495192855	0.779355297011801	NO	NA	LOC101244875	putative_pentatricopeptide_repeat-containing_protein_At1g12700%2C_mitochondrial%2C_transcript_variant_X9
gene-LOC101244876	55.6404057004966	-0.264017097208098	0.727956672739635	-0.362682433027889	0.716842123904981	0.874322358050653	NO	NA	LOC101244876	putative_E3_ubiquitin-protein_ligase_XBAT35%2C_transcript_variant_X1
gene-LOC101244876	55.6404057004966	-0.264017097208098	0.727956672739635	-0.362682433027889	0.716842123904981	0.874322358050653	NO	NA	LOC101244876	putative_E3_ubiquitin-protein_ligase_XBAT35%2C_transcript_variant_X2
gene-LOC101244877	603.569282616375	0.130289173209118	0.15017323022843	0.8675925330429	0.385617435590074	0.65758850056223	NO	NA	LOC101244877	E3_SUMO-protein_ligase_SIZ1-like%2C_transcript_variant_X1
gene-LOC101244877	603.569282616375	0.130289173209118	0.15017323022843	0.8675925330429	0.385617435590074	0.65758850056223	NO	NA	LOC101244877	E3_SUMO-protein_ligase_SIZ1-like%2C_transcript_variant_X2
gene-LOC101244878	11.8443861081849	-1.82231716255452	1.271550958905	-1.43314520727019	0.151816344425122	0.416851344853534	NO	NA	LOC101244878	protein_TPX2-like
gene-LOC101244881	3439.67480386047	-0.314528278321954	0.330797237839042	-0.950818937838278	0.341696297340167	0.618473379118373	NO	NA	LOC101244881	probable_2-oxoglutarate-dependent_dioxygenase_AOP1
gene-LOC101244882	550.493395007678	0.441732089061768	0.297344995964202	1.48558776860987	0.137388192292383	0.397308711704018	NO	NA	LOC101244882	glycine_cleavage_system_H_protein%2C_mitochondrial
gene-LOC101244883	617.574452004102	0.132822008277165	0.254577469389653	0.521735126818586	0.601854763707375	0.80798952418849	NO	NA	LOC101244883	uncharacterized_LOC101244883%2C_transcript_variant_X1
gene-LOC101244883	617.574452004102	0.132822008277165	0.254577469389653	0.521735126818586	0.601854763707375	0.80798952418849	NO	NA	LOC101244883	uncharacterized_LOC101244883%2C_transcript_variant_X2
gene-LOC101244883	617.574452004102	0.132822008277165	0.254577469389653	0.521735126818586	0.601854763707375	0.80798952418849	NO	NA	LOC101244883	uncharacterized_LOC101244883%2C_transcript_variant_X3
gene-LOC101244883	617.574452004102	0.132822008277165	0.254577469389653	0.521735126818586	0.601854763707375	0.80798952418849	NO	NA	LOC101244883	uncharacterized_LOC101244883%2C_transcript_variant_X4
gene-LOC101244884	186.326137535569	0.594223722812172	0.466414183546513	1.27402584178256	0.202654257997337	0.48187036289685	NO	NA	LOC101244884	F-box/kelch-repeat_protein_At3g24760
gene-LOC101244886	1713.78890331575	0.786140007140014	0.278542683743624	2.8223322780346	0.0047675752333202	0.0684506799542791	NO	NA	LOC101244886	probable_glutathione_S-transferase
gene-LOC101244887	169.724347953912	-0.651430430256057	0.485336968857651	-1.34222297507924	0.179523709183194	0.454053078343597	NO	NA	LOC101244887	endoglucanase_11
gene-LOC101244888	2130.16095217705	-0.264886009819577	0.21105796692271	-1.25503914247681	0.209464550905323	0.489102969593012	NO	NA	LOC101244888	histone-lysine_N-methyltransferase_ATXR3
gene-LOC101244889	2660.12884954787	0.342313554196519	0.220805851246936	1.55029204282134	0.121071436333366	0.373397925833564	NO	NA	LOC101244889	transmembrane_protein_184C%2C_transcript_variant_X1
gene-LOC101244889	2660.12884954787	0.342313554196519	0.220805851246936	1.55029204282134	0.121071436333366	0.373397925833564	NO	NA	LOC101244889	transmembrane_protein_184C%2C_transcript_variant_X2
gene-LOC101244889	2660.12884954787	0.342313554196519	0.220805851246936	1.55029204282134	0.121071436333366	0.373397925833564	NO	NA	LOC101244889	transmembrane_protein_184C%2C_transcript_variant_X3
gene-LOC101244889	2660.12884954787	0.342313554196519	0.220805851246936	1.55029204282134	0.121071436333366	0.373397925833564	NO	NA	LOC101244889	transmembrane_protein_184C%2C_transcript_variant_X4
gene-LOC101244892	6414.28274592619	-0.194016901992234	0.135472258091835	-1.43215227032469	0.152100247998241	0.417388994338347	NO	NA	LOC101244892	40S_ribosomal_protein_S3-3-like
gene-LOC101244893	131.114667768353	0.496733380976077	0.270711331641981	1.83491905552374	0.0665176837846552	0.279338598220255	NO	NA	LOC101244893	probable_membrane-associated_kinase_regulator_2
gene-LOC101244894	5399.54264571639	0.85364316126121	0.413952895931441	2.06217463303504	0.0391911128721725	0.214833566764825	NO	NA	LOC101244894	uncharacterized_LOC101244894
gene-LOC101244896	131.632928644175	-1.03332979625866	0.450577005783591	-2.29334782511064	0.0218279878876562	0.156064765748561	DOWN	NA	LOC101244896	glucomannan_4-beta-mannosyltransferase_9-like%2C_transcript_variant_X1
gene-LOC101244896	131.632928644175	-1.03332979625866	0.450577005783591	-2.29334782511064	0.0218279878876562	0.156064765748561	DOWN	NA	LOC101244896	glucomannan_4-beta-mannosyltransferase_9-like%2C_transcript_variant_X2
gene-LOC101244900	827.894864221777	1.21042647786984	0.628319437286076	1.92645079244736	0.0540481104831963	0.251282366140076	NO	NA	LOC101244900	uncharacterized_LOC101244900
gene-LOC101244901	697.189683453276	-0.0557997842620298	0.248551203252081	-0.224500157440146	0.822368144421799	0.925823548566877	NO	NA	LOC101244901	gamma-tubulin_complex_component_4
gene-LOC101244902	1451.94749512194	-0.225783030111492	0.139812796238778	-1.61489531849353	0.106333366247531	0.349336937781748	NO	NA	LOC101244902	40S_ribosomal_protein_S15
gene-LOC101244903	403.855783384856	-0.13384752313045	0.230602638003454	-0.580424943484146	0.561628088277046	0.783861400509521	NO	NA	LOC101244903	U11/U12_small_nuclear_ribonucleoprotein_59_kDa_protein
gene-LOC101244904	6083.55157207215	-0.0750415457844261	0.104615705345068	-0.717306694409855	0.473184877478998	0.726478062256574	NO	NA	LOC101244904	40S_ribosomal_protein_S20-2
gene-LOC101244905	1854.04960818382	-0.244231119256351	0.150303535563553	-1.62491932302605	0.104179750327464	0.345776905268476	NO	NA	LOC101244905	splicing_regulatory_glutamine/lysine-rich_protein_1%2C_transcript_variant_X1
gene-LOC101244905	1854.04960818382	-0.244231119256351	0.150303535563553	-1.62491932302605	0.104179750327464	0.345776905268476	NO	NA	LOC101244905	splicing_regulatory_glutamine/lysine-rich_protein_1%2C_transcript_variant_X2
gene-LOC101244905	1854.04960818382	-0.244231119256351	0.150303535563553	-1.62491932302605	0.104179750327464	0.345776905268476	NO	NA	LOC101244905	splicing_regulatory_glutamine/lysine-rich_protein_1%2C_transcript_variant_X3
gene-LOC101244905	1854.04960818382	-0.244231119256351	0.150303535563553	-1.62491932302605	0.104179750327464	0.345776905268476	NO	NA	LOC101244905	splicing_regulatory_glutamine/lysine-rich_protein_1%2C_transcript_variant_X4
gene-LOC101244905	1854.04960818382	-0.244231119256351	0.150303535563553	-1.62491932302605	0.104179750327464	0.345776905268476	NO	NA	LOC101244905	splicing_regulatory_glutamine/lysine-rich_protein_1%2C_transcript_variant_X5
gene-LOC101244908	211.527629217937	-0.105062205172182	0.323098958398825	-0.32517036171468	0.745052138760565	0.888244512525318	NO	NA	LOC101244908	uncharacterized_LOC101244908
gene-LOC101244909	1560.51594516401	0.503803513953095	0.144158763223339	3.49478243769733	0.0004744483268205	0.0160524877869347	NO	NA	LOC101244909	protein_LNK1%2C_transcript_variant_X1
gene-LOC101244909	1560.51594516401	0.503803513953095	0.144158763223339	3.49478243769733	0.0004744483268205	0.0160524877869347	NO	NA	LOC101244909	protein_LNK1%2C_transcript_variant_X2
gene-LOC101244909	1560.51594516401	0.503803513953095	0.144158763223339	3.49478243769733	0.0004744483268205	0.0160524877869347	NO	NA	LOC101244909	protein_LNK1%2C_transcript_variant_X3
gene-LOC101244909	1560.51594516401	0.503803513953095	0.144158763223339	3.49478243769733	0.0004744483268205	0.0160524877869347	NO	NA	LOC101244909	protein_LNK1%2C_transcript_variant_X4
gene-LOC101244909	1560.51594516401	0.503803513953095	0.144158763223339	3.49478243769733	0.0004744483268205	0.0160524877869347	NO	NA	LOC101244909	protein_LNK1%2C_transcript_variant_X5
gene-LOC101244909	1560.51594516401	0.503803513953095	0.144158763223339	3.49478243769733	0.0004744483268205	0.0160524877869347	NO	NA	LOC101244909	protein_LNK1%2C_transcript_variant_X6
gene-LOC101244910	303.999347223133	-0.236600853911401	0.23135487383281	-1.022675035938	0.306461518505295	0.587052485687384	NO	NA	LOC101244910	probable_calcium-binding_protein_CML21%2C_transcript_variant_X1
gene-LOC101244910	303.999347223133	-0.236600853911401	0.23135487383281	-1.022675035938	0.306461518505295	0.587052485687384	NO	NA	LOC101244910	probable_calcium-binding_protein_CML21%2C_transcript_variant_X2
gene-LOC101244912	1458.07029521289	-0.20269436956087	0.253949968783772	-0.798166546472217	0.424773848001322	0.68934289112713	NO	NA	LOC101244912	annexin-like_protein_RJ4
gene-LOC101244913	277.117085946211	8.13669538328261	1.86719867350299	4.3577019943023	1.31435177003132e-05	0.0013793241075292	UP	NA	LOC101244913	uncharacterized_LOC101244913
gene-LOC101244914	24.3661682911633	2.0395610530351	1.43580775587983	1.42049730869806	0.155462951551509	0.421559700404524	NO	NA	LOC101244914	cytochrome_P450_71A4-like
gene-LOC101244916	409.825533736051	-0.272167013900674	0.305413271050064	-0.891143377512433	0.37285225643001	0.64553950919794	NO	NA	LOC101244916	nudix_hydrolase_16%2C_mitochondrial
gene-LOC101244917	358.733989077538	0.190858204753753	0.233559978461904	0.817169987814861	0.413831291133523	0.679779833482926	NO	NA	LOC101244917	probable_2-oxoglutarate-dependent_dioxygenase_At3g50210%2C_transcript_variant_X1
gene-LOC101244917	358.733989077538	0.190858204753753	0.233559978461904	0.817169987814861	0.413831291133523	0.679779833482926	NO	NA	LOC101244917	probable_2-oxoglutarate-dependent_dioxygenase_At3g50210%2C_transcript_variant_X2
gene-LOC101244917	358.733989077538	0.190858204753753	0.233559978461904	0.817169987814861	0.413831291133523	0.679779833482926	NO	NA	LOC101244917	probable_2-oxoglutarate-dependent_dioxygenase_At3g50210%2C_transcript_variant_X3
gene-LOC101244917	358.733989077538	0.190858204753753	0.233559978461904	0.817169987814861	0.413831291133523	0.679779833482926	NO	NA	LOC101244917	probable_2-oxoglutarate-dependent_dioxygenase_At3g50210%2C_transcript_variant_X4
gene-LOC101244918	397.111458017521	0.241334466123104	0.193299610568068	1.24849949471637	0.211848193331322	0.491171075460524	NO	NA	LOC101244918	dnaJ_homolog_subfamily_C_member_28
gene-LOC101244919	483.987361931857	0.46456206898436	0.494871706696506	0.938752534642813	0.34785781393376	0.623214811651811	NO	NA	LOC101244919	receptor-like_protein_44
gene-LOC101244920	625.502113751003	0.664368212098333	0.386557510343856	1.71867883644882	0.0856728677095236	0.314953758342035	NO	NA	LOC101244920	uncharacterized_LOC101244920
gene-LOC101244923	310.983298059781	0.0831855546329538	0.352328401338342	0.236102324754315	0.813353270029679	0.92117596932211	NO	NA	LOC101244923	tetraspanin-19
gene-LOC101244925	259.742895578888	1.71195361502485	0.607920514866814	2.81608133490923	0.0048613357729989	0.0690662491294389	UP	NA	LOC101244925	protein_HYPER-SENSITIVITY-RELATED_4
gene-LOC101244926	1059.66970739676	-0.5573680778176	0.308689698245085	-1.80559338710123	0.0709818763781084	0.28811627100418	NO	NA	LOC101244926	structural_maintenance_of_chromosomes_protein_4
gene-LOC101244928	117.133771301577	-0.691754707988585	0.519664536508905	-1.33115627369106	0.183137595772716	0.458432700497944	NO	NA	LOC101244928	pentatricopeptide_repeat-containing_protein_At4g19890%2C_transcript_variant_X1
gene-LOC101244928	117.133771301577	-0.691754707988585	0.519664536508905	-1.33115627369106	0.183137595772716	0.458432700497944	NO	NA	LOC101244928	pentatricopeptide_repeat-containing_protein_At4g19890%2C_transcript_variant_X2
gene-LOC101244928	117.133771301577	-0.691754707988585	0.519664536508905	-1.33115627369106	0.183137595772716	0.458432700497944	NO	NA	LOC101244928	pentatricopeptide_repeat-containing_protein_At4g19890%2C_transcript_variant_X3
gene-LOC101244928	117.133771301577	-0.691754707988585	0.519664536508905	-1.33115627369106	0.183137595772716	0.458432700497944	NO	NA	LOC101244928	pentatricopeptide_repeat-containing_protein_At4g19890%2C_transcript_variant_X4
gene-LOC101244928	117.133771301577	-0.691754707988585	0.519664536508905	-1.33115627369106	0.183137595772716	0.458432700497944	NO	NA	LOC101244928	pentatricopeptide_repeat-containing_protein_At4g19890%2C_transcript_variant_X5
gene-LOC101244928	117.133771301577	-0.691754707988585	0.519664536508905	-1.33115627369106	0.183137595772716	0.458432700497944	NO	NA	LOC101244928	pentatricopeptide_repeat-containing_protein_At4g19890%2C_transcript_variant_X6
gene-LOC101244930	183.582748907927	-0.399248111698656	0.368541216089664	-1.0833201125638	0.278666361053667	0.560056114974492	NO	NA	LOC101244930	protein_TPX2-like%2C_transcript_variant_X1
gene-LOC101244930	183.582748907927	-0.399248111698656	0.368541216089664	-1.0833201125638	0.278666361053667	0.560056114974492	NO	NA	LOC101244930	protein_TPX2-like%2C_transcript_variant_X2
gene-LOC101244931	320.355875053946	0.0719943817114501	0.317548560626215	0.226719282145304	0.820642032524529	0.924901958396874	NO	NA	LOC101244931	calmodulin-lysine_N-methyltransferase
gene-LOC101244939	484.349499078893	-0.278830318834473	0.226402314485666	-1.23157009003159	0.218109719530551	0.4980926281461	NO	NA	LOC101244939	uncharacterized_LOC101244939
gene-LOC101244940	654.676839666483	-0.699739736944813	0.308274645023787	-2.26985821974045	0.0232161867921315	0.161178469141805	NO	NA	LOC101244940	inactive_protein_kinase_SELMODRAFT_444075%2C_transcript_variant_X1
gene-LOC101244940	654.676839666483	-0.699739736944813	0.308274645023787	-2.26985821974045	0.0232161867921315	0.161178469141805	NO	NA	LOC101244940	inactive_protein_kinase_SELMODRAFT_444075%2C_transcript_variant_X2
gene-LOC101244940	654.676839666483	-0.699739736944813	0.308274645023787	-2.26985821974045	0.0232161867921315	0.161178469141805	NO	NA	LOC101244940	inactive_protein_kinase_SELMODRAFT_444075%2C_transcript_variant_X3
gene-LOC101244942	352.79586288656	-0.283438957212914	0.192835352083559	-1.46984955896518	0.141602503355512	0.403369996616045	NO	NA	LOC101244942	thioredoxin-related_transmembrane_protein_2%2C_transcript_variant_X1
gene-LOC101244943	1729.72575995413	-0.129068802173668	0.115863974379466	-1.11396836561945	0.265292758163069	0.548309750000697	NO	NA	LOC101244943	splicing_factor_3B_subunit_4
gene-LOC101244945	879.469386538287	-0.0993452583522654	0.174278779580322	-0.570036458778845	0.568652970232924	0.78840749588441	NO	NA	LOC101244945	probable_serine/threonine-protein_kinase_WNK3%2C_transcript_variant_X1
gene-LOC101244945	879.469386538287	-0.0993452583522654	0.174278779580322	-0.570036458778845	0.568652970232924	0.78840749588441	NO	NA	LOC101244945	probable_serine/threonine-protein_kinase_WNK3%2C_transcript_variant_X2
gene-LOC101244945	879.469386538287	-0.0993452583522654	0.174278779580322	-0.570036458778845	0.568652970232924	0.78840749588441	NO	NA	LOC101244945	probable_serine/threonine-protein_kinase_WNK3%2C_transcript_variant_X3
gene-LOC101244945	879.469386538287	-0.0993452583522654	0.174278779580322	-0.570036458778845	0.568652970232924	0.78840749588441	NO	NA	LOC101244945	probable_serine/threonine-protein_kinase_WNK3%2C_transcript_variant_X4
gene-LOC101244946	520.553388380041	0.256420997719242	0.224591501917574	1.14172172824843	0.253569706152513	0.535465786490925	NO	NA	LOC101244946	transcription_initiation_factor_TFIID_subunit_9%2C_transcript_variant_X1
gene-LOC101244946	520.553388380041	0.256420997719242	0.224591501917574	1.14172172824843	0.253569706152513	0.535465786490925	NO	NA	LOC101244946	transcription_initiation_factor_TFIID_subunit_9%2C_transcript_variant_X2
gene-LOC101244948	196.981403387146	-0.34872419628797	0.244480898912013	-1.42638626510235	0.153756876107458	0.419746473046942	NO	NA	LOC101244948	probable_methyltransferase_PMT10
gene-LOC101244950	62.7820108012973	0.0107554504658753	0.46941756556067	0.0229123306304676	0.981720204557547	0.993529932126415	NO	NA	LOC101244950	40S_ribosomal_protein_S21-like
gene-LOC101244951	419.90610522793	-0.632762793927753	0.439526518423321	-1.43964645454753	0.149967449587365	0.414328580017528	NO	NA	LOC101244951	peroxidase_64-like
gene-LOC101244952	1002.10619517436	1.15694317754139	0.539591461381072	2.14410949828638	0.0320241141941183	0.19119617034547	UP	NA	LOC101244952	cysteine-rich_receptor-like_protein_kinase_3
gene-LOC101244953	168.415688442269	-0.748006500471691	0.621761232076468	-1.20304461243685	0.22895905712848	0.509463314170356	NO	NA	LOC101244953	phosphate_transporter_PHO1_homolog_1
gene-LOC101244954	95.1505813704146	0.282896752646348	0.340416797447963	0.831030533061731	0.405956380851418	0.67363320578091	NO	NA	LOC101244954	non-specific_lipid_transfer_protein_GPI-anchored_1
gene-LOC101244958	4097.59665376967	0.743077874527941	0.5109559874243	1.45428939637982	0.145866089025796	0.409442672890692	NO	NA	LOC101244958	peroxidase_3-like
gene-LOC101244959	857.282193728643	0.27538271464554	0.224418178231976	1.22709629324628	0.219786400903374	0.499539302560386	NO	NA	LOC101244959	peptide-N4-(N-acetyl-beta-glucosaminyl)asparagine_amidase_A
gene-LOC101244960	71.1311250664572	-0.142247848502225	0.37855819880147	-0.375762165375331	0.707093717550761	0.869832084327247	NO	NA	LOC101244960	protein_DEFECTIVE_IN_MERISTEM_SILENCING_3%2C_transcript_variant_X1
gene-LOC101244960	71.1311250664572	-0.142247848502225	0.37855819880147	-0.375762165375331	0.707093717550761	0.869832084327247	NO	NA	LOC101244960	protein_DEFECTIVE_IN_MERISTEM_SILENCING_3%2C_transcript_variant_X2
gene-LOC101244960	71.1311250664572	-0.142247848502225	0.37855819880147	-0.375762165375331	0.707093717550761	0.869832084327247	NO	NA	LOC101244960	protein_DEFECTIVE_IN_MERISTEM_SILENCING_3%2C_transcript_variant_X3
gene-LOC101244960	71.1311250664572	-0.142247848502225	0.37855819880147	-0.375762165375331	0.707093717550761	0.869832084327247	NO	NA	LOC101244960	protein_DEFECTIVE_IN_MERISTEM_SILENCING_3%2C_transcript_variant_X4
gene-LOC101244960	71.1311250664572	-0.142247848502225	0.37855819880147	-0.375762165375331	0.707093717550761	0.869832084327247	NO	NA	LOC101244960	protein_DEFECTIVE_IN_MERISTEM_SILENCING_3%2C_transcript_variant_X5
gene-LOC101244960	71.1311250664572	-0.142247848502225	0.37855819880147	-0.375762165375331	0.707093717550761	0.869832084327247	NO	NA	LOC101244960	protein_DEFECTIVE_IN_MERISTEM_SILENCING_3%2C_transcript_variant_X6
gene-LOC101244960	71.1311250664572	-0.142247848502225	0.37855819880147	-0.375762165375331	0.707093717550761	0.869832084327247	NO	NA	LOC101244960	protein_DEFECTIVE_IN_MERISTEM_SILENCING_3%2C_transcript_variant_X7
gene-LOC101244960	71.1311250664572	-0.142247848502225	0.37855819880147	-0.375762165375331	0.707093717550761	0.869832084327247	NO	NA	LOC101244960	protein_DEFECTIVE_IN_MERISTEM_SILENCING_3%2C_transcript_variant_X8
gene-LOC101244961	149.087765587615	-0.166166641388569	0.355940732564774	-0.466837948529338	0.640615823076997	0.832947856815978	NO	NA	LOC101244961	agmatine_coumaroyltransferase-2
gene-LOC101244962	2272.6866819749	1.08786768475681	0.626627902909215	1.73606645938717	0.0825520840838892	0.309517104947311	NO	NA	LOC101244962	hyoscyamine_6-dioxygenase
gene-LOC101244963	5132.27737804285	-0.261177779755545	0.178483749635901	-1.46331405681658	0.143381463099398	0.405881980984517	NO	NA	LOC101244963	eukaryotic_peptide_chain_release_factor_GTP-binding_subunit_ERF3A%2C_transcript_variant_X1
gene-LOC101244963	5132.27737804285	-0.261177779755545	0.178483749635901	-1.46331405681658	0.143381463099398	0.405881980984517	NO	NA	LOC101244963	eukaryotic_peptide_chain_release_factor_GTP-binding_subunit_ERF3A%2C_transcript_variant_X2
gene-LOC101244963	5132.27737804285	-0.261177779755545	0.178483749635901	-1.46331405681658	0.143381463099398	0.405881980984517	NO	NA	LOC101244963	eukaryotic_peptide_chain_release_factor_GTP-binding_subunit_ERF3A%2C_transcript_variant_X3
gene-LOC101244963	5132.27737804285	-0.261177779755545	0.178483749635901	-1.46331405681658	0.143381463099398	0.405881980984517	NO	NA	LOC101244963	eukaryotic_peptide_chain_release_factor_GTP-binding_subunit_ERF3A%2C_transcript_variant_X4
gene-LOC101244967	17.7126268734376	-0.728525122131064	0.818152717261718	-0.890451265100446	0.373223625771457	0.645593289279833	NO	NA	LOC101244967	pentatricopeptide_repeat-containing_protein_At1g09410%2C_mitochondrial-like
gene-LOC101244969	93.8305454272477	-1.14273347157701	0.543294815072179	-2.10333954949524	0.0354360985886439	0.202343551782021	DOWN	NA	LOC101244969	probable_serine/threonine-protein_kinase_PBL7
gene-LOC101244970	478.705282704897	-0.262334978135392	0.264035289136952	-0.993560288826851	0.3204369854469	0.599942669368533	NO	NA	LOC101244970	STOREKEEPER_protein%2C_transcript_variant_X1
gene-LOC101244970	478.705282704897	-0.262334978135392	0.264035289136952	-0.993560288826851	0.3204369854469	0.599942669368533	NO	NA	LOC101244970	STOREKEEPER_protein%2C_transcript_variant_X2
gene-LOC101244970	478.705282704897	-0.262334978135392	0.264035289136952	-0.993560288826851	0.3204369854469	0.599942669368533	NO	NA	LOC101244970	STOREKEEPER_protein%2C_transcript_variant_X3
gene-LOC101244972	597.679193384578	-0.0508888014584749	0.199440804882187	-0.255157421213456	0.798601515742951	0.914451318796038	NO	NA	LOC101244972	polynucleotide_3'-phosphatase_ZDP
gene-LOC101244973	717.429374056298	4.47504534804553	1.7831859435103	2.50957863611024	0.0120875299349036	0.113719973172228	UP	NA	LOC101244973	uncharacterized_LOC101244973
gene-LOC101244974	297.479691806318	-0.176837835456526	0.253567547649737	-0.697399320597599	0.48555292661391	0.734932845118996	NO	NA	LOC101244974	protein_ENHANCED_DISEASE_RESISTANCE_2
gene-LOC101244977	785.438303180542	-0.0485884128337008	0.200009963741226	-0.242929961712131	0.808059654597903	0.91930230309927	NO	NA	LOC101244977	carbon_catabolite_repressor_protein_4_homolog_6%2C_transcript_variant_X1
gene-LOC101244977	785.438303180542	-0.0485884128337008	0.200009963741226	-0.242929961712131	0.808059654597903	0.91930230309927	NO	NA	LOC101244977	carbon_catabolite_repressor_protein_4_homolog_6%2C_transcript_variant_X2
gene-LOC101244977	785.438303180542	-0.0485884128337008	0.200009963741226	-0.242929961712131	0.808059654597903	0.91930230309927	NO	NA	LOC101244977	carbon_catabolite_repressor_protein_4_homolog_6%2C_transcript_variant_X3
gene-LOC101244978	206.912579300074	-0.505399983954258	0.320764997022032	-1.57560827598513	0.11511610767362	0.364373264323264	NO	NA	LOC101244978	uncharacterized_protein_sll0005%2C_transcript_variant_X1
gene-LOC101244978	206.912579300074	-0.505399983954258	0.320764997022032	-1.57560827598513	0.11511610767362	0.364373264323264	NO	NA	LOC101244978	uncharacterized_protein_sll0005%2C_transcript_variant_X2
gene-LOC101244978	206.912579300074	-0.505399983954258	0.320764997022032	-1.57560827598513	0.11511610767362	0.364373264323264	NO	NA	LOC101244978	uncharacterized_protein_sll0005%2C_transcript_variant_X3
gene-LOC101244979	933.147356972173	-0.072943881145873	0.233005815725956	-0.31305605363801	0.754238076198072	0.893127028053077	NO	NA	LOC101244979	probable_trehalase%2C_transcript_variant_X1
gene-LOC101244979	933.147356972173	-0.072943881145873	0.233005815725956	-0.31305605363801	0.754238076198072	0.893127028053077	NO	NA	LOC101244979	probable_trehalase%2C_transcript_variant_X2
gene-LOC101244981	525.977281538115	-0.724887949276409	0.220879363883718	-3.2818274035687	0.0010313671365329	0.0269545616594016	NO	NA	LOC101244981	14_kDa_proline-rich_protein_DC2.15
gene-LOC101244983	21.3721425738996	-0.604731694066203	0.658038518623791	-0.918991330980027	0.358100106579037	0.632092948659842	NO	NA	LOC101244983	pentatricopeptide_repeat-containing_protein_At1g31790
gene-LOC101244984	2886.4529248974	0.151834680653998	0.128080880119363	1.18545937935856	0.235835866186239	0.517390344793711	NO	NA	LOC101244984	methionine_aminopeptidase_2B%2C_transcript_variant_X1
gene-LOC101244984	2886.4529248974	0.151834680653998	0.128080880119363	1.18545937935856	0.235835866186239	0.517390344793711	NO	NA	LOC101244984	methionine_aminopeptidase_2B%2C_transcript_variant_X2
gene-LOC101244984	2886.4529248974	0.151834680653998	0.128080880119363	1.18545937935856	0.235835866186239	0.517390344793711	NO	NA	LOC101244984	methionine_aminopeptidase_2B%2C_transcript_variant_X3
gene-LOC101244985	408.207039173102	0.733651471929905	0.346718922802359	2.11598336196986	0.0343462226560925	0.198611768814407	NO	NA	LOC101244985	cytokinin_riboside_5'-monophosphate_phosphoribohydrolase_LOG8
gene-LOC101244986	589.701779952298	1.14439695042827	0.455903627240073	2.51017294456761	0.012067204583247	0.113581238146244	UP	NA	LOC101244986	copper_transporter_6
gene-LOC101244987	743.538094595136	-0.502204354118485	0.287405634918624	-1.74737128679011	0.0805729547891312	0.306529371481381	NO	NA	LOC101244987	casparian_strip_membrane_protein_1-like
gene-LOC101244988	152.473913390411	-0.402754226097561	0.250320938633489	-1.60895140572823	0.107626967721532	0.351338050822832	NO	NA	LOC101244988	disease_resistance_protein_TAO1-like
gene-LOC101244989	9.39460203908731	-0.277057136487279	1.10416475088604	-0.250920106139011	0.801875879150053	0.915613630040153	NO	NA	LOC101244989	monothiol_glutaredoxin-S3
gene-LOC101244990	1178.57821347214	0.011769272538825	0.189397284873831	0.0621406613440377	0.950450816478889	0.981259321851138	NO	NA	LOC101244990	ABC_transporter_C_family_member_5%2C_transcript_variant_X1
gene-LOC101244990	1178.57821347214	0.011769272538825	0.189397284873831	0.0621406613440377	0.950450816478889	0.981259321851138	NO	NA	LOC101244990	ABC_transporter_C_family_member_5%2C_transcript_variant_X2
gene-LOC101244991	363.315822476089	0.304188729527996	0.215361057948756	1.41245930172007	0.157814765977128	0.424712600202028	NO	NA	LOC101244991	putative_uridine_kinase_C227.14%2C_transcript_variant_X1
gene-LOC101244991	363.315822476089	0.304188729527996	0.215361057948756	1.41245930172007	0.157814765977128	0.424712600202028	NO	NA	LOC101244991	putative_uridine_kinase_C227.14%2C_transcript_variant_X2
gene-LOC101244993	94.2549038535825	1.42040099124608	0.644484963922806	2.20393193132154	0.0275291315125689	0.176481329465456	UP	NA	LOC101244993	late_embryogenesis_abundant_protein_D-34-like
gene-LOC101244994	1546.35816082784	0.224984072347858	0.278290702380387	0.808449834735527	0.418831673530966	0.6839103337678	NO	NA	LOC101244994	vesicle-associated_protein_1-1
gene-LOC101244995	1041.90259354245	0.42369051804648	0.246466040511991	1.71906246055779	0.0856029992938836	0.3147805227859	NO	NA	LOC101244995	cucumber_peeling_cupredoxin
gene-LOC101244998	83.7803380899984	-0.326483639031739	0.368149814546522	-0.886822771957372	0.375174325428327	0.647851916148882	NO	NA	LOC101244998	pentatricopeptide_repeat-containing_protein_At4g38150
gene-LOC101244999	32.6802944334424	0.426951207155778	0.498900646898457	0.855784031971152	0.392117249225985	0.662096127612271	NO	NA	LOC101244999	uncharacterized_LOC101244999
gene-LOC101245000	3378.74135165876	-0.40980392677435	0.161156431567164	-2.54289526511114	0.0109938177246959	0.108388927388419	NO	NA	LOC101245000	uncharacterized_protein_At5g49945
gene-LOC101245001	563.019487702703	-0.292649160603287	0.282721970927606	-1.03511290489066	0.300616186525118	0.581869702473102	NO	NA	LOC101245001	WD_repeat-containing_protein_44-like
gene-LOC101245002	413.030434786012	0.191046333470909	0.21212393909047	0.90063542233877	0.367782194365723	0.64106829581265	NO	NA	LOC101245002	uncharacterized_LOC101245002
gene-LOC101245005	1848.3309618606	0.0649653796081978	0.185703796770408	0.349833340717942	0.726463775869733	0.878583581616484	NO	NA	LOC101245005	peptidyl-prolyl_cis-trans_isomerase_Pin1
gene-LOC101245007	6.23316281374875	-0.796238306160621	1.13011684550208	-0.704562815190031	0.481082346120298	0.731194885006581	NO	NA	LOC101245007	probable_pectinesterase/pectinesterase_inhibitor_20%2C_transcript_variant_X1
gene-LOC101245007	6.23316281374875	-0.796238306160621	1.13011684550208	-0.704562815190031	0.481082346120298	0.731194885006581	NO	NA	LOC101245007	probable_pectinesterase/pectinesterase_inhibitor_20%2C_transcript_variant_X2
gene-LOC101245010	549.332565834148	-0.0787225745043179	0.248135907769752	-0.317255874862599	0.751049455936587	0.891300352845363	NO	NA	LOC101245010	uncharacterized_protein_At5g39865%2C_transcript_variant_X1
gene-LOC101245010	549.332565834148	-0.0787225745043179	0.248135907769752	-0.317255874862599	0.751049455936587	0.891300352845363	NO	NA	LOC101245010	uncharacterized_protein_At5g39865%2C_transcript_variant_X2
gene-LOC101245010	549.332565834148	-0.0787225745043179	0.248135907769752	-0.317255874862599	0.751049455936587	0.891300352845363	NO	NA	LOC101245010	uncharacterized_protein_At5g39865%2C_transcript_variant_X3
gene-LOC101245011	13.7867390336615	0.325801156181147	0.657133394119974	0.495791507624501	0.620041517151807	0.819948662625095	NO	NA	LOC101245011	calcium-dependent_protein_kinase_26-like
gene-LOC101245012	8016.98136946257	-0.293737784766186	0.202304234165246	-1.45196063729568	0.146512550473443	0.410013610321487	NO	NA	LOC101245012	S-adenosylmethionine_synthase_3-like
gene-LOC101245013	86.0688120958577	0.391774458250042	0.374446322311214	1.04627668882384	0.295433304847131	0.576454538372892	NO	NA	LOC101245013	protein_DETOXIFICATION_48%2C_transcript_variant_X1
gene-LOC101245013	86.0688120958577	0.391774458250042	0.374446322311214	1.04627668882384	0.295433304847131	0.576454538372892	NO	NA	LOC101245013	protein_DETOXIFICATION_48%2C_transcript_variant_X10
gene-LOC101245013	86.0688120958577	0.391774458250042	0.374446322311214	1.04627668882384	0.295433304847131	0.576454538372892	NO	NA	LOC101245013	protein_DETOXIFICATION_48%2C_transcript_variant_X11
gene-LOC101245013	86.0688120958577	0.391774458250042	0.374446322311214	1.04627668882384	0.295433304847131	0.576454538372892	NO	NA	LOC101245013	protein_DETOXIFICATION_48%2C_transcript_variant_X2
gene-LOC101245013	86.0688120958577	0.391774458250042	0.374446322311214	1.04627668882384	0.295433304847131	0.576454538372892	NO	NA	LOC101245013	protein_DETOXIFICATION_48%2C_transcript_variant_X3
gene-LOC101245013	86.0688120958577	0.391774458250042	0.374446322311214	1.04627668882384	0.295433304847131	0.576454538372892	NO	NA	LOC101245013	protein_DETOXIFICATION_48%2C_transcript_variant_X4
gene-LOC101245013	86.0688120958577	0.391774458250042	0.374446322311214	1.04627668882384	0.295433304847131	0.576454538372892	NO	NA	LOC101245013	protein_DETOXIFICATION_48%2C_transcript_variant_X5
gene-LOC101245013	86.0688120958577	0.391774458250042	0.374446322311214	1.04627668882384	0.295433304847131	0.576454538372892	NO	NA	LOC101245013	protein_DETOXIFICATION_48%2C_transcript_variant_X6
gene-LOC101245013	86.0688120958577	0.391774458250042	0.374446322311214	1.04627668882384	0.295433304847131	0.576454538372892	NO	NA	LOC101245013	protein_DETOXIFICATION_48%2C_transcript_variant_X7
gene-LOC101245013	86.0688120958577	0.391774458250042	0.374446322311214	1.04627668882384	0.295433304847131	0.576454538372892	NO	NA	LOC101245013	protein_DETOXIFICATION_48%2C_transcript_variant_X8
gene-LOC101245013	86.0688120958577	0.391774458250042	0.374446322311214	1.04627668882384	0.295433304847131	0.576454538372892	NO	NA	LOC101245013	protein_DETOXIFICATION_48%2C_transcript_variant_X9
gene-LOC101245014	296.812398015327	0.050611306793025	0.21461968175972	0.235818571614916	0.813573456462703	0.921212257376514	NO	NA	LOC101245014	protein_YIPF5_homolog%2C_transcript_variant_X1
gene-LOC101245014	296.812398015327	0.050611306793025	0.21461968175972	0.235818571614916	0.813573456462703	0.921212257376514	NO	NA	LOC101245014	protein_YIPF5_homolog%2C_transcript_variant_X2
gene-LOC101245015	1798.54822758971	0.171585732072998	0.202651914288037	0.846701757917355	0.3971613786434	0.666897152448719	NO	NA	LOC101245015	probable_ubiquitin-conjugating_enzyme_E2_18
gene-LOC101245018	950.420306507335	0.417488161653945	0.324213190435595	1.2876964107877	0.197851663474896	0.475849027369806	NO	NA	LOC101245018	calcium-dependent_protein_kinase_11-like
gene-LOC101245019	229.119814987984	3.0674459243265	1.16801858580731	2.62619615954685	0.0086345041707409	0.0962704657240497	UP	NA	LOC101245019	calcium-binding_protein_KRP1-like
gene-LOC101245021	11250.9073385604	-0.116794083038847	0.178160097789219	-0.655556909140372	0.512109258663467	0.753106333280462	NO	NA	LOC101245021	protein_transport_protein_Sec61_subunit_alpha
gene-LOC101245022	11.9083106709529	0.863630879954245	1.5744826194318	0.548517252140842	0.583336786537155	0.797378383047532	NO	NA	LOC101245022	F-box/kelch-repeat_protein_At3g23880-like
gene-LOC101245023	3478.52051910585	-0.168559845147898	0.154729048146364	-1.08938720406559	0.275983171768058	0.55754701559206	NO	NA	LOC101245023	protein_RETICULATA-RELATED_4%2C_chloroplastic
gene-LOC101245024	19.2565987291926	2.10594498609749	0.953553197432675	2.2085238576804	0.0272077765916447	0.175292127730789	UP	NA	LOC101245024	DUF21_domain-containing_protein_At2g14520-like
gene-LOC101245026	1109.12135774225	-0.1330975326422	0.137468695694414	-0.96820248399002	0.332943254601381	0.61044594024041	NO	NA	LOC101245026	casein_kinase_1-like_protein_HD16
gene-LOC101245027	789.904532949714	-0.503486882439151	0.304543121946673	-1.65325317222995	0.0982793489867878	0.336789979131798	NO	NA	LOC101245027	uncharacterized_protein_At4g04980
gene-LOC101245028	302.085161645688	-0.608471056896988	0.430604495459071	-1.4130624814966	0.157637353520849	0.424459579464484	NO	NA	LOC101245028	65-kDa_microtubule-associated_protein_3-like%2C_transcript_variant_X1
gene-LOC101245028	302.085161645688	-0.608471056896988	0.430604495459071	-1.4130624814966	0.157637353520849	0.424459579464484	NO	NA	LOC101245028	65-kDa_microtubule-associated_protein_3-like%2C_transcript_variant_X2
gene-LOC101245028	302.085161645688	-0.608471056896988	0.430604495459071	-1.4130624814966	0.157637353520849	0.424459579464484	NO	NA	LOC101245028	65-kDa_microtubule-associated_protein_3-like%2C_transcript_variant_X3
gene-LOC101245029	823.704240502576	0.887770710937785	0.469248430051398	1.89189916062275	0.0585044176556128	0.260803906076335	NO	NA	LOC101245029	transcription_factor_TGA9-like%2C_transcript_variant_X1
gene-LOC101245029	823.704240502576	0.887770710937785	0.469248430051398	1.89189916062275	0.0585044176556128	0.260803906076335	NO	NA	LOC101245029	transcription_factor_TGA9-like%2C_transcript_variant_X2
gene-LOC101245029	823.704240502576	0.887770710937785	0.469248430051398	1.89189916062275	0.0585044176556128	0.260803906076335	NO	NA	LOC101245029	transcription_factor_TGA9-like%2C_transcript_variant_X3
gene-LOC101245029	823.704240502576	0.887770710937785	0.469248430051398	1.89189916062275	0.0585044176556128	0.260803906076335	NO	NA	LOC101245029	transcription_factor_TGA9-like%2C_transcript_variant_X4
gene-LOC101245029	823.704240502576	0.887770710937785	0.469248430051398	1.89189916062275	0.0585044176556128	0.260803906076335	NO	NA	LOC101245029	transcription_factor_TGA9-like%2C_transcript_variant_X5
gene-LOC101245029	823.704240502576	0.887770710937785	0.469248430051398	1.89189916062275	0.0585044176556128	0.260803906076335	NO	NA	LOC101245029	transcription_factor_TGA9-like%2C_transcript_variant_X6
gene-LOC101245030	1227.80320244111	-0.0590185995693854	0.341929702751552	-0.172604483010558	0.8629623278588	0.944565466832699	NO	NA	LOC101245030	uclacyanin_1-like
gene-LOC101245031	3484.06549352703	-0.0343299296022325	0.130648351175083	-0.262765884861621	0.792731031683129	0.911792766326783	NO	NA	LOC101245031	nucleosome_assembly_protein_1%3B2%2C_transcript_variant_X1
gene-LOC101245031	3484.06549352703	-0.0343299296022325	0.130648351175083	-0.262765884861621	0.792731031683129	0.911792766326783	NO	NA	LOC101245031	nucleosome_assembly_protein_1%3B2%2C_transcript_variant_X2
gene-LOC101245032	76.4065004930481	0.175023327193749	0.40007933697808	0.437471548807677	0.661769405163495	0.844228437296517	NO	NA	LOC101245032	3-hexulose-6-phosphate_isomerase
gene-LOC101245033	104.601304929899	0.201113481636999	0.361090944121515	0.556960746069886	0.577554249157343	0.793737475266258	NO	NA	LOC101245033	WEB_family_protein_At2g17940
gene-LOC101245036	897.513920055778	-0.137988337142152	0.197776215777267	-0.697699349741592	0.485365234913648	0.734742420819909	NO	NA	LOC101245036	malonate--CoA_ligase
gene-LOC101245037	480.807910910118	1.72950857363957	0.349876399752906	4.94319872635309	7.68510742031416e-07	0.0001777967067842	UP	NA	LOC101245037	homeobox-leucine_zipper_protein_ATHB-7
gene-LOC101245038	92.4950449608496	-0.561903478803965	0.310251523334379	-1.81112238471868	0.0701219091922008	0.286597278166746	NO	NA	LOC101245038	protein_ESMERALDA_1-like%2C_transcript_variant_X1
gene-LOC101245038	92.4950449608496	-0.561903478803965	0.310251523334379	-1.81112238471868	0.0701219091922008	0.286597278166746	NO	NA	LOC101245038	protein_ESMERALDA_1-like%2C_transcript_variant_X2
gene-LOC101245038	92.4950449608496	-0.561903478803965	0.310251523334379	-1.81112238471868	0.0701219091922008	0.286597278166746	NO	NA	LOC101245038	protein_ESMERALDA_1-like%2C_transcript_variant_X3
gene-LOC101245041	1676.66578447449	0.110265325303754	0.197316907812598	0.55882350137211	0.576282181728234	0.792838551394011	NO	NA	LOC101245041	stromal_cell-derived_factor_2-like_protein
gene-LOC101245042	281.765333897246	-0.287718013499383	0.275246922628941	-1.04530873860942	0.295880300158548	0.576718720050538	NO	NA	LOC101245042	AIG2-like_protein_D
gene-LOC101245044	549.948677096039	-0.749938224936931	0.356587315758934	-2.10309843282232	0.0354571659403489	0.202375228870076	NO	NA	LOC101245044	kinesin-like_protein_KIN-8A%2C_transcript_variant_X1
gene-LOC101245044	549.948677096039	-0.749938224936931	0.356587315758934	-2.10309843282232	0.0354571659403489	0.202375228870076	NO	NA	LOC101245044	kinesin-like_protein_KIN-8A%2C_transcript_variant_X2
gene-LOC101245045	240.845139158623	0.643565160721898	0.235470222136412	2.73310635579674	0.0062740069367693	0.08017761233571	NO	NA	LOC101245045	uncharacterized_LOC101245045
gene-LOC101245047	533.691648038269	-0.0423119685801178	0.220643620218924	-0.191766109249547	0.847925419122944	0.939118123372154	NO	NA	LOC101245047	uncharacterized_protein_slr0889
gene-LOC101245049	2225.5309383794	-0.482721583578307	0.332425487303282	-1.45211965392385	0.146468337992094	0.410002597714978	NO	NA	LOC101245049	uncharacterized_LOC101245049
gene-LOC101245050	2022.78709082983	0.647799890230985	0.242468215776802	2.67168992915468	0.0075470349592945	0.0888664457699696	NO	NA	LOC101245050	very-long-chain_(3R)-3-hydroxyacyl-CoA_dehydratase_PASTICCINO_2
gene-LOC101245051	4.45622078290299	-0.883021889495075	1.52109238110151	-0.580518251531593	0.561565182288478	0.783861400509521	NO	NA	LOC101245051	DNA-3-methyladenine_glycosylase-like
gene-LOC101245052	26.6056656495302	-0.162638206810804	0.554186250690915	-0.293472107270867	0.76916131655304	0.900220032653361	NO	NA	LOC101245052	F-box_protein_At5g03100-like
gene-LOC101245054	5.87398258985703	-0.719384046175285	1.08188021507815	-0.664938720709777	0.506089688438704	0.74887032488605	NO	NA	LOC101245054	UPF0496_protein_At1g20180
gene-LOC101245055	3702.16078588408	-0.205157853427739	0.155184122541818	-1.32202863326081	0.186158616417374	0.462759862227267	NO	NA	LOC101245055	putative_DNA/RNA_binding_domain-containing_protein%2C_transcript_variant_X1
gene-LOC101245056	789.150862892031	0.169321654839542	0.230311612731272	0.735185051381264	0.462226801757841	0.719345318528351	NO	NA	LOC101245056	uncharacterized_LOC101245056
gene-LOC101245057	1646.51064679301	-0.219235734958898	0.169254122503263	-1.29530514067491	0.195214986535464	0.472859239842418	NO	NA	LOC101245057	eukaryotic_translation_initiation_factor_4B1
gene-LOC101245058	177.472964416582	-1.18130630033511	0.503595924103326	-2.3457423775589	0.0189892276036843	0.145505876043954	DOWN	NA	LOC101245058	protein_DETOXIFICATION_29-like
gene-LOC101245061	1154.51853321029	0.776899675659608	1.77856837270752	0.436811813130879	0.662247831127222	0.844488854304418	NO	NA	LOC101245061	chalcone_synthase_B
gene-LOC101245062	424.095392934978	0.159568396919617	0.200136390102631	0.797298266636018	0.425277826796606	0.689675480188979	NO	NA	LOC101245062	uncharacterized_LOC101245062%2C_transcript_variant_X1
gene-LOC101245062	424.095392934978	0.159568396919617	0.200136390102631	0.797298266636018	0.425277826796606	0.689675480188979	NO	NA	LOC101245062	uncharacterized_LOC101245062%2C_transcript_variant_X2
gene-LOC101245062	424.095392934978	0.159568396919617	0.200136390102631	0.797298266636018	0.425277826796606	0.689675480188979	NO	NA	LOC101245062	uncharacterized_LOC101245062%2C_transcript_variant_X3
gene-LOC101245062	424.095392934978	0.159568396919617	0.200136390102631	0.797298266636018	0.425277826796606	0.689675480188979	NO	NA	LOC101245062	uncharacterized_LOC101245062%2C_transcript_variant_X4
gene-LOC101245068	452.33140631471	0.0877187985636127	0.224356470818779	0.390979579253885	0.695812330253181	0.863414593260469	NO	NA	LOC101245068	transcription_initiation_factor_TFIID_subunit_12b-like%2C_transcript_variant_X1
gene-LOC101245068	452.33140631471	0.0877187985636127	0.224356470818779	0.390979579253885	0.695812330253181	0.863414593260469	NO	NA	LOC101245068	transcription_initiation_factor_TFIID_subunit_12b-like%2C_transcript_variant_X2
gene-LOC101245068	452.33140631471	0.0877187985636127	0.224356470818779	0.390979579253885	0.695812330253181	0.863414593260469	NO	NA	LOC101245068	transcription_initiation_factor_TFIID_subunit_12b-like%2C_transcript_variant_X3
gene-LOC101245068	452.33140631471	0.0877187985636127	0.224356470818779	0.390979579253885	0.695812330253181	0.863414593260469	NO	NA	LOC101245068	transcription_initiation_factor_TFIID_subunit_12b-like%2C_transcript_variant_X4
gene-LOC101245068	452.33140631471	0.0877187985636127	0.224356470818779	0.390979579253885	0.695812330253181	0.863414593260469	NO	NA	LOC101245068	transcription_initiation_factor_TFIID_subunit_12b-like%2C_transcript_variant_X5
gene-LOC101245068	452.33140631471	0.0877187985636127	0.224356470818779	0.390979579253885	0.695812330253181	0.863414593260469	NO	NA	LOC101245068	transcription_initiation_factor_TFIID_subunit_12b-like%2C_transcript_variant_X6
gene-LOC101245068	452.33140631471	0.0877187985636127	0.224356470818779	0.390979579253885	0.695812330253181	0.863414593260469	NO	NA	LOC101245068	transcription_initiation_factor_TFIID_subunit_12b-like%2C_transcript_variant_X7
gene-LOC101245069	1190.6514187991	-0.0021304102447172	0.239875963918646	-0.0088812993595297	0.992913841517671	0.997716445360952	NO	NA	LOC101245069	transcriptional_corepressor_SEUSS-like%2C_transcript_variant_X1
gene-LOC101245069	1190.6514187991	-0.0021304102447172	0.239875963918646	-0.0088812993595297	0.992913841517671	0.997716445360952	NO	NA	LOC101245069	transcriptional_corepressor_SEUSS-like%2C_transcript_variant_X2
gene-LOC101245069	1190.6514187991	-0.0021304102447172	0.239875963918646	-0.0088812993595297	0.992913841517671	0.997716445360952	NO	NA	LOC101245069	transcriptional_corepressor_SEUSS-like%2C_transcript_variant_X3
gene-LOC101245069	1190.6514187991	-0.0021304102447172	0.239875963918646	-0.0088812993595297	0.992913841517671	0.997716445360952	NO	NA	LOC101245069	transcriptional_corepressor_SEUSS-like%2C_transcript_variant_X4
gene-LOC101245069	1190.6514187991	-0.0021304102447172	0.239875963918646	-0.0088812993595297	0.992913841517671	0.997716445360952	NO	NA	LOC101245069	transcriptional_corepressor_SEUSS-like%2C_transcript_variant_X5
gene-LOC101245070	38.8021739211181	0.0169337174836191	0.614649232736076	0.0275502133277539	0.978020890583683	0.991727131132674	NO	NA	LOC101245070	putative_glycerol-3-phosphate_transporter_4
gene-LOC101245071	1171.67834151268	-0.0729837860656441	0.160261101806704	-0.455405492929109	0.648817544252476	0.837630690659772	NO	NA	LOC101245071	B3_domain-containing_transcription_repressor_VAL1-like%2C_transcript_variant_X1
gene-LOC101245071	1171.67834151268	-0.0729837860656441	0.160261101806704	-0.455405492929109	0.648817544252476	0.837630690659772	NO	NA	LOC101245071	B3_domain-containing_transcription_repressor_VAL1-like%2C_transcript_variant_X2
gene-LOC101245071	1171.67834151268	-0.0729837860656441	0.160261101806704	-0.455405492929109	0.648817544252476	0.837630690659772	NO	NA	LOC101245071	B3_domain-containing_transcription_repressor_VAL1-like%2C_transcript_variant_X3
gene-LOC101245071	1171.67834151268	-0.0729837860656441	0.160261101806704	-0.455405492929109	0.648817544252476	0.837630690659772	NO	NA	LOC101245071	B3_domain-containing_transcription_repressor_VAL1-like%2C_transcript_variant_X4
gene-LOC101245071	1171.67834151268	-0.0729837860656441	0.160261101806704	-0.455405492929109	0.648817544252476	0.837630690659772	NO	NA	LOC101245071	B3_domain-containing_transcription_repressor_VAL1-like%2C_transcript_variant_X5
gene-LOC101245071	1171.67834151268	-0.0729837860656441	0.160261101806704	-0.455405492929109	0.648817544252476	0.837630690659772	NO	NA	LOC101245071	B3_domain-containing_transcription_repressor_VAL1-like%2C_transcript_variant_X6
gene-LOC101245072	1244.99367621231	-0.312814648838605	0.244696583552194	-1.27837767204413	0.201116292884022	0.480124331319105	NO	NA	LOC101245072	transcription_initiation_factor_TFIID_subunit_1%2C_transcript_variant_X1
gene-LOC101245072	1244.99367621231	-0.312814648838605	0.244696583552194	-1.27837767204413	0.201116292884022	0.480124331319105	NO	NA	LOC101245072	transcription_initiation_factor_TFIID_subunit_1%2C_transcript_variant_X2
gene-LOC101245072	1244.99367621231	-0.312814648838605	0.244696583552194	-1.27837767204413	0.201116292884022	0.480124331319105	NO	NA	LOC101245072	transcription_initiation_factor_TFIID_subunit_1%2C_transcript_variant_X3
gene-LOC101245073	18.6688385103	-0.531088616742288	0.935006832579662	-0.568005065029339	0.570031528681798	0.789259513903205	NO	NA	LOC101245073	uncharacterized_LOC101245073
gene-LOC101245074	51.4680561210327	0.226726699253223	0.598934410318208	0.378550130610737	0.705021960605659	0.868829173562758	NO	NA	LOC101245074	uncharacterized_LOC101245074
gene-LOC101245075	80.820345172852	-0.468704261144295	0.364545390087797	-1.28572263945352	0.19853987719352	0.476884539851683	NO	NA	LOC101245075	pentatricopeptide_repeat-containing_protein_At1g09900%2C_transcript_variant_X1
gene-LOC101245075	80.820345172852	-0.468704261144295	0.364545390087797	-1.28572263945352	0.19853987719352	0.476884539851683	NO	NA	LOC101245075	pentatricopeptide_repeat-containing_protein_At1g09900%2C_transcript_variant_X10
gene-LOC101245075	80.820345172852	-0.468704261144295	0.364545390087797	-1.28572263945352	0.19853987719352	0.476884539851683	NO	NA	LOC101245075	pentatricopeptide_repeat-containing_protein_At1g09900%2C_transcript_variant_X2
gene-LOC101245075	80.820345172852	-0.468704261144295	0.364545390087797	-1.28572263945352	0.19853987719352	0.476884539851683	NO	NA	LOC101245075	pentatricopeptide_repeat-containing_protein_At1g09900%2C_transcript_variant_X3
gene-LOC101245075	80.820345172852	-0.468704261144295	0.364545390087797	-1.28572263945352	0.19853987719352	0.476884539851683	NO	NA	LOC101245075	pentatricopeptide_repeat-containing_protein_At1g09900%2C_transcript_variant_X4
gene-LOC101245075	80.820345172852	-0.468704261144295	0.364545390087797	-1.28572263945352	0.19853987719352	0.476884539851683	NO	NA	LOC101245075	pentatricopeptide_repeat-containing_protein_At1g09900%2C_transcript_variant_X5
gene-LOC101245075	80.820345172852	-0.468704261144295	0.364545390087797	-1.28572263945352	0.19853987719352	0.476884539851683	NO	NA	LOC101245075	pentatricopeptide_repeat-containing_protein_At1g09900%2C_transcript_variant_X6
gene-LOC101245075	80.820345172852	-0.468704261144295	0.364545390087797	-1.28572263945352	0.19853987719352	0.476884539851683	NO	NA	LOC101245075	pentatricopeptide_repeat-containing_protein_At1g09900%2C_transcript_variant_X7
gene-LOC101245075	80.820345172852	-0.468704261144295	0.364545390087797	-1.28572263945352	0.19853987719352	0.476884539851683	NO	NA	LOC101245075	pentatricopeptide_repeat-containing_protein_At1g09900%2C_transcript_variant_X8
gene-LOC101245075	80.820345172852	-0.468704261144295	0.364545390087797	-1.28572263945352	0.19853987719352	0.476884539851683	NO	NA	LOC101245075	pentatricopeptide_repeat-containing_protein_At1g09900%2C_transcript_variant_X9
gene-LOC101245076	775.44649832151	-0.0942801268288008	0.228113947481438	-0.413302772012537	0.67938479918177	0.854435083181471	NO	NA	LOC101245076	enhanced_ethylene_response_protein_5
gene-LOC101245078	659.508508174167	-0.299765033997499	0.229963760631321	-1.30353162243717	0.192393327683257	0.469920150736812	NO	NA	LOC101245078	uncharacterized_LOC101245078%2C_transcript_variant_X1
gene-LOC101245078	659.508508174167	-0.299765033997499	0.229963760631321	-1.30353162243717	0.192393327683257	0.469920150736812	NO	NA	LOC101245078	uncharacterized_LOC101245078%2C_transcript_variant_X2
gene-LOC101245081	65.8601040358098	-0.776900839344369	0.815578151185815	-0.952576817089557	0.340804527920672	0.61781693336303	NO	NA	LOC101245081	putative_F-box_protein_At1g49610%2C_transcript_variant_X1
gene-LOC101245081	65.8601040358098	-0.776900839344369	0.815578151185815	-0.952576817089557	0.340804527920672	0.61781693336303	NO	NA	LOC101245081	putative_F-box_protein_At1g49610%2C_transcript_variant_X2
gene-LOC101245081	65.8601040358098	-0.776900839344369	0.815578151185815	-0.952576817089557	0.340804527920672	0.61781693336303	NO	NA	LOC101245081	putative_F-box_protein_At1g49610%2C_transcript_variant_X3
gene-LOC101245083	1965.35643731767	-0.490986320515981	0.203910566598979	-2.40785128846009	0.0160467159686774	0.132856889144491	NO	NA	LOC101245083	14_kDa_proline-rich_protein_DC2.15
gene-LOC101245084	777.375972238984	0.392431467896465	0.244450571335134	1.60536122191531	0.10841433314913	0.352428845593657	NO	NA	LOC101245084	uncharacterized_LOC101245084%2C_transcript_variant_X1
gene-LOC101245084	777.375972238984	0.392431467896465	0.244450571335134	1.60536122191531	0.10841433314913	0.352428845593657	NO	NA	LOC101245084	uncharacterized_LOC101245084%2C_transcript_variant_X2
gene-LOC101245086	533.32297798872	-0.580797515528027	0.264064623607626	-2.19945219315343	0.0278457849045821	0.177771193123985	NO	NA	LOC101245086	uncharacterized_LOC101245086
gene-LOC101245087	641.224682917649	0.538527459494779	0.371511014459612	1.44955987449821	0.147181292282988	0.410782653241886	NO	NA	LOC101245087	protein_NRT1/_PTR_FAMILY_5.6-like
gene-LOC101245092	1132.22707454344	-0.110934753151964	0.152889907692406	-0.725585846877156	0.468092700067672	0.723002752498121	NO	NA	LOC101245092	cell_division_control_protein_48_homolog_C
gene-LOC101245093	816.519867983635	0.277507957310257	0.293949347567252	0.944067267394652	0.345135274823557	0.621328946868229	NO	NA	LOC101245093	uncharacterized_LOC101245093
gene-LOC101245096	68.761261342098	0.116167774816413	0.329614473744601	0.352435296595698	0.724511835053317	0.878048482043603	NO	NA	LOC101245096	transcription_factor_MYB46-like
gene-LOC101245097	1245.86502736794	-0.236331900693586	0.140614606527709	-1.68070662450714	0.0928199132410244	0.327541525926309	NO	NA	LOC101245097	probable_purine_permease_11%2C_transcript_variant_X1
gene-LOC101245097	1245.86502736794	-0.236331900693586	0.140614606527709	-1.68070662450714	0.0928199132410244	0.327541525926309	NO	NA	LOC101245097	probable_purine_permease_11%2C_transcript_variant_X2
gene-LOC101245098	260.996586484674	-0.704035523301638	0.257240597028071	-2.73687563874224	0.0062025735995561	0.0797210832786391	NO	NA	LOC101245098	1-aminocyclopropane-1-carboxylate_oxidase_homolog
gene-LOC101245101	648.282647368319	4.63540019623599	1.34943344371849	3.435071375927	0.0005923977766699	0.0187276806447554	UP	NA	LOC101245101	uncharacterized_LOC101245101
gene-LOC101245102	196.84054023443	-0.0009677125686308	0.192109823259214	-0.0050372883188025	0.995980842419323	0.998948754785769	NO	NA	LOC101245102	protein_DETOXIFICATION_46%2C_chloroplastic
gene-LOC101245103	1120.08191845894	0.0122716449805844	0.142932511102643	0.0858562190359331	0.931580715091523	0.973826001295967	NO	NA	LOC101245103	pre-mRNA-splicing_factor_syf2%2C_transcript_variant_X1
gene-LOC101245104	1979.52476055398	0.375406890168517	0.263329820292479	1.42561480409456	0.153979560622804	0.420111213444071	NO	NA	LOC101245104	probable_protein_phosphatase_2C_46
gene-LOC101245109	407.388542659018	0.101564945332552	0.42279910246273	0.240220342808096	0.810159444055426	0.920087134508553	NO	NA	LOC101245109	PRA1_family_protein_B4
gene-LOC101245110	1344.33118766002	-0.267956504172999	0.129601034320925	-2.06754911777533	0.0386824409377241	0.213350574016714	NO	NA	LOC101245110	coatomer_subunit_epsilon-1%2C_transcript_variant_X1
gene-LOC101245110	1344.33118766002	-0.267956504172999	0.129601034320925	-2.06754911777533	0.0386824409377241	0.213350574016714	NO	NA	LOC101245110	coatomer_subunit_epsilon-1%2C_transcript_variant_X2
gene-LOC101245111	373.092607359055	0.669543279052588	0.288983274359567	2.31689283933959	0.0205095699375083	0.151178252844943	NO	NA	LOC101245111	mavicyanin
gene-LOC101245112	484.317730439191	-0.293331809279406	0.348219482366391	-0.842376214237111	0.399577402641953	0.668723374475509	NO	NA	LOC101245112	interactor_of_constitutive_active_ROPs_3%2C_transcript_variant_X1
gene-LOC101245112	484.317730439191	-0.293331809279406	0.348219482366391	-0.842376214237111	0.399577402641953	0.668723374475509	NO	NA	LOC101245112	interactor_of_constitutive_active_ROPs_3%2C_transcript_variant_X2
gene-LOC101245112	484.317730439191	-0.293331809279406	0.348219482366391	-0.842376214237111	0.399577402641953	0.668723374475509	NO	NA	LOC101245112	interactor_of_constitutive_active_ROPs_3%2C_transcript_variant_X3
gene-LOC101245112	484.317730439191	-0.293331809279406	0.348219482366391	-0.842376214237111	0.399577402641953	0.668723374475509	NO	NA	LOC101245112	interactor_of_constitutive_active_ROPs_3%2C_transcript_variant_X4
gene-LOC101245112	484.317730439191	-0.293331809279406	0.348219482366391	-0.842376214237111	0.399577402641953	0.668723374475509	NO	NA	LOC101245112	interactor_of_constitutive_active_ROPs_3%2C_transcript_variant_X5
gene-LOC101245112	484.317730439191	-0.293331809279406	0.348219482366391	-0.842376214237111	0.399577402641953	0.668723374475509	NO	NA	LOC101245112	interactor_of_constitutive_active_ROPs_3%2C_transcript_variant_X6
gene-LOC101245112	484.317730439191	-0.293331809279406	0.348219482366391	-0.842376214237111	0.399577402641953	0.668723374475509	NO	NA	LOC101245112	interactor_of_constitutive_active_ROPs_3%2C_transcript_variant_X7
gene-LOC101245114	720.145993135594	-0.191321782457204	0.178472122111373	-1.07199813726546	0.283720868800323	0.565742848797871	NO	NA	LOC101245114	protein_NSP-INTERACTING_KINASE_1
gene-LOC101245115	4.65918561832787	-0.725609452321619	1.2030662370652	-0.603133418565293	0.546419936390541	0.774931884391169	NO	NA	LOC101245115	probable_pectinesterase/pectinesterase_inhibitor_51
gene-LOC101245116	260.353863009876	0.0358369294149405	0.29030513498417	0.123445730358489	0.901754146382406	0.960902250283316	NO	NA	LOC101245116	uncharacterized_LOC101245116%2C_transcript_variant_X1
gene-LOC101245116	260.353863009876	0.0358369294149405	0.29030513498417	0.123445730358489	0.901754146382406	0.960902250283316	NO	NA	LOC101245116	uncharacterized_LOC101245116%2C_transcript_variant_X2
gene-LOC101245118	1443.30215652131	0.312050212725289	0.244910626856271	1.27413912875418	0.202614113325332	0.48187036289685	NO	NA	LOC101245118	probable_prolyl_4-hydroxylase_10%2C_transcript_variant_X1
gene-LOC101245118	1443.30215652131	0.312050212725289	0.244910626856271	1.27413912875418	0.202614113325332	0.48187036289685	NO	NA	LOC101245118	probable_prolyl_4-hydroxylase_10%2C_transcript_variant_X2
gene-LOC101245119	277.515238608779	-0.637309243034797	0.237045487811723	-2.68855251756992	0.0071762546390673	0.0861954974612222	NO	NA	LOC101245119	probable_purine_permease_4
gene-LOC101245121	377.204525737733	0.789121475476735	0.550630310799255	1.43312393088441	0.151822423600813	0.416851344853534	NO	NA	LOC101245121	photosystem_I_reaction_center_subunit_III%2C_chloroplastic
gene-LOC101245122	1009.65664810517	0.230366306983481	0.156315176668017	1.47372962685981	0.140554402593673	0.40218511347921	NO	NA	LOC101245122	signal_recognition_particle_receptor_subunit_beta
gene-LOC101245123	49.4830039219678	-0.545811698487263	0.556566227096547	-0.980677001072473	0.326752048934665	0.605419090304045	NO	NA	LOC101245123	vacuolar_iron_transporter_homolog_1-like
gene-LOC101245125	420.009109502083	0.393897334188423	0.238771111742429	1.6496858908683	0.0990071974108047	0.337555533960283	NO	NA	LOC101245125	SPX_domain-containing_protein_4
gene-LOC101245129	10.4703033888676	2.14987700050203	0.885996556436439	2.42650717419155	0.015244948906601	0.129213952868231	UP	NA	LOC101245129	GDSL_esterase/lipase_At5g45670-like
gene-LOC101245130	2834.80378901634	0.357008034313687	0.204164322500623	1.74863085744376	0.0803548488072713	0.306299263596187	NO	NA	LOC101245130	palmitoyl-acyl_carrier_protein_thioesterase%2C_chloroplastic
gene-LOC101245131	1182.79040589902	0.314678874032509	0.293983063351076	1.07039796934396	0.284440212941643	0.566626056289521	NO	NA	LOC101245131	probable_disease_resistance_protein_RF45
gene-LOC101245133	917.730659660878	-0.0721875757806115	0.177910429276726	-0.405752355688657	0.684924569059441	0.857508409930757	NO	NA	LOC101245133	probable_galacturonosyltransferase_6%2C_transcript_variant_X1
gene-LOC101245133	917.730659660878	-0.0721875757806115	0.177910429276726	-0.405752355688657	0.684924569059441	0.857508409930757	NO	NA	LOC101245133	probable_galacturonosyltransferase_6%2C_transcript_variant_X2
gene-LOC101245133	917.730659660878	-0.0721875757806115	0.177910429276726	-0.405752355688657	0.684924569059441	0.857508409930757	NO	NA	LOC101245133	probable_galacturonosyltransferase_6%2C_transcript_variant_X3
gene-LOC101245134	267.38697074591	-0.449306025156561	0.260209782670814	-1.72670689220385	0.0842203172413106	0.312890773488292	NO	NA	LOC101245134	histone_H2B-like%2C_transcript_variant_X1
gene-LOC101245134	267.38697074591	-0.449306025156561	0.260209782670814	-1.72670689220385	0.0842203172413106	0.312890773488292	NO	NA	LOC101245134	histone_H2B-like%2C_transcript_variant_X2
gene-LOC101245136	212.560205958048	-0.148362910749834	0.514143407914048	-0.288563285002064	0.772915595071564	0.901918273024838	NO	NA	LOC101245136	putative_glycine-rich_cell_wall_structural_protein_1
gene-LOC101245139	336.572855085892	0.461806691750963	0.319098591815002	1.44722259388313	0.147834590502097	0.41158421492856	NO	NA	LOC101245139	uncharacterized_LOC101245139
gene-LOC101245142	2696.86398579775	-0.598392489394371	0.176701183239916	-3.38646566153383	0.000707991361979	0.0214175276946967	NO	NA	LOC101245142	uncharacterized_LOC101245142%2C_transcript_variant_X1
gene-LOC101245142	2696.86398579775	-0.598392489394371	0.176701183239916	-3.38646566153383	0.000707991361979	0.0214175276946967	NO	NA	LOC101245142	uncharacterized_LOC101245142%2C_transcript_variant_X2
gene-LOC101245145	14.629116675407	0.580475268326123	0.962650698302176	0.602996776868189	0.546510833394513	0.774931884391169	NO	NA	LOC101245145	phytochrome-interacting_ankyrin-repeat_protein_2-like
gene-LOC101245147	41.490516204978	-0.581299299467753	0.53559288701158	-1.0853379751012	0.277771992430922	0.55925237281459	NO	NA	LOC101245147	UDP-glycosyltransferase_91A1
gene-LOC101245148	97.9413566924404	-0.15252939718255	0.337349068551206	-0.452141154079984	0.651167297745348	0.839034916301626	NO	NA	LOC101245148	uncharacterized_LOC101245148
gene-LOC101245149	780.947992122015	0.469387348091437	0.236886723110753	1.98148440709352	0.0475369763145692	0.236480485226511	NO	NA	LOC101245149	phosphoenolpyruvate_carboxylase_4
gene-LOC101245150	208.748030592569	0.309081089397086	0.193087994339679	1.60072660371288	0.109437486093933	0.35453664527319	NO	NA	LOC101245150	uncharacterized_LOC101245150
gene-LOC101245151	1603.03096834023	-0.243111228568896	0.295639629599181	-0.8223228695642	0.410893164138113	0.67768745371742	NO	NA	LOC101245151	uncharacterized_LOC101245151%2C_transcript_variant_X1
gene-LOC101245151	1603.03096834023	-0.243111228568896	0.295639629599181	-0.8223228695642	0.410893164138113	0.67768745371742	NO	NA	LOC101245151	uncharacterized_LOC101245151%2C_transcript_variant_X2
gene-LOC101245153	1240.53617157072	0.62721572480732	0.293389047211715	2.13782937968611	0.0325305935740453	0.192335761152159	NO	NA	LOC101245153	cytochrome_P450_CYP736A12
gene-LOC101245156	757.864820182517	0.114934977354583	0.214051951149176	0.53694898242008	0.591302854981286	0.802362694938389	NO	NA	LOC101245156	xylulose_kinase_2-like
gene-LOC101245158	332.562445332813	2.3500306917853	0.4768391641891	4.92835083246927	8.2926611271127e-07	0.0001875892087632	UP	NA	LOC101245158	uncharacterized_LOC101245158%2C_transcript_variant_X1
gene-LOC101245158	332.562445332813	2.3500306917853	0.4768391641891	4.92835083246927	8.2926611271127e-07	0.0001875892087632	UP	NA	LOC101245158	uncharacterized_LOC101245158%2C_transcript_variant_X2
gene-LOC101245158	332.562445332813	2.3500306917853	0.4768391641891	4.92835083246927	8.2926611271127e-07	0.0001875892087632	UP	NA	LOC101245158	uncharacterized_LOC101245158%2C_transcript_variant_X3
gene-LOC101245158	332.562445332813	2.3500306917853	0.4768391641891	4.92835083246927	8.2926611271127e-07	0.0001875892087632	UP	NA	LOC101245158	uncharacterized_LOC101245158%2C_transcript_variant_X4
gene-LOC101245159	5343.66898381515	1.86201606552821	0.512450278152002	3.63355460015168	0.0002795432577932	0.0116918833557546	UP	NA	LOC101245159	uncharacterized_LOC101245159
gene-LOC101245160	43.7312129982858	-0.408410215106993	0.508228116174029	-0.803596263389616	0.421630181815333	0.686497830420535	NO	NA	LOC101245160	pentatricopeptide_repeat-containing_protein%2C_transcript_variant_X1
gene-LOC101245160	43.7312129982858	-0.408410215106993	0.508228116174029	-0.803596263389616	0.421630181815333	0.686497830420535	NO	NA	LOC101245160	pentatricopeptide_repeat-containing_protein%2C_transcript_variant_X2
gene-LOC101245162	663.048829306094	0.255429842841665	0.282734974058947	0.903424996118137	0.366300378673872	0.639745166802896	NO	NA	LOC101245162	actin-related_protein_2/3_complex_subunit_1A%2C_transcript_variant_X1
gene-LOC101245162	663.048829306094	0.255429842841665	0.282734974058947	0.903424996118137	0.366300378673872	0.639745166802896	NO	NA	LOC101245162	actin-related_protein_2/3_complex_subunit_1A%2C_transcript_variant_X2
gene-LOC101245163	15.2156943363909	2.79891596560636	1.4853804196601	1.88430918339885	0.0595231659510924	0.263212887836292	NO	NA	LOC101245163	photosynthetic_NDH_subunit_of_lumenal_location_2%2C_chloroplastic%2C_transcript_variant_X1
gene-LOC101245163	15.2156943363909	2.79891596560636	1.4853804196601	1.88430918339885	0.0595231659510924	0.263212887836292	NO	NA	LOC101245163	photosynthetic_NDH_subunit_of_lumenal_location_2%2C_chloroplastic%2C_transcript_variant_X2
gene-LOC101245164	14.4817455665426	0.364273138141823	1.12300192060205	0.324374456943524	0.745654555587513	0.888648428098471	NO	NA	LOC101245164	uncharacterized_hydrolase_YugF-like%2C_transcript_variant_X1
gene-LOC101245164	14.4817455665426	0.364273138141823	1.12300192060205	0.324374456943524	0.745654555587513	0.888648428098471	NO	NA	LOC101245164	uncharacterized_hydrolase_YugF-like%2C_transcript_variant_X2
gene-LOC101245166	2409.70210710593	-0.212014424270834	0.154069079721081	-1.37609976417497	0.168790748560054	0.439171205939496	NO	NA	LOC101245166	ferredoxin%2C_root_R-B2%2C_transcript_variant_X1
gene-LOC101245166	2409.70210710593	-0.212014424270834	0.154069079721081	-1.37609976417497	0.168790748560054	0.439171205939496	NO	NA	LOC101245166	ferredoxin%2C_root_R-B2%2C_transcript_variant_X2
gene-LOC101245169	403.922259412403	0.0469598147895619	0.198786832399946	0.236232019106184	0.813252634867337	0.921164481654841	NO	NA	LOC101245169	putative_deoxyribonuclease_TATDN1
gene-LOC101245171	3761.9617673159	1.0063678495463	0.508089943516085	1.98068838478092	0.0476262301404582	0.236708621799784	UP	NA	LOC101245171	MLO-like_protein_6
gene-LOC101245172	16.5565198285952	-1.11101037801391	0.898202932169148	-1.23692579730377	0.216114631745748	0.495937087180863	NO	NA	LOC101245172	uncharacterized_LOC101245172
gene-LOC101245174	680.833366823668	-0.273580348202995	0.148665093211278	-1.8402460341796	0.0657321243237165	0.277585629352115	NO	NA	LOC101245174	katanin_p60_ATPase-containing_subunit_A1
gene-LOC101245175	528.320491311375	-0.0911587675861305	0.199354110809473	-0.45727056851741	0.647476581382437	0.837003852176441	NO	NA	LOC101245175	uncharacterized_LOC101245175%2C_transcript_variant_X1
gene-LOC101245175	528.320491311375	-0.0911587675861305	0.199354110809473	-0.45727056851741	0.647476581382437	0.837003852176441	NO	NA	LOC101245175	uncharacterized_LOC101245175%2C_transcript_variant_X2
gene-LOC101245175	528.320491311375	-0.0911587675861305	0.199354110809473	-0.45727056851741	0.647476581382437	0.837003852176441	NO	NA	LOC101245175	uncharacterized_LOC101245175%2C_transcript_variant_X3
gene-LOC101245177	65.8846787626508	0.0547004695000136	0.428691429042772	0.127598701056736	0.898466559136636	0.959511255311721	NO	NA	LOC101245177	uncharacterized_protein%2C_transcript_variant_X1
gene-LOC101245178	1132.3536010245	-0.214235768829541	0.194336320308065	-1.10239696053692	0.270289132356553	0.55221439494702	NO	NA	LOC101245178	H/ACA_ribonucleoprotein_complex_subunit_GAR1
gene-LOC101245181	5285.998930723	1.35457999787758	0.505091192795405	2.68185234112026	0.0073215768412563	0.0875278819208093	UP	NA	LOC101245181	probable_glutathione_S-transferase
gene-LOC101245182	247.001009890412	-0.273582307534305	0.292301909444954	-0.935957989647776	0.349294818040586	0.62446753662214	NO	NA	LOC101245182	pyrophosphate--fructose_6-phosphate_1-phosphotransferase_subunit_beta-like
gene-LOC101245183	552.142827415795	-0.263726710056671	0.19646653840235	-1.34234924787333	0.17948278229564	0.454037023453893	NO	NA	LOC101245183	putative_methyltransferase_NSUN6
gene-LOC101245185	219.477658780542	0.122611672377312	0.358740197049486	0.341784035872619	0.732513424418155	0.881866288671824	NO	NA	LOC101245185	disease_resistance_protein_RPM1-like
gene-LOC101245189	511.162964867265	-0.547247627034165	0.282250824891579	-1.93886989433734	0.0525171826395425	0.248304069056768	NO	NA	LOC101245189	serine/threonine-protein_kinase_Aurora-2
gene-LOC101245190	129.198036709478	2.54126501246136	0.521276359496879	4.87508202926008	1.08763250567698e-06	0.0002357948802777	UP	NA	LOC101245190	protein_LURP-one-related_8-like
gene-LOC101245191	447.70500032872	0.718833890715862	0.323223733878997	2.22395144715755	0.0261517110974175	0.171472684776916	NO	NA	LOC101245191	uncharacterized_LOC101245191
gene-LOC101245192	307.60461178084	-0.421937041177952	0.23113985305249	-1.82546209840383	0.0679313257135782	0.281802825650806	NO	NA	LOC101245192	uncharacterized_LOC101245192%2C_transcript_variant_X1
gene-LOC101245192	307.60461178084	-0.421937041177952	0.23113985305249	-1.82546209840383	0.0679313257135782	0.281802825650806	NO	NA	LOC101245192	uncharacterized_LOC101245192%2C_transcript_variant_X2
gene-LOC101245192	307.60461178084	-0.421937041177952	0.23113985305249	-1.82546209840383	0.0679313257135782	0.281802825650806	NO	NA	LOC101245192	uncharacterized_LOC101245192%2C_transcript_variant_X3
gene-LOC101245192	307.60461178084	-0.421937041177952	0.23113985305249	-1.82546209840383	0.0679313257135782	0.281802825650806	NO	NA	LOC101245192	uncharacterized_LOC101245192%2C_transcript_variant_X4
gene-LOC101245193	119.140110413161	-0.231739948039548	0.227819041238582	-1.0172106193567	0.3090532453063	0.589139983257582	NO	NA	LOC101245193	uncharacterized_LOC101245193%2C_transcript_variant_X1
gene-LOC101245193	119.140110413161	-0.231739948039548	0.227819041238582	-1.0172106193567	0.3090532453063	0.589139983257582	NO	NA	LOC101245193	uncharacterized_LOC101245193%2C_transcript_variant_X2
gene-LOC101245194	20.4929348100441	-0.762528684268187	0.558532887408372	-1.36523506754699	0.172179179884576	0.444734321653144	NO	NA	LOC101245194	pentatricopeptide_repeat-containing_protein_At4g21065-like%2C_transcript_variant_X1
gene-LOC101245194	20.4929348100441	-0.762528684268187	0.558532887408372	-1.36523506754699	0.172179179884576	0.444734321653144	NO	NA	LOC101245194	pentatricopeptide_repeat-containing_protein_At4g21065-like%2C_transcript_variant_X10
gene-LOC101245194	20.4929348100441	-0.762528684268187	0.558532887408372	-1.36523506754699	0.172179179884576	0.444734321653144	NO	NA	LOC101245194	pentatricopeptide_repeat-containing_protein_At4g21065-like%2C_transcript_variant_X11
gene-LOC101245194	20.4929348100441	-0.762528684268187	0.558532887408372	-1.36523506754699	0.172179179884576	0.444734321653144	NO	NA	LOC101245194	pentatricopeptide_repeat-containing_protein_At4g21065-like%2C_transcript_variant_X12
gene-LOC101245194	20.4929348100441	-0.762528684268187	0.558532887408372	-1.36523506754699	0.172179179884576	0.444734321653144	NO	NA	LOC101245194	pentatricopeptide_repeat-containing_protein_At4g21065-like%2C_transcript_variant_X2
gene-LOC101245194	20.4929348100441	-0.762528684268187	0.558532887408372	-1.36523506754699	0.172179179884576	0.444734321653144	NO	NA	LOC101245194	pentatricopeptide_repeat-containing_protein_At4g21065-like%2C_transcript_variant_X3
gene-LOC101245194	20.4929348100441	-0.762528684268187	0.558532887408372	-1.36523506754699	0.172179179884576	0.444734321653144	NO	NA	LOC101245194	pentatricopeptide_repeat-containing_protein_At4g21065-like%2C_transcript_variant_X4
gene-LOC101245194	20.4929348100441	-0.762528684268187	0.558532887408372	-1.36523506754699	0.172179179884576	0.444734321653144	NO	NA	LOC101245194	pentatricopeptide_repeat-containing_protein_At4g21065-like%2C_transcript_variant_X5
gene-LOC101245194	20.4929348100441	-0.762528684268187	0.558532887408372	-1.36523506754699	0.172179179884576	0.444734321653144	NO	NA	LOC101245194	pentatricopeptide_repeat-containing_protein_At4g21065-like%2C_transcript_variant_X6
gene-LOC101245194	20.4929348100441	-0.762528684268187	0.558532887408372	-1.36523506754699	0.172179179884576	0.444734321653144	NO	NA	LOC101245194	pentatricopeptide_repeat-containing_protein_At4g21065-like%2C_transcript_variant_X7
gene-LOC101245194	20.4929348100441	-0.762528684268187	0.558532887408372	-1.36523506754699	0.172179179884576	0.444734321653144	NO	NA	LOC101245194	pentatricopeptide_repeat-containing_protein_At4g21065-like%2C_transcript_variant_X8
gene-LOC101245194	20.4929348100441	-0.762528684268187	0.558532887408372	-1.36523506754699	0.172179179884576	0.444734321653144	NO	NA	LOC101245194	pentatricopeptide_repeat-containing_protein_At4g21065-like%2C_transcript_variant_X9
gene-LOC101245195	165.569764253244	0.341776958184885	0.522063691499325	0.65466525205637	0.512683302054832	0.753353976653506	NO	NA	LOC101245195	uncharacterized_LOC101245195
gene-LOC101245196	27.101496012394	1.71274285578581	1.11249157947766	1.5395557929436	0.123668668187691	0.377476823933013	NO	NA	LOC101245196	transcription_factor_LAF1-like
gene-LOC101245199	932.889976545831	0.475081618318957	0.39026448194841	1.21733245092429	0.223477752312922	0.503183317776905	NO	NA	LOC101245199	pyrimidine-specific_ribonucleoside_hydrolase_RihA-like%2C_transcript_variant_X1
gene-LOC101245199	932.889976545831	0.475081618318957	0.39026448194841	1.21733245092429	0.223477752312922	0.503183317776905	NO	NA	LOC101245199	pyrimidine-specific_ribonucleoside_hydrolase_RihA-like%2C_transcript_variant_X2
gene-LOC101245199	932.889976545831	0.475081618318957	0.39026448194841	1.21733245092429	0.223477752312922	0.503183317776905	NO	NA	LOC101245199	pyrimidine-specific_ribonucleoside_hydrolase_RihA-like%2C_transcript_variant_X3
gene-LOC101245199	932.889976545831	0.475081618318957	0.39026448194841	1.21733245092429	0.223477752312922	0.503183317776905	NO	NA	LOC101245199	pyrimidine-specific_ribonucleoside_hydrolase_RihA-like%2C_transcript_variant_X4
gene-LOC101245199	932.889976545831	0.475081618318957	0.39026448194841	1.21733245092429	0.223477752312922	0.503183317776905	NO	NA	LOC101245199	pyrimidine-specific_ribonucleoside_hydrolase_RihA-like%2C_transcript_variant_X5
gene-LOC101245199	932.889976545831	0.475081618318957	0.39026448194841	1.21733245092429	0.223477752312922	0.503183317776905	NO	NA	LOC101245199	pyrimidine-specific_ribonucleoside_hydrolase_RihA-like%2C_transcript_variant_X6
gene-LOC101245199	932.889976545831	0.475081618318957	0.39026448194841	1.21733245092429	0.223477752312922	0.503183317776905	NO	NA	LOC101245199	pyrimidine-specific_ribonucleoside_hydrolase_RihA-like%2C_transcript_variant_X7
gene-LOC101245201	8085.11731697091	0.0352847639424471	0.14405369452446	0.244941749386759	0.806501534771172	0.918328523846095	NO	NA	LOC101245201	60S_ribosomal_protein_L23%2C_transcript_variant_X1
[truncated: 29,387 more rows]
